# Supplementary material for: ﻿Culturable fungi from urban soils in China II, with the description of 18 novel species in Ascomycota (Dothideomycetes, Eurotiomycetes, Leotiomycetes and Sordariomycetes)
Source: MycoKeys. 2023 Jun 29;98:167–220. doi: 10.3897/mycokeys.98.102816 (PMC10326621; doi:10.3897/mycokeys.98.102816)
Supplement: XML Treatment for Echinocatena sinensis [file mycokeys.98.102816-treatment1.xml]

<!DOCTYPE tp:taxon-treatment
  PUBLIC "-//TaxonX//DTD Taxonomic Treatment Publishing DTD v0 20100105//EN" "tax-treatment-NSO.dtd">
<tp:taxon-treatment xmlns:tp="http://www.plazi.org/taxpub"><tp:treatment-meta><kwd-group><label>Taxon classification</label><kwd>
                <named-content content-type="kingdom">Fungi</named-content>
              </kwd><kwd>
                <named-content content-type="order">Venturiales</named-content>
              </kwd><kwd>
                <named-content content-type="family">Sympoventuriaceae</named-content>
              </kwd></kwd-group><mixed-citation publication-type="journal"><person-group><name><surname>Zhang</surname><given-names>Zhi-Yuan</given-names></name><name><surname>Li</surname><given-names>Xin</given-names></name><name><surname>Chen</surname><given-names>Wan-Hao</given-names></name><name><surname>Liang</surname><given-names>Jian-Dong</given-names></name><name><surname>Han</surname><given-names>Yan-Feng</given-names></name></person-group><article-title>﻿Culturable fungi from urban soils in China II, with the description of 18 novel species in <tp:taxon-name><tp:taxon-name-part taxon-name-part-type="phylum">Ascomycota</tp:taxon-name-part></tp:taxon-name> (<tp:taxon-name><tp:taxon-name-part taxon-name-part-type="class">Dothideomycetes</tp:taxon-name-part></tp:taxon-name>, <tp:taxon-name><tp:taxon-name-part taxon-name-part-type="class">Eurotiomycetes</tp:taxon-name-part></tp:taxon-name>, <tp:taxon-name><tp:taxon-name-part taxon-name-part-type="class">Leotiomycetes</tp:taxon-name-part></tp:taxon-name> and <tp:taxon-name><tp:taxon-name-part taxon-name-part-type="class">Sordariomycetes</tp:taxon-name-part></tp:taxon-name>)</article-title><source>MycoKeys</source><day>29</day><month>06</month><year>2023</year><volume>98</volume><fpage>167</fpage><lpage>220</lpage><pub-id pub-id-type="doi">10.3897/mycokeys.98.102816</pub-id></mixed-citation></tp:treatment-meta><tp:nomenclature><label>﻿</label><tp:taxon-name>
              <object-id xmlns:xlink="http://www.w3.org/1999/xlink" content-type="arpha" xlink:type="simple">F3E24229-547E-5B16-A9FA-FFEDF9FD7401</object-id>
              <tp:taxon-name-part taxon-name-part-type="genus" reg="Echinocatena">Echinocatena</tp:taxon-name-part>
              <tp:taxon-name-part taxon-name-part-type="species" reg="sinensis">sinensis</tp:taxon-name-part>
              <object-id xmlns:xlink="http://www.w3.org/1999/xlink" content-type="mycobank" xlink:type="simple">: 844151</object-id>
            </tp:taxon-name><tp:taxon-authority>Zhi.Y. Zhang, Y.F. Han &amp; Z.Q. Liang</tp:taxon-authority><tp:taxon-status xmlns:xlink="http://www.w3.org/1999/xlink" xlink:type="simple">sp. nov.</tp:taxon-status><xref ref-type="fig" rid="F2">Fig. 2</xref></tp:nomenclature><tp:treatment-sec sec-type="etymology" id="SECID0EJAAG"><title>Etymology.</title><p>The epithet refers to the locality where the type specimen was found, China.</p><fig id="F2" position="float" orientation="portrait"><object-id xmlns:xlink="http://www.w3.org/1999/xlink" content-type="doi" xlink:type="simple">10.3897/mycokeys.98.102816.figure2</object-id><object-id xmlns:xlink="http://www.w3.org/1999/xlink" content-type="arpha" xlink:type="simple">8F7BA10C-B149-5AE5-A02A-FB103119431C</object-id><label>Figure 2.</label><caption><p><italic><tp:taxon-name><tp:taxon-name-part taxon-name-part-type="genus" reg="Echinocatena">Echinocatena</tp:taxon-name-part><tp:taxon-name-part taxon-name-part-type="species" reg="sinensis">sinensis</tp:taxon-name-part></tp:taxon-name></italic> (from ex-holotype <named-content xmlns:xlink="http://www.w3.org/1999/xlink" content-type="dwc:institutional_code" xlink:title="China General Microbiological Culture Collection Center" xlink:href="http://grbio.org/institution/china-general-microbiological-culture-collection-center-chinese-academy-sciences" xlink:type="simple">CGMCC</named-content> 3.20775) <bold>a–c</bold> upper and reverse views of cultures on <abbrev xmlns:xlink="http://www.w3.org/1999/xlink" xlink:title="potato dextrose agar" id="ABBRID0EHBAG" xlink:type="simple">PDA</abbrev>, <abbrev xmlns:xlink="http://www.w3.org/1999/xlink" xlink:title="malt extract agar" id="ABBRID0ELBAG" xlink:type="simple">MEA</abbrev> and <abbrev xmlns:xlink="http://www.w3.org/1999/xlink" xlink:title="oatmeal agar" id="ABBRID0EPBAG" xlink:type="simple">OA</abbrev> 14 d after inoculation <bold>d–g</bold> phialides and conidia. Scale bars: 10 µm (<bold>d–g</bold>).</p></caption><graphic xmlns:xlink="http://www.w3.org/1999/xlink" xlink:href="mycokeys-98-167-g002.jpg" position="float" orientation="portrait" xlink:type="simple" id="oo_870710.jpg"><uri content-type="original_file" xlink:type="simple">https://binary.pensoft.net/fig/870710</uri></graphic></fig></tp:treatment-sec><tp:treatment-sec sec-type="material" id="SECID0E3BAG"><title>Type.</title><p>China: Guangxi Zhuang Autonomous Region, Baise City, Peninsula Park <named-content xmlns:xlink="http://www.w3.org/1999/xlink" content-type="dwc:verbatimCoordinates" xlink:type="simple"><named-content content-type="geo-json" specific-use="{&#34;type&#34;:&#34;Point&#34;,&#34;coordinates&#34;:[107.058056,24.510000]}" id="NCID0EFCAG" xlink:type="simple">23°89'96"N, 106°63'29"E</named-content></named-content>, from soil, 30 Aug 2019, Z.Y. Zhang (<named-content xmlns:xlink="http://www.w3.org/1999/xlink" content-type="dwc:institutional_code" xlink:title="Mycological Herbarium of the Institute of Microbiology, Chinese Academy of Sciences" xlink:href="http://grbio.org/institution/chinese-academy-sciences" xlink:type="simple">HMAS</named-content> 351873 holotype designated here, ex-type living culture <named-content xmlns:xlink="http://www.w3.org/1999/xlink" content-type="dwc:institutional_code" xlink:title="China General Microbiological Culture Collection Center" xlink:href="http://grbio.org/institution/china-general-microbiological-culture-collection-center-chinese-academy-sciences" xlink:type="simple">CGMCC</named-content> 3.20775 = GZUIFR 21.900); ibid., GZUIFR 21.901.</p></tp:treatment-sec><tp:treatment-sec sec-type="description" id="SECID0ESCAG"><title>Description.</title><p><bold><italic>Culture characteristics</italic></bold> (14 days at 25 °C): <bold><italic>Colony on <abbrev xmlns:xlink="http://www.w3.org/1999/xlink" xlink:title="potato dextrose agar" id="ABBRID0EADAG" xlink:type="simple">PDA</abbrev></italic></bold> 16–18 mm diam. after 14 d at 25 °C, dark olive green (2F2), flat, texture velvety, nearly round, margin entire; reverse dark slate grey (3F2). <bold><italic>Colony on <abbrev xmlns:xlink="http://www.w3.org/1999/xlink" xlink:title="malt extract agar" id="ABBRID0EHDAG" xlink:type="simple">MEA</abbrev></italic></bold> 8–9 mm diam., dark slate grey (3F1), convex, texture velvety, irregularity, margin entire; reverse dark slate grey (3F2). <bold><italic>Colony on <abbrev xmlns:xlink="http://www.w3.org/1999/xlink" xlink:title="oatmeal agar" id="ABBRID0EODAG" xlink:type="simple">OA</abbrev></italic></bold> 10–12 mm diam., dark slate grey, flat (3F2), texture velvety, nearly round, margin entire, soluble pigments brown to pale red exudates absent; reverse dark pink (12F1).</p><p><bold><italic>Hyphae</italic></bold> branched, septate, hyaline, smooth, 1.0–3.5 μm diam. <bold><italic>Conidiophores</italic></bold> erect or with an acute angle to the axis near the apex, solitary, unbranched, 9.5–49.0 × 1.0–5.0 µm, hyaline, smooth, 1–8-septate, straight to flexuous. <bold><italic>Conidiogenous cells</italic></bold> in simple or branched acropetal chains, 4.0–8.5 × 3.0–5.0 µm, separated by thick, dark brown, refractive septa, appearing like a separating cell, pale brown, doliiform to cylindrical, constricted at the septa, polyblastic, integrated with 3–5 conidiogenous loci. <bold><italic>Conidia</italic></bold> solitary, pyriform, sometimes spherical, aseptate, smooth, brown, 3.5–7.0 × 3.5–7.0 µm (av. 4.9 × 5.3 μm, n = 50). <bold><italic>Sexual morph</italic></bold> not observed.</p></tp:treatment-sec><tp:treatment-sec sec-type="material" id="SECID0EFEAG"><title>Additional specimens examined.</title><p>China: Guangxi Zhuang Autonomous Region, Baise City, Youjiang Campus of Baise University <named-content xmlns:xlink="http://www.w3.org/1999/xlink" content-type="dwc:verbatimCoordinates" xlink:type="simple"><named-content content-type="geo-json" specific-use="{&#34;type&#34;:&#34;Point&#34;,&#34;coordinates&#34;:[107.023889,24.486111]}" id="NCID0EOEAG" xlink:type="simple">23°89'10"N, 106°60'86"E</named-content></named-content>, from soil, 30 Aug 2019, Z.Y. Zhang, GZUIFR 21.902, ibid., GZUIFR 21.903.</p></tp:treatment-sec><tp:treatment-sec sec-type="notes" id="SECID0ETEAG"><title>Notes.</title><p>Currently, one species is accepted in <italic><tp:taxon-name><tp:taxon-name-part taxon-name-part-type="genus" reg="Echinocatena">Echinocatena</tp:taxon-name-part></tp:taxon-name></italic> (<xref ref-type="bibr" rid="B7">Campbell and Sutton 1977</xref>; <xref ref-type="bibr" rid="B73">Shen et al. 2020</xref>). The phylogenetic analyses, based on the combined <abbrev xmlns:xlink="http://www.w3.org/1999/xlink" xlink:title="internal transcribed spacers" id="ABBRID0EIFAG" xlink:type="simple">ITS</abbrev>, <abbrev xmlns:xlink="http://www.w3.org/1999/xlink" xlink:title="28S nrRNA locus" id="ABBRID0EMFAG" xlink:type="simple">LSU</abbrev>, <italic><abbrev xmlns:xlink="http://www.w3.org/1999/xlink" xlink:title="elongation factor 1-alpha gene region" id="ABBRID0ERFAG" xlink:type="simple">EF1A</abbrev></italic>, <italic><abbrev xmlns:xlink="http://www.w3.org/1999/xlink" xlink:title="β-tubulin" id="ABBRID0EWFAG" xlink:type="simple">TUB</abbrev></italic> and <italic><abbrev xmlns:xlink="http://www.w3.org/1999/xlink" xlink:title="RNA polymerase II subunit" id="ABBRID0E2FAG" xlink:type="simple">RPB2</abbrev></italic> dataset, indicate <italic><tp:taxon-name><tp:taxon-name-part taxon-name-part-type="genus" reg="Echinocatena">Echinocatena</tp:taxon-name-part><tp:taxon-name-part taxon-name-part-type="species" reg="sinensis">sinensis</tp:taxon-name-part></tp:taxon-name></italic> and <italic><tp:taxon-name><tp:taxon-name-part taxon-name-part-type="genus" reg="Echinocatena">E.</tp:taxon-name-part><tp:taxon-name-part taxon-name-part-type="species" reg="arthrinioides">arthrinioides</tp:taxon-name-part></tp:taxon-name></italic> group in a distinct clade (Fig. <xref ref-type="fig" rid="F1">1</xref>). The morphology of <italic><tp:taxon-name><tp:taxon-name-part taxon-name-part-type="genus" reg="Echinocatena">E.</tp:taxon-name-part><tp:taxon-name-part taxon-name-part-type="species" reg="sinensis">sinensis</tp:taxon-name-part></tp:taxon-name></italic> is very similar to <italic><tp:taxon-name><tp:taxon-name-part taxon-name-part-type="genus" reg="Echinocatena">Echinocatena</tp:taxon-name-part></tp:taxon-name></italic> in having straight to ﬂexuous conidiophores, polyblastic conidiogenous cells, spherical, aseptate conidia (<xref ref-type="bibr" rid="B7">Campbell and Sutton 1977</xref>). <italic><tp:taxon-name><tp:taxon-name-part taxon-name-part-type="genus" reg="Echinocatena">Echinocatena</tp:taxon-name-part><tp:taxon-name-part taxon-name-part-type="species" reg="sinensis">sinensis</tp:taxon-name-part></tp:taxon-name></italic> can be distinguished from <italic><tp:taxon-name><tp:taxon-name-part taxon-name-part-type="genus" reg="Echinocatena">E.</tp:taxon-name-part><tp:taxon-name-part taxon-name-part-type="species" reg="arthrinioides">arthrinioides</tp:taxon-name-part></tp:taxon-name></italic> by its conidia that are smooth and pyriform in shape (<xref ref-type="bibr" rid="B7">Campbell and Sutton 1977</xref>), as well as by the low sequence similarity between the two species (<abbrev xmlns:xlink="http://www.w3.org/1999/xlink" xlink:title="internal transcribed spacers" id="ABBRID0EJIAG" xlink:type="simple">ITS</abbrev>: 312/403, 77.4% similarity, 25 gaps; <abbrev xmlns:xlink="http://www.w3.org/1999/xlink" xlink:title="28S nrRNA locus" id="ABBRID0ENIAG" xlink:type="simple">LSU</abbrev>: 787/827, 95.2% similarity, 4 gaps).</p></tp:treatment-sec><tp:treatment-sec><!--Section generated to contain objects referenced in tp:taxon-treatment.--><fig id="F1" position="float" orientation="portrait"><object-id xmlns:xlink="http://www.w3.org/1999/xlink" content-type="doi" xlink:type="simple">10.3897/mycokeys.98.102816.figure1</object-id><object-id xmlns:xlink="http://www.w3.org/1999/xlink" content-type="arpha" xlink:type="simple">EBC41A2C-4051-5287-A168-0F34C3C22A88</object-id><label>Figure 1.</label><caption><p>Concatenated phylogeny of the <abbrev xmlns:xlink="http://www.w3.org/1999/xlink" xlink:title="internal transcribed spacers" id="ABBRID0EP1AE" xlink:type="simple">ITS</abbrev>, <abbrev xmlns:xlink="http://www.w3.org/1999/xlink" xlink:title="28S nrRNA locus" id="ABBRID0ET1AE" xlink:type="simple">LSU</abbrev>, <italic><abbrev xmlns:xlink="http://www.w3.org/1999/xlink" xlink:title="elongation factor 1-alpha gene region" id="ABBRID0EY1AE" xlink:type="simple">EF1A</abbrev></italic>, <italic><abbrev xmlns:xlink="http://www.w3.org/1999/xlink" xlink:title="β-tubulin" id="ABBRID0E41AE" xlink:type="simple">TUB</abbrev></italic> and <italic><abbrev xmlns:xlink="http://www.w3.org/1999/xlink" xlink:title="RNA polymerase II subunit" id="ABBRID0EC2AE" xlink:type="simple">RPB2</abbrev></italic> gene regions of species in <tp:taxon-name><tp:taxon-name-part taxon-name-part-type="family">Sympoventuriaceae</tp:taxon-name-part></tp:taxon-name>. Thirty-five strains are used. The tree is rooted with <italic><tp:taxon-name><tp:taxon-name-part taxon-name-part-type="genus" reg="Pseudoanungitea">Pseudoanungitea</tp:taxon-name-part><tp:taxon-name-part taxon-name-part-type="species" reg="vaccinii">vaccinii</tp:taxon-name-part></tp:taxon-name></italic> (CPC 30523) and <italic><tp:taxon-name><tp:taxon-name-part taxon-name-part-type="genus" reg="Pseudoanungitea">P.</tp:taxon-name-part><tp:taxon-name-part taxon-name-part-type="species" reg="vaccinii">vaccinii</tp:taxon-name-part></tp:taxon-name></italic> (CBS 143164). The tree topology of the <abbrev xmlns:xlink="http://www.w3.org/1999/xlink" xlink:title="Bayesian Inference" id="ABBRID0EB3AE" xlink:type="simple">BI</abbrev> was similar to the <abbrev xmlns:xlink="http://www.w3.org/1999/xlink" xlink:title="Maximum Likelihood" id="ABBRID0EF3AE" xlink:type="simple">ML</abbrev> analysis. Bayesian posterior probability (≥ 0.8) and <abbrev xmlns:xlink="http://www.w3.org/1999/xlink" xlink:title="Maximum Likelihood" id="ABBRID0EJ3AE" xlink:type="simple">ML</abbrev> bootstrap values (≥ 80%) are indicated along branches (PP/<abbrev xmlns:xlink="http://www.w3.org/1999/xlink" xlink:title="Maximum Likelihood" id="ABBRID0EN3AE" xlink:type="simple">ML</abbrev>). Novel species are in blue and bold font and “T” indicates type derived sequences.</p></caption><graphic xmlns:xlink="http://www.w3.org/1999/xlink" xlink:href="mycokeys-98-167-g001.jpg" position="float" orientation="portrait" xlink:type="simple" id="oo_870709.jpg"><uri content-type="original_file" xlink:type="simple">https://binary.pensoft.net/fig/870709</uri></graphic></fig></tp:treatment-sec><ref-list><ref id="B7"><mixed-citation xmlns:xlink="http://www.w3.org/1999/xlink" xlink:type="simple"><person-group><name name-style="western"><surname>Campbell</surname><given-names>R</given-names></name><name name-style="western"><surname>Sutton</surname><given-names>BC</given-names></name></person-group> (<year>1977</year>) <article-title>Conidial ontogeny in <italic><tp:taxon-name><tp:taxon-name-part taxon-name-part-type="genus">Echinocatena</tp:taxon-name-part><tp:taxon-name-part taxon-name-part-type="species">arthrinioides</tp:taxon-name-part></tp:taxon-name></italic> gen. et sp. nov. (<tp:taxon-name><tp:taxon-name-part taxon-name-part-type="phylum">Deuteromycotina</tp:taxon-name-part></tp:taxon-name>: <tp:taxon-name><tp:taxon-name-part taxon-name-part-type="above-genus">Hyphomycetes</tp:taxon-name-part></tp:taxon-name>).</article-title><source>Transactions of the British Mycological Society</source><volume>69</volume>(<issue>1</issue>): <fpage>125</fpage>–<lpage>131</lpage>. <ext-link xlink:href="10.1016/S0007-1536(77)80123-X" ext-link-type="doi" xlink:type="simple">https://doi.org/10.1016/S0007-1536(77)80123-X</ext-link></mixed-citation></ref><ref id="B73"><mixed-citation xmlns:xlink="http://www.w3.org/1999/xlink" xlink:type="simple"><person-group><name name-style="western"><surname>Shen</surname><given-names>M</given-names></name><name name-style="western"><surname>Zhang</surname><given-names>JQ</given-names></name><name name-style="western"><surname>Zhao</surname><given-names>LL</given-names></name><name name-style="western"><surname>Groenewald</surname><given-names>JZ</given-names></name><name name-style="western"><surname>Crous</surname><given-names>PW</given-names></name><name name-style="western"><surname>Zhang</surname><given-names>Y</given-names></name></person-group> (<year>2020</year>) <article-title><tp:taxon-name><tp:taxon-name-part taxon-name-part-type="order">Venturiales</tp:taxon-name-part></tp:taxon-name>.</article-title><source>Studies in Mycology</source><volume>96</volume>: <fpage>185</fpage>–<lpage>308</lpage>. <ext-link xlink:href="10.1016/j.simyco.2020.03.001" ext-link-type="doi" xlink:type="simple">https://doi.org/10.1016/j.simyco.2020.03.001</ext-link></mixed-citation></ref></ref-list></tp:taxon-treatment>
