# Supplementary material for: ﻿Culturable fungi from urban soils in China II, with the description of 18 novel species in Ascomycota (Dothideomycetes, Eurotiomycetes, Leotiomycetes and Sordariomycetes)
Source: MycoKeys. 2023 Jun 29;98:167–220. doi: 10.3897/mycokeys.98.102816 (PMC10326621; doi:10.3897/mycokeys.98.102816)
Supplement: XML Treatment for Aspergillus cylindricus [file mycokeys.98.102816-treatment2.xml]

<!DOCTYPE tp:taxon-treatment
  PUBLIC "-//TaxonX//DTD Taxonomic Treatment Publishing DTD v0 20100105//EN" "tax-treatment-NSO.dtd">
<tp:taxon-treatment xmlns:tp="http://www.plazi.org/taxpub"><tp:treatment-meta><kwd-group><label>Taxon classification</label><kwd>
                <named-content content-type="kingdom">Fungi</named-content>
              </kwd><kwd>
                <named-content content-type="order">Eurotiales</named-content>
              </kwd><kwd>
                <named-content content-type="family">Aspergillaceae</named-content>
              </kwd></kwd-group><mixed-citation publication-type="journal"><person-group><name><surname>Zhang</surname><given-names>Zhi-Yuan</given-names></name><name><surname>Li</surname><given-names>Xin</given-names></name><name><surname>Chen</surname><given-names>Wan-Hao</given-names></name><name><surname>Liang</surname><given-names>Jian-Dong</given-names></name><name><surname>Han</surname><given-names>Yan-Feng</given-names></name></person-group><article-title>﻿Culturable fungi from urban soils in China II, with the description of 18 novel species in <tp:taxon-name><tp:taxon-name-part taxon-name-part-type="phylum">Ascomycota</tp:taxon-name-part></tp:taxon-name> (<tp:taxon-name><tp:taxon-name-part taxon-name-part-type="class">Dothideomycetes</tp:taxon-name-part></tp:taxon-name>, <tp:taxon-name><tp:taxon-name-part taxon-name-part-type="class">Eurotiomycetes</tp:taxon-name-part></tp:taxon-name>, <tp:taxon-name><tp:taxon-name-part taxon-name-part-type="class">Leotiomycetes</tp:taxon-name-part></tp:taxon-name> and <tp:taxon-name><tp:taxon-name-part taxon-name-part-type="class">Sordariomycetes</tp:taxon-name-part></tp:taxon-name>)</article-title><source>MycoKeys</source><day>29</day><month>06</month><year>2023</year><volume>98</volume><fpage>167</fpage><lpage>220</lpage><pub-id pub-id-type="doi">10.3897/mycokeys.98.102816</pub-id></mixed-citation></tp:treatment-meta><tp:nomenclature><label>﻿</label><tp:taxon-name>
              <object-id xmlns:xlink="http://www.w3.org/1999/xlink" content-type="arpha" xlink:type="simple">0766958C-A2AD-5B6F-8182-65A35DD508CB</object-id>
              <tp:taxon-name-part taxon-name-part-type="genus" reg="Aspergillus">Aspergillus</tp:taxon-name-part>
              <tp:taxon-name-part taxon-name-part-type="species" reg="cylindricus">cylindricus</tp:taxon-name-part>
              <object-id xmlns:xlink="http://www.w3.org/1999/xlink" content-type="mycobank" xlink:type="simple">: 844152</object-id>
            </tp:taxon-name><tp:taxon-authority>Zhi.Y. Zhang, Y.F. Han &amp; Z.Q. Liang</tp:taxon-authority><tp:taxon-status xmlns:xlink="http://www.w3.org/1999/xlink" xlink:type="simple">sp. nov.</tp:taxon-status><xref ref-type="fig" rid="F4">Fig. 4</xref></tp:nomenclature><tp:treatment-sec sec-type="etymology" id="SECID0EZMAG"><title>Etymology.</title><p>Referring to the cylindrical phialides.</p></tp:treatment-sec><tp:treatment-sec sec-type="material" id="SECID0E5MAG"><title>Type.</title><p>China: Shanghai Municipality, Ruijin Hospital, Shanghai Jiao Tong University School of Medicine <named-content xmlns:xlink="http://www.w3.org/1999/xlink" content-type="dwc:verbatimCoordinates" xlink:type="simple"><named-content content-type="geo-json" specific-use="{&#34;type&#34;:&#34;Point&#34;,&#34;coordinates&#34;:[121.787500,31.358056]}" id="NCID0EHNAG" xlink:type="simple">31°21'29"N, 121°46'75"E</named-content></named-content>, from soil, 15 Aug 2019, Z.Y. Zhang (<named-content xmlns:xlink="http://www.w3.org/1999/xlink" content-type="dwc:institutional_code" xlink:title="Mycological Herbarium of the Institute of Microbiology, Chinese Academy of Sciences" xlink:href="http://grbio.org/institution/chinese-academy-sciences" xlink:type="simple">HMAS</named-content> 351868 holotype designated here, ex-type living culture <named-content xmlns:xlink="http://www.w3.org/1999/xlink" content-type="dwc:institutional_code" xlink:title="China General Microbiological Culture Collection Center" xlink:href="http://grbio.org/institution/china-general-microbiological-culture-collection-center-chinese-academy-sciences" xlink:type="simple">CGMCC</named-content> 3.20771 = GZUIFR 21.887); ibid., GZUIFR 21.888.</p></tp:treatment-sec><tp:treatment-sec sec-type="description" id="SECID0EUNAG"><title>Description.</title><p><bold><italic>Culture characteristics</italic></bold> (14 d at 25 °C): <bold><italic>Colony on <abbrev xmlns:xlink="http://www.w3.org/1999/xlink" xlink:title="potato dextrose agar" id="ABBRID0ECOAG" xlink:type="simple">PDA</abbrev></italic></bold> 12–13 mm diam., pinkish-white (10A1), velvety to ﬂoccose, margin slightly undulate; reverse chrome orange (6A6) to yellowish-white (2A2) from centre to margin. <bold><italic>Colony on <abbrev xmlns:xlink="http://www.w3.org/1999/xlink" xlink:title="malt extract agar" id="ABBRID0EJOAG" xlink:type="simple">MEA</abbrev></italic></bold> 15–17 mm diam., bluish-white (1A2), felty, margin dentate; reverse mandarin orange (6B8). <bold><italic>Colony on <abbrev xmlns:xlink="http://www.w3.org/1999/xlink" xlink:title="oatmeal agar" id="ABBRID0EQOAG" xlink:type="simple">OA</abbrev></italic></bold> 26–27 mm diam., white (4A1), velvety to ﬂoccose, margin slightly undulate; reverse brownish-yellow (5C8) to grey (5C1) from centre to margin.</p><p><bold><italic>Conidiophores</italic></bold> solitary phialides borne laterally or terminally on vegetative hyphae, sometimes occurring in branched hyphal resembling branched conidiophores. <bold><italic>Phialides</italic></bold> mono- to polyphialidic, hyaline, cylindrical to lageniform, sometimes curved irregularly, swollen towards the base or above the mid-section, neck cylindrical or broadly tapering, sometimes extending sympodially from the neck, 2.0–21.0 × 1.0–5.0 µm. <bold><italic>Conidia</italic></bold> borne solitary or in chains with pronounced connectors, hyaline, smooth or roughened, ellipsoid to subglobose, pyriform, 3.0–7.5 × 2.5–5.5 µm (av. 5.3 × 4.5 μm, n = 50). <bold><italic>Sexual morph</italic></bold> not observed.</p></tp:treatment-sec><tp:treatment-sec sec-type="material" id="SECID0EEPAG"><title>Additional specimens examined.</title><p>China: Shanghai Municipality, South Campus of Fudan University <named-content xmlns:xlink="http://www.w3.org/1999/xlink" content-type="dwc:verbatimCoordinates" xlink:type="simple"><named-content content-type="geo-json" specific-use="{&#34;type&#34;:&#34;Point&#34;,&#34;coordinates&#34;:[121.834167,31.491667]}" id="NCID0ENPAG" xlink:type="simple">31°29'30"N, 121°50'03"E</named-content></named-content>, soil, 16 Aug 2019, Z.Y. Zhang, GZUIFR 21.889.</p></tp:treatment-sec><tp:treatment-sec sec-type="notes" id="SECID0ESPAG"><title>Notes.</title><p>Phylogenetic and morphological data (Figs <xref ref-type="fig" rid="F3">3</xref>, <xref ref-type="fig" rid="F4">4</xref>) support our isolates <named-content xmlns:xlink="http://www.w3.org/1999/xlink" content-type="dwc:institutional_code" xlink:title="China General Microbiological Culture Collection Center" xlink:href="http://grbio.org/institution/china-general-microbiological-culture-collection-center-chinese-academy-sciences" xlink:type="simple">CGMCC</named-content> 3.20771, GZUIFR 21.888 and GZUIFR 21.889 as new species of subgenus <tp:taxon-name><tp:taxon-name-part taxon-name-part-type="genus" reg="Polypaecilum"/><tp:taxon-name-part taxon-name-part-type="subgenus" reg="Polypaecilum">Polypaecilum</tp:taxon-name-part></tp:taxon-name>, series <italic><tp:taxon-name><tp:taxon-name-part taxon-name-part-type="series" reg="Canini">Canini</tp:taxon-name-part></tp:taxon-name></italic>. <italic><tp:taxon-name><tp:taxon-name-part taxon-name-part-type="genus" reg="Aspergillus">Aspergillus</tp:taxon-name-part><tp:taxon-name-part taxon-name-part-type="species" reg="cylindricus">cylindricus</tp:taxon-name-part></tp:taxon-name></italic> is phylogenetically closely related to <italic><tp:taxon-name><tp:taxon-name-part taxon-name-part-type="genus" reg="Aspergillus">A.</tp:taxon-name-part><tp:taxon-name-part taxon-name-part-type="species" reg="doliiformis">doliiformis</tp:taxon-name-part></tp:taxon-name></italic> and <italic><tp:taxon-name><tp:taxon-name-part taxon-name-part-type="genus" reg="Aspergillus">A.</tp:taxon-name-part><tp:taxon-name-part taxon-name-part-type="species" reg="limoniformis">limoniformis</tp:taxon-name-part></tp:taxon-name></italic>. However, they can be distinguished by their sequence similarity (94% 498/531; 99% 846/853; 88% 394/448; 92% 767/834; 92% 723/788 similarity of <abbrev xmlns:xlink="http://www.w3.org/1999/xlink" xlink:title="internal transcribed spacers" id="ABBRID0EVRAG" xlink:type="simple">ITS</abbrev>, <abbrev xmlns:xlink="http://www.w3.org/1999/xlink" xlink:title="28S nrRNA locus" id="ABBRID0EZRAG" xlink:type="simple">LSU</abbrev>, <italic><abbrev xmlns:xlink="http://www.w3.org/1999/xlink" xlink:title="β-tubulin" id="ABBRID0E5RAG" xlink:type="simple">TUB</abbrev></italic>, <italic><abbrev xmlns:xlink="http://www.w3.org/1999/xlink" xlink:title="RNA polymerase II subunit" id="ABBRID0EDSAG" xlink:type="simple">RPB2</abbrev></italic> and <italic><abbrev xmlns:xlink="http://www.w3.org/1999/xlink" xlink:title="Twenty S rRNA accumulation" id="ABBRID0EISAG" xlink:type="simple">TSR1</abbrev></italic> in <italic><tp:taxon-name><tp:taxon-name-part taxon-name-part-type="genus" reg="Aspergillus">A.</tp:taxon-name-part><tp:taxon-name-part taxon-name-part-type="species" reg="limoniformis">limoniformis</tp:taxon-name-part></tp:taxon-name></italic><named-content xmlns:xlink="http://www.w3.org/1999/xlink" content-type="dwc:institutional_code" xlink:title="China General Microbiological Culture Collection Center" xlink:href="http://grbio.org/institution/china-general-microbiological-culture-collection-center-chinese-academy-sciences" xlink:type="simple">CGMCC</named-content> 3.19323; 94% 524/554, 99% 1337/1341, 91% 419/458, 94% 1007/1069, 92% 772/843, 91% 629/692 similarity of <abbrev xmlns:xlink="http://www.w3.org/1999/xlink" xlink:title="internal transcribed spacers" id="ABBRID0E2SAG" xlink:type="simple">ITS</abbrev>, <abbrev xmlns:xlink="http://www.w3.org/1999/xlink" xlink:title="28S nrRNA locus" id="ABBRID0E6SAG" xlink:type="simple">LSU</abbrev>, <italic><abbrev xmlns:xlink="http://www.w3.org/1999/xlink" xlink:title="β-tubulin" id="ABBRID0EETAG" xlink:type="simple">TUB</abbrev></italic>, <italic><abbrev xmlns:xlink="http://www.w3.org/1999/xlink" xlink:title="RNA polymerase II subunit" id="ABBRID0EJTAG" xlink:type="simple">RPB2</abbrev></italic>, <italic><abbrev xmlns:xlink="http://www.w3.org/1999/xlink" xlink:title="Twenty S rRNA accumulation" id="ABBRID0EOTAG" xlink:type="simple">TSR1</abbrev></italic> and <italic><abbrev xmlns:xlink="http://www.w3.org/1999/xlink" xlink:title="calmodulin" id="ABBRID0ETTAG" xlink:type="simple">CaM</abbrev></italic> in <italic><tp:taxon-name><tp:taxon-name-part taxon-name-part-type="genus" reg="Aspergillus">A.</tp:taxon-name-part><tp:taxon-name-part taxon-name-part-type="species" reg="doliiformis">doliiformis</tp:taxon-name-part></tp:taxon-name></italic><named-content xmlns:xlink="http://www.w3.org/1999/xlink" content-type="dwc:institutional_code" xlink:title="China General Microbiological Culture Collection Center" xlink:href="http://grbio.org/institution/china-general-microbiological-culture-collection-center-chinese-academy-sciences" xlink:type="simple">CGMCC</named-content> 3.20772). Morphologically, the conidia of <italic><tp:taxon-name><tp:taxon-name-part taxon-name-part-type="genus" reg="Aspergillus">A.</tp:taxon-name-part><tp:taxon-name-part taxon-name-part-type="species" reg="limoniformis">limoniformis</tp:taxon-name-part></tp:taxon-name></italic> are limoniform or subglobose, rather than ellipsoid to subglobose, pyriform in <italic><tp:taxon-name><tp:taxon-name-part taxon-name-part-type="genus" reg="Aspergillus">A.</tp:taxon-name-part><tp:taxon-name-part taxon-name-part-type="species" reg="cylindricus">cylindricus</tp:taxon-name-part></tp:taxon-name></italic> (<xref ref-type="bibr" rid="B96">Zhang et al. 2021a</xref>). On the other hand, <italic><tp:taxon-name><tp:taxon-name-part taxon-name-part-type="genus" reg="Aspergillus">A.</tp:taxon-name-part><tp:taxon-name-part taxon-name-part-type="species" reg="cylindricus">cylindricus</tp:taxon-name-part></tp:taxon-name></italic> has longer phialides than <italic><tp:taxon-name><tp:taxon-name-part taxon-name-part-type="genus" reg="Aspergillus">A.</tp:taxon-name-part><tp:taxon-name-part taxon-name-part-type="species" reg="limoniformis">limoniformis</tp:taxon-name-part></tp:taxon-name></italic> (2.0–21.0 µm vs. 4.0–10.0 µm) (<xref ref-type="bibr" rid="B96">Zhang et al. 2021a</xref>). Furthermore, conidia of <italic><tp:taxon-name><tp:taxon-name-part taxon-name-part-type="genus" reg="Aspergillus">A.</tp:taxon-name-part><tp:taxon-name-part taxon-name-part-type="species" reg="doliiformis">doliiformis</tp:taxon-name-part></tp:taxon-name></italic> are lantern, subglobose to globose, obpyriform rather than ellipsoid to subglobose, pyriform in <italic><tp:taxon-name><tp:taxon-name-part taxon-name-part-type="genus" reg="Aspergillus">A.</tp:taxon-name-part><tp:taxon-name-part taxon-name-part-type="species" reg="cylindricus">cylindricus</tp:taxon-name-part></tp:taxon-name></italic>. The conidiophores of <italic><tp:taxon-name><tp:taxon-name-part taxon-name-part-type="genus" reg="Aspergillus">A.</tp:taxon-name-part><tp:taxon-name-part taxon-name-part-type="species" reg="cylindricus">cylindricus</tp:taxon-name-part></tp:taxon-name></italic> are sometimes occurring in branched hyphae resembling branched conidiophores, while the conidiophores of <italic><tp:taxon-name><tp:taxon-name-part taxon-name-part-type="genus" reg="Aspergillus">A.</tp:taxon-name-part><tp:taxon-name-part taxon-name-part-type="species" reg="doliiformis">doliiformis</tp:taxon-name-part></tp:taxon-name></italic> are borne laterally or terminally on vegetative hyphae (see description of <italic><tp:taxon-name><tp:taxon-name-part taxon-name-part-type="genus" reg="Aspergillus">A.</tp:taxon-name-part><tp:taxon-name-part taxon-name-part-type="species" reg="doliiformis">doliiformis</tp:taxon-name-part></tp:taxon-name></italic>).</p><fig id="F3" position="float" orientation="portrait"><object-id xmlns:xlink="http://www.w3.org/1999/xlink" content-type="doi" xlink:type="simple">10.3897/mycokeys.98.102816.figure3</object-id><object-id xmlns:xlink="http://www.w3.org/1999/xlink" content-type="arpha" xlink:type="simple">A2B9A3EE-6CD8-5B4B-8207-E93856B9364E</object-id><label>Figure 3.</label><caption><p>Concatenated phylogeny of the <abbrev xmlns:xlink="http://www.w3.org/1999/xlink" xlink:title="internal transcribed spacers" id="ABBRID0EZXAG" xlink:type="simple">ITS</abbrev>, <italic><abbrev xmlns:xlink="http://www.w3.org/1999/xlink" xlink:title="β-tubulin" id="ABBRID0E5XAG" xlink:type="simple">TUB</abbrev></italic>, <italic><abbrev xmlns:xlink="http://www.w3.org/1999/xlink" xlink:title="calmodulin" id="ABBRID0EDYAG" xlink:type="simple">CaM</abbrev></italic>, <italic><abbrev xmlns:xlink="http://www.w3.org/1999/xlink" xlink:title="RNA polymerase II subunit" id="ABBRID0EIYAG" xlink:type="simple">RPB2</abbrev></italic> and <italic><abbrev xmlns:xlink="http://www.w3.org/1999/xlink" xlink:title="Twenty S rRNA accumulation" id="ABBRID0ENYAG" xlink:type="simple">TSR1</abbrev></italic> gene regions of species in <italic><tp:taxon-name><tp:taxon-name-part taxon-name-part-type="genus" reg="Aspergillus">Aspergillus</tp:taxon-name-part></tp:taxon-name></italic> from subgenus <tp:taxon-name><tp:taxon-name-part taxon-name-part-type="genus" reg="Polypaecilum"/><tp:taxon-name-part taxon-name-part-type="subgenus" reg="Polypaecilum">Polypaecilum</tp:taxon-name-part></tp:taxon-name>. Thirty-five strains are used. The tree is rooted in <italic><tp:taxon-name><tp:taxon-name-part taxon-name-part-type="genus" reg="Hamigera">Hamigera</tp:taxon-name-part><tp:taxon-name-part taxon-name-part-type="species" reg="avellanea">avellanea</tp:taxon-name-part></tp:taxon-name></italic> (CBS 295.48) and <italic><tp:taxon-name><tp:taxon-name-part taxon-name-part-type="genus" reg="Penicillium">Penicillium</tp:taxon-name-part><tp:taxon-name-part taxon-name-part-type="species" reg="expansum">expansum</tp:taxon-name-part></tp:taxon-name></italic> (CBS 325.48). The tree topology of the <abbrev xmlns:xlink="http://www.w3.org/1999/xlink" xlink:title="Bayesian Inference" id="ABBRID0EXZAG" xlink:type="simple">BI</abbrev> was similar to the <abbrev xmlns:xlink="http://www.w3.org/1999/xlink" xlink:title="Maximum Likelihood" id="ABBRID0E2ZAG" xlink:type="simple">ML</abbrev> analysis. Bayesian posterior probability (≥ 0.8) and <abbrev xmlns:xlink="http://www.w3.org/1999/xlink" xlink:title="Maximum Likelihood" id="ABBRID0E6ZAG" xlink:type="simple">ML</abbrev> bootstrap values (≥ 80%) are indicated along branches (PP/<abbrev xmlns:xlink="http://www.w3.org/1999/xlink" xlink:title="Maximum Likelihood" id="ABBRID0ED1AG" xlink:type="simple">ML</abbrev>). Novel species are in blue and bold font and “T” indicates type derived sequences.</p></caption><graphic xmlns:xlink="http://www.w3.org/1999/xlink" xlink:href="mycokeys-98-167-g003.jpg" position="float" orientation="portrait" xlink:type="simple" id="oo_870711.jpg"><uri content-type="original_file" xlink:type="simple">https://binary.pensoft.net/fig/870711</uri></graphic></fig><fig id="F4" position="float" orientation="portrait"><object-id xmlns:xlink="http://www.w3.org/1999/xlink" content-type="doi" xlink:type="simple">10.3897/mycokeys.98.102816.figure4</object-id><object-id xmlns:xlink="http://www.w3.org/1999/xlink" content-type="arpha" xlink:type="simple">8790EF01-FBA6-5CE1-89DD-0045F1DA5E7F</object-id><label>Figure 4.</label><caption><p><italic><tp:taxon-name><tp:taxon-name-part taxon-name-part-type="genus" reg="Aspergillus">Aspergillus</tp:taxon-name-part><tp:taxon-name-part taxon-name-part-type="species" reg="cylindricus">cylindricus</tp:taxon-name-part></tp:taxon-name></italic> (from ex-holotype <named-content xmlns:xlink="http://www.w3.org/1999/xlink" content-type="dwc:institutional_code" xlink:title="China General Microbiological Culture Collection Center" xlink:href="http://grbio.org/institution/china-general-microbiological-culture-collection-center-chinese-academy-sciences" xlink:type="simple">CGMCC</named-content> 3.20771) <bold>a–c</bold> upper and reverse views of cultures on <abbrev xmlns:xlink="http://www.w3.org/1999/xlink" xlink:title="potato dextrose agar" id="ABBRID0EF2AG" xlink:type="simple">PDA</abbrev>, <abbrev xmlns:xlink="http://www.w3.org/1999/xlink" xlink:title="malt extract agar" id="ABBRID0EJ2AG" xlink:type="simple">MEA</abbrev> and <abbrev xmlns:xlink="http://www.w3.org/1999/xlink" xlink:title="oatmeal agar" id="ABBRID0EN2AG" xlink:type="simple">OA</abbrev> 14 d after inoculation <bold>d–l</bold> phialides and conidia. Scale bars: 10 µm (<bold>d–l</bold>).</p></caption><graphic xmlns:xlink="http://www.w3.org/1999/xlink" xlink:href="mycokeys-98-167-g004.jpg" position="float" orientation="portrait" xlink:type="simple" id="oo_870712.jpg"><uri content-type="original_file" xlink:type="simple">https://binary.pensoft.net/fig/870712</uri></graphic></fig></tp:treatment-sec><ref-list><ref id="B96"><mixed-citation xmlns:xlink="http://www.w3.org/1999/xlink" xlink:type="simple"><person-group><name name-style="western"><surname>Zhang</surname><given-names>ZF</given-names></name><name name-style="western"><surname>Zhou</surname><given-names>SY</given-names></name><name name-style="western"><surname>Eurwilaichitr</surname><given-names>L</given-names></name><name name-style="western"><surname>Ingsriswang</surname><given-names>S</given-names></name><name name-style="western"><surname>Raza</surname><given-names>M</given-names></name><name name-style="western"><surname>Chen</surname><given-names>Q</given-names></name><name name-style="western"><surname>Zhao</surname><given-names>P</given-names></name><name name-style="western"><surname>Liu</surname><given-names>F</given-names></name><name name-style="western"><surname>Cai</surname><given-names>L</given-names></name></person-group> (<year>2021a</year>) <article-title>Culturable mycobiota from Karst caves in China II, with descriptions of 33 new species.</article-title><source>Fungal Diversity</source><volume>106</volume>(<issue>1</issue>): <fpage>29</fpage>–<lpage>136</lpage>. <ext-link xlink:href="10.1007/s13225-020-00453-7" ext-link-type="doi" xlink:type="simple">https://doi.org/10.1007/s13225-020-00453-7</ext-link></mixed-citation></ref></ref-list></tp:taxon-treatment>
