# Supplementary material for: ﻿Culturable fungi from urban soils in China II, with the description of 18 novel species in Ascomycota (Dothideomycetes, Eurotiomycetes, Leotiomycetes and Sordariomycetes)
Source: MycoKeys. 2023 Jun 29;98:167–220. doi: 10.3897/mycokeys.98.102816 (PMC10326621; doi:10.3897/mycokeys.98.102816)
Supplement: XML Treatment for Aspergillus doliiformis [file mycokeys.98.102816-treatment3.xml]

<!DOCTYPE tp:taxon-treatment
  PUBLIC "-//TaxonX//DTD Taxonomic Treatment Publishing DTD v0 20100105//EN" "tax-treatment-NSO.dtd">
<tp:taxon-treatment xmlns:tp="http://www.plazi.org/taxpub"><tp:treatment-meta><kwd-group><label>Taxon classification</label><kwd>
                <named-content content-type="kingdom">Fungi</named-content>
              </kwd><kwd>
                <named-content content-type="order">Eurotiales</named-content>
              </kwd><kwd>
                <named-content content-type="family">Aspergillaceae</named-content>
              </kwd></kwd-group><mixed-citation publication-type="journal"><person-group><name><surname>Zhang</surname><given-names>Zhi-Yuan</given-names></name><name><surname>Li</surname><given-names>Xin</given-names></name><name><surname>Chen</surname><given-names>Wan-Hao</given-names></name><name><surname>Liang</surname><given-names>Jian-Dong</given-names></name><name><surname>Han</surname><given-names>Yan-Feng</given-names></name></person-group><article-title>﻿Culturable fungi from urban soils in China II, with the description of 18 novel species in <tp:taxon-name><tp:taxon-name-part taxon-name-part-type="phylum">Ascomycota</tp:taxon-name-part></tp:taxon-name> (<tp:taxon-name><tp:taxon-name-part taxon-name-part-type="class">Dothideomycetes</tp:taxon-name-part></tp:taxon-name>, <tp:taxon-name><tp:taxon-name-part taxon-name-part-type="class">Eurotiomycetes</tp:taxon-name-part></tp:taxon-name>, <tp:taxon-name><tp:taxon-name-part taxon-name-part-type="class">Leotiomycetes</tp:taxon-name-part></tp:taxon-name> and <tp:taxon-name><tp:taxon-name-part taxon-name-part-type="class">Sordariomycetes</tp:taxon-name-part></tp:taxon-name>)</article-title><source>MycoKeys</source><day>29</day><month>06</month><year>2023</year><volume>98</volume><fpage>167</fpage><lpage>220</lpage><pub-id pub-id-type="doi">10.3897/mycokeys.98.102816</pub-id></mixed-citation></tp:treatment-meta><tp:nomenclature><label>﻿</label><tp:taxon-name>
              <object-id xmlns:xlink="http://www.w3.org/1999/xlink" content-type="arpha" xlink:type="simple">7933C06B-5492-51A3-9828-A0DCDF4858A4</object-id>
              <tp:taxon-name-part taxon-name-part-type="genus" reg="Aspergillus">Aspergillus</tp:taxon-name-part>
              <tp:taxon-name-part taxon-name-part-type="species" reg="doliiformis">doliiformis</tp:taxon-name-part>
              <object-id xmlns:xlink="http://www.w3.org/1999/xlink" content-type="mycobank" xlink:type="simple">: 844153</object-id>
            </tp:taxon-name><tp:taxon-authority>Zhi.Y. Zhang, Y.F. Han &amp; Z.Q. Liang</tp:taxon-authority><tp:taxon-status xmlns:xlink="http://www.w3.org/1999/xlink" xlink:type="simple">sp. nov.</tp:taxon-status><xref ref-type="fig" rid="F5">Fig. 5</xref></tp:nomenclature><tp:treatment-sec sec-type="etymology" id="SECID0EI4AG"><title>Etymology.</title><p>Referring to the lantern shape of conidia.</p></tp:treatment-sec><tp:treatment-sec sec-type="material" id="SECID0EN4AG"><title>Type.</title><p>Hainan Province, Haikou City, Haidian Campus of Hainan University <named-content xmlns:xlink="http://www.w3.org/1999/xlink" content-type="dwc:verbatimCoordinates" xlink:type="simple"><named-content content-type="geo-json" specific-use="{&#34;type&#34;:&#34;Point&#34;,&#34;coordinates&#34;:[110.558611,20.104444]}" id="NCID0EW4AG" xlink:type="simple">20°05'76"N, 110°32'91"E</named-content></named-content>, from soil, 28 Aug 2019, Z.Y. Zhang (<named-content xmlns:xlink="http://www.w3.org/1999/xlink" content-type="dwc:institutional_code" xlink:title="Mycological Herbarium of the Institute of Microbiology, Chinese Academy of Sciences" xlink:href="http://grbio.org/institution/chinese-academy-sciences" xlink:type="simple">HMAS</named-content> 351867 holotype designated here, ex-type living culture <named-content xmlns:xlink="http://www.w3.org/1999/xlink" content-type="dwc:institutional_code" xlink:title="China General Microbiological Culture Collection Center" xlink:href="http://grbio.org/institution/china-general-microbiological-culture-collection-center-chinese-academy-sciences" xlink:type="simple">CGMCC</named-content> 3.20772 = GZUIFR 21.885); ibid., GZUIFR 21.883.</p><fig id="F5" position="float" orientation="portrait"><object-id xmlns:xlink="http://www.w3.org/1999/xlink" content-type="doi" xlink:type="simple">10.3897/mycokeys.98.102816.figure5</object-id><object-id xmlns:xlink="http://www.w3.org/1999/xlink" content-type="arpha" xlink:type="simple">5E8D8939-E9A0-5C52-A4C5-AFF273157853</object-id><label>Figure 5.</label><caption><p><italic><tp:taxon-name><tp:taxon-name-part taxon-name-part-type="genus" reg="Aspergillus">Aspergillus</tp:taxon-name-part><tp:taxon-name-part taxon-name-part-type="species" reg="doliiformis">doliiformis</tp:taxon-name-part></tp:taxon-name></italic> (from ex-holotype <named-content xmlns:xlink="http://www.w3.org/1999/xlink" content-type="dwc:institutional_code" xlink:title="China General Microbiological Culture Collection Center" xlink:href="http://grbio.org/institution/china-general-microbiological-culture-collection-center-chinese-academy-sciences" xlink:type="simple">CGMCC</named-content> 3.20772) <bold>a–c</bold> upper and reverse views of cultures on <abbrev xmlns:xlink="http://www.w3.org/1999/xlink" xlink:title="potato dextrose agar" id="ABBRID0E35AG" xlink:type="simple">PDA</abbrev>, <abbrev xmlns:xlink="http://www.w3.org/1999/xlink" xlink:title="malt extract agar" id="ABBRID0EA6AG" xlink:type="simple">MEA</abbrev> and <abbrev xmlns:xlink="http://www.w3.org/1999/xlink" xlink:title="oatmeal agar" id="ABBRID0EE6AG" xlink:type="simple">OA</abbrev> 14 d after inoculation <bold>d–k</bold> phialides and conidia. Scale bars: 10 µm (<bold>d–k</bold>).</p></caption><graphic xmlns:xlink="http://www.w3.org/1999/xlink" xlink:href="mycokeys-98-167-g005.jpg" position="float" orientation="portrait" xlink:type="simple" id="oo_870713.jpg"><uri content-type="original_file" xlink:type="simple">https://binary.pensoft.net/fig/870713</uri></graphic></fig></tp:treatment-sec><tp:treatment-sec sec-type="description" id="SECID0ER6AG"><title>Description.</title><p><bold><italic>Culture characteristics</italic></bold> (14 d at 25 °C): <bold><italic>Colony on <abbrev xmlns:xlink="http://www.w3.org/1999/xlink" xlink:title="potato dextrose agar" id="ABBRID0E66AG" xlink:type="simple">PDA</abbrev></italic></bold> 23–26 mm diam., white (1A1), felty, fluffy, margin slightly undulate; reverse pale yellow (1A3) to white (1A1) from centre to margin. <bold><italic>Colony on <abbrev xmlns:xlink="http://www.w3.org/1999/xlink" xlink:title="malt extract agar" id="ABBRID0EGABG" xlink:type="simple">MEA</abbrev></italic></bold> 16 mm diam., white (1A1) at margin, olive yellow (2D8) at centre, felty, margin entire; reverse oak brown (5D6) to brownish-grey (5D2) from centre to margin. <bold><italic>Colony on <abbrev xmlns:xlink="http://www.w3.org/1999/xlink" xlink:title="oatmeal agar" id="ABBRID0ENABG" xlink:type="simple">OA</abbrev></italic></bold> 26–27 mm diam., white (1A1), flocculent, margin entire, producing a diffusible faint yellow pigment; reverse greyish-yellow (2B4).</p><p><bold><italic>Hyphae</italic></bold> hyaline, septate, smooth, branched, 1.0–3.5 μm wide. <bold><italic>Conidiophores</italic></bold> solitary phialides borne laterally or terminally on vegetative hyphae. <bold><italic>Phialides</italic></bold> mono- to polyphialidic, hyaline, ampulliform, campaniform, cylindrical or tapering with an enlarged base, sometimes curved irregularly, occasionally branched, neck cylindrical or broadly tapering, sometimes extending sympodially from the necks, 2.5–18.0 × 1.0–5.0 µm. <bold><italic>Conidia</italic></bold> borne solitary or formed in long chains, hyaline, smooth or roughened, lantern, subglobose to globose, obpyriform, 3.0–5.0 × 2.5–4.5 µm (av. 4.2 × 3.4 μm, n = 50). <bold><italic>Sexual morph</italic></bold> not observed.</p></tp:treatment-sec><tp:treatment-sec sec-type="material" id="SECID0EEBBG"><title>Additional specimens examined.</title><p>China: Hainan Province, Haikou City, Hainan General Hospital <named-content xmlns:xlink="http://www.w3.org/1999/xlink" content-type="dwc:verbatimCoordinates" xlink:type="simple"><named-content content-type="geo-json" specific-use="{&#34;type&#34;:&#34;Point&#34;,&#34;coordinates&#34;:[110.488333,20.015833]}" id="NCID0ENBBG" xlink:type="simple">20°00'57"N, 110°28'78"</named-content></named-content>E, from soil, 28 Aug 2019, Z.Y. Zhang, GZUIFR 21.884; Haikou People’s Park, soil, 28 Aug 2019, Z.Y. Zhang, GZUIFR 21.886.</p></tp:treatment-sec><tp:treatment-sec sec-type="notes" id="SECID0ESBBG"><title>Notes.</title><p><italic><tp:taxon-name><tp:taxon-name-part taxon-name-part-type="genus" reg="Aspergillus">Aspergillus</tp:taxon-name-part><tp:taxon-name-part taxon-name-part-type="species" reg="doliiformis">doliiformis</tp:taxon-name-part></tp:taxon-name></italic> represents a new lineage within the subgenus <tp:taxon-name><tp:taxon-name-part taxon-name-part-type="genus" reg="Polypaecilum"/><tp:taxon-name-part taxon-name-part-type="subgenus" reg="Polypaecilum">Polypaecilum</tp:taxon-name-part></tp:taxon-name>, series <italic><tp:taxon-name><tp:taxon-name-part taxon-name-part-type="series" reg="Canini">Canini</tp:taxon-name-part></tp:taxon-name></italic>, forming a fully supported clade (<abbrev xmlns:xlink="http://www.w3.org/1999/xlink" xlink:title="Maximum Likelihood" id="ABBRID0ETCBG" xlink:type="simple">ML</abbrev> = 100%; PP = 1.0). <italic><tp:taxon-name><tp:taxon-name-part taxon-name-part-type="genus" reg="Aspergillus">A.</tp:taxon-name-part><tp:taxon-name-part taxon-name-part-type="species" reg="doliiformis">doliiformis</tp:taxon-name-part></tp:taxon-name></italic> is phylogenetically closely related to <italic><tp:taxon-name><tp:taxon-name-part taxon-name-part-type="genus" reg="Aspergillus">A.</tp:taxon-name-part><tp:taxon-name-part taxon-name-part-type="species" reg="limoniformis">limoniformis</tp:taxon-name-part></tp:taxon-name></italic> and <italic><tp:taxon-name><tp:taxon-name-part taxon-name-part-type="genus" reg="Aspergillus">A.</tp:taxon-name-part><tp:taxon-name-part taxon-name-part-type="species" reg="cylindricus">cylindricus</tp:taxon-name-part></tp:taxon-name></italic>. However, <italic><tp:taxon-name><tp:taxon-name-part taxon-name-part-type="genus" reg="Aspergillus">A.</tp:taxon-name-part><tp:taxon-name-part taxon-name-part-type="species" reg="doliiformis">doliiformis</tp:taxon-name-part></tp:taxon-name></italic> can be distinguished from <italic><tp:taxon-name><tp:taxon-name-part taxon-name-part-type="genus" reg="Aspergillus">A.</tp:taxon-name-part><tp:taxon-name-part taxon-name-part-type="species" reg="limoniformis">limoniformis</tp:taxon-name-part></tp:taxon-name></italic> by their sequence similarity (93% 502/539; 99% 847/853; 87% 370/423; 91% 762/834; 92% 724/791 similarity of <abbrev xmlns:xlink="http://www.w3.org/1999/xlink" xlink:title="internal transcribed spacers" id="ABBRID0EOEBG" xlink:type="simple">ITS</abbrev>, <abbrev xmlns:xlink="http://www.w3.org/1999/xlink" xlink:title="28S nrRNA locus" id="ABBRID0ESEBG" xlink:type="simple">LSU</abbrev>, <italic><abbrev xmlns:xlink="http://www.w3.org/1999/xlink" xlink:title="β-tubulin" id="ABBRID0EXEBG" xlink:type="simple">TUB</abbrev></italic>, <italic><abbrev xmlns:xlink="http://www.w3.org/1999/xlink" xlink:title="RNA polymerase II subunit" id="ABBRID0E3EBG" xlink:type="simple">RPB2</abbrev></italic> and <italic><abbrev xmlns:xlink="http://www.w3.org/1999/xlink" xlink:title="Twenty S rRNA accumulation" id="ABBRID0EBFBG" xlink:type="simple">TSR1</abbrev></italic> in <italic><tp:taxon-name><tp:taxon-name-part taxon-name-part-type="genus" reg="Aspergillus">A.</tp:taxon-name-part><tp:taxon-name-part taxon-name-part-type="species" reg="limoniformis">limoniformis</tp:taxon-name-part></tp:taxon-name></italic><named-content xmlns:xlink="http://www.w3.org/1999/xlink" content-type="dwc:institutional_code" xlink:title="China General Microbiological Culture Collection Center" xlink:href="http://grbio.org/institution/china-general-microbiological-culture-collection-center-chinese-academy-sciences" xlink:type="simple">CGMCC</named-content> 3.19323). Morphologically, the conidia of <italic><tp:taxon-name><tp:taxon-name-part taxon-name-part-type="genus" reg="Aspergillus">A.</tp:taxon-name-part><tp:taxon-name-part taxon-name-part-type="species" reg="limoniformis">limoniformis</tp:taxon-name-part></tp:taxon-name></italic> are limoniform or subglobose, rather than lantern, subglobose to globose, obpyriform in <italic><tp:taxon-name><tp:taxon-name-part taxon-name-part-type="genus" reg="Aspergillus">A.</tp:taxon-name-part><tp:taxon-name-part taxon-name-part-type="species" reg="doliiformis">doliiformis</tp:taxon-name-part></tp:taxon-name></italic> (<xref ref-type="bibr" rid="B96">Zhang et al. 2021a</xref>). In addition, the distinction between <italic><tp:taxon-name><tp:taxon-name-part taxon-name-part-type="genus" reg="Aspergillus">A.</tp:taxon-name-part><tp:taxon-name-part taxon-name-part-type="species" reg="doliiformis">doliiformis</tp:taxon-name-part></tp:taxon-name></italic> and <italic><tp:taxon-name><tp:taxon-name-part taxon-name-part-type="genus" reg="Aspergillus">A.</tp:taxon-name-part><tp:taxon-name-part taxon-name-part-type="species" reg="cylindricus">cylindricus</tp:taxon-name-part></tp:taxon-name></italic> is shown in the notes of <italic><tp:taxon-name><tp:taxon-name-part taxon-name-part-type="genus" reg="Aspergillus">A.</tp:taxon-name-part><tp:taxon-name-part taxon-name-part-type="species" reg="cylindricus">cylindricus</tp:taxon-name-part></tp:taxon-name></italic>.</p></tp:treatment-sec><ref-list><ref id="B96"><mixed-citation xmlns:xlink="http://www.w3.org/1999/xlink" xlink:type="simple"><person-group><name name-style="western"><surname>Zhang</surname><given-names>ZF</given-names></name><name name-style="western"><surname>Zhou</surname><given-names>SY</given-names></name><name name-style="western"><surname>Eurwilaichitr</surname><given-names>L</given-names></name><name name-style="western"><surname>Ingsriswang</surname><given-names>S</given-names></name><name name-style="western"><surname>Raza</surname><given-names>M</given-names></name><name name-style="western"><surname>Chen</surname><given-names>Q</given-names></name><name name-style="western"><surname>Zhao</surname><given-names>P</given-names></name><name name-style="western"><surname>Liu</surname><given-names>F</given-names></name><name name-style="western"><surname>Cai</surname><given-names>L</given-names></name></person-group> (<year>2021a</year>) <article-title>Culturable mycobiota from Karst caves in China II, with descriptions of 33 new species.</article-title><source>Fungal Diversity</source><volume>106</volume>(<issue>1</issue>): <fpage>29</fpage>–<lpage>136</lpage>. <ext-link xlink:href="10.1007/s13225-020-00453-7" ext-link-type="doi" xlink:type="simple">https://doi.org/10.1007/s13225-020-00453-7</ext-link></mixed-citation></ref></ref-list></tp:taxon-treatment>
