# Supplementary material for: ﻿Culturable fungi from urban soils in China II, with the description of 18 novel species in Ascomycota (Dothideomycetes, Eurotiomycetes, Leotiomycetes and Sordariomycetes)
Source: MycoKeys. 2023 Jun 29;98:167–220. doi: 10.3897/mycokeys.98.102816 (PMC10326621; doi:10.3897/mycokeys.98.102816)
Supplement: XML Treatment for Talaromyces guiyangensis [file mycokeys.98.102816-treatment5.xml]

<!DOCTYPE tp:taxon-treatment
  PUBLIC "-//TaxonX//DTD Taxonomic Treatment Publishing DTD v0 20100105//EN" "tax-treatment-NSO.dtd">
<tp:taxon-treatment xmlns:tp="http://www.plazi.org/taxpub"><tp:treatment-meta><kwd-group><label>Taxon classification</label><kwd>
                <named-content content-type="kingdom">Fungi</named-content>
              </kwd><kwd>
                <named-content content-type="order">Eurotiales</named-content>
              </kwd><kwd>
                <named-content content-type="family">Aspergillaceae</named-content>
              </kwd></kwd-group><mixed-citation publication-type="journal"><person-group><name><surname>Zhang</surname><given-names>Zhi-Yuan</given-names></name><name><surname>Li</surname><given-names>Xin</given-names></name><name><surname>Chen</surname><given-names>Wan-Hao</given-names></name><name><surname>Liang</surname><given-names>Jian-Dong</given-names></name><name><surname>Han</surname><given-names>Yan-Feng</given-names></name></person-group><article-title>﻿Culturable fungi from urban soils in China II, with the description of 18 novel species in <tp:taxon-name><tp:taxon-name-part taxon-name-part-type="phylum">Ascomycota</tp:taxon-name-part></tp:taxon-name> (<tp:taxon-name><tp:taxon-name-part taxon-name-part-type="class">Dothideomycetes</tp:taxon-name-part></tp:taxon-name>, <tp:taxon-name><tp:taxon-name-part taxon-name-part-type="class">Eurotiomycetes</tp:taxon-name-part></tp:taxon-name>, <tp:taxon-name><tp:taxon-name-part taxon-name-part-type="class">Leotiomycetes</tp:taxon-name-part></tp:taxon-name> and <tp:taxon-name><tp:taxon-name-part taxon-name-part-type="class">Sordariomycetes</tp:taxon-name-part></tp:taxon-name>)</article-title><source>MycoKeys</source><day>29</day><month>06</month><year>2023</year><volume>98</volume><fpage>167</fpage><lpage>220</lpage><pub-id pub-id-type="doi">10.3897/mycokeys.98.102816</pub-id></mixed-citation></tp:treatment-meta><tp:nomenclature><label>﻿</label><tp:taxon-name>
              <object-id xmlns:xlink="http://www.w3.org/1999/xlink" content-type="arpha" xlink:type="simple">B84945CD-5AF3-51FE-9F81-D038A5769032</object-id>
              <tp:taxon-name-part taxon-name-part-type="genus" reg="Talaromyces">Talaromyces</tp:taxon-name-part>
              <tp:taxon-name-part taxon-name-part-type="species" reg="guiyangensis">guiyangensis</tp:taxon-name-part>
              <object-id xmlns:xlink="http://www.w3.org/1999/xlink" content-type="mycobank" xlink:type="simple">: 844155</object-id>
            </tp:taxon-name><tp:taxon-authority>Zhi.Y. Zhang, Y.F. Han &amp; Z.Q. Liang</tp:taxon-authority><tp:taxon-status xmlns:xlink="http://www.w3.org/1999/xlink" xlink:type="simple">sp. nov.</tp:taxon-status><xref ref-type="fig" rid="F9">Fig. 9</xref></tp:nomenclature><tp:treatment-sec sec-type="etymology" id="SECID0E15BG"><title>Etymology.</title><p>Referring to its origin, isolated from Guiyang City, China.</p></tp:treatment-sec><tp:treatment-sec sec-type="material" id="SECID0E65BG"><title>Type.</title><p>China: Guizhou Province, Guiyang City, Qianlingshan Park <named-content xmlns:xlink="http://www.w3.org/1999/xlink" content-type="dwc:verbatimCoordinates" xlink:type="simple"><named-content content-type="geo-json" specific-use="{&#34;type&#34;:&#34;Point&#34;,&#34;coordinates&#34;:[107.165833,26.984167]}" id="NCID0EI6BG" xlink:type="simple">26°59'03"N, 106°69'57"</named-content></named-content>E, soil, 13 Sept 2019, Z.Y. Zhang (<named-content xmlns:xlink="http://www.w3.org/1999/xlink" content-type="dwc:institutional_code" xlink:title="Mycological Herbarium of the Institute of Microbiology, Chinese Academy of Sciences" xlink:href="http://grbio.org/institution/chinese-academy-sciences" xlink:type="simple">HMAS</named-content> 351869 holotype designated here, ex-type living culture <named-content xmlns:xlink="http://www.w3.org/1999/xlink" content-type="dwc:institutional_code" xlink:title="China General Microbiological Culture Collection Center" xlink:href="http://grbio.org/institution/china-general-microbiological-culture-collection-center-chinese-academy-sciences" xlink:type="simple">CGMCC</named-content> 3.20782 = GZUIFR 21.890).</p></tp:treatment-sec><tp:treatment-sec sec-type="description" id="SECID0EV6BG"><title>Description.</title><p><bold><italic>Culture characteristics</italic></bold> (14 d at 25 °C): <bold><italic>Colony on <abbrev xmlns:xlink="http://www.w3.org/1999/xlink" xlink:title="potato dextrose agar" id="ABBRID0EEAAI" xlink:type="simple">PDA</abbrev></italic></bold> 32–34 mm diam., moderately deep, mycelium white, primrose, velutinous, planar, margins entire and slightly undulate, sporulation dense, conidial area dark green (29F8), soluble pigments and exudates absent; reverse light yellow (4A5) to rust brown (6E8) from margin to the centre. <bold><italic>Colony on <abbrev xmlns:xlink="http://www.w3.org/1999/xlink" xlink:title="malt extract agar" id="ABBRID0ELAAI" xlink:type="simple">MEA</abbrev></italic></bold> 34–38 mm diam., moderately deep, sunken at the centre, mycelium white, texture velutinous, sporulation dense, conidial area dark green (29F8), soluble pigments and exudates absent; reverse pale green (30A3). <bold><italic>Colony on <abbrev xmlns:xlink="http://www.w3.org/1999/xlink" xlink:title="oatmeal agar" id="ABBRID0ESAAI" xlink:type="simple">OA</abbrev></italic></bold> 32–33 mm diam., moderately deep, mycelium white, margins high, narrow, entire, white (1A1), conidial area grey (29F1), soluble pigments and exudates absent; reverse pastel yellow (1A4).</p><p><bold><italic>Hyphae</italic></bold> hyaline, septate, smooth, branched, 1.0–3.0 μm wide. <bold><italic>Conidiophores</italic></bold> smooth, biverticillate, stipes smooth, bearing terminal biverticillate penicillin. <bold><italic>Metulae</italic></bold> 3–5, divergent, 8.5–13.5 × 2.0–3.0 μm. <bold><italic>Phialides</italic></bold> 2–5, acerose, 9.0–13.0 × 1.5–2.5 μm, with long gradually tapering collula. <bold><italic>Conidia</italic></bold> spiny, fusiform, pyriform, 3.0–6.0 × 2.5–3.0 μm (av. 4.5 × 2.8 μm, n = 50). <bold><italic>Sexual morph</italic></bold> not observed.</p></tp:treatment-sec><tp:treatment-sec sec-type="material" id="SECID0EMBAI"><title>Additional specimens examined.</title><p>China: Guizhou Province, Guiyang City, North Campus of Guizhou University <named-content xmlns:xlink="http://www.w3.org/1999/xlink" content-type="dwc:verbatimCoordinates" xlink:type="simple"><named-content content-type="geo-json" specific-use="{&#34;type&#34;:&#34;Point&#34;,&#34;coordinates&#34;:[107.129444,26.743611]}" id="NCID0EVBAI" xlink:type="simple">26°44'37"N, 106°67'46"E</named-content></named-content>, soil, 13 Sept 2019, Z.Y. Zhang, GZUIFR 21.891.</p></tp:treatment-sec><tp:treatment-sec sec-type="notes" id="SECID0E1BAI"><title>Notes.</title><p><italic><tp:taxon-name><tp:taxon-name-part taxon-name-part-type="genus" reg="Talaromyces">Talaromyces</tp:taxon-name-part><tp:taxon-name-part taxon-name-part-type="species" reg="guiyangensis">guiyangensis</tp:taxon-name-part></tp:taxon-name></italic> represents a new lineage in the section <tp:taxon-name><tp:taxon-name-part taxon-name-part-type="genus" reg="Talaromyces"/><tp:taxon-name-part taxon-name-part-type="section" reg="Islandici">Islandici</tp:taxon-name-part></tp:taxon-name>, forming a strongly-supported clade (<abbrev xmlns:xlink="http://www.w3.org/1999/xlink" xlink:title="Maximum Likelihood" id="ABBRID0EUCAI" xlink:type="simple">ML</abbrev> = 100%; PP = 1.0), closely related to <italic><tp:taxon-name><tp:taxon-name-part taxon-name-part-type="genus" reg="Talaromyces">T.</tp:taxon-name-part><tp:taxon-name-part taxon-name-part-type="species" reg="juglandicola">juglandicola</tp:taxon-name-part></tp:taxon-name></italic> and <italic><tp:taxon-name><tp:taxon-name-part taxon-name-part-type="genus" reg="Talaromyces">T.</tp:taxon-name-part><tp:taxon-name-part taxon-name-part-type="species" reg="wortmannii">wortmannii</tp:taxon-name-part></tp:taxon-name></italic> (Fig. <xref ref-type="fig" rid="F8">8</xref>). However, <italic><tp:taxon-name><tp:taxon-name-part taxon-name-part-type="genus" reg="Talaromyces">T.</tp:taxon-name-part><tp:taxon-name-part taxon-name-part-type="species" reg="guiyangensis">guiyangensis</tp:taxon-name-part></tp:taxon-name></italic> differs from <italic><tp:taxon-name><tp:taxon-name-part taxon-name-part-type="genus" reg="Talaromyces">T.</tp:taxon-name-part><tp:taxon-name-part taxon-name-part-type="species" reg="juglandicola">juglandicola</tp:taxon-name-part></tp:taxon-name></italic> by its fusiform, pyriform conidia and does not produce exudate or droplets on <abbrev xmlns:xlink="http://www.w3.org/1999/xlink" xlink:title="potato dextrose agar" id="ABBRID0EIEAI" xlink:type="simple">PDA</abbrev> or <abbrev xmlns:xlink="http://www.w3.org/1999/xlink" xlink:title="malt extract agar" id="ABBRID0EMEAI" xlink:type="simple">MEA</abbrev> (<xref ref-type="bibr" rid="B55">Peterson and Jurjević 2017</xref>). In addition, <italic><tp:taxon-name><tp:taxon-name-part taxon-name-part-type="genus" reg="Talaromyces">Talaromyces</tp:taxon-name-part><tp:taxon-name-part taxon-name-part-type="species" reg="wortmannii">wortmannii</tp:taxon-name-part></tp:taxon-name></italic> differs from <italic><tp:taxon-name><tp:taxon-name-part taxon-name-part-type="genus" reg="Talaromyces">T.</tp:taxon-name-part><tp:taxon-name-part taxon-name-part-type="species" reg="guiyangensis">guiyangensis</tp:taxon-name-part></tp:taxon-name></italic> in the presence of ascomata and ascospores, which are not observed in <italic><tp:taxon-name><tp:taxon-name-part taxon-name-part-type="genus" reg="Talaromyces">T.</tp:taxon-name-part><tp:taxon-name-part taxon-name-part-type="species" reg="guiyangensis">guiyangensis</tp:taxon-name-part></tp:taxon-name></italic>. Furthermore, the conidia of <italic><tp:taxon-name><tp:taxon-name-part taxon-name-part-type="genus" reg="Talaromyces">T.</tp:taxon-name-part><tp:taxon-name-part taxon-name-part-type="species" reg="wortmannii">wortmannii</tp:taxon-name-part></tp:taxon-name></italic> are ellipsoidal, whereas those of <italic><tp:taxon-name><tp:taxon-name-part taxon-name-part-type="genus" reg="Talaromyces">T.</tp:taxon-name-part><tp:taxon-name-part taxon-name-part-type="species" reg="guiyangensis">guiyangensis</tp:taxon-name-part></tp:taxon-name></italic> are fusiform or pyriform (<xref ref-type="bibr" rid="B89">Yilmaz et al. 2014</xref>).</p><fig id="F8" position="float" orientation="portrait"><object-id xmlns:xlink="http://www.w3.org/1999/xlink" content-type="doi" xlink:type="simple">10.3897/mycokeys.98.102816.figure8</object-id><object-id xmlns:xlink="http://www.w3.org/1999/xlink" content-type="arpha" xlink:type="simple">B2C1C17D-2F1B-5C7A-A718-7C757C7101EA</object-id><label>Figure 8.</label><caption><p>Concatenated phylogeny of the <abbrev xmlns:xlink="http://www.w3.org/1999/xlink" xlink:title="internal transcribed spacers" id="ABBRID0EXGAI" xlink:type="simple">ITS</abbrev>, <italic><abbrev xmlns:xlink="http://www.w3.org/1999/xlink" xlink:title="β-tubulin" id="ABBRID0E3GAI" xlink:type="simple">TUB</abbrev></italic>, <italic><abbrev xmlns:xlink="http://www.w3.org/1999/xlink" xlink:title="calmodulin" id="ABBRID0EBHAI" xlink:type="simple">CaM</abbrev></italic> and <italic><abbrev xmlns:xlink="http://www.w3.org/1999/xlink" xlink:title="RNA polymerase II subunit" id="ABBRID0EGHAI" xlink:type="simple">RPB2</abbrev></italic> gene regions of species in <italic><tp:taxon-name><tp:taxon-name-part taxon-name-part-type="genus" reg="Talaromyces">Talaromyces</tp:taxon-name-part></tp:taxon-name></italic> from sections <italic><tp:taxon-name><tp:taxon-name-part taxon-name-part-type="genus" reg="Islandici">Islandici</tp:taxon-name-part></tp:taxon-name></italic>, <italic><tp:taxon-name><tp:taxon-name-part taxon-name-part-type="genus" reg="Bacillispori">Bacillispori</tp:taxon-name-part></tp:taxon-name></italic> and <italic><tp:taxon-name><tp:taxon-name-part taxon-name-part-type="genus" reg="Subinflati">Subinflati</tp:taxon-name-part></tp:taxon-name></italic>. Fifty-six strains are used. The tree is rooted with <italic><tp:taxon-name><tp:taxon-name-part taxon-name-part-type="genus" reg="Talaromyces">Talaromyces</tp:taxon-name-part><tp:taxon-name-part taxon-name-part-type="species" reg="brunneosporus">brunneosporus</tp:taxon-name-part></tp:taxon-name></italic> (FMR 16566) and <italic><tp:taxon-name><tp:taxon-name-part taxon-name-part-type="genus" reg="Talaromyces">T.</tp:taxon-name-part><tp:taxon-name-part taxon-name-part-type="species" reg="tenuis">tenuis</tp:taxon-name-part></tp:taxon-name></italic> (CBS 141840). The tree topology of the <abbrev xmlns:xlink="http://www.w3.org/1999/xlink" xlink:title="Bayesian Inference" id="ABBRID0E3IAI" xlink:type="simple">BI</abbrev> was similar to the <abbrev xmlns:xlink="http://www.w3.org/1999/xlink" xlink:title="Maximum Likelihood" id="ABBRID0EAJAI" xlink:type="simple">ML</abbrev> analysis. Bayesian posterior probability (≥ 0.8) and <abbrev xmlns:xlink="http://www.w3.org/1999/xlink" xlink:title="Maximum Likelihood" id="ABBRID0EEJAI" xlink:type="simple">ML</abbrev> bootstrap values (≥ 80%) are indicated along branches (PP/<abbrev xmlns:xlink="http://www.w3.org/1999/xlink" xlink:title="Maximum Likelihood" id="ABBRID0EIJAI" xlink:type="simple">ML</abbrev>). Novel species are in blue and bold font and “T” indicates type derived sequences.</p></caption><graphic xmlns:xlink="http://www.w3.org/1999/xlink" xlink:href="mycokeys-98-167-g008.jpg" position="float" orientation="portrait" xlink:type="simple" id="oo_870716.jpg"><uri content-type="original_file" xlink:type="simple">https://binary.pensoft.net/fig/870716</uri></graphic></fig><fig id="F9" position="float" orientation="portrait"><object-id xmlns:xlink="http://www.w3.org/1999/xlink" content-type="doi" xlink:type="simple">10.3897/mycokeys.98.102816.figure9</object-id><object-id xmlns:xlink="http://www.w3.org/1999/xlink" content-type="arpha" xlink:type="simple">544FA684-FFAC-5AC4-98B0-F5C053E95F49</object-id><label>Figure 9.</label><caption><p><italic><tp:taxon-name><tp:taxon-name-part taxon-name-part-type="genus" reg="Talaromyces">Talaromyces</tp:taxon-name-part><tp:taxon-name-part taxon-name-part-type="species" reg="guiyangensis">guiyangensis</tp:taxon-name-part></tp:taxon-name></italic> (from ex-holotype <named-content xmlns:xlink="http://www.w3.org/1999/xlink" content-type="dwc:institutional_code" xlink:title="China General Microbiological Culture Collection Center" xlink:href="http://grbio.org/institution/china-general-microbiological-culture-collection-center-chinese-academy-sciences" xlink:type="simple">CGMCC</named-content> 3.20782) <bold>a–c</bold> upper and reverse views of cultures on <abbrev xmlns:xlink="http://www.w3.org/1999/xlink" xlink:title="potato dextrose agar" id="ABBRID0EKKAI" xlink:type="simple">PDA</abbrev>, <abbrev xmlns:xlink="http://www.w3.org/1999/xlink" xlink:title="malt extract agar" id="ABBRID0EOKAI" xlink:type="simple">MEA</abbrev> and <abbrev xmlns:xlink="http://www.w3.org/1999/xlink" xlink:title="oatmeal agar" id="ABBRID0ESKAI" xlink:type="simple">OA</abbrev> 14 d after inoculation <bold>d–g</bold> phialides and conidia <bold>h</bold> conidia chain. Scale bars: 10 µm (<bold>d–h</bold>).</p></caption><graphic xmlns:xlink="http://www.w3.org/1999/xlink" xlink:href="mycokeys-98-167-g009.jpg" position="float" orientation="portrait" xlink:type="simple" id="oo_870717.jpg"><uri content-type="original_file" xlink:type="simple">https://binary.pensoft.net/fig/870717</uri></graphic></fig></tp:treatment-sec><ref-list><ref id="B55"><mixed-citation xmlns:xlink="http://www.w3.org/1999/xlink" xlink:type="simple"><person-group><name name-style="western"><surname>Peterson</surname><given-names>SW</given-names></name><name name-style="western"><surname>Jurjević</surname><given-names>Ž</given-names></name></person-group> (<year>2017</year>) <article-title>New species of <italic><tp:taxon-name><tp:taxon-name-part taxon-name-part-type="genus">Talaromyces</tp:taxon-name-part></tp:taxon-name></italic> isolated from maize, indoor air, and other substrates.</article-title><source>Mycologia</source><volume>109</volume>(<issue>4</issue>): <fpage>537</fpage>–<lpage>556</lpage>. <ext-link xlink:href="10.1080/00275514.2017.1369339" ext-link-type="doi" xlink:type="simple">https://doi.org/10.1080/00275514.2017.1369339</ext-link></mixed-citation></ref><ref id="B89"><mixed-citation xmlns:xlink="http://www.w3.org/1999/xlink" xlink:type="simple"><person-group><name name-style="western"><surname>Yilmaz</surname><given-names>N</given-names></name><name name-style="western"><surname>Visagie</surname><given-names>CM</given-names></name><name name-style="western"><surname>Houbraken</surname><given-names>J</given-names></name><name name-style="western"><surname>Frisvad</surname><given-names>JC</given-names></name><name name-style="western"><surname>Samson</surname><given-names>RA</given-names></name></person-group> (<year>2014</year>) <article-title>Polyphasic taxonomy of the genus <italic><tp:taxon-name><tp:taxon-name-part taxon-name-part-type="genus">Talaromyces</tp:taxon-name-part></tp:taxon-name></italic>.</article-title><source>Studies in Mycology</source><volume>78</volume>: <fpage>175</fpage>–<lpage>341</lpage>. <ext-link xlink:href="10.1016/j.simyco.2014.08.001" ext-link-type="doi" xlink:type="simple">https://doi.org/10.1016/j.simyco.2014.08.001</ext-link></mixed-citation></ref></ref-list></tp:taxon-treatment>
