# Supplementary material for: ﻿Culturable fungi from urban soils in China II, with the description of 18 novel species in Ascomycota (Dothideomycetes, Eurotiomycetes, Leotiomycetes and Sordariomycetes)
Source: MycoKeys. 2023 Jun 29;98:167–220. doi: 10.3897/mycokeys.98.102816 (PMC10326621; doi:10.3897/mycokeys.98.102816)
Supplement: XML Treatment for Nannizzia sinensis [file mycokeys.98.102816-treatment8.xml]

<!DOCTYPE tp:taxon-treatment
  PUBLIC "-//TaxonX//DTD Taxonomic Treatment Publishing DTD v0 20100105//EN" "tax-treatment-NSO.dtd">
<tp:taxon-treatment xmlns:tp="http://www.plazi.org/taxpub"><tp:treatment-meta><kwd-group><label>Taxon classification</label><kwd>
                <named-content content-type="kingdom">Fungi</named-content>
              </kwd><kwd>
                <named-content content-type="order">Onygenales</named-content>
              </kwd><kwd>
                <named-content content-type="family">Arthrodermataceae</named-content>
              </kwd></kwd-group><mixed-citation publication-type="journal"><person-group><name><surname>Zhang</surname><given-names>Zhi-Yuan</given-names></name><name><surname>Li</surname><given-names>Xin</given-names></name><name><surname>Chen</surname><given-names>Wan-Hao</given-names></name><name><surname>Liang</surname><given-names>Jian-Dong</given-names></name><name><surname>Han</surname><given-names>Yan-Feng</given-names></name></person-group><article-title>﻿Culturable fungi from urban soils in China II, with the description of 18 novel species in <tp:taxon-name><tp:taxon-name-part taxon-name-part-type="phylum">Ascomycota</tp:taxon-name-part></tp:taxon-name> (<tp:taxon-name><tp:taxon-name-part taxon-name-part-type="class">Dothideomycetes</tp:taxon-name-part></tp:taxon-name>, <tp:taxon-name><tp:taxon-name-part taxon-name-part-type="class">Eurotiomycetes</tp:taxon-name-part></tp:taxon-name>, <tp:taxon-name><tp:taxon-name-part taxon-name-part-type="class">Leotiomycetes</tp:taxon-name-part></tp:taxon-name> and <tp:taxon-name><tp:taxon-name-part taxon-name-part-type="class">Sordariomycetes</tp:taxon-name-part></tp:taxon-name>)</article-title><source>MycoKeys</source><day>29</day><month>06</month><year>2023</year><volume>98</volume><fpage>167</fpage><lpage>220</lpage><pub-id pub-id-type="doi">10.3897/mycokeys.98.102816</pub-id></mixed-citation></tp:treatment-meta><tp:nomenclature><label>﻿</label><tp:taxon-name>
              <object-id xmlns:xlink="http://www.w3.org/1999/xlink" content-type="arpha" xlink:type="simple">A7FA6ACC-7A14-5117-AF7B-A3384AC46641</object-id>
              <tp:taxon-name-part taxon-name-part-type="genus" reg="Nannizzia">Nannizzia</tp:taxon-name-part>
              <tp:taxon-name-part taxon-name-part-type="species" reg="sinensis">sinensis</tp:taxon-name-part>
              <object-id xmlns:xlink="http://www.w3.org/1999/xlink" content-type="mycobank" xlink:type="simple">: 844162</object-id>
            </tp:taxon-name><tp:taxon-authority>Zhi.Y. Zhang, Y.F. Han &amp; Z.Q. Liang</tp:taxon-authority><tp:taxon-status xmlns:xlink="http://www.w3.org/1999/xlink" xlink:type="simple">sp. nov.</tp:taxon-status><xref ref-type="fig" rid="F13">Fig. 13</xref></tp:nomenclature><tp:treatment-sec sec-type="etymology" id="SECID0ELEBI"><title>Etymology.</title><p>Refers to the country where this fungus was first isolated.</p></tp:treatment-sec><tp:treatment-sec sec-type="material" id="SECID0EQEBI"><title>Type.</title><p>China: Guizhou Province, Zunyi City, the affiliated hospital of Zunyi Medical University <named-content xmlns:xlink="http://www.w3.org/1999/xlink" content-type="dwc:verbatimCoordinates" xlink:type="simple"><named-content content-type="geo-json" specific-use="{&#34;type&#34;:&#34;Point&#34;,&#34;coordinates&#34;:[107.581667,28.188611]}" id="NCID0EZEBI" xlink:type="simple">27°70'79"N, 106°94'54"E</named-content></named-content>, soil, 5 Jul 2016, Z.Y. Zhang (<named-content xmlns:xlink="http://www.w3.org/1999/xlink" content-type="dwc:institutional_code" xlink:title="Mycological Herbarium of the Institute of Microbiology, Chinese Academy of Sciences" xlink:href="http://grbio.org/institution/chinese-academy-sciences" xlink:type="simple">HMAS</named-content> 351892 holotype designated here, ex-type living culture <named-content xmlns:xlink="http://www.w3.org/1999/xlink" content-type="dwc:institutional_code" xlink:title="China General Microbiological Culture Collection Center" xlink:href="http://grbio.org/institution/china-general-microbiological-culture-collection-center-chinese-academy-sciences" xlink:type="simple">CGMCC</named-content> 3.20873 = GZUIFR 22.012).</p></tp:treatment-sec><tp:treatment-sec sec-type="description" id="SECID0EGFBI"><title>Description.</title><p><bold><italic>Culture characteristics</italic></bold> (14 d at 25 °C): <bold><italic>Colony on <abbrev xmlns:xlink="http://www.w3.org/1999/xlink" xlink:title="potato dextrose agar" id="ABBRID0EUFBI" xlink:type="simple">PDA</abbrev></italic></bold> 76–79 mm diam., yellowishwhite (4A2), floccose, fluffy, edge entire to diffuse; reverse white (4A1). <bold><italic>Colony on <abbrev xmlns:xlink="http://www.w3.org/1999/xlink" xlink:title="malt extract agar" id="ABBRID0E2FBI" xlink:type="simple">MEA</abbrev></italic></bold> 51–52 mm diam., yellowish-white (4A2), floccose, wavy from centre to margin, edge entire; reverse white (6A1) to brownish-orange (6C8) from margin to centre. <bold><italic>Colony on <abbrev xmlns:xlink="http://www.w3.org/1999/xlink" xlink:title="oatmeal agar" id="ABBRID0ECGBI" xlink:type="simple">OA</abbrev></italic></bold> 52–54 mm diam., white (1A1), fluffy, sparse at the centre, margin irregular; reverse white (1A1).</p><p><bold><italic>Hyphae</italic></bold> hyaline, septate, smooth, branched, 1.0–4.5 μm wide; racquet hyphae and spiral hyphae not observed. <bold><italic>Macroconidia</italic></bold> abundant, thin- or moderately thick-walled, smooth-walled or slightly verrucose, borne individually on short branches alongside hyphae or complex branched conidiophores, fusiform, 1–5-septate, 45.0–51.0 × 11.5–12.5 μm (av. 48.6 × 12.3 μm, n = 50). <bold><italic>Microconidia</italic></bold> scant, sessile or short-stalked, aseptate, smooth-walled. Two types of microconidia are present: subspherical to spherical, 5.0–9.0 × 5.0–8.0 μm (av. 8.2 × 6.8 μm, n = 50); obovoidal or clavate, 3.5–6.5 × 2.0–2.5 μm (av. 5.4 × 2.3 μm, n = 50). <bold><italic>Sexual morph</italic></bold> not observed.</p></tp:treatment-sec><tp:treatment-sec sec-type="material" id="SECID0EWGBI"><title>Additional specimens examined.</title><p>China: Hainan Province, Haikou City, Haidian Campus of Hainan University <named-content xmlns:xlink="http://www.w3.org/1999/xlink" content-type="dwc:verbatimCoordinates" xlink:type="simple"><named-content content-type="geo-json" specific-use="{&#34;type&#34;:&#34;Point&#34;,&#34;coordinates&#34;:[110.558611,20.104444]}" id="NCID0E6GBI" xlink:type="simple">20°05'76"N, 110°32'91"E</named-content></named-content>, soil, 28 Aug 2019, Z.Y. Zhang, GZUIFR 22.054; Jiangxi Province, Jian City, Jinggangshan University, soil, 22 Aug 2019, Z.Y. Zhang, GZUIFR 22.055, ibid., GZUIFR 22.056.</p></tp:treatment-sec><tp:treatment-sec sec-type="notes" id="SECID0EEHBI"><title>Notes.</title><p>In the multi-locus phylogenetic analysis, our four isolates form a distinct clade and are closely related to <italic><tp:taxon-name><tp:taxon-name-part taxon-name-part-type="genus" reg="Nannizzia">N.</tp:taxon-name-part><tp:taxon-name-part taxon-name-part-type="species" reg="aenigmatica">aenigmatica</tp:taxon-name-part></tp:taxon-name></italic>, <italic><tp:taxon-name><tp:taxon-name-part taxon-name-part-type="genus" reg="Nannizzia">N.</tp:taxon-name-part><tp:taxon-name-part taxon-name-part-type="species" reg="gypsea">gypsea</tp:taxon-name-part></tp:taxon-name></italic> and <italic><tp:taxon-name><tp:taxon-name-part taxon-name-part-type="genus" reg="Nannizzia">N.</tp:taxon-name-part><tp:taxon-name-part taxon-name-part-type="species" reg="lorica">lorica</tp:taxon-name-part></tp:taxon-name></italic> (Fig. <xref ref-type="fig" rid="F12">12</xref>). However, <italic><tp:taxon-name><tp:taxon-name-part taxon-name-part-type="genus" reg="Nannizzia">N.</tp:taxon-name-part><tp:taxon-name-part taxon-name-part-type="species" reg="sinensis">sinensis</tp:taxon-name-part></tp:taxon-name></italic> can be distinguished from <italic><tp:taxon-name><tp:taxon-name-part taxon-name-part-type="genus" reg="Nannizzia">N.</tp:taxon-name-part><tp:taxon-name-part taxon-name-part-type="species" reg="aenigmatica">aenigmatica</tp:taxon-name-part></tp:taxon-name></italic> by the presence of macroconidia (<xref ref-type="bibr" rid="B14">Dukik et al. 2020</xref>). In addition, <italic><tp:taxon-name><tp:taxon-name-part taxon-name-part-type="genus" reg="Nannizzia">N.</tp:taxon-name-part><tp:taxon-name-part taxon-name-part-type="species" reg="sinensis">sinensis</tp:taxon-name-part></tp:taxon-name></italic> differs from <italic><tp:taxon-name><tp:taxon-name-part taxon-name-part-type="genus" reg="Nannizzia">N.</tp:taxon-name-part><tp:taxon-name-part taxon-name-part-type="species" reg="gypsea">gypsea</tp:taxon-name-part></tp:taxon-name></italic> and <italic><tp:taxon-name><tp:taxon-name-part taxon-name-part-type="genus" reg="Nannizzia">N.</tp:taxon-name-part><tp:taxon-name-part taxon-name-part-type="species" reg="lorica">lorica</tp:taxon-name-part></tp:taxon-name></italic> by the presence of subspherical to spherical microconidia (<xref ref-type="bibr" rid="B14">Dukik et al. 2020</xref>).</p><fig id="F12" position="float" orientation="portrait"><object-id xmlns:xlink="http://www.w3.org/1999/xlink" content-type="doi" xlink:type="simple">10.3897/mycokeys.98.102816.figure12</object-id><object-id xmlns:xlink="http://www.w3.org/1999/xlink" content-type="arpha" xlink:type="simple">7E0B31BA-6259-5B02-9EA8-741538A0A425</object-id><label>Figure 12.</label><caption><p>Concatenated phylogeny of the <abbrev xmlns:xlink="http://www.w3.org/1999/xlink" xlink:title="internal transcribed spacers" id="ABBRID0EWKBI" xlink:type="simple">ITS</abbrev>, <abbrev xmlns:xlink="http://www.w3.org/1999/xlink" xlink:title="28S nrRNA locus" id="ABBRID0E1KBI" xlink:type="simple">LSU</abbrev>, <italic><abbrev xmlns:xlink="http://www.w3.org/1999/xlink" xlink:title="β-tubulin" id="ABBRID0E6KBI" xlink:type="simple">TUB</abbrev></italic>, <italic><abbrev xmlns:xlink="http://www.w3.org/1999/xlink" xlink:title="translation elongation factor 3" id="ABBRID0EELBI" xlink:type="simple">TEF3</abbrev></italic> and <italic><abbrev xmlns:xlink="http://www.w3.org/1999/xlink" xlink:title="60S ribosomal protein L10" id="ABBRID0EJLBI" xlink:type="simple">RP 60S L1</abbrev></italic> gene regions of species in <tp:taxon-name><tp:taxon-name-part taxon-name-part-type="family">Arthrodermataceae</tp:taxon-name-part></tp:taxon-name>. Three hundred and eighteen strains are used. The tree topology of the <abbrev xmlns:xlink="http://www.w3.org/1999/xlink" xlink:title="Bayesian Inference" id="ABBRID0ESLBI" xlink:type="simple">BI</abbrev> was similar to the <abbrev xmlns:xlink="http://www.w3.org/1999/xlink" xlink:title="Maximum Likelihood" id="ABBRID0EWLBI" xlink:type="simple">ML</abbrev> analysis. Bayesian posterior probability (≥ 0.7) and <abbrev xmlns:xlink="http://www.w3.org/1999/xlink" xlink:title="Maximum Likelihood" id="ABBRID0E1LBI" xlink:type="simple">ML</abbrev> bootstrap values (≥ 70%) are indicated along branches (PP/<abbrev xmlns:xlink="http://www.w3.org/1999/xlink" xlink:title="Maximum Likelihood" id="ABBRID0E5LBI" xlink:type="simple">ML</abbrev>). Novel species are in blue and bold font, new isolates are in blue and “T” indicates type derived sequences.</p></caption><graphic xmlns:xlink="http://www.w3.org/1999/xlink" xlink:href="mycokeys-98-167-g012.jpg" position="float" orientation="portrait" xlink:type="simple" id="oo_870720.jpg"><uri content-type="original_file" xlink:type="simple">https://binary.pensoft.net/fig/870720</uri></graphic></fig><fig id="F13" position="float" orientation="portrait"><object-id xmlns:xlink="http://www.w3.org/1999/xlink" content-type="doi" xlink:type="simple">10.3897/mycokeys.98.102816.figure13</object-id><object-id xmlns:xlink="http://www.w3.org/1999/xlink" content-type="arpha" xlink:type="simple">84530344-9252-57C1-904D-86B2A3CF9B59</object-id><label>Figure 13.</label><caption><p><italic><tp:taxon-name><tp:taxon-name-part taxon-name-part-type="genus" reg="Nannizzia">Nannizzia</tp:taxon-name-part><tp:taxon-name-part taxon-name-part-type="species" reg="sinensis">sinensis</tp:taxon-name-part></tp:taxon-name></italic> (from ex-holotype <named-content xmlns:xlink="http://www.w3.org/1999/xlink" content-type="dwc:institutional_code" xlink:title="China General Microbiological Culture Collection Center" xlink:href="http://grbio.org/institution/china-general-microbiological-culture-collection-center-chinese-academy-sciences" xlink:type="simple">CGMCC</named-content> 3.20873) <bold>a–c</bold> upper and reverse views of cultures on <abbrev xmlns:xlink="http://www.w3.org/1999/xlink" xlink:title="potato dextrose agar" id="ABBRID0EANBI" xlink:type="simple">PDA</abbrev>, <abbrev xmlns:xlink="http://www.w3.org/1999/xlink" xlink:title="malt extract agar" id="ABBRID0EENBI" xlink:type="simple">MEA</abbrev> and <abbrev xmlns:xlink="http://www.w3.org/1999/xlink" xlink:title="oatmeal agar" id="ABBRID0EINBI" xlink:type="simple">OA</abbrev> 14 d after inoculation <bold>d</bold> subspherical to spherical microconidia <bold>e–h</bold> conidiophores with sessile or stalked microconidia <bold>i–k</bold> conidiophores and macroconidia <bold>l</bold> macroconidia. Scale bars: 10 µm (<bold>d–l</bold>).</p></caption><graphic xmlns:xlink="http://www.w3.org/1999/xlink" xlink:href="mycokeys-98-167-g013.jpg" position="float" orientation="portrait" xlink:type="simple" id="oo_870721.jpg"><uri content-type="original_file" xlink:type="simple">https://binary.pensoft.net/fig/870721</uri></graphic></fig></tp:treatment-sec><ref-list><ref id="B14"><mixed-citation xmlns:xlink="http://www.w3.org/1999/xlink" xlink:type="simple"><person-group><name name-style="western"><surname>Dukik</surname><given-names>K</given-names></name><name name-style="western"><surname>de Hoog</surname><given-names>GS</given-names></name><name name-style="western"><surname>Stielow</surname><given-names>JB</given-names></name><name name-style="western"><surname>Freeke</surname><given-names>J</given-names></name><name name-style="western"><surname>van den Ende</surname><given-names>BG</given-names></name><name name-style="western"><surname>Vicente</surname><given-names>VA</given-names></name><name name-style="western"><surname>Menken</surname><given-names>SGJ</given-names></name></person-group> (<year>2020</year>) <article-title>Molecular and phenotypic characterization of <italic><tp:taxon-name><tp:taxon-name-part taxon-name-part-type="genus">Nannizzia</tp:taxon-name-part></tp:taxon-name></italic> (<tp:taxon-name><tp:taxon-name-part taxon-name-part-type="family">Arthrodermataceae</tp:taxon-name-part></tp:taxon-name>).</article-title><source>Mycopathologia</source><volume>185</volume>: <fpage>9</fpage>–<lpage>35</lpage>. <ext-link xlink:href="10.1007/s11046-019-00336-9" ext-link-type="doi" xlink:type="simple">https://doi.org/10.1007/s11046-019-00336-9</ext-link></mixed-citation></ref></ref-list></tp:taxon-treatment>
