# Supplementary material for: ﻿Culturable fungi from urban soils in China II, with the description of 18 novel species in Ascomycota (Dothideomycetes, Eurotiomycetes, Leotiomycetes and Sordariomycetes)
Source: MycoKeys. 2023 Jun 29;98:167–220. doi: 10.3897/mycokeys.98.102816 (PMC10326621; doi:10.3897/mycokeys.98.102816)
Supplement: XML Treatment for Pseudogymnoascus botryoides [file mycokeys.98.102816-treatment9.xml]

<!DOCTYPE tp:taxon-treatment
  PUBLIC "-//TaxonX//DTD Taxonomic Treatment Publishing DTD v0 20100105//EN" "tax-treatment-NSO.dtd">
<tp:taxon-treatment xmlns:tp="http://www.plazi.org/taxpub"><tp:treatment-meta><kwd-group><label>Taxon classification</label><kwd>
                <named-content content-type="kingdom">Fungi</named-content>
              </kwd><kwd>
                <named-content content-type="order">Thelebolales</named-content>
              </kwd><kwd>
                <named-content content-type="family">Thelebolaceae</named-content>
              </kwd></kwd-group><mixed-citation publication-type="journal"><person-group><name><surname>Zhang</surname><given-names>Zhi-Yuan</given-names></name><name><surname>Li</surname><given-names>Xin</given-names></name><name><surname>Chen</surname><given-names>Wan-Hao</given-names></name><name><surname>Liang</surname><given-names>Jian-Dong</given-names></name><name><surname>Han</surname><given-names>Yan-Feng</given-names></name></person-group><article-title>﻿Culturable fungi from urban soils in China II, with the description of 18 novel species in <tp:taxon-name><tp:taxon-name-part taxon-name-part-type="phylum">Ascomycota</tp:taxon-name-part></tp:taxon-name> (<tp:taxon-name><tp:taxon-name-part taxon-name-part-type="class">Dothideomycetes</tp:taxon-name-part></tp:taxon-name>, <tp:taxon-name><tp:taxon-name-part taxon-name-part-type="class">Eurotiomycetes</tp:taxon-name-part></tp:taxon-name>, <tp:taxon-name><tp:taxon-name-part taxon-name-part-type="class">Leotiomycetes</tp:taxon-name-part></tp:taxon-name> and <tp:taxon-name><tp:taxon-name-part taxon-name-part-type="class">Sordariomycetes</tp:taxon-name-part></tp:taxon-name>)</article-title><source>MycoKeys</source><day>29</day><month>06</month><year>2023</year><volume>98</volume><fpage>167</fpage><lpage>220</lpage><pub-id pub-id-type="doi">10.3897/mycokeys.98.102816</pub-id></mixed-citation></tp:treatment-meta><tp:nomenclature><label>﻿</label><tp:taxon-name>
              <object-id xmlns:xlink="http://www.w3.org/1999/xlink" content-type="arpha" xlink:type="simple">B1865303-5FD9-54E3-B4A3-A21D2B9A810E</object-id>
              <tp:taxon-name-part taxon-name-part-type="genus" reg="Pseudogymnoascus">Pseudogymnoascus</tp:taxon-name-part>
              <tp:taxon-name-part taxon-name-part-type="species" reg="botryoides">botryoides</tp:taxon-name-part>
              <object-id xmlns:xlink="http://www.w3.org/1999/xlink" content-type="mycobank" xlink:type="simple">: 844164</object-id>
            </tp:taxon-name><tp:taxon-authority>Zhi.Y. Zhang, Y.F. Han &amp; Z.Q. Liang</tp:taxon-authority><tp:taxon-status xmlns:xlink="http://www.w3.org/1999/xlink" xlink:type="simple">sp. nov.</tp:taxon-status><xref ref-type="fig" rid="F15">Fig. 15</xref></tp:nomenclature><tp:treatment-sec sec-type="etymology" id="SECID0EASBI"><title>Etymology.</title><p>In reference to aleurioconidia and intercalary conidia which are borne together to form a botryoidal-like structure.</p></tp:treatment-sec><tp:treatment-sec sec-type="material" id="SECID0EFSBI"><title>Type.</title><p>China: Guangxi Zhuang Autonomous Region, Beihai City <named-content xmlns:xlink="http://www.w3.org/1999/xlink" content-type="dwc:verbatimCoordinates" xlink:type="simple"><named-content content-type="geo-json" specific-use="{&#34;type&#34;:&#34;Point&#34;,&#34;coordinates&#34;:[109.220000,21.820833]}" id="NCID0EOSBI" xlink:type="simple">21°48'75"N, 109°12'72"E</named-content></named-content>, soil, 10 Jul 2016, Z.Y. Zhang (<named-content xmlns:xlink="http://www.w3.org/1999/xlink" content-type="dwc:institutional_code" xlink:title="Mycological Herbarium of the Institute of Microbiology, Chinese Academy of Sciences" xlink:href="http://grbio.org/institution/chinese-academy-sciences" xlink:type="simple">HMAS</named-content> 351904 holotype designated here, ex-type living culture <named-content xmlns:xlink="http://www.w3.org/1999/xlink" content-type="dwc:institutional_code" xlink:title="China General Microbiological Culture Collection Center" xlink:href="http://grbio.org/institution/china-general-microbiological-culture-collection-center-chinese-academy-sciences" xlink:type="simple">CGMCC</named-content> 3.20875 = GZUIFR 22.024); ibid., GZUIFR 22.044.</p></tp:treatment-sec><tp:treatment-sec sec-type="description" id="SECID0E2SBI"><title>Description.</title><p><bold><italic>Culture characteristics</italic></bold> (14 d at 25 °C): <bold><italic>Colony on <abbrev xmlns:xlink="http://www.w3.org/1999/xlink" xlink:title="potato dextrose agar" id="ABBRID0EJTBI" xlink:type="simple">PDA</abbrev></italic></bold> 29–30 mm diam., annular, margin aerial hyphae sparse, orange white (5A2) to white (5A1) from centre to margin, flat, compact, exudates and diffusible pigments absent; reverse reddish-orange (7A8) to orange white (5A2) from centre to margin. <bold><italic>Colony on <abbrev xmlns:xlink="http://www.w3.org/1999/xlink" xlink:title="malt extract agar" id="ABBRID0EQTBI" xlink:type="simple">MEA</abbrev></italic></bold> 28–29 mm diam., white (7A1), flat, compact, nearly round, margin regular, exudates abundant, light red, diffusible pigments absent, reverse brown (7E8) to white (7A1) from centre to margin. <bold><italic>Colony on <abbrev xmlns:xlink="http://www.w3.org/1999/xlink" xlink:title="oatmeal agar" id="ABBRID0EXTBI" xlink:type="simple">OA</abbrev></italic></bold> greyish-orange (5B3) to white (5A1) from centre to margin, 25–28 mm diam., flocculent, granuliform, nearly round, margin slightly undulated, exudates abundant, diffusible pigments absent; reverse light orange (5A5) to white (5A1) from centre to margin.</p><p><bold><italic>Hyphae</italic></bold> branched, septate, hyaline, smooth, 0.5–2.5 μm diam. wide, fertile hyphae bearing aleurioconidia and/or intercalary conidia, sessile. Aleurioconidia and intercalary conidia are borne together to form a botryoidal-like structure. <bold><italic>Conidiophores</italic></bold> abundant, dense, interwoven into a network, curved, hyaline, rough, usually bearing verticils of two to eight branches, arising from the stipe at an acute angle. <bold><italic>Aleurioconidia</italic></bold> pyriform, obovoid, elongated, with a broad truncated basal scar, 2.0–4.5 × 1.5–2.5 µm (av. 3.8 × 2.3 μm, n = 50). <bold><italic>Intercalary conidia</italic></bold> drum, reniform, 2.5–5.0 × 1.5–2.5 µm, separated by connective cells that undergo rhexolysis, bearing sessile conidia. <bold><italic>Arthroconidia</italic></bold> rare, cylindrical, sometimes slightly curved, 2.5–5.0 × 1.0–2.0 µm (av. 4.4 × 1.6 μm, n = 50). <bold><italic>Sexual morph</italic></bold> unknown.</p></tp:treatment-sec><tp:treatment-sec sec-type="material" id="SECID0ERUBI"><title>Additional specimens examined.</title><p>China: Guangdong Province, Zhanjiang City, the affiliated hospital of Guangdong Medical University <named-content xmlns:xlink="http://www.w3.org/1999/xlink" content-type="dwc:verbatimCoordinates" xlink:type="simple"><named-content content-type="geo-json" specific-use="{&#34;type&#34;:&#34;Point&#34;,&#34;coordinates&#34;:[110.676111,21.343889]}" id="NCID0E1UBI" xlink:type="simple">21°19'98"N, 110°40'34"E</named-content></named-content>, soil, 25 Aug 2019, Z.Y. Zhang, GZUIFR 22.045, ibid., GZUIFR 22.046.</p></tp:treatment-sec><tp:treatment-sec sec-type="notes" id="SECID0E6UBI"><title>Notes.</title><p><italic><tp:taxon-name><tp:taxon-name-part taxon-name-part-type="genus" reg="Pseudogymnoascus">Pseudogymnoascus</tp:taxon-name-part><tp:taxon-name-part taxon-name-part-type="species" reg="botryoides">botryoides</tp:taxon-name-part></tp:taxon-name></italic> was placed as a member of clade I (Fig. <xref ref-type="fig" rid="F14">14</xref>). Clade I is composed of <italic><tp:taxon-name><tp:taxon-name-part taxon-name-part-type="genus" reg="Pseudogymnoascus">P.</tp:taxon-name-part><tp:taxon-name-part taxon-name-part-type="species" reg="antarcticus">antarcticus</tp:taxon-name-part></tp:taxon-name></italic> and many other isolates that remain unidentified species (<xref ref-type="bibr" rid="B48">Minnis and Lindner 2013</xref>; <xref ref-type="bibr" rid="B81">Villanueva et al. 2021</xref>). Phylogenetically, <italic><tp:taxon-name><tp:taxon-name-part taxon-name-part-type="genus" reg="Pseudogymnoascus">P.</tp:taxon-name-part><tp:taxon-name-part taxon-name-part-type="species" reg="botryoides">botryoides</tp:taxon-name-part></tp:taxon-name></italic> forms a distinct lineage with strong support (Fig. <xref ref-type="fig" rid="F14">14</xref>). Morphologically, <italic><tp:taxon-name><tp:taxon-name-part taxon-name-part-type="genus" reg="Pseudogymnoascus">P.</tp:taxon-name-part><tp:taxon-name-part taxon-name-part-type="species" reg="botryoides">botryoides</tp:taxon-name-part></tp:taxon-name></italic> can be distinguished from other species in the genus <italic><tp:taxon-name><tp:taxon-name-part taxon-name-part-type="genus" reg="Pseudogymnoascus">Pseudogymnoascus</tp:taxon-name-part></tp:taxon-name></italic> by its aleurioconidia and intercalary conidia being borne together to form a botryoidal-like structure.</p><fig id="F14" position="float" orientation="portrait"><object-id xmlns:xlink="http://www.w3.org/1999/xlink" content-type="doi" xlink:type="simple">10.3897/mycokeys.98.102816.figure14</object-id><object-id xmlns:xlink="http://www.w3.org/1999/xlink" content-type="arpha" xlink:type="simple">22FE81A1-2BE8-51A6-9FDE-5241254AA924</object-id><label>Figure 14.</label><caption><p>Concatenated phylogeny of the <abbrev xmlns:xlink="http://www.w3.org/1999/xlink" xlink:title="internal transcribed spacers" id="ABBRID0EQXBI" xlink:type="simple">ITS</abbrev>, <abbrev xmlns:xlink="http://www.w3.org/1999/xlink" xlink:title="28S nrRNA locus" id="ABBRID0EUXBI" xlink:type="simple">LSU</abbrev>, <italic><abbrev xmlns:xlink="http://www.w3.org/1999/xlink" xlink:title="elongation factor 1-alpha gene region" id="ABBRID0EZXBI" xlink:type="simple">EF1A</abbrev></italic>, <italic><abbrev xmlns:xlink="http://www.w3.org/1999/xlink" xlink:title="RNA polymerase II subunit" id="ABBRID0E5XBI" xlink:type="simple">RPB2</abbrev></italic> and <italic><abbrev xmlns:xlink="http://www.w3.org/1999/xlink" xlink:title="DNA replication licensing factor" id="ABBRID0EDYBI" xlink:type="simple">MCM7</abbrev></italic> gene regions of species in <tp:taxon-name><tp:taxon-name-part taxon-name-part-type="family">Thelebolaceae</tp:taxon-name-part></tp:taxon-name>. Ninety-nine strains are used. The tree is rooted in <italic><tp:taxon-name><tp:taxon-name-part taxon-name-part-type="genus" reg="Leuconeurospora">Leuconeurospora</tp:taxon-name-part><tp:taxon-name-part taxon-name-part-type="species" reg="pulcherrima">pulcherrima</tp:taxon-name-part></tp:taxon-name></italic> (CBS 343.76) and <italic><tp:taxon-name><tp:taxon-name-part taxon-name-part-type="genus" reg="Leuconeurospora">Leuconeurospora</tp:taxon-name-part></tp:taxon-name></italic> sp. (15PA04 and 02NH04). The tree topology of the <abbrev xmlns:xlink="http://www.w3.org/1999/xlink" xlink:title="Bayesian Inference" id="ABBRID0E5YBI" xlink:type="simple">BI</abbrev> was similar to the <abbrev xmlns:xlink="http://www.w3.org/1999/xlink" xlink:title="Maximum Likelihood" id="ABBRID0ECZBI" xlink:type="simple">ML</abbrev> analysis. Bayesian posterior probability (≥ 0.7) and <abbrev xmlns:xlink="http://www.w3.org/1999/xlink" xlink:title="Maximum Likelihood" id="ABBRID0EGZBI" xlink:type="simple">ML</abbrev> bootstrap values (≥ 70%) are indicated along branches (PP/<abbrev xmlns:xlink="http://www.w3.org/1999/xlink" xlink:title="Maximum Likelihood" id="ABBRID0EKZBI" xlink:type="simple">ML</abbrev>). Novel species are in blue and bold font, new isolates are in blue and “T” indicates type derived sequences.</p></caption><graphic xmlns:xlink="http://www.w3.org/1999/xlink" xlink:href="mycokeys-98-167-g014.jpg" position="float" orientation="portrait" xlink:type="simple" id="oo_870722.jpg"><uri content-type="original_file" xlink:type="simple">https://binary.pensoft.net/fig/870722</uri></graphic></fig><fig id="F15" position="float" orientation="portrait"><object-id xmlns:xlink="http://www.w3.org/1999/xlink" content-type="doi" xlink:type="simple">10.3897/mycokeys.98.102816.figure15</object-id><object-id xmlns:xlink="http://www.w3.org/1999/xlink" content-type="arpha" xlink:type="simple">3D7DD05B-B912-5754-9252-9E33E54F9453</object-id><label>Figure 15.</label><caption><p><italic><tp:taxon-name><tp:taxon-name-part taxon-name-part-type="genus" reg="Pseudogymnoascus">Pseudogymnoascus</tp:taxon-name-part><tp:taxon-name-part taxon-name-part-type="species" reg="botryoides">botryoides</tp:taxon-name-part></tp:taxon-name></italic> (from ex-holotype <named-content xmlns:xlink="http://www.w3.org/1999/xlink" content-type="dwc:institutional_code" xlink:title="China General Microbiological Culture Collection Center" xlink:href="http://grbio.org/institution/china-general-microbiological-culture-collection-center-chinese-academy-sciences" xlink:type="simple">CGMCC</named-content> 3.20875) <bold>a–c</bold> upper and reverse views of cultures on <abbrev xmlns:xlink="http://www.w3.org/1999/xlink" xlink:title="potato dextrose agar" id="ABBRID0EM1BI" xlink:type="simple">PDA</abbrev>, <abbrev xmlns:xlink="http://www.w3.org/1999/xlink" xlink:title="malt extract agar" id="ABBRID0EQ1BI" xlink:type="simple">MEA</abbrev> and <abbrev xmlns:xlink="http://www.w3.org/1999/xlink" xlink:title="oatmeal agar" id="ABBRID0EU1BI" xlink:type="simple">OA</abbrev> 14 d after inoculation <bold>d–h</bold> conidiophores and conidia <bold>i, j</bold> cluster conidia. Scale bars: 10 µm (<bold>d–j</bold>).</p></caption><graphic xmlns:xlink="http://www.w3.org/1999/xlink" xlink:href="mycokeys-98-167-g015.jpg" position="float" orientation="portrait" xlink:type="simple" id="oo_870723.jpg"><uri content-type="original_file" xlink:type="simple">https://binary.pensoft.net/fig/870723</uri></graphic></fig></tp:treatment-sec><ref-list><ref id="B48"><mixed-citation xmlns:xlink="http://www.w3.org/1999/xlink" xlink:type="simple"><person-group><name name-style="western"><surname>Minnis</surname><given-names>AM</given-names></name><name name-style="western"><surname>Lindner</surname><given-names>DL</given-names></name></person-group> (<year>2013</year>) <article-title>Phylogenetic evaluation of <italic><tp:taxon-name><tp:taxon-name-part taxon-name-part-type="genus">Geomyces</tp:taxon-name-part></tp:taxon-name></italic> and allies reveals no close relatives of <italic><tp:taxon-name><tp:taxon-name-part taxon-name-part-type="genus">Pseudogymnoascus</tp:taxon-name-part><tp:taxon-name-part taxon-name-part-type="species">destructans</tp:taxon-name-part></tp:taxon-name></italic>, comb. nov., in bat hibernacula of eastern North America.</article-title><source>Fungal Biology</source><volume>117</volume>(<issue>9</issue>): <fpage>638</fpage>–<lpage>649</lpage>. <ext-link xlink:href="10.1016/j.funbio.2013.07.001" ext-link-type="doi" xlink:type="simple">https://doi.org/10.1016/j.funbio.2013.07.001</ext-link></mixed-citation></ref><ref id="B81"><mixed-citation xmlns:xlink="http://www.w3.org/1999/xlink" xlink:type="simple"><person-group><name name-style="western"><surname>Villanueva</surname><given-names>P</given-names></name><name name-style="western"><surname>Vásquez</surname><given-names>G</given-names></name><name name-style="western"><surname>Gil-Durán</surname><given-names>C</given-names></name><name name-style="western"><surname>Oliva</surname><given-names>V</given-names></name><name name-style="western"><surname>Díaz</surname><given-names>A</given-names></name><name name-style="western"><surname>Henríquez</surname><given-names>M</given-names></name><name name-style="western"><surname>Álvarez</surname><given-names>E</given-names></name><name name-style="western"><surname>Laich</surname><given-names>F</given-names></name><name name-style="western"><surname>Chávez</surname><given-names>R</given-names></name><name name-style="western"><surname>Vaca</surname><given-names>I</given-names></name></person-group> (<year>2021</year>) Description of the first four species of the genus <italic><tp:taxon-name><tp:taxon-name-part taxon-name-part-type="genus">Pseudogymnoascus</tp:taxon-name-part></tp:taxon-name></italic> from Antarctica. Frontiers in Microbiology 12: e713189. <ext-link xlink:href="10.3389/fmicb.2021.713189" ext-link-type="doi" xlink:type="simple">https://doi.org/10.3389/fmicb.2021.713189</ext-link></mixed-citation></ref></ref-list></tp:taxon-treatment>
