# Supplementary material for: ﻿Culturable fungi from urban soils in China II, with the description of 18 novel species in Ascomycota (Dothideomycetes, Eurotiomycetes, Leotiomycetes and Sordariomycetes)
Source: MycoKeys. 2023 Jun 29;98:167–220. doi: 10.3897/mycokeys.98.102816 (PMC10326621; doi:10.3897/mycokeys.98.102816)
Supplement: XML Treatment for Pseudogymnoascus camphorae [file mycokeys.98.102816-treatment10.xml]

<!DOCTYPE tp:taxon-treatment
  PUBLIC "-//TaxonX//DTD Taxonomic Treatment Publishing DTD v0 20100105//EN" "tax-treatment-NSO.dtd">
<tp:taxon-treatment xmlns:tp="http://www.plazi.org/taxpub"><tp:treatment-meta><kwd-group><label>Taxon classification</label><kwd>
                <named-content content-type="kingdom">Fungi</named-content>
              </kwd><kwd>
                <named-content content-type="order">Thelebolales</named-content>
              </kwd><kwd>
                <named-content content-type="family">Thelebolaceae</named-content>
              </kwd></kwd-group><mixed-citation publication-type="journal"><person-group><name><surname>Zhang</surname><given-names>Zhi-Yuan</given-names></name><name><surname>Li</surname><given-names>Xin</given-names></name><name><surname>Chen</surname><given-names>Wan-Hao</given-names></name><name><surname>Liang</surname><given-names>Jian-Dong</given-names></name><name><surname>Han</surname><given-names>Yan-Feng</given-names></name></person-group><article-title>﻿Culturable fungi from urban soils in China II, with the description of 18 novel species in <tp:taxon-name><tp:taxon-name-part taxon-name-part-type="phylum">Ascomycota</tp:taxon-name-part></tp:taxon-name> (<tp:taxon-name><tp:taxon-name-part taxon-name-part-type="class">Dothideomycetes</tp:taxon-name-part></tp:taxon-name>, <tp:taxon-name><tp:taxon-name-part taxon-name-part-type="class">Eurotiomycetes</tp:taxon-name-part></tp:taxon-name>, <tp:taxon-name><tp:taxon-name-part taxon-name-part-type="class">Leotiomycetes</tp:taxon-name-part></tp:taxon-name> and <tp:taxon-name><tp:taxon-name-part taxon-name-part-type="class">Sordariomycetes</tp:taxon-name-part></tp:taxon-name>)</article-title><source>MycoKeys</source><day>29</day><month>06</month><year>2023</year><volume>98</volume><fpage>167</fpage><lpage>220</lpage><pub-id pub-id-type="doi">10.3897/mycokeys.98.102816</pub-id></mixed-citation></tp:treatment-meta><tp:nomenclature><label>﻿</label><tp:taxon-name>
              <object-id xmlns:xlink="http://www.w3.org/1999/xlink" content-type="arpha" xlink:type="simple">E6489EB1-0E1C-5458-9E70-6840900CFB02</object-id>
              <tp:taxon-name-part taxon-name-part-type="genus" reg="Pseudogymnoascus">Pseudogymnoascus</tp:taxon-name-part>
              <tp:taxon-name-part taxon-name-part-type="species" reg="camphorae">camphorae</tp:taxon-name-part>
              <object-id xmlns:xlink="http://www.w3.org/1999/xlink" content-type="mycobank" xlink:type="simple">: 844165</object-id>
            </tp:taxon-name><tp:taxon-authority>Zhi.Y. Zhang, Y.F. Han &amp; Z.Q. Liang</tp:taxon-authority><tp:taxon-status xmlns:xlink="http://www.w3.org/1999/xlink" xlink:type="simple">sp. nov.</tp:taxon-status><xref ref-type="fig" rid="F16">Fig. 16</xref></tp:nomenclature><tp:treatment-sec sec-type="etymology" id="SECID0ER3BI"><title>Etymology.</title><p>Referring to the type strains first isolated from epiphytic soil of <italic><tp:taxon-name><tp:taxon-name-part taxon-name-part-type="genus" reg="Cinnamomum">Cinnamomum</tp:taxon-name-part><tp:taxon-name-part taxon-name-part-type="species" reg="camphora">camphora</tp:taxon-name-part></tp:taxon-name></italic> (Linn) Presl.</p></tp:treatment-sec><tp:treatment-sec sec-type="material" id="SECID0EC4BI"><title>Type.</title><p>China: Guizhou Province, Guiyang City, South Campus of Guizhou University <named-content xmlns:xlink="http://www.w3.org/1999/xlink" content-type="dwc:verbatimCoordinates" xlink:type="simple"><named-content content-type="geo-json" specific-use="{&#34;type&#34;:&#34;Point&#34;,&#34;coordinates&#34;:[107.120278,26.705833]}" id="NCID0EL4BI" xlink:type="simple">26°42'21"N, 106°67'13"E</named-content></named-content>, epiphytic soil of <italic><tp:taxon-name><tp:taxon-name-part taxon-name-part-type="genus" reg="Cinnamomum">C.</tp:taxon-name-part><tp:taxon-name-part taxon-name-part-type="species" reg="camphora">camphora</tp:taxon-name-part></tp:taxon-name></italic>, 8 Jul 2018, Z.Y. Zhang (<named-content xmlns:xlink="http://www.w3.org/1999/xlink" content-type="dwc:institutional_code" xlink:title="Mycological Herbarium of the Institute of Microbiology, Chinese Academy of Sciences" xlink:href="http://grbio.org/institution/chinese-academy-sciences" xlink:type="simple">HMAS</named-content> 351901 holotype designated here, ex-type living culture <named-content xmlns:xlink="http://www.w3.org/1999/xlink" content-type="dwc:institutional_code" xlink:title="China General Microbiological Culture Collection Center" xlink:href="http://grbio.org/institution/china-general-microbiological-culture-collection-center-chinese-academy-sciences" xlink:type="simple">CGMCC</named-content> 3.20876 = GZUIFR 22.021).</p></tp:treatment-sec><tp:treatment-sec sec-type="description" id="SECID0ED5BI"><title>Description.</title><p><bold><italic>Culture characteristics</italic></bold> (14 d at 25 °C): <bold><italic>Colony on <abbrev xmlns:xlink="http://www.w3.org/1999/xlink" xlink:title="potato dextrose agar" id="ABBRID0ER5BI" xlink:type="simple">PDA</abbrev></italic></bold> 20–22 mm diam., white (6A1), slightly raised, flocculent, margin irregular, localised bulge, exudates and diffusible pigments absent; reverse dark brown (6F8) to light brown (6D4) from centre to margin. <bold><italic>Colony on <abbrev xmlns:xlink="http://www.w3.org/1999/xlink" xlink:title="malt extract agar" id="ABBRID0EY5BI" xlink:type="simple">MEA</abbrev></italic></bold> 20–21 mm diam., white (5A1) to yellowish-white (4A2) from centre to margin, flocculent, nearly round, margin undulated, exudates and diffusible pigments absent; reverse yellowish-brown (5E8) to orange (5A7) from centre to margin. <bold><italic>Colony on <abbrev xmlns:xlink="http://www.w3.org/1999/xlink" xlink:title="oatmeal agar" id="ABBRID0E65BI" xlink:type="simple">OA</abbrev></italic></bold> 19–20 mm diam., white (13A1), slightly raised, fluffy, nearly round, margin regular, exudates absent, diffusible pigments abundant, pewter; reverse reddish (13A2).</p><fig id="F16" position="float" orientation="portrait"><object-id xmlns:xlink="http://www.w3.org/1999/xlink" content-type="doi" xlink:type="simple">10.3897/mycokeys.98.102816.figure16</object-id><object-id xmlns:xlink="http://www.w3.org/1999/xlink" content-type="arpha" xlink:type="simple">5860BF77-9167-58D1-B986-98349EC222AD</object-id><label>Figure 16.</label><caption><p><italic><tp:taxon-name><tp:taxon-name-part taxon-name-part-type="genus" reg="Pseudogymnoascus">Pseudogymnoascus</tp:taxon-name-part><tp:taxon-name-part taxon-name-part-type="species" reg="camphorae">camphorae</tp:taxon-name-part></tp:taxon-name></italic> (from ex-holotype <named-content xmlns:xlink="http://www.w3.org/1999/xlink" content-type="dwc:institutional_code" xlink:title="China General Microbiological Culture Collection Center" xlink:href="http://grbio.org/institution/china-general-microbiological-culture-collection-center-chinese-academy-sciences" xlink:type="simple">CGMCC</named-content> 3.20876) <bold>a–c</bold> upper and reverse views of cultures on <abbrev xmlns:xlink="http://www.w3.org/1999/xlink" xlink:title="potato dextrose agar" id="ABBRID0E36BI" xlink:type="simple">PDA</abbrev>, <abbrev xmlns:xlink="http://www.w3.org/1999/xlink" xlink:title="malt extract agar" id="ABBRID0EAACI" xlink:type="simple">MEA</abbrev> and <abbrev xmlns:xlink="http://www.w3.org/1999/xlink" xlink:title="oatmeal agar" id="ABBRID0EEACI" xlink:type="simple">OA</abbrev> 14 d after inoculation <bold>d–i</bold> conidiophores and conidia <bold>j</bold> conidia. Scale bars: 10 µm (<bold>d–j</bold>).</p></caption><graphic xmlns:xlink="http://www.w3.org/1999/xlink" xlink:href="mycokeys-98-167-g016.jpg" position="float" orientation="portrait" xlink:type="simple" id="oo_870724.jpg"><uri content-type="original_file" xlink:type="simple">https://binary.pensoft.net/fig/870724</uri></graphic></fig><p><bold><italic>Hyphae</italic></bold> branched, septate, hyaline, smooth, 1.0–3.0 μm diam. <bold><italic>Conidiophores</italic></bold> abundant, solitary, sometimes minimally differentiated from hyphae, hyaline, smooth, arising from erect hyphae, usually bearing verticils of two to four branches at an acute angle. <bold><italic>Aleurioconidia</italic></bold> pyriform, obovoid, with a broad truncated basal scar, 4.0–5.5 × 3.0–3.5 µm (av. 5.2 × 3.2, n = 50). <bold><italic>Terminal aleurioconidia</italic></bold> at the axis obovoid, clavate or irregular, solitary or two in chains, 6.0–10.0 × 3.0–3.5 µm (av. 8.7 × 3.2 μm, n = 50), with a broad truncated basal scar. Intercalary conidia subglobose, drum, obovoid, 3.0–4.0 × 2.0–3.0 µm (av. 3.5 × 2.6 μm, n = 50), sometimes separated by connective cells that undergo rhexolysis. <bold><italic>Arthroconidia</italic></bold> absent. <bold><italic>Sexual morph</italic></bold> unknown.</p></tp:treatment-sec><tp:treatment-sec sec-type="material" id="SECID0EJBCI"><title>Additional specimens examined.</title><p>China: Fujian Province, Xiamen City, Wuyuanbay Wetland Park <named-content xmlns:xlink="http://www.w3.org/1999/xlink" content-type="dwc:verbatimCoordinates" xlink:type="simple"><named-content content-type="geo-json" specific-use="{&#34;type&#34;:&#34;Point&#34;,&#34;coordinates&#34;:[118.296667,24.864444]}" id="NCID0ESBCI" xlink:type="simple">24°51'52"N, 118°17'48"E</named-content></named-content>, soil, 19 Aug 2019, Z.Y. Zhang, GZUIFR 22. 22.049.</p></tp:treatment-sec><tp:treatment-sec sec-type="notes" id="SECID0EXBCI"><title>Notes.</title><p><italic><tp:taxon-name><tp:taxon-name-part taxon-name-part-type="genus" reg="Pseudogymnoascus">Pseudogymnoascus</tp:taxon-name-part><tp:taxon-name-part taxon-name-part-type="species" reg="camphorae">camphorae</tp:taxon-name-part></tp:taxon-name></italic> was placed as a member of clade H (Fig. <xref ref-type="fig" rid="F14">14</xref>). <italic><tp:taxon-name><tp:taxon-name-part taxon-name-part-type="genus" reg="Pseudogymnoascus">P.</tp:taxon-name-part><tp:taxon-name-part taxon-name-part-type="species" reg="camphorae">camphorae</tp:taxon-name-part></tp:taxon-name></italic> is phylogenetically related to <italic><tp:taxon-name><tp:taxon-name-part taxon-name-part-type="genus" reg="Pseudogymnoascus">P.</tp:taxon-name-part><tp:taxon-name-part taxon-name-part-type="species" reg="zhejiangensis">zhejiangensis</tp:taxon-name-part></tp:taxon-name></italic> and <italic><tp:taxon-name><tp:taxon-name-part taxon-name-part-type="genus" reg="Pseudogymnoascus">P.</tp:taxon-name-part><tp:taxon-name-part taxon-name-part-type="species" reg="catenatus">catenatus</tp:taxon-name-part></tp:taxon-name></italic>; however, <italic><tp:taxon-name><tp:taxon-name-part taxon-name-part-type="genus" reg="Pseudogymnoascus">P.</tp:taxon-name-part><tp:taxon-name-part taxon-name-part-type="species" reg="camphorae">camphorae</tp:taxon-name-part></tp:taxon-name></italic> still forms a single clade. Morphologically, <italic><tp:taxon-name><tp:taxon-name-part taxon-name-part-type="genus" reg="Pseudogymnoascus">P.</tp:taxon-name-part><tp:taxon-name-part taxon-name-part-type="species" reg="camphorae">camphorae</tp:taxon-name-part></tp:taxon-name></italic> can be differentiated from <italic><tp:taxon-name><tp:taxon-name-part taxon-name-part-type="genus" reg="Pseudogymnoascus">P.</tp:taxon-name-part><tp:taxon-name-part taxon-name-part-type="species" reg="catenatus">catenatus</tp:taxon-name-part></tp:taxon-name></italic> by its absent arthroconidia (<xref ref-type="bibr" rid="B97">Zhang et al. 2021b</xref>). <italic><tp:taxon-name><tp:taxon-name-part taxon-name-part-type="genus" reg="Pseudogymnoascus">P.</tp:taxon-name-part><tp:taxon-name-part taxon-name-part-type="species" reg="camphorae">camphorae</tp:taxon-name-part></tp:taxon-name></italic> is distinguished from <italic><tp:taxon-name><tp:taxon-name-part taxon-name-part-type="genus" reg="Pseudogymnoascus">P.</tp:taxon-name-part><tp:taxon-name-part taxon-name-part-type="species" reg="zhejiangensis">zhejiangensis</tp:taxon-name-part></tp:taxon-name></italic> by the size and shape of its aleurioconidia (pyriform, obovoid, 4.0–5.5 × 3.0–3.5 µm vs. obovoid to globose, 2.5–4.5 × 2.5–4.0 µm, respectively) and terminal aleurioconidia (obovoid, clavate or irregular, solitary or two in chains, 6.0–10.0 × 3.0–3.5 µm vs. clavate, long obovoid, 5–9 × 2.5–4 µm, respectively) (<xref ref-type="bibr" rid="B97">Zhang et al. 2021b</xref>).</p></tp:treatment-sec><tp:treatment-sec><!--Section generated to contain objects referenced in tp:taxon-treatment.--><fig id="F14" position="float" orientation="portrait"><object-id xmlns:xlink="http://www.w3.org/1999/xlink" content-type="doi" xlink:type="simple">10.3897/mycokeys.98.102816.figure14</object-id><object-id xmlns:xlink="http://www.w3.org/1999/xlink" content-type="arpha" xlink:type="simple">22FE81A1-2BE8-51A6-9FDE-5241254AA924</object-id><label>Figure 14.</label><caption><p>Concatenated phylogeny of the <abbrev xmlns:xlink="http://www.w3.org/1999/xlink" xlink:title="internal transcribed spacers" id="ABBRID0EQXBI" xlink:type="simple">ITS</abbrev>, <abbrev xmlns:xlink="http://www.w3.org/1999/xlink" xlink:title="28S nrRNA locus" id="ABBRID0EUXBI" xlink:type="simple">LSU</abbrev>, <italic><abbrev xmlns:xlink="http://www.w3.org/1999/xlink" xlink:title="elongation factor 1-alpha gene region" id="ABBRID0EZXBI" xlink:type="simple">EF1A</abbrev></italic>, <italic><abbrev xmlns:xlink="http://www.w3.org/1999/xlink" xlink:title="RNA polymerase II subunit" id="ABBRID0E5XBI" xlink:type="simple">RPB2</abbrev></italic> and <italic><abbrev xmlns:xlink="http://www.w3.org/1999/xlink" xlink:title="DNA replication licensing factor" id="ABBRID0EDYBI" xlink:type="simple">MCM7</abbrev></italic> gene regions of species in <tp:taxon-name><tp:taxon-name-part taxon-name-part-type="family">Thelebolaceae</tp:taxon-name-part></tp:taxon-name>. Ninety-nine strains are used. The tree is rooted in <italic><tp:taxon-name><tp:taxon-name-part taxon-name-part-type="genus" reg="Leuconeurospora">Leuconeurospora</tp:taxon-name-part><tp:taxon-name-part taxon-name-part-type="species" reg="pulcherrima">pulcherrima</tp:taxon-name-part></tp:taxon-name></italic> (CBS 343.76) and <italic><tp:taxon-name><tp:taxon-name-part taxon-name-part-type="genus" reg="Leuconeurospora">Leuconeurospora</tp:taxon-name-part></tp:taxon-name></italic> sp. (15PA04 and 02NH04). The tree topology of the <abbrev xmlns:xlink="http://www.w3.org/1999/xlink" xlink:title="Bayesian Inference" id="ABBRID0E5YBI" xlink:type="simple">BI</abbrev> was similar to the <abbrev xmlns:xlink="http://www.w3.org/1999/xlink" xlink:title="Maximum Likelihood" id="ABBRID0ECZBI" xlink:type="simple">ML</abbrev> analysis. Bayesian posterior probability (≥ 0.7) and <abbrev xmlns:xlink="http://www.w3.org/1999/xlink" xlink:title="Maximum Likelihood" id="ABBRID0EGZBI" xlink:type="simple">ML</abbrev> bootstrap values (≥ 70%) are indicated along branches (PP/<abbrev xmlns:xlink="http://www.w3.org/1999/xlink" xlink:title="Maximum Likelihood" id="ABBRID0EKZBI" xlink:type="simple">ML</abbrev>). Novel species are in blue and bold font, new isolates are in blue and “T” indicates type derived sequences.</p></caption><graphic xmlns:xlink="http://www.w3.org/1999/xlink" xlink:href="mycokeys-98-167-g014.jpg" position="float" orientation="portrait" xlink:type="simple" id="oo_870722.jpg"><uri content-type="original_file" xlink:type="simple">https://binary.pensoft.net/fig/870722</uri></graphic></fig></tp:treatment-sec><ref-list><ref id="B97"><mixed-citation xmlns:xlink="http://www.w3.org/1999/xlink" xlink:type="simple"><person-group><name name-style="western"><surname>Zhang</surname><given-names>ZY</given-names></name><name name-style="western"><surname>Shao</surname><given-names>QY</given-names></name><name name-style="western"><surname>Li</surname><given-names>X</given-names></name><name name-style="western"><surname>Chen</surname><given-names>WH</given-names></name><name name-style="western"><surname>Liang</surname><given-names>JD</given-names></name><name name-style="western"><surname>Han</surname><given-names>YF</given-names></name><name name-style="western"><surname>Huang</surname><given-names>JZ</given-names></name><name name-style="western"><surname>Liang</surname><given-names>Z-Q</given-names></name></person-group> (<year>2021b</year>) Culturable fungi from urban soils in China I: Description of 10 new taxa. Microbiology Spectrum 9(2): e00867–e21. <ext-link xlink:href="10.1128/Spectrum.00867-21" ext-link-type="doi" xlink:type="simple">https://doi.org/10.1128/Spectrum.00867-21</ext-link></mixed-citation></ref></ref-list></tp:taxon-treatment>
