# Supplementary material for: ﻿Culturable fungi from urban soils in China II, with the description of 18 novel species in Ascomycota (Dothideomycetes, Eurotiomycetes, Leotiomycetes and Sordariomycetes)
Source: MycoKeys. 2023 Jun 29;98:167–220. doi: 10.3897/mycokeys.98.102816 (PMC10326621; doi:10.3897/mycokeys.98.102816)
Supplement: XML Treatment for Pseudogymnoascus papyriferae [file mycokeys.98.102816-treatment11.xml]

<!DOCTYPE tp:taxon-treatment
  PUBLIC "-//TaxonX//DTD Taxonomic Treatment Publishing DTD v0 20100105//EN" "tax-treatment-NSO.dtd">
<tp:taxon-treatment xmlns:tp="http://www.plazi.org/taxpub"><tp:treatment-meta><kwd-group><label>Taxon classification</label><kwd>
                <named-content content-type="kingdom">Fungi</named-content>
              </kwd><kwd>
                <named-content content-type="order">Thelebolales</named-content>
              </kwd><kwd>
                <named-content content-type="family">Thelebolaceae</named-content>
              </kwd></kwd-group><mixed-citation publication-type="journal"><person-group><name><surname>Zhang</surname><given-names>Zhi-Yuan</given-names></name><name><surname>Li</surname><given-names>Xin</given-names></name><name><surname>Chen</surname><given-names>Wan-Hao</given-names></name><name><surname>Liang</surname><given-names>Jian-Dong</given-names></name><name><surname>Han</surname><given-names>Yan-Feng</given-names></name></person-group><article-title>﻿Culturable fungi from urban soils in China II, with the description of 18 novel species in <tp:taxon-name><tp:taxon-name-part taxon-name-part-type="phylum">Ascomycota</tp:taxon-name-part></tp:taxon-name> (<tp:taxon-name><tp:taxon-name-part taxon-name-part-type="class">Dothideomycetes</tp:taxon-name-part></tp:taxon-name>, <tp:taxon-name><tp:taxon-name-part taxon-name-part-type="class">Eurotiomycetes</tp:taxon-name-part></tp:taxon-name>, <tp:taxon-name><tp:taxon-name-part taxon-name-part-type="class">Leotiomycetes</tp:taxon-name-part></tp:taxon-name> and <tp:taxon-name><tp:taxon-name-part taxon-name-part-type="class">Sordariomycetes</tp:taxon-name-part></tp:taxon-name>)</article-title><source>MycoKeys</source><day>29</day><month>06</month><year>2023</year><volume>98</volume><fpage>167</fpage><lpage>220</lpage><pub-id pub-id-type="doi">10.3897/mycokeys.98.102816</pub-id></mixed-citation></tp:treatment-meta><tp:nomenclature><label>﻿</label><tp:taxon-name>
              <object-id xmlns:xlink="http://www.w3.org/1999/xlink" content-type="arpha" xlink:type="simple">697A88D3-079D-587A-9FDA-D5A09FD0C085</object-id>
              <tp:taxon-name-part taxon-name-part-type="genus" reg="Pseudogymnoascus">Pseudogymnoascus</tp:taxon-name-part>
              <tp:taxon-name-part taxon-name-part-type="species" reg="papyriferae">papyriferae</tp:taxon-name-part>
              <object-id xmlns:xlink="http://www.w3.org/1999/xlink" content-type="mycobank" xlink:type="simple">: 844166</object-id>
            </tp:taxon-name><tp:taxon-authority>Zhi.Y. Zhang, Y.F. Han &amp; Z.Q. Liang</tp:taxon-authority><tp:taxon-status xmlns:xlink="http://www.w3.org/1999/xlink" xlink:type="simple">sp. nov.</tp:taxon-status><xref ref-type="fig" rid="F17">Fig. 17</xref></tp:nomenclature><tp:treatment-sec sec-type="etymology" id="SECID0E1GCI"><title>Etymology.</title><p>Referring to the type strain isolated from epiphytic soil of <italic><tp:taxon-name><tp:taxon-name-part taxon-name-part-type="genus" reg="Broussonetia">Broussonetia</tp:taxon-name-part><tp:taxon-name-part taxon-name-part-type="species" reg="papyrifera">papyrifera</tp:taxon-name-part></tp:taxon-name></italic> L’Heritier ex Ventenat.</p></tp:treatment-sec><tp:treatment-sec sec-type="material" id="SECID0ELHCI"><title>Type.</title><p>China: Shaanxi Province, Hanzhong City <named-content xmlns:xlink="http://www.w3.org/1999/xlink" content-type="dwc:verbatimCoordinates" xlink:type="simple"><named-content content-type="geo-json" specific-use="{&#34;type&#34;:&#34;Point&#34;,&#34;coordinates&#34;:[107.053611,33.134722]}" id="NCID0EUHCI" xlink:type="simple">33°07'65"N, 107°03'13"E</named-content></named-content>, from epiphytic soil of <italic><tp:taxon-name><tp:taxon-name-part taxon-name-part-type="genus" reg="Broussonetia">B.</tp:taxon-name-part><tp:taxon-name-part taxon-name-part-type="species" reg="papyrifera">papyrifera</tp:taxon-name-part></tp:taxon-name></italic>, Sep 2018, Z.Y. Zhang (<named-content xmlns:xlink="http://www.w3.org/1999/xlink" content-type="dwc:institutional_code" xlink:title="Mycological Herbarium of the Institute of Microbiology, Chinese Academy of Sciences" xlink:href="http://grbio.org/institution/chinese-academy-sciences" xlink:type="simple">HMAS</named-content> 351878 holotype designated here, ex-type living culture <named-content xmlns:xlink="http://www.w3.org/1999/xlink" content-type="dwc:institutional_code" xlink:title="China General Microbiological Culture Collection Center" xlink:href="http://grbio.org/institution/china-general-microbiological-culture-collection-center-chinese-academy-sciences" xlink:type="simple">CGMCC</named-content> 3.20877 = GZUIFR 22.020).</p></tp:treatment-sec><tp:treatment-sec sec-type="description" id="SECID0EMICI"><title>Description.</title><p><bold><italic>Culture characteristics</italic></bold> (14 d at 25 °C): <bold><italic>Colony on <abbrev xmlns:xlink="http://www.w3.org/1999/xlink" xlink:title="potato dextrose agar" id="ABBRID0E1ICI" xlink:type="simple">PDA</abbrev></italic></bold> 13–15 mm diam., light orange (6A4) to white (6A1) from centre to margin, slightly raised, cottony, floccose, nearly round, margin slightly undulated, abundant exudates in the form of transparent, cinnamon-colour droplets of large size, diffusible pigments absent; reverse rust brown (6E8) to white (6A1). <bold><italic>Colony on <abbrev xmlns:xlink="http://www.w3.org/1999/xlink" xlink:title="malt extract agar" id="ABBRID0EBJCI" xlink:type="simple">MEA</abbrev></italic></bold> 13–14 mm diam., white (2A1), hyphae kink into bundles, slightly raised in the centre, nearly round, exudates and diffusible pigments absent; reverse white (2A1) to yellowish-white (2A2) from margin to centre. <bold><italic>Colony on <abbrev xmlns:xlink="http://www.w3.org/1999/xlink" xlink:title="oatmeal agar" id="ABBRID0EIJCI" xlink:type="simple">OA</abbrev></italic></bold> 14–15 mm diam., white (1A1), powdery with dense in the middle with sparse margins, slightly raised at the centre, nearly round, margin slightly undulate, exudates absent, producing a diffusible faint white pigment; reverse white (1A1).</p><fig id="F17" position="float" orientation="portrait"><object-id xmlns:xlink="http://www.w3.org/1999/xlink" content-type="doi" xlink:type="simple">10.3897/mycokeys.98.102816.figure17</object-id><object-id xmlns:xlink="http://www.w3.org/1999/xlink" content-type="arpha" xlink:type="simple">54B07516-C42E-54A4-9131-0FBCBC968D1C</object-id><label>Figure 17.</label><caption><p><italic><tp:taxon-name><tp:taxon-name-part taxon-name-part-type="genus" reg="Pseudogymnoascus">Pseudogymnoascus</tp:taxon-name-part><tp:taxon-name-part taxon-name-part-type="species" reg="papyriferae">papyriferae</tp:taxon-name-part></tp:taxon-name></italic> (from ex-holotype <named-content xmlns:xlink="http://www.w3.org/1999/xlink" content-type="dwc:institutional_code" xlink:title="China General Microbiological Culture Collection Center" xlink:href="http://grbio.org/institution/china-general-microbiological-culture-collection-center-chinese-academy-sciences" xlink:type="simple">CGMCC</named-content> 3.20877) <bold>a–c</bold> upper and reverse views of cultures on <abbrev xmlns:xlink="http://www.w3.org/1999/xlink" xlink:title="potato dextrose agar" id="ABBRID0EFKCI" xlink:type="simple">PDA</abbrev>, <abbrev xmlns:xlink="http://www.w3.org/1999/xlink" xlink:title="malt extract agar" id="ABBRID0EJKCI" xlink:type="simple">MEA</abbrev> and <abbrev xmlns:xlink="http://www.w3.org/1999/xlink" xlink:title="oatmeal agar" id="ABBRID0ENKCI" xlink:type="simple">OA</abbrev> 14 d after inoculation <bold>d–i</bold> conidiophore and conidia. Scale bars: 10 µm (<bold>d–i</bold>).</p></caption><graphic xmlns:xlink="http://www.w3.org/1999/xlink" xlink:href="mycokeys-98-167-g017.jpg" position="float" orientation="portrait" xlink:type="simple" id="oo_870725.jpg"><uri content-type="original_file" xlink:type="simple">https://binary.pensoft.net/fig/870725</uri></graphic></fig><p><bold><italic>Hyphae</italic></bold> branched, septate, hyaline, smooth, 1.0–2.5 μm diam. Sometimes lateral hyphae end in chains of a barrel- or fusiform shape with blunt-ended arthroconidia, sometimes bearing aleurioconidia, sessile or stalked. <bold><italic>Conidiophores</italic></bold> abundant, solitary, erect, arising in acute angles with the main axis, hyaline, smooth, usually bearing verticils of two to four branches arising from the stipe at an acute angle. <bold><italic>Aleurioconidia</italic></bold> obovoid, pyriform to subglobose, with a broad truncated basal scar, 3.5–6.0 × 2.5–4.0 µm (av. 4.4 × 3.5 μm, n = 50), in conidiophores separated by connective cells. <bold><italic>Intercalary conidia</italic></bold> drum-shaped, barrel-shaped, pyriform to elongated, with a broad truncated scar at the basal or both ends, 3.5–5.5 × 2.5–3.5 µm (av. 5.2 × 3.4 μm, n = 50). <bold><italic>Arthroconidia</italic></bold> rare, cylindrical to slightly inflated in the middle, 2.5–4.5 × 2.0–2.5 µm (av. 3.4 × 2.2 μm, n = 50). Arthroconidia chain or separated by connective cells that undergo rhexolysis, occasionally bearing sessile conidia. <bold><italic>Sexual morph</italic></bold> unknown.</p></tp:treatment-sec><tp:treatment-sec sec-type="notes" id="SECID0EQLCI"><title>Notes.</title><p><italic><tp:taxon-name><tp:taxon-name-part taxon-name-part-type="genus" reg="Pseudogymnoascus">Pseudogymnoascus</tp:taxon-name-part><tp:taxon-name-part taxon-name-part-type="species" reg="papyriferae">papyriferae</tp:taxon-name-part></tp:taxon-name></italic> is nested in clade B (Fig. <xref ref-type="fig" rid="F14">14</xref>). Clade B is composed of three species (<italic><tp:taxon-name><tp:taxon-name-part taxon-name-part-type="genus" reg="Pseudogymnoascus">P.</tp:taxon-name-part><tp:taxon-name-part taxon-name-part-type="species" reg="shaanxiensis">shaanxiensis</tp:taxon-name-part></tp:taxon-name></italic>, <italic><tp:taxon-name><tp:taxon-name-part taxon-name-part-type="genus" reg="Pseudogymnoascus">P.</tp:taxon-name-part><tp:taxon-name-part taxon-name-part-type="species" reg="australis">australis</tp:taxon-name-part></tp:taxon-name></italic> and <italic><tp:taxon-name><tp:taxon-name-part taxon-name-part-type="genus" reg="Pseudogymnoascus">P.</tp:taxon-name-part><tp:taxon-name-part taxon-name-part-type="species" reg="griseus">griseus</tp:taxon-name-part></tp:taxon-name></italic>) and six other strains that remain unidentiﬁed species (<xref ref-type="bibr" rid="B48">Minnis and Lindner 2013</xref>; <xref ref-type="bibr" rid="B94">Zhang et al. 2020b</xref>, <xref ref-type="bibr" rid="B97">2021b</xref>; <xref ref-type="bibr" rid="B81">Villanueva et al. 2021</xref>). Phylogenetic analysis clearly shows that <italic><tp:taxon-name><tp:taxon-name-part taxon-name-part-type="genus" reg="Pseudogymnoascus">P.</tp:taxon-name-part><tp:taxon-name-part taxon-name-part-type="species" reg="papyriferae">papyriferae</tp:taxon-name-part></tp:taxon-name></italic> forms a distinct lineage (Fig. <xref ref-type="fig" rid="F14">14</xref>). <italic><tp:taxon-name><tp:taxon-name-part taxon-name-part-type="genus" reg="Pseudogymnoascus">Pseudogymnoascus</tp:taxon-name-part><tp:taxon-name-part taxon-name-part-type="species" reg="papyriferae">papyriferae</tp:taxon-name-part></tp:taxon-name></italic> can be distinguished from <italic><tp:taxon-name><tp:taxon-name-part taxon-name-part-type="genus" reg="Pseudogymnoascus">P.</tp:taxon-name-part><tp:taxon-name-part taxon-name-part-type="species" reg="shaanxiensis">shaanxiensis</tp:taxon-name-part></tp:taxon-name></italic> by the presence of arthroconidia (<xref ref-type="bibr" rid="B94">Zhang et al. 2020b</xref>). <italic><tp:taxon-name><tp:taxon-name-part taxon-name-part-type="genus" reg="Pseudogymnoascus">Pseudogymnoascus</tp:taxon-name-part><tp:taxon-name-part taxon-name-part-type="species" reg="papyriferae">papyriferae</tp:taxon-name-part></tp:taxon-name></italic> can be differentiated from <italic><tp:taxon-name><tp:taxon-name-part taxon-name-part-type="genus" reg="Pseudogymnoascus">P.</tp:taxon-name-part><tp:taxon-name-part taxon-name-part-type="species" reg="australis">australis</tp:taxon-name-part></tp:taxon-name></italic> by the shape of intercalary conidia (drum-shaped, barrel-shaped, pyriform to elongated vs. subglobose to elongated and barrel-shaped, respectively) and rarely arthroconidia (<xref ref-type="bibr" rid="B81">Villanueva et al. 2021</xref>). In addition, <italic><tp:taxon-name><tp:taxon-name-part taxon-name-part-type="genus" reg="Pseudogymnoascus">P.</tp:taxon-name-part><tp:taxon-name-part taxon-name-part-type="species" reg="papyriferae">papyriferae</tp:taxon-name-part></tp:taxon-name></italic> differs from <italic><tp:taxon-name><tp:taxon-name-part taxon-name-part-type="genus" reg="Pseudogymnoascus">P.</tp:taxon-name-part><tp:taxon-name-part taxon-name-part-type="species" reg="griseus">griseus</tp:taxon-name-part></tp:taxon-name></italic> in the size and shape of its intercalary conidia (3.5–5.5 × 2.5–3.5 µm, drum-shaped, barrel-shaped, pyriform to elongated vs. 3.5–9.6 × 1.7–3.9 µm, subglobose to elongated and barrel-shaped, respectively) (<xref ref-type="bibr" rid="B81">Villanueva et al. 2021</xref>).</p></tp:treatment-sec><tp:treatment-sec><!--Section generated to contain objects referenced in tp:taxon-treatment.--><fig id="F14" position="float" orientation="portrait"><object-id xmlns:xlink="http://www.w3.org/1999/xlink" content-type="doi" xlink:type="simple">10.3897/mycokeys.98.102816.figure14</object-id><object-id xmlns:xlink="http://www.w3.org/1999/xlink" content-type="arpha" xlink:type="simple">22FE81A1-2BE8-51A6-9FDE-5241254AA924</object-id><label>Figure 14.</label><caption><p>Concatenated phylogeny of the <abbrev xmlns:xlink="http://www.w3.org/1999/xlink" xlink:title="internal transcribed spacers" id="ABBRID0EQXBI" xlink:type="simple">ITS</abbrev>, <abbrev xmlns:xlink="http://www.w3.org/1999/xlink" xlink:title="28S nrRNA locus" id="ABBRID0EUXBI" xlink:type="simple">LSU</abbrev>, <italic><abbrev xmlns:xlink="http://www.w3.org/1999/xlink" xlink:title="elongation factor 1-alpha gene region" id="ABBRID0EZXBI" xlink:type="simple">EF1A</abbrev></italic>, <italic><abbrev xmlns:xlink="http://www.w3.org/1999/xlink" xlink:title="RNA polymerase II subunit" id="ABBRID0E5XBI" xlink:type="simple">RPB2</abbrev></italic> and <italic><abbrev xmlns:xlink="http://www.w3.org/1999/xlink" xlink:title="DNA replication licensing factor" id="ABBRID0EDYBI" xlink:type="simple">MCM7</abbrev></italic> gene regions of species in <tp:taxon-name><tp:taxon-name-part taxon-name-part-type="family">Thelebolaceae</tp:taxon-name-part></tp:taxon-name>. Ninety-nine strains are used. The tree is rooted in <italic><tp:taxon-name><tp:taxon-name-part taxon-name-part-type="genus" reg="Leuconeurospora">Leuconeurospora</tp:taxon-name-part><tp:taxon-name-part taxon-name-part-type="species" reg="pulcherrima">pulcherrima</tp:taxon-name-part></tp:taxon-name></italic> (CBS 343.76) and <italic><tp:taxon-name><tp:taxon-name-part taxon-name-part-type="genus" reg="Leuconeurospora">Leuconeurospora</tp:taxon-name-part></tp:taxon-name></italic> sp. (15PA04 and 02NH04). The tree topology of the <abbrev xmlns:xlink="http://www.w3.org/1999/xlink" xlink:title="Bayesian Inference" id="ABBRID0E5YBI" xlink:type="simple">BI</abbrev> was similar to the <abbrev xmlns:xlink="http://www.w3.org/1999/xlink" xlink:title="Maximum Likelihood" id="ABBRID0ECZBI" xlink:type="simple">ML</abbrev> analysis. Bayesian posterior probability (≥ 0.7) and <abbrev xmlns:xlink="http://www.w3.org/1999/xlink" xlink:title="Maximum Likelihood" id="ABBRID0EGZBI" xlink:type="simple">ML</abbrev> bootstrap values (≥ 70%) are indicated along branches (PP/<abbrev xmlns:xlink="http://www.w3.org/1999/xlink" xlink:title="Maximum Likelihood" id="ABBRID0EKZBI" xlink:type="simple">ML</abbrev>). Novel species are in blue and bold font, new isolates are in blue and “T” indicates type derived sequences.</p></caption><graphic xmlns:xlink="http://www.w3.org/1999/xlink" xlink:href="mycokeys-98-167-g014.jpg" position="float" orientation="portrait" xlink:type="simple" id="oo_870722.jpg"><uri content-type="original_file" xlink:type="simple">https://binary.pensoft.net/fig/870722</uri></graphic></fig></tp:treatment-sec><ref-list><ref id="B48"><mixed-citation xmlns:xlink="http://www.w3.org/1999/xlink" xlink:type="simple"><person-group><name name-style="western"><surname>Minnis</surname><given-names>AM</given-names></name><name name-style="western"><surname>Lindner</surname><given-names>DL</given-names></name></person-group> (<year>2013</year>) <article-title>Phylogenetic evaluation of <italic><tp:taxon-name><tp:taxon-name-part taxon-name-part-type="genus">Geomyces</tp:taxon-name-part></tp:taxon-name></italic> and allies reveals no close relatives of <italic><tp:taxon-name><tp:taxon-name-part taxon-name-part-type="genus">Pseudogymnoascus</tp:taxon-name-part><tp:taxon-name-part taxon-name-part-type="species">destructans</tp:taxon-name-part></tp:taxon-name></italic>, comb. nov., in bat hibernacula of eastern North America.</article-title><source>Fungal Biology</source><volume>117</volume>(<issue>9</issue>): <fpage>638</fpage>–<lpage>649</lpage>. <ext-link xlink:href="10.1016/j.funbio.2013.07.001" ext-link-type="doi" xlink:type="simple">https://doi.org/10.1016/j.funbio.2013.07.001</ext-link></mixed-citation></ref><ref id="B94"><mixed-citation xmlns:xlink="http://www.w3.org/1999/xlink" xlink:type="simple"><person-group><name name-style="western"><surname>Zhang</surname><given-names>Z</given-names></name><name name-style="western"><surname>Dong</surname><given-names>C</given-names></name><name name-style="western"><surname>Chen</surname><given-names>W</given-names></name><name name-style="western"><surname>Mou</surname><given-names>Q</given-names></name><name name-style="western"><surname>Lu</surname><given-names>X</given-names></name><name name-style="western"><surname>Han</surname><given-names>YF</given-names></name><name name-style="western"><surname>Huang</surname><given-names>JZ</given-names></name><name name-style="western"><surname>Liang</surname><given-names>Z</given-names></name></person-group> (<year>2020b</year>) The enigmatic <tp:taxon-name><tp:taxon-name-part taxon-name-part-type="family">Thelebolaceae</tp:taxon-name-part></tp:taxon-name> (<tp:taxon-name><tp:taxon-name-part taxon-name-part-type="order">Thelebolales</tp:taxon-name-part></tp:taxon-name>, <tp:taxon-name><tp:taxon-name-part taxon-name-part-type="class">Leotiomycetes</tp:taxon-name-part></tp:taxon-name>): One new genus <italic><tp:taxon-name><tp:taxon-name-part taxon-name-part-type="genus">Solomyces</tp:taxon-name-part></tp:taxon-name></italic> and five new species. Frontiers in Microbiology 11: e572596. <ext-link xlink:href="10.3389/fmicb.2020.572596" ext-link-type="doi" xlink:type="simple">https://doi.org/10.3389/fmicb.2020.572596</ext-link></mixed-citation></ref><ref id="B97"><mixed-citation xmlns:xlink="http://www.w3.org/1999/xlink" xlink:type="simple"><person-group><name name-style="western"><surname>Zhang</surname><given-names>ZY</given-names></name><name name-style="western"><surname>Shao</surname><given-names>QY</given-names></name><name name-style="western"><surname>Li</surname><given-names>X</given-names></name><name name-style="western"><surname>Chen</surname><given-names>WH</given-names></name><name name-style="western"><surname>Liang</surname><given-names>JD</given-names></name><name name-style="western"><surname>Han</surname><given-names>YF</given-names></name><name name-style="western"><surname>Huang</surname><given-names>JZ</given-names></name><name name-style="western"><surname>Liang</surname><given-names>Z-Q</given-names></name></person-group> (<year>2021b</year>) Culturable fungi from urban soils in China I: Description of 10 new taxa. Microbiology Spectrum 9(2): e00867–e21. <ext-link xlink:href="10.1128/Spectrum.00867-21" ext-link-type="doi" xlink:type="simple">https://doi.org/10.1128/Spectrum.00867-21</ext-link></mixed-citation></ref><ref id="B81"><mixed-citation xmlns:xlink="http://www.w3.org/1999/xlink" xlink:type="simple"><person-group><name name-style="western"><surname>Villanueva</surname><given-names>P</given-names></name><name name-style="western"><surname>Vásquez</surname><given-names>G</given-names></name><name name-style="western"><surname>Gil-Durán</surname><given-names>C</given-names></name><name name-style="western"><surname>Oliva</surname><given-names>V</given-names></name><name name-style="western"><surname>Díaz</surname><given-names>A</given-names></name><name name-style="western"><surname>Henríquez</surname><given-names>M</given-names></name><name name-style="western"><surname>Álvarez</surname><given-names>E</given-names></name><name name-style="western"><surname>Laich</surname><given-names>F</given-names></name><name name-style="western"><surname>Chávez</surname><given-names>R</given-names></name><name name-style="western"><surname>Vaca</surname><given-names>I</given-names></name></person-group> (<year>2021</year>) Description of the first four species of the genus <italic><tp:taxon-name><tp:taxon-name-part taxon-name-part-type="genus">Pseudogymnoascus</tp:taxon-name-part></tp:taxon-name></italic> from Antarctica. Frontiers in Microbiology 12: e713189. <ext-link xlink:href="10.3389/fmicb.2021.713189" ext-link-type="doi" xlink:type="simple">https://doi.org/10.3389/fmicb.2021.713189</ext-link></mixed-citation></ref></ref-list></tp:taxon-treatment>
