# Supplementary material for: ﻿Culturable fungi from urban soils in China II, with the description of 18 novel species in Ascomycota (Dothideomycetes, Eurotiomycetes, Leotiomycetes and Sordariomycetes)
Source: MycoKeys. 2023 Jun 29;98:167–220. doi: 10.3897/mycokeys.98.102816 (PMC10326621; doi:10.3897/mycokeys.98.102816)
Supplement: XML Treatment for Clonostachys shanghaiensis [file mycokeys.98.102816-treatment13.xml]

<!DOCTYPE tp:taxon-treatment
  PUBLIC "-//TaxonX//DTD Taxonomic Treatment Publishing DTD v0 20100105//EN" "tax-treatment-NSO.dtd">
<tp:taxon-treatment xmlns:tp="http://www.plazi.org/taxpub"><tp:treatment-meta><kwd-group><label>Taxon classification</label><kwd>
                <named-content content-type="kingdom">Fungi</named-content>
              </kwd><kwd>
                <named-content content-type="order">Hypocreales</named-content>
              </kwd><kwd>
                <named-content content-type="family">Bionectriaceae</named-content>
              </kwd></kwd-group><mixed-citation publication-type="journal"><person-group><name><surname>Zhang</surname><given-names>Zhi-Yuan</given-names></name><name><surname>Li</surname><given-names>Xin</given-names></name><name><surname>Chen</surname><given-names>Wan-Hao</given-names></name><name><surname>Liang</surname><given-names>Jian-Dong</given-names></name><name><surname>Han</surname><given-names>Yan-Feng</given-names></name></person-group><article-title>﻿Culturable fungi from urban soils in China II, with the description of 18 novel species in <tp:taxon-name><tp:taxon-name-part taxon-name-part-type="phylum">Ascomycota</tp:taxon-name-part></tp:taxon-name> (<tp:taxon-name><tp:taxon-name-part taxon-name-part-type="class">Dothideomycetes</tp:taxon-name-part></tp:taxon-name>, <tp:taxon-name><tp:taxon-name-part taxon-name-part-type="class">Eurotiomycetes</tp:taxon-name-part></tp:taxon-name>, <tp:taxon-name><tp:taxon-name-part taxon-name-part-type="class">Leotiomycetes</tp:taxon-name-part></tp:taxon-name> and <tp:taxon-name><tp:taxon-name-part taxon-name-part-type="class">Sordariomycetes</tp:taxon-name-part></tp:taxon-name>)</article-title><source>MycoKeys</source><day>29</day><month>06</month><year>2023</year><volume>98</volume><fpage>167</fpage><lpage>220</lpage><pub-id pub-id-type="doi">10.3897/mycokeys.98.102816</pub-id></mixed-citation></tp:treatment-meta><tp:nomenclature><label>﻿</label><tp:taxon-name>
              <object-id xmlns:xlink="http://www.w3.org/1999/xlink" content-type="arpha" xlink:type="simple">AF987E1E-AFB0-56A0-B776-4820B526762A</object-id>
              <tp:taxon-name-part taxon-name-part-type="genus" reg="Clonostachys">Clonostachys</tp:taxon-name-part>
              <tp:taxon-name-part taxon-name-part-type="species" reg="shanghaiensis">shanghaiensis</tp:taxon-name-part>
              <object-id xmlns:xlink="http://www.w3.org/1999/xlink" content-type="mycobank" xlink:type="simple">: 844171</object-id>
            </tp:taxon-name><tp:taxon-authority>Zhi.Y. Zhang, Y.F. Han &amp; Z.Q. Liang</tp:taxon-authority><tp:taxon-status xmlns:xlink="http://www.w3.org/1999/xlink" xlink:type="simple">sp. nov.</tp:taxon-status><xref ref-type="fig" rid="F20">Fig. 20</xref></tp:nomenclature><tp:treatment-sec sec-type="etymology" id="SECID0E35CI"><title>Etymology.</title><p>In reference to Shanghai, the city where the type specimen was obtained.</p></tp:treatment-sec><tp:treatment-sec sec-type="material" id="SECID0EB6CI"><title>Type.</title><p>China: Shanghai Municipality, Shanghai People’s Park <named-content xmlns:xlink="http://www.w3.org/1999/xlink" content-type="dwc:verbatimCoordinates" xlink:type="simple"><named-content content-type="geo-json" specific-use="{&#34;type&#34;:&#34;Point&#34;,&#34;coordinates&#34;:[121.791389,31.392500]}" id="NCID0EK6CI" xlink:type="simple">31°23'33"N, 121°47'29"E</named-content></named-content>, soil, 15 Aug 2020, Z.Y. Zhang (<named-content xmlns:xlink="http://www.w3.org/1999/xlink" content-type="dwc:institutional_code" xlink:title="Mycological Herbarium of the Institute of Microbiology, Chinese Academy of Sciences" xlink:href="http://grbio.org/institution/chinese-academy-sciences" xlink:type="simple">HMAS</named-content> 351878 holotype designated here, ex-type living culture <named-content xmlns:xlink="http://www.w3.org/1999/xlink" content-type="dwc:institutional_code" xlink:title="China General Microbiological Culture Collection Center" xlink:href="http://grbio.org/institution/china-general-microbiological-culture-collection-center-chinese-academy-sciences" xlink:type="simple">CGMCC</named-content> 3.20773 = GZUIFR 21.915).</p></tp:treatment-sec><tp:treatment-sec sec-type="description" id="SECID0EX6CI"><title>Description.</title><p><bold><italic>Culture characteristics</italic></bold> (14 d at 25 °C): <bold><italic>Colony on <abbrev xmlns:xlink="http://www.w3.org/1999/xlink" xlink:title="potato dextrose agar" id="ABBRID0EFADI" xlink:type="simple">PDA</abbrev></italic></bold> 50 mm diam., white (9A1), flat, cottony, annular, dense at the centre, margin slightly undulated; reverse reddish-white (9A2). <bold><italic>Colony on <abbrev xmlns:xlink="http://www.w3.org/1999/xlink" xlink:title="malt extract agar" id="ABBRID0EMADI" xlink:type="simple">MEA</abbrev></italic></bold> 66 mm diam., white (5A1), flat, margin undulated, white; reverse orange white (5A2). <bold><italic>Colony on <abbrev xmlns:xlink="http://www.w3.org/1999/xlink" xlink:title="oatmeal agar" id="ABBRID0ETADI" xlink:type="simple">OA</abbrev></italic></bold> 63 mm diam., white (9A1), surface undulated, margin entire; reverse reddish-white (9A2).</p><p><bold><italic>Hyphae</italic></bold> branched, septate, hyaline, smooth, 1.0–5.0 μm diam. <bold><italic>Conidiophores</italic></bold> arising from aerial hyphae, monomorphic, hyaline, smooth-walled, solitary, not sporodochial, monoverticillate or biverticillate, 3.5–9.0 × 1.5–3.0 µm. <bold><italic>Phialides</italic></bold> solitary or in whorls 2–5, broadly flask-shaped, slightly tapering towards the apex, with visible periclinal thickening, hyaline, smooth-walled, borne on the tip of hyphae or conidiophores, 2.5–10.0 × 2.0–3.5 µm. <bold><italic>Intercalary phialides</italic></bold> are rarely observed. <bold><italic>Conidia</italic></bold> hyaline, smooth, ellipsoidal, oblong to olivary, from phialides, 3.0–5.5 × 2.0–3.0 μm (av. 4.8 × 2.5 μm, n = 50). <bold><italic>Sexual morph</italic></bold> not observed.</p></tp:treatment-sec><tp:treatment-sec sec-type="material" id="SECID0ENBDI"><title>Additional specimens examined.</title><p>China: Shanghai Municipality, South Campus of Fudan University <named-content xmlns:xlink="http://www.w3.org/1999/xlink" content-type="dwc:verbatimCoordinates" xlink:type="simple"><named-content content-type="geo-json" specific-use="{&#34;type&#34;:&#34;Point&#34;,&#34;coordinates&#34;:[121.834167,31.491667]}" id="NCID0EWBDI" xlink:type="simple">31°29'30"N, 121°50'03"E</named-content></named-content>, soil, 16 Aug 2020, Z.Y. Zhang, GZUIFR 21.916.</p></tp:treatment-sec><tp:treatment-sec sec-type="notes" id="SECID0E2BDI"><title>Notes.</title><p>Our new isolates (<named-content xmlns:xlink="http://www.w3.org/1999/xlink" content-type="dwc:institutional_code" xlink:title="China General Microbiological Culture Collection Center" xlink:href="http://grbio.org/institution/china-general-microbiological-culture-collection-center-chinese-academy-sciences" xlink:type="simple">CGMCC</named-content> 3.20773 and GZUIFR 21.916) formed a single clade and are closely related to <italic><tp:taxon-name><tp:taxon-name-part taxon-name-part-type="genus" reg="Clonostachys">Clonostachys</tp:taxon-name-part><tp:taxon-name-part taxon-name-part-type="species" reg="rossmaniae">rossmaniae</tp:taxon-name-part></tp:taxon-name></italic> (CBS 210.93) (Fig. <xref ref-type="fig" rid="F19">19</xref>). However, the conidia of <italic><tp:taxon-name><tp:taxon-name-part taxon-name-part-type="genus" reg="Clonostachys">C.</tp:taxon-name-part><tp:taxon-name-part taxon-name-part-type="species" reg="shanghaiensis">shanghaiensis</tp:taxon-name-part></tp:taxon-name></italic> are ellipsoidal, oblong to olivary, rather than ellipsoidal to ovoidal in <italic><tp:taxon-name><tp:taxon-name-part taxon-name-part-type="genus" reg="Clonostachys">C.</tp:taxon-name-part><tp:taxon-name-part taxon-name-part-type="species" reg="rossmaniae">rossmaniae</tp:taxon-name-part></tp:taxon-name></italic> (<xref ref-type="bibr" rid="B71">Schroers 2001</xref>). Therefore, this species is regarded as a new species, based on morphology and multi-locus phylogeny.</p><fig id="F19" position="float" orientation="portrait"><object-id xmlns:xlink="http://www.w3.org/1999/xlink" content-type="doi" xlink:type="simple">10.3897/mycokeys.98.102816.figure19</object-id><object-id xmlns:xlink="http://www.w3.org/1999/xlink" content-type="arpha" xlink:type="simple">2D941C34-5AE1-5F4C-BE2F-9B8EDF484A41</object-id><label>Figure 19.</label><caption><p>Concatenated phylogeny of the <abbrev xmlns:xlink="http://www.w3.org/1999/xlink" xlink:title="internal transcribed spacers" id="ABBRID0EWDDI" xlink:type="simple">ITS</abbrev> and <italic><abbrev xmlns:xlink="http://www.w3.org/1999/xlink" xlink:title="β-tubulin" id="ABBRID0E2DDI" xlink:type="simple">TUB</abbrev></italic> gene regions of species in <italic><tp:taxon-name><tp:taxon-name-part taxon-name-part-type="genus" reg="Clonostachys">Clonostachys</tp:taxon-name-part></tp:taxon-name></italic>. Sixty strains are used. The tree is rooted in <italic><tp:taxon-name><tp:taxon-name-part taxon-name-part-type="genus" reg="Fusarium">Fusarium</tp:taxon-name-part><tp:taxon-name-part taxon-name-part-type="species" reg="acutatum">acutatum</tp:taxon-name-part></tp:taxon-name></italic> (CBS 402.97) and <italic><tp:taxon-name><tp:taxon-name-part taxon-name-part-type="genus" reg="Calonectria">Calonectria</tp:taxon-name-part><tp:taxon-name-part taxon-name-part-type="species" reg="ilicicola">ilicicola</tp:taxon-name-part></tp:taxon-name></italic> (CBS 190.50). The tree topology of the <abbrev xmlns:xlink="http://www.w3.org/1999/xlink" xlink:title="Bayesian Inference" id="ABBRID0E3EDI" xlink:type="simple">BI</abbrev> was similar to the <abbrev xmlns:xlink="http://www.w3.org/1999/xlink" xlink:title="Maximum Likelihood" id="ABBRID0EAFDI" xlink:type="simple">ML</abbrev> analysis. Bayesian posterior probability (≥ 0.7) and <abbrev xmlns:xlink="http://www.w3.org/1999/xlink" xlink:title="Maximum Likelihood" id="ABBRID0EEFDI" xlink:type="simple">ML</abbrev> bootstrap values (≥ 70%) are indicated along branches (PP/<abbrev xmlns:xlink="http://www.w3.org/1999/xlink" xlink:title="Maximum Likelihood" id="ABBRID0EIFDI" xlink:type="simple">ML</abbrev>). Novel species are in blue and bold font and “T” indicates type derived sequences.</p></caption><graphic xmlns:xlink="http://www.w3.org/1999/xlink" xlink:href="mycokeys-98-167-g019.jpg" position="float" orientation="portrait" xlink:type="simple" id="oo_870727.jpg"><uri content-type="original_file" xlink:type="simple">https://binary.pensoft.net/fig/870727</uri></graphic></fig><fig id="F20" position="float" orientation="portrait"><object-id xmlns:xlink="http://www.w3.org/1999/xlink" content-type="doi" xlink:type="simple">10.3897/mycokeys.98.102816.figure20</object-id><object-id xmlns:xlink="http://www.w3.org/1999/xlink" content-type="arpha" xlink:type="simple">6E614655-90DB-5306-99C6-77488856ABE2</object-id><label>Figure 20.</label><caption><p><italic><tp:taxon-name><tp:taxon-name-part taxon-name-part-type="genus" reg="Clonostachys">Clonostachys</tp:taxon-name-part><tp:taxon-name-part taxon-name-part-type="species" reg="shanghaiensis">shanghaiensis</tp:taxon-name-part></tp:taxon-name></italic> (from ex-holotype <named-content xmlns:xlink="http://www.w3.org/1999/xlink" content-type="dwc:institutional_code" xlink:title="China General Microbiological Culture Collection Center" xlink:href="http://grbio.org/institution/china-general-microbiological-culture-collection-center-chinese-academy-sciences" xlink:type="simple">CGMCC</named-content> 3.20773) <bold>a–c</bold> upper and reverse views of cultures on <abbrev xmlns:xlink="http://www.w3.org/1999/xlink" xlink:title="potato dextrose agar" id="ABBRID0EKGDI" xlink:type="simple">PDA</abbrev>, <abbrev xmlns:xlink="http://www.w3.org/1999/xlink" xlink:title="malt extract agar" id="ABBRID0EOGDI" xlink:type="simple">MEA</abbrev> and <abbrev xmlns:xlink="http://www.w3.org/1999/xlink" xlink:title="oatmeal agar" id="ABBRID0ESGDI" xlink:type="simple">OA</abbrev> 14 d after inoculation <bold>d–g</bold> conidiophore and conidia. Scale bars: 10 µm (<bold>d–g</bold>).</p></caption><graphic xmlns:xlink="http://www.w3.org/1999/xlink" xlink:href="mycokeys-98-167-g020.jpg" position="float" orientation="portrait" xlink:type="simple" id="oo_870728.jpg"><uri content-type="original_file" xlink:type="simple">https://binary.pensoft.net/fig/870728</uri></graphic></fig></tp:treatment-sec><ref-list><ref id="B71"><mixed-citation xmlns:xlink="http://www.w3.org/1999/xlink" xlink:type="simple"><person-group><name name-style="western"><surname>Schroers</surname><given-names>HJ</given-names></name></person-group> (<year>2001</year>) <article-title>A monograph of <tp:taxon-name><tp:taxon-name-part taxon-name-part-type="genus">Bionectria</tp:taxon-name-part></tp:taxon-name> (<tp:taxon-name><tp:taxon-name-part taxon-name-part-type="phylum">Ascomycota</tp:taxon-name-part></tp:taxon-name>, <tp:taxon-name><tp:taxon-name-part taxon-name-part-type="order">Hypocreales</tp:taxon-name-part></tp:taxon-name>, <tp:taxon-name><tp:taxon-name-part taxon-name-part-type="family">Bionectriaceae</tp:taxon-name-part></tp:taxon-name>) and its <italic><tp:taxon-name><tp:taxon-name-part taxon-name-part-type="genus">Clonostachys</tp:taxon-name-part></tp:taxon-name></italic> anamorphs.</article-title><source>Studies in Mycology</source><volume>46</volume>: <fpage>1</fpage>–<lpage>214</lpage>.</mixed-citation></ref></ref-list></tp:taxon-treatment>
