# Supplementary material for: ﻿Culturable fungi from urban soils in China II, with the description of 18 novel species in Ascomycota (Dothideomycetes, Eurotiomycetes, Leotiomycetes and Sordariomycetes)
Source: MycoKeys. 2023 Jun 29;98:167–220. doi: 10.3897/mycokeys.98.102816 (PMC10326621; doi:10.3897/mycokeys.98.102816)
Supplement: XML Treatment for Cyanonectria bispora [file mycokeys.98.102816-treatment14.xml]

<!DOCTYPE tp:taxon-treatment
  PUBLIC "-//TaxonX//DTD Taxonomic Treatment Publishing DTD v0 20100105//EN" "tax-treatment-NSO.dtd">
<tp:taxon-treatment xmlns:tp="http://www.plazi.org/taxpub"><tp:treatment-meta><kwd-group><label>Taxon classification</label><kwd>
                <named-content content-type="kingdom">Fungi</named-content>
              </kwd><kwd>
                <named-content content-type="order">Hypocreales</named-content>
              </kwd><kwd>
                <named-content content-type="family">Nectriaceae</named-content>
              </kwd></kwd-group><mixed-citation publication-type="journal"><person-group><name><surname>Zhang</surname><given-names>Zhi-Yuan</given-names></name><name><surname>Li</surname><given-names>Xin</given-names></name><name><surname>Chen</surname><given-names>Wan-Hao</given-names></name><name><surname>Liang</surname><given-names>Jian-Dong</given-names></name><name><surname>Han</surname><given-names>Yan-Feng</given-names></name></person-group><article-title>﻿Culturable fungi from urban soils in China II, with the description of 18 novel species in <tp:taxon-name><tp:taxon-name-part taxon-name-part-type="phylum">Ascomycota</tp:taxon-name-part></tp:taxon-name> (<tp:taxon-name><tp:taxon-name-part taxon-name-part-type="class">Dothideomycetes</tp:taxon-name-part></tp:taxon-name>, <tp:taxon-name><tp:taxon-name-part taxon-name-part-type="class">Eurotiomycetes</tp:taxon-name-part></tp:taxon-name>, <tp:taxon-name><tp:taxon-name-part taxon-name-part-type="class">Leotiomycetes</tp:taxon-name-part></tp:taxon-name> and <tp:taxon-name><tp:taxon-name-part taxon-name-part-type="class">Sordariomycetes</tp:taxon-name-part></tp:taxon-name>)</article-title><source>MycoKeys</source><day>29</day><month>06</month><year>2023</year><volume>98</volume><fpage>167</fpage><lpage>220</lpage><pub-id pub-id-type="doi">10.3897/mycokeys.98.102816</pub-id></mixed-citation></tp:treatment-meta><tp:nomenclature><label>﻿</label><tp:taxon-name>
              <object-id xmlns:xlink="http://www.w3.org/1999/xlink" content-type="arpha" xlink:type="simple">72FBB5CE-21D1-5D94-9452-8CC2DFB7F33C</object-id>
              <tp:taxon-name-part taxon-name-part-type="genus" reg="Cyanonectria">Cyanonectria</tp:taxon-name-part>
              <tp:taxon-name-part taxon-name-part-type="species" reg="bispora">bispora</tp:taxon-name-part>
              <object-id xmlns:xlink="http://www.w3.org/1999/xlink" content-type="mycobank" xlink:type="simple">: 844172</object-id>
            </tp:taxon-name><tp:taxon-authority>Zhi.Y. Zhang, Y.F. Han &amp; Z.Q. Liang</tp:taxon-authority><tp:taxon-status xmlns:xlink="http://www.w3.org/1999/xlink" xlink:type="simple">sp. nov.</tp:taxon-status><xref ref-type="fig" rid="F22">Fig. 22</xref></tp:nomenclature><tp:treatment-sec sec-type="etymology" id="SECID0ESKDI"><title>Etymology.</title><p>In reference to its production of both macroconidia and microconidia.</p></tp:treatment-sec><tp:treatment-sec sec-type="material" id="SECID0EXKDI"><title>Type.</title><p>China: Yunnan Province, Dali City, Dali Bai Autonomous Prefecture People’s Hospital <named-content xmlns:xlink="http://www.w3.org/1999/xlink" content-type="dwc:verbatimCoordinates" xlink:type="simple"><named-content content-type="geo-json" specific-use="{&#34;type&#34;:&#34;Point&#34;,&#34;coordinates&#34;:[100.371111,25.974722]}" id="NCID0EALDI" xlink:type="simple">25°57'89"N, 100°22'16"E</named-content></named-content>, soil, 3 Sep 2019, Z.Y. Zhang (<named-content xmlns:xlink="http://www.w3.org/1999/xlink" content-type="dwc:institutional_code" xlink:title="Mycological Herbarium of the Institute of Microbiology, Chinese Academy of Sciences" xlink:href="http://grbio.org/institution/chinese-academy-sciences" xlink:type="simple">HMAS</named-content> 351875 holotype designated here, ex-type living culture <named-content xmlns:xlink="http://www.w3.org/1999/xlink" content-type="dwc:institutional_code" xlink:title="China General Microbiological Culture Collection Center" xlink:href="http://grbio.org/institution/china-general-microbiological-culture-collection-center-chinese-academy-sciences" xlink:type="simple">CGMCC</named-content> 3.20774 = GZUIFR 21.908).</p></tp:treatment-sec><tp:treatment-sec sec-type="description" id="SECID0ENLDI"><title>Description.</title><p><bold><italic>Culture characteristics</italic></bold> (14 d at 25 °C): <bold><italic>Colony on <abbrev xmlns:xlink="http://www.w3.org/1999/xlink" xlink:title="potato dextrose agar" id="ABBRID0E2LDI" xlink:type="simple">PDA</abbrev></italic></bold> 42–46 mm diam., grey (29B1), flocculent, aerial mycelium sparse, substrate mycelium abundant, fimbriate; reverse grey (29C1). <bold><italic>Colony on <abbrev xmlns:xlink="http://www.w3.org/1999/xlink" xlink:title="malt extract agar" id="ABBRID0ECMDI" xlink:type="simple">MEA</abbrev></italic></bold> 15–19 mm diam., grey (29B1) to white (29A1) from centre to margin, fluffy, margin dentate; reverse grey (29F1) to white (29A1) from centre to margin. <bold><italic>Colony on <abbrev xmlns:xlink="http://www.w3.org/1999/xlink" xlink:title="oatmeal agar" id="ABBRID0EJMDI" xlink:type="simple">OA</abbrev></italic></bold> 63 mm diam., yellowish-white (4A2), felty, rounded, margin regular; reverse pale yellow (4A3).</p><p><bold><italic>Hyphae</italic></bold> branched, septate, hyaline, smooth, 1.0–5.0 μm diam. <bold><italic>Conidiophores</italic></bold> mononematous (aerial conidiophores) or grouped on sporodochia. <bold><italic>Monophialides</italic></bold> arising from aerial hyphae, hyaline, smooth-walled, solitary or connected by pronounced connectors, sometimes septate, cylindrical, sometimes curved irregularly, neck broadly tapering towards the apex, 5.5–39.0 μm long, 1.0–3.5 μm wide at the base, ca. 1.0–2.5 μm near the aperture. <bold><italic>Sporodochia</italic></bold> of branched conidiophores with solitary or whorls of 2–3 terminal monophialides. <bold><italic>Phialides</italic></bold> of sporodochia cylindrical or bottle-shaped, 13.5–29 μm long, 2.0–3.5 μm wide at the base, 2.5–4.0 μm in middle, 1.0–2.0 μm wide near the conidiogenous aperture. <bold><italic>Microconidia</italic></bold> hyaline, smooth, aseptate, cylindrical, fusiform, sometimes irregular, 5.0–14.5 × 2.5–6.0 μm (av. 10.4 × 4.6 μm, n = 50). <bold><italic>Macroconidia</italic></bold> hyaline, smooth, typically with the central and basal part nearly straight, rarely gently curved throughout, with a more or less pronounced pedicellate foot cell and an inequilateral fusoid or hooked apical cell, aseptate or 1–3(–4) septate, 23.5–40.5 × 3.0–5.5 μm (av. 38.6 × 4.8 μm, n = 50). <bold><italic>Chlamydospores</italic></bold> not observed. <bold><italic>Sexual morph</italic></bold> not observed.</p></tp:treatment-sec><tp:treatment-sec sec-type="material" id="SECID0EMNDI"><title>Additional specimens examined.</title><p>China: Guangxi Zhuang Autonomous Region, Guilin City, Yucai Campus of Guangxi Normal University <named-content xmlns:xlink="http://www.w3.org/1999/xlink" content-type="dwc:verbatimCoordinates" xlink:type="simple"><named-content content-type="geo-json" specific-use="{&#34;type&#34;:&#34;Point&#34;,&#34;coordinates&#34;:[110.552778,25.451111]}" id="NCID0EVNDI" xlink:type="simple">25°26'64"N, 110°32'70"E</named-content></named-content>, soil, 30 Aug 2019, Z.Y. Zhang, GZUIFR 21.909.</p></tp:treatment-sec><tp:treatment-sec sec-type="notes" id="SECID0E1NDI"><title>Notes.</title><p>The species is described here, based on its morphology of the asexual morph. In the phylogenetic analysis (Fig. <xref ref-type="fig" rid="F21">21</xref>), <italic><tp:taxon-name><tp:taxon-name-part taxon-name-part-type="genus" reg="Cyanonectria">Cyanonectria</tp:taxon-name-part><tp:taxon-name-part taxon-name-part-type="species" reg="bispora">bispora</tp:taxon-name-part></tp:taxon-name></italic> is nested in the genus <italic><tp:taxon-name><tp:taxon-name-part taxon-name-part-type="genus" reg="Cyanonectria">Cyanonectria</tp:taxon-name-part></tp:taxon-name></italic> and sister to <italic><tp:taxon-name><tp:taxon-name-part taxon-name-part-type="genus" reg="Cyanonectria">C.</tp:taxon-name-part><tp:taxon-name-part taxon-name-part-type="species" reg="cyanostoma">cyanostoma</tp:taxon-name-part></tp:taxon-name></italic> and <italic><tp:taxon-name><tp:taxon-name-part taxon-name-part-type="genus" reg="Cyanonectria">C.</tp:taxon-name-part><tp:taxon-name-part taxon-name-part-type="species" reg="buxi">buxi</tp:taxon-name-part></tp:taxon-name></italic>. Morphologically, <italic><tp:taxon-name><tp:taxon-name-part taxon-name-part-type="genus" reg="Cyanonectria">C.</tp:taxon-name-part><tp:taxon-name-part taxon-name-part-type="species" reg="bispora">bispora</tp:taxon-name-part></tp:taxon-name></italic> can be distinguished from <italic><tp:taxon-name><tp:taxon-name-part taxon-name-part-type="genus" reg="Cyanonectria">C.</tp:taxon-name-part><tp:taxon-name-part taxon-name-part-type="species" reg="cyanostoma">cyanostoma</tp:taxon-name-part></tp:taxon-name></italic> and <italic><tp:taxon-name><tp:taxon-name-part taxon-name-part-type="genus" reg="Cyanonectria">C.</tp:taxon-name-part><tp:taxon-name-part taxon-name-part-type="species" reg="buxi">buxi</tp:taxon-name-part></tp:taxon-name></italic> by the production of macroconidia and microconidia (<xref ref-type="bibr" rid="B66">Samuels et al. 2009</xref>). In addition, <italic><tp:taxon-name><tp:taxon-name-part taxon-name-part-type="genus" reg="Cyanonectria">C.</tp:taxon-name-part><tp:taxon-name-part taxon-name-part-type="species" reg="cyanostoma">cyanostoma</tp:taxon-name-part></tp:taxon-name></italic> and <italic><tp:taxon-name><tp:taxon-name-part taxon-name-part-type="genus" reg="Cyanonectria">C.</tp:taxon-name-part><tp:taxon-name-part taxon-name-part-type="species" reg="buxi">buxi</tp:taxon-name-part></tp:taxon-name></italic> are reported from Europe (Belgium, France, Germany and Slovenia) and associated with <italic><tp:taxon-name><tp:taxon-name-part taxon-name-part-type="genus" reg="Buxus">B.</tp:taxon-name-part><tp:taxon-name-part taxon-name-part-type="species" reg="sempervirens">sempervirens</tp:taxon-name-part></tp:taxon-name></italic>, while <italic><tp:taxon-name><tp:taxon-name-part taxon-name-part-type="genus" reg="Cyanonectria">C.</tp:taxon-name-part><tp:taxon-name-part taxon-name-part-type="species" reg="bispora">bispora</tp:taxon-name-part></tp:taxon-name></italic> was isolated from soil in China.</p><fig id="F21" position="float" orientation="portrait"><object-id xmlns:xlink="http://www.w3.org/1999/xlink" content-type="doi" xlink:type="simple">10.3897/mycokeys.98.102816.figure21</object-id><object-id xmlns:xlink="http://www.w3.org/1999/xlink" content-type="arpha" xlink:type="simple">E878586F-362A-56F0-9554-AAF6E04630BF</object-id><label>Figure 21.</label><caption><p>Concatenated phylogeny of the <abbrev xmlns:xlink="http://www.w3.org/1999/xlink" xlink:title="internal transcribed spacers" id="ABBRID0EFSDI" xlink:type="simple">ITS</abbrev>, <abbrev xmlns:xlink="http://www.w3.org/1999/xlink" xlink:title="28S nrRNA locus" id="ABBRID0EJSDI" xlink:type="simple">LSU</abbrev>, <italic><abbrev xmlns:xlink="http://www.w3.org/1999/xlink" xlink:title="RNA polymerase II subunit" id="ABBRID0EOSDI" xlink:type="simple">RPB2</abbrev></italic> and <italic><abbrev xmlns:xlink="http://www.w3.org/1999/xlink" xlink:title="elongation factor 1-alpha gene region" id="ABBRID0ETSDI" xlink:type="simple">EF1A</abbrev></italic> gene regions of species in <italic><tp:taxon-name><tp:taxon-name-part taxon-name-part-type="genus" reg="Cyanonectria">Cyanonectria</tp:taxon-name-part></tp:taxon-name></italic> and its allied genera. Thirty-three strains are used. The tree is rooted in <italic><tp:taxon-name><tp:taxon-name-part taxon-name-part-type="genus" reg="Ilyonectria">Ilyonectria</tp:taxon-name-part><tp:taxon-name-part taxon-name-part-type="species" reg="destructans">destructans</tp:taxon-name-part></tp:taxon-name></italic> (CBS 264.65) and <italic><tp:taxon-name><tp:taxon-name-part taxon-name-part-type="genus" reg="Ilyonectria">I.</tp:taxon-name-part><tp:taxon-name-part taxon-name-part-type="species" reg="capensis">capensis</tp:taxon-name-part></tp:taxon-name></italic> (CBS 132815). The tree topology of the <abbrev xmlns:xlink="http://www.w3.org/1999/xlink" xlink:title="Bayesian Inference" id="ABBRID0EUTDI" xlink:type="simple">BI</abbrev> was similar to the <abbrev xmlns:xlink="http://www.w3.org/1999/xlink" xlink:title="Maximum Likelihood" id="ABBRID0EYTDI" xlink:type="simple">ML</abbrev> analysis. Bayesian posterior probability (≥ 0.7) and <abbrev xmlns:xlink="http://www.w3.org/1999/xlink" xlink:title="Maximum Likelihood" id="ABBRID0E3TDI" xlink:type="simple">ML</abbrev> bootstrap values (≥ 70%) are indicated along branches (PP/<abbrev xmlns:xlink="http://www.w3.org/1999/xlink" xlink:title="Maximum Likelihood" id="ABBRID0EAUDI" xlink:type="simple">ML</abbrev>). Novel species are in blue and bold font and “T” indicates type derived sequences.</p></caption><graphic xmlns:xlink="http://www.w3.org/1999/xlink" xlink:href="mycokeys-98-167-g021.jpg" position="float" orientation="portrait" xlink:type="simple" id="oo_870729.jpg"><uri content-type="original_file" xlink:type="simple">https://binary.pensoft.net/fig/870729</uri></graphic></fig><fig id="F22" position="float" orientation="portrait"><object-id xmlns:xlink="http://www.w3.org/1999/xlink" content-type="doi" xlink:type="simple">10.3897/mycokeys.98.102816.figure22</object-id><object-id xmlns:xlink="http://www.w3.org/1999/xlink" content-type="arpha" xlink:type="simple">629C3BCB-CC84-5F93-99EE-DBF950B1F5FD</object-id><label>Figure 22.</label><caption><p><italic><tp:taxon-name><tp:taxon-name-part taxon-name-part-type="genus" reg="Cyanonectria">Cyanonectria</tp:taxon-name-part><tp:taxon-name-part taxon-name-part-type="species" reg="bispora">bispora</tp:taxon-name-part></tp:taxon-name></italic> (from ex-holotype <named-content xmlns:xlink="http://www.w3.org/1999/xlink" content-type="dwc:institutional_code" xlink:title="China General Microbiological Culture Collection Center" xlink:href="http://grbio.org/institution/china-general-microbiological-culture-collection-center-chinese-academy-sciences" xlink:type="simple">CGMCC</named-content> 3.20774) <bold>a–c</bold> upper and reverse views of cultures on <abbrev xmlns:xlink="http://www.w3.org/1999/xlink" xlink:title="potato dextrose agar" id="ABBRID0ECVDI" xlink:type="simple">PDA</abbrev>, <abbrev xmlns:xlink="http://www.w3.org/1999/xlink" xlink:title="malt extract agar" id="ABBRID0EGVDI" xlink:type="simple">MEA</abbrev> and <abbrev xmlns:xlink="http://www.w3.org/1999/xlink" xlink:title="oatmeal agar" id="ABBRID0EKVDI" xlink:type="simple">OA</abbrev> 14 d after inoculation <bold>d–f</bold> monophialide and conidia <bold>g, h</bold> polyphialides with multiple conidiogenous loci <bold>i</bold> sporodochial conidiophore and conidiogenous cells <bold>j</bold> conidia. Scale bars: 10 µm (<bold>d–j</bold>).</p></caption><graphic xmlns:xlink="http://www.w3.org/1999/xlink" xlink:href="mycokeys-98-167-g022.jpg" position="float" orientation="portrait" xlink:type="simple" id="oo_870730.jpg"><uri content-type="original_file" xlink:type="simple">https://binary.pensoft.net/fig/870730</uri></graphic></fig></tp:treatment-sec><ref-list><ref id="B66"><mixed-citation xmlns:xlink="http://www.w3.org/1999/xlink" xlink:type="simple"><person-group><name name-style="western"><surname>Samuels</surname><given-names>GJ</given-names></name><name name-style="western"><surname>Lu</surname><given-names>BS</given-names></name><name name-style="western"><surname>Chaverri</surname><given-names>P</given-names></name><name name-style="western"><surname>Candoussau</surname><given-names>F</given-names></name><name name-style="western"><surname>Fournier</surname><given-names>J</given-names></name><name name-style="western"><surname>Rossman</surname><given-names>AY</given-names></name></person-group> (<year>2009</year>) <article-title><italic><tp:taxon-name><tp:taxon-name-part taxon-name-part-type="genus">Cyanonectria</tp:taxon-name-part></tp:taxon-name></italic>, a new genus for <italic><tp:taxon-name><tp:taxon-name-part taxon-name-part-type="genus">Nectria</tp:taxon-name-part><tp:taxon-name-part taxon-name-part-type="species">cyanostoma</tp:taxon-name-part></tp:taxon-name></italic> and its <italic><tp:taxon-name><tp:taxon-name-part taxon-name-part-type="genus">Fusarium</tp:taxon-name-part></tp:taxon-name></italic> anamorph.</article-title><source>Mycological Progress</source><volume>8</volume>(<issue>1</issue>): <fpage>49</fpage>–<lpage>58</lpage>. <ext-link xlink:href="10.1007/s11557-008-0577-x" ext-link-type="doi" xlink:type="simple">https://doi.org/10.1007/s11557-008-0577-x</ext-link></mixed-citation></ref></ref-list></tp:taxon-treatment>
