# Supplementary material for: ﻿Culturable fungi from urban soils in China II, with the description of 18 novel species in Ascomycota (Dothideomycetes, Eurotiomycetes, Leotiomycetes and Sordariomycetes)
Source: MycoKeys. 2023 Jun 29;98:167–220. doi: 10.3897/mycokeys.98.102816 (PMC10326621; doi:10.3897/mycokeys.98.102816)
Supplement: XML Treatment for Fusarium brachypodum [file mycokeys.98.102816-treatment15.xml]

<!DOCTYPE tp:taxon-treatment
  PUBLIC "-//TaxonX//DTD Taxonomic Treatment Publishing DTD v0 20100105//EN" "tax-treatment-NSO.dtd">
<tp:taxon-treatment xmlns:tp="http://www.plazi.org/taxpub"><tp:treatment-meta><kwd-group><label>Taxon classification</label><kwd>
                <named-content content-type="kingdom">Fungi</named-content>
              </kwd><kwd>
                <named-content content-type="order">Hypocreales</named-content>
              </kwd><kwd>
                <named-content content-type="family">Nectriaceae</named-content>
              </kwd></kwd-group><mixed-citation publication-type="journal"><person-group><name><surname>Zhang</surname><given-names>Zhi-Yuan</given-names></name><name><surname>Li</surname><given-names>Xin</given-names></name><name><surname>Chen</surname><given-names>Wan-Hao</given-names></name><name><surname>Liang</surname><given-names>Jian-Dong</given-names></name><name><surname>Han</surname><given-names>Yan-Feng</given-names></name></person-group><article-title>﻿Culturable fungi from urban soils in China II, with the description of 18 novel species in <tp:taxon-name><tp:taxon-name-part taxon-name-part-type="phylum">Ascomycota</tp:taxon-name-part></tp:taxon-name> (<tp:taxon-name><tp:taxon-name-part taxon-name-part-type="class">Dothideomycetes</tp:taxon-name-part></tp:taxon-name>, <tp:taxon-name><tp:taxon-name-part taxon-name-part-type="class">Eurotiomycetes</tp:taxon-name-part></tp:taxon-name>, <tp:taxon-name><tp:taxon-name-part taxon-name-part-type="class">Leotiomycetes</tp:taxon-name-part></tp:taxon-name> and <tp:taxon-name><tp:taxon-name-part taxon-name-part-type="class">Sordariomycetes</tp:taxon-name-part></tp:taxon-name>)</article-title><source>MycoKeys</source><day>29</day><month>06</month><year>2023</year><volume>98</volume><fpage>167</fpage><lpage>220</lpage><pub-id pub-id-type="doi">10.3897/mycokeys.98.102816</pub-id></mixed-citation></tp:treatment-meta><tp:nomenclature><label>﻿</label><tp:taxon-name>
              <object-id xmlns:xlink="http://www.w3.org/1999/xlink" content-type="arpha" xlink:type="simple">12A87D33-0ABC-5EB0-92DA-FDED956E965F</object-id>
              <tp:taxon-name-part taxon-name-part-type="genus" reg="Fusarium">Fusarium</tp:taxon-name-part>
              <tp:taxon-name-part taxon-name-part-type="species" reg="brachypodum">brachypodum</tp:taxon-name-part>
              <object-id xmlns:xlink="http://www.w3.org/1999/xlink" content-type="mycobank" xlink:type="simple">: 844173</object-id>
            </tp:taxon-name><tp:taxon-authority>Zhi.Y. Zhang, Y.F. Han &amp; Z.Q. Liang</tp:taxon-authority><tp:taxon-status xmlns:xlink="http://www.w3.org/1999/xlink" xlink:type="simple">sp. nov.</tp:taxon-status><xref ref-type="fig" rid="F24">Fig. 24</xref></tp:nomenclature><tp:treatment-sec sec-type="etymology" id="SECID0E5YDI"><title>Etymology.</title><p>Refers to the sporodochial conidia connected by 1–3 short-stalks.</p></tp:treatment-sec><tp:treatment-sec sec-type="material" id="SECID0EDZDI"><title>Type.</title><p>China: Guizhou Province, Guiyang City, Qianlingshan Park <named-content xmlns:xlink="http://www.w3.org/1999/xlink" content-type="dwc:verbatimCoordinates" xlink:type="simple"><named-content content-type="geo-json" specific-use="{&#34;type&#34;:&#34;Point&#34;,&#34;coordinates&#34;:[107.165833,26.984167]}" id="NCID0EMZDI" xlink:type="simple">26°59'03"N, 106°69'57"E</named-content></named-content>, soil, 13 Sep 2019, Z.Y. Zhang (<named-content xmlns:xlink="http://www.w3.org/1999/xlink" content-type="dwc:institutional_code" xlink:title="Mycological Herbarium of the Institute of Microbiology, Chinese Academy of Sciences" xlink:href="http://grbio.org/institution/chinese-academy-sciences" xlink:type="simple">HMAS</named-content> 351876 holotype designated here, ex-type living culture <named-content xmlns:xlink="http://www.w3.org/1999/xlink" content-type="dwc:institutional_code" xlink:title="China General Microbiological Culture Collection Center" xlink:href="http://grbio.org/institution/china-general-microbiological-culture-collection-center-chinese-academy-sciences" xlink:type="simple">CGMCC</named-content> 3.20776 = GZUIFR 21.910).</p></tp:treatment-sec><tp:treatment-sec sec-type="description" id="SECID0EZZDI"><title>Description.</title><p><bold><italic>Culture characteristics</italic></bold> (14 d at 25 °C): <bold><italic>Colony on <abbrev xmlns:xlink="http://www.w3.org/1999/xlink" xlink:title="potato dextrose agar" id="ABBRID0EH1DI" xlink:type="simple">PDA</abbrev></italic></bold> 79 mm diam., milk white (1A2), flat, velvety, with scant and short aerial mycelium, rounded, margins irregular; reverse white (1A1). <bold><italic>Colony on <abbrev xmlns:xlink="http://www.w3.org/1999/xlink" xlink:title="malt extract agar" id="ABBRID0EO1DI" xlink:type="simple">MEA</abbrev></italic></bold> 63 mm diam., white (1A1), flat, cottony, rounded, margins regularly; reverse white (1A1). <bold><italic>Colony on <abbrev xmlns:xlink="http://www.w3.org/1999/xlink" xlink:title="oatmeal agar" id="ABBRID0EV1DI" xlink:type="simple">OA</abbrev></italic></bold> 58 mm diam., white (1A1), flat, surface khaki granular, rounded, margin entire; reverse white (1A1).</p><p><bold><italic>Hyphae</italic></bold> abundant, branched, septate, hyaline, smooth, 1.0–4.0 μm diam. <bold><italic>Conidiophores</italic></bold> arising from aerial hyphae, straight or flexuous, hyaline, smooth-walled, unbranched or sparingly branched, bearing terminal or monophialides, often reduced to single phialides. <bold><italic>Phialides</italic></bold> subcylindrical to cylindrical, straight or flexuous, smooth, 12–22 μm long, 3.5–4.0 μm at the widest point. <bold><italic>Aerial conidia</italic></bold> forming small false heads on the tips of the phialides, hyaline, subcylindrical to cylindrical, straight or flexuous, smooth-walled, aseptate, 11.5–34.0 × 2.5–4.5 µm (av. 24.5 × 3.6 μm, n = 50). <bold><italic>Sporodochia</italic></bold> abundant. <bold><italic>Conidiophores</italic></bold> in sporodochia verticillately branched, consisting of a short, smooth-walled stipe, phialides cylindrical to lageniform, or irregular, 12.5–18.5 × 2.5–4.5 µm, bearing apical whorls of 2–3 monophialides or as single lateral monophialide. <bold><italic>Sporodochial conidia</italic></bold> smooth-walled, lunate to falcate, curved or somewhat straight, robust, with an elongated or whip-like curved apical cell and papillate to elongate, well-developed foot-shaped, sometimes poorly development basal cell, always aggregated, with connected by 1–3 short-stalked; 1–3 septate, sometimes aseptate, 1–septate conidia: 26.5–29 × 3.5–6.0 μm (av. 28.2 × 4.6 μm, n = 50), 2–septate conidia: 38.0–45.0 × 4.5–6.0 μm (av. 41.7 × 5.5 μm, n = 50), 3–septate conidia: 32.5–61.0 × 4.0–6.0 μm (av. 46.0 × 4.3 μm, n = 50), aseptate conidia: 24.5–45.0 × 3.5–6.0 μm (av. 34.7 × 4.0 μm, n = 50). <bold><italic>Chlamydospores</italic></bold> rare, subglobose to globose, hyaline, smooth-walled, intercalary, solitary, 9.0–13.5 μm (av. 11.8 μm, n = 5) diam. <bold><italic>Coiled</italic></bold> sometimes from the substrate and aerial mycelium. <bold><italic>Microconidia</italic></bold> not observed. <bold><italic>Sexual morph</italic></bold> unknown.</p></tp:treatment-sec><tp:treatment-sec sec-type="material" id="SECID0E52DI"><title>Additional specimens examined.</title><p>China: Jiangxi Province, Jian City, Jinggangshan University <named-content xmlns:xlink="http://www.w3.org/1999/xlink" content-type="dwc:verbatimCoordinates" xlink:type="simple"><named-content content-type="geo-json" specific-use="{&#34;type&#34;:&#34;Point&#34;,&#34;coordinates&#34;:[115.055278,27.191667]}" id="NCID0EH3DI" xlink:type="simple">27°11'30"N, 115°03'19"E</named-content></named-content>, soil, 22 Aug 2019, Z.Y. Zhang, GZUIFR 21.911.</p></tp:treatment-sec><tp:treatment-sec sec-type="notes" id="SECID0EM3DI"><title>Notes.</title><p><italic><tp:taxon-name><tp:taxon-name-part taxon-name-part-type="genus" reg="Fusarium">Fusarium</tp:taxon-name-part><tp:taxon-name-part taxon-name-part-type="species" reg="brachypodum">brachypodum</tp:taxon-name-part></tp:taxon-name></italic> was introduced as a new species while adding one more species to the <italic><tp:taxon-name><tp:taxon-name-part taxon-name-part-type="genus" reg="Fusarium">Fusarium</tp:taxon-name-part><tp:taxon-name-part taxon-name-part-type="species" reg="buharicum">buharicum</tp:taxon-name-part></tp:taxon-name></italic> species complex (FBSC; <xref ref-type="bibr" rid="B20">Geiser et al. 2013</xref>; <xref ref-type="bibr" rid="B52">O’Donnell et al. 2013</xref>). Our isolates formed a single clade nested in FBSC (Fig. <xref ref-type="fig" rid="F23">23</xref>), which comprise <italic><tp:taxon-name><tp:taxon-name-part taxon-name-part-type="genus" reg="Fusarium">F.</tp:taxon-name-part><tp:taxon-name-part taxon-name-part-type="species" reg="abutilonis">abutilonis</tp:taxon-name-part></tp:taxon-name></italic>, <italic><tp:taxon-name><tp:taxon-name-part taxon-name-part-type="genus" reg="Fusarium">F.</tp:taxon-name-part><tp:taxon-name-part taxon-name-part-type="species" reg="buharicum">buharicum</tp:taxon-name-part></tp:taxon-name></italic>, <italic><tp:taxon-name><tp:taxon-name-part taxon-name-part-type="genus" reg="Fusarium">F.</tp:taxon-name-part><tp:taxon-name-part taxon-name-part-type="species" reg="convolutans">convolutans</tp:taxon-name-part></tp:taxon-name></italic>, <italic><tp:taxon-name><tp:taxon-name-part taxon-name-part-type="genus" reg="Fusarium">F.</tp:taxon-name-part><tp:taxon-name-part taxon-name-part-type="species" reg="guadeloupense">guadeloupense</tp:taxon-name-part></tp:taxon-name></italic> and <italic><tp:taxon-name><tp:taxon-name-part taxon-name-part-type="genus" reg="Fusarium">F.</tp:taxon-name-part><tp:taxon-name-part taxon-name-part-type="species" reg="sublunatum">sublunatum</tp:taxon-name-part></tp:taxon-name></italic>. However, <italic><tp:taxon-name><tp:taxon-name-part taxon-name-part-type="genus" reg="Fusarium">Fusarium</tp:taxon-name-part><tp:taxon-name-part taxon-name-part-type="species" reg="brachypodum">brachypodum</tp:taxon-name-part></tp:taxon-name></italic> differs from members of FBSC in its presence of hyphae coiled, chlamydospores, absent microconidia and sporodochial conidia connected by 1–3 short stalks (<xref ref-type="bibr" rid="B21">Gerlach and Nirenberg 1982</xref>; <xref ref-type="bibr" rid="B68">Sandoval-Denis et al. 2018b</xref>).</p><fig id="F23" position="float" orientation="portrait"><object-id xmlns:xlink="http://www.w3.org/1999/xlink" content-type="doi" xlink:type="simple">10.3897/mycokeys.98.102816.figure23</object-id><object-id xmlns:xlink="http://www.w3.org/1999/xlink" content-type="arpha" xlink:type="simple">88266157-E731-5B4C-9471-B27F2FB6ECAA</object-id><label>Figure 23.</label><caption><p>Concatenated phylogeny of the <abbrev xmlns:xlink="http://www.w3.org/1999/xlink" xlink:title="internal transcribed spacers" id="ABBRID0EHAAK" xlink:type="simple">ITS</abbrev>, <abbrev xmlns:xlink="http://www.w3.org/1999/xlink" xlink:title="28S nrRNA locus" id="ABBRID0ELAAK" xlink:type="simple">LSU</abbrev>, <italic><abbrev xmlns:xlink="http://www.w3.org/1999/xlink" xlink:title="RNA polymerase II subunit" id="ABBRID0EQAAK" xlink:type="simple">RPB2</abbrev></italic> and <italic><abbrev xmlns:xlink="http://www.w3.org/1999/xlink" xlink:title="elongation factor 1-alpha gene region" id="ABBRID0EVAAK" xlink:type="simple">EF1A</abbrev></italic> gene regions of species in <italic><tp:taxon-name><tp:taxon-name-part taxon-name-part-type="genus" reg="Fusarium">Fusarium</tp:taxon-name-part></tp:taxon-name></italic>. Sixty-three strains are used. The tree is rooted in <italic><tp:taxon-name><tp:taxon-name-part taxon-name-part-type="genus" reg="Ilyonectria">Ilyonectria</tp:taxon-name-part><tp:taxon-name-part taxon-name-part-type="species" reg="destructans">destructans</tp:taxon-name-part></tp:taxon-name></italic> (CBS 264.65) and <italic><tp:taxon-name><tp:taxon-name-part taxon-name-part-type="genus" reg="Ilyonectria">I.</tp:taxon-name-part><tp:taxon-name-part taxon-name-part-type="species" reg="capensis">capensis</tp:taxon-name-part></tp:taxon-name></italic> (CBS 132815). The tree topology of the <abbrev xmlns:xlink="http://www.w3.org/1999/xlink" xlink:title="Bayesian Inference" id="ABBRID0EWBAK" xlink:type="simple">BI</abbrev> was similar to the <abbrev xmlns:xlink="http://www.w3.org/1999/xlink" xlink:title="Maximum Likelihood" id="ABBRID0E1BAK" xlink:type="simple">ML</abbrev> analysis. Bayesian posterior probability (≥ 0.7) and <abbrev xmlns:xlink="http://www.w3.org/1999/xlink" xlink:title="Maximum Likelihood" id="ABBRID0E5BAK" xlink:type="simple">ML</abbrev> bootstrap values (≥ 70%) are indicated along branches (PP/<abbrev xmlns:xlink="http://www.w3.org/1999/xlink" xlink:title="Maximum Likelihood" id="ABBRID0ECCAK" xlink:type="simple">ML</abbrev>). Novel species are in blue and bold font and “T” indicates type derived sequences.</p></caption><graphic xmlns:xlink="http://www.w3.org/1999/xlink" xlink:href="mycokeys-98-167-g023.jpg" position="float" orientation="portrait" xlink:type="simple" id="oo_870731.jpg"><uri content-type="original_file" xlink:type="simple">https://binary.pensoft.net/fig/870731</uri></graphic></fig><fig id="F24" position="float" orientation="portrait"><object-id xmlns:xlink="http://www.w3.org/1999/xlink" content-type="doi" xlink:type="simple">10.3897/mycokeys.98.102816.figure24</object-id><object-id xmlns:xlink="http://www.w3.org/1999/xlink" content-type="arpha" xlink:type="simple">823B278E-A2E4-5105-A4E8-7D02FAF7C762</object-id><label>Figure 24.</label><caption><p><italic><tp:taxon-name><tp:taxon-name-part taxon-name-part-type="genus" reg="Fusarium">Fusarium</tp:taxon-name-part><tp:taxon-name-part taxon-name-part-type="species" reg="brachypodum">brachypodum</tp:taxon-name-part></tp:taxon-name></italic> (from ex-holotype <named-content xmlns:xlink="http://www.w3.org/1999/xlink" content-type="dwc:institutional_code" xlink:title="China General Microbiological Culture Collection Center" xlink:href="http://grbio.org/institution/china-general-microbiological-culture-collection-center-chinese-academy-sciences" xlink:type="simple">CGMCC</named-content> 3.20776) <bold>a–c</bold> upper and reverse views of cultures on <abbrev xmlns:xlink="http://www.w3.org/1999/xlink" xlink:title="potato dextrose agar" id="ABBRID0EEDAK" xlink:type="simple">PDA</abbrev>, <abbrev xmlns:xlink="http://www.w3.org/1999/xlink" xlink:title="malt extract agar" id="ABBRID0EIDAK" xlink:type="simple">MEA</abbrev> and <abbrev xmlns:xlink="http://www.w3.org/1999/xlink" xlink:title="oatmeal agar" id="ABBRID0EMDAK" xlink:type="simple">OA</abbrev> 14 d after inoculation <bold>d, e</bold> conidiophores and phialides on aerial mycelium <bold>f–i</bold> sporodochia, sporodochial conidiophores and conidia <bold>j</bold> spiral hyphae <bold>k</bold> chlamydospores <bold>l</bold> conidia. Scale bars: 10 µm (<bold>d–l</bold>).</p></caption><graphic xmlns:xlink="http://www.w3.org/1999/xlink" xlink:href="mycokeys-98-167-g024.jpg" position="float" orientation="portrait" xlink:type="simple" id="oo_870732.jpg"><uri content-type="original_file" xlink:type="simple">https://binary.pensoft.net/fig/870732</uri></graphic></fig></tp:treatment-sec><ref-list><ref id="B20"><mixed-citation xmlns:xlink="http://www.w3.org/1999/xlink" xlink:type="simple"><person-group><name name-style="western"><surname>Geiser</surname><given-names>DM</given-names></name><name name-style="western"><surname>Aoki</surname><given-names>T</given-names></name><name name-style="western"><surname>Bacon</surname><given-names>CW</given-names></name><name name-style="western"><surname>Baker</surname><given-names>SE</given-names></name><name name-style="western"><surname>Bhattacharyya</surname><given-names>MK</given-names></name><name name-style="western"><surname>Brandt</surname><given-names>ME</given-names></name><name name-style="western"><surname>Brown</surname><given-names>DW</given-names></name><name name-style="western"><surname>Burgess</surname><given-names>LW</given-names></name><name name-style="western"><surname>Chulze</surname><given-names>S</given-names></name><name name-style="western"><surname>Coleman</surname><given-names>JJ</given-names></name><name name-style="western"><surname>Correll</surname><given-names>JC</given-names></name><name name-style="western"><surname>Covert</surname><given-names>SF</given-names></name><name name-style="western"><surname>Crous</surname><given-names>PW</given-names></name><name name-style="western"><surname>Cuomo</surname><given-names>CA</given-names></name><name name-style="western"><surname>de Hoog</surname><given-names>GS</given-names></name><name name-style="western"><surname>Pietro</surname><given-names>AD</given-names></name><name name-style="western"><surname>Elmer</surname><given-names>WH</given-names></name><name name-style="western"><surname>Epstein</surname><given-names>L</given-names></name><name name-style="western"><surname>Frandsen</surname><given-names>RJN</given-names></name><name name-style="western"><surname>Freeman</surname><given-names>S</given-names></name><name name-style="western"><surname>Gagkaeva</surname><given-names>T</given-names></name><name name-style="western"><surname>Glenn</surname><given-names>AE</given-names></name><name name-style="western"><surname>Gordon</surname><given-names>TR</given-names></name><name name-style="western"><surname>Gregory</surname><given-names>NF</given-names></name><name name-style="western"><surname>Hammond-Kosack</surname><given-names>KE</given-names></name><name name-style="western"><surname>Hanson</surname><given-names>LE</given-names></name><name name-style="western"><surname>del Mar Jímenez-Gasco</surname><given-names>M</given-names></name><name name-style="western"><surname>Kang</surname><given-names>S</given-names></name><name name-style="western"><surname>Kistler</surname><given-names>HC</given-names></name><name name-style="western"><surname>Kuldau</surname><given-names>GA</given-names></name><name name-style="western"><surname>Leslie</surname><given-names>JF</given-names></name><name name-style="western"><surname>Logrieco</surname><given-names>A</given-names></name><name name-style="western"><surname>Lu</surname><given-names>G</given-names></name><name name-style="western"><surname>Lysøe</surname><given-names>E</given-names></name><name name-style="western"><surname>Ma</surname><given-names>LJ</given-names></name><name name-style="western"><surname>McCormick</surname><given-names>SP</given-names></name><name name-style="western"><surname>Migheli</surname><given-names>Q</given-names></name><name name-style="western"><surname>Moretti</surname><given-names>A</given-names></name><name name-style="western"><surname>Munaut</surname><given-names>F</given-names></name><name name-style="western"><surname>O’Donnell</surname><given-names>K</given-names></name><name name-style="western"><surname>Pfenning</surname><given-names>L</given-names></name><name name-style="western"><surname>Ploetz</surname><given-names>RC</given-names></name><name name-style="western"><surname>Proctor</surname><given-names>RH</given-names></name><name name-style="western"><surname>Rehner</surname><given-names>SA</given-names></name><name name-style="western"><surname>Robert</surname><given-names>VARG</given-names></name><name name-style="western"><surname>Rooney</surname><given-names>AP</given-names></name></person-group> (<year>2013</year>) <article-title>One fungus, one name: Defining the genus <italic><tp:taxon-name><tp:taxon-name-part taxon-name-part-type="genus">Fusarium</tp:taxon-name-part></tp:taxon-name></italic> in a scientifically robust way that preserves longstanding use.</article-title><source>Phytopathology</source><volume>103</volume>(<issue>5</issue>): <fpage>400</fpage>–<lpage>408</lpage>. <ext-link xlink:href="10.1094/PHYTO-07-12-0150-LE" ext-link-type="doi" xlink:type="simple">https://doi.org/10.1094/PHYTO-07-12-0150-LE</ext-link></mixed-citation></ref><ref id="B52"><mixed-citation xmlns:xlink="http://www.w3.org/1999/xlink" xlink:type="simple"><person-group><name name-style="western"><surname>O’Donnell</surname><given-names>K</given-names></name><name name-style="western"><surname>Rooney</surname><given-names>AP</given-names></name><name name-style="western"><surname>Proctor</surname><given-names>RH</given-names></name><name name-style="western"><surname>Brown</surname><given-names>DW</given-names></name><name name-style="western"><surname>McCormick</surname><given-names>SP</given-names></name><name name-style="western"><surname>Ward</surname><given-names>TJ</given-names></name><name name-style="western"><surname>Frandsen</surname><given-names>RJN</given-names></name><name name-style="western"><surname>Lysøe</surname><given-names>E</given-names></name><name name-style="western"><surname>Rehner</surname><given-names>SA</given-names></name><name name-style="western"><surname>Aoki</surname><given-names>T</given-names></name><name name-style="western"><surname>Robert</surname><given-names>VARG</given-names></name><name name-style="western"><surname>Crous</surname><given-names>PW</given-names></name><name name-style="western"><surname>Groenewald</surname><given-names>JZ</given-names></name><name name-style="western"><surname>Kang</surname><given-names>S</given-names></name><name name-style="western"><surname>Geiser</surname><given-names>DM</given-names></name></person-group> (<year>2013</year>) <article-title>Phylogenetic analyses of RPB1 and RPB2 support a middle Cretaceous origin for a clade comprising all agriculturally and medically important fusaria.</article-title><source>Fungal Genetics and Biology</source><volume>52</volume>: <fpage>20</fpage>–<lpage>31</lpage>. <ext-link xlink:href="10.1016/j.fgb.2012.12.004" ext-link-type="doi" xlink:type="simple">https://doi.org/10.1016/j.fgb.2012.12.004</ext-link></mixed-citation></ref><ref id="B21"><mixed-citation xmlns:xlink="http://www.w3.org/1999/xlink" xlink:type="simple"><person-group><name name-style="western"><surname>Gerlach</surname><given-names>W</given-names></name><name name-style="western"><surname>Nirenberg</surname><given-names>HI</given-names></name></person-group> (<year>1982</year>) <article-title>The genus <italic><tp:taxon-name><tp:taxon-name-part taxon-name-part-type="genus">Fusarium</tp:taxon-name-part></tp:taxon-name></italic> – a pictorial atlas.</article-title><source>Mitteilungen der Biologischen Bundesanstalt für Land- und Forstwirtschaft Berlin-Dahlem</source><volume>209</volume>: <fpage>1</fpage>–<lpage>406</lpage>.</mixed-citation></ref><ref id="B68"><mixed-citation xmlns:xlink="http://www.w3.org/1999/xlink" xlink:type="simple"><person-group><name name-style="western"><surname>Sandoval-Denis</surname><given-names>M</given-names></name><name name-style="western"><surname>Swart</surname><given-names>WJ</given-names></name><name name-style="western"><surname>Crous</surname><given-names>PW</given-names></name></person-group> (<year>2018b</year>) <article-title>New <italic><tp:taxon-name><tp:taxon-name-part taxon-name-part-type="genus">Fusarium</tp:taxon-name-part></tp:taxon-name></italic> species from the Kruger National Park, South Africa.</article-title><source>MycoKeys</source><volume>34</volume>: <fpage>63</fpage>–<lpage>92</lpage>. <ext-link xlink:href="10.3897/mycokeys.34.25974" ext-link-type="doi" xlink:type="simple">https://doi.org/10.3897/mycokeys.34.25974</ext-link></mixed-citation></ref></ref-list></tp:taxon-treatment>
