# Supplementary material for: ﻿Culturable fungi from urban soils in China II, with the description of 18 novel species in Ascomycota (Dothideomycetes, Eurotiomycetes, Leotiomycetes and Sordariomycetes)
Source: MycoKeys. 2023 Jun 29;98:167–220. doi: 10.3897/mycokeys.98.102816 (PMC10326621; doi:10.3897/mycokeys.98.102816)
Supplement: XML Treatment for Niesslia guizhouensis [file mycokeys.98.102816-treatment16.xml]

<!DOCTYPE tp:taxon-treatment
  PUBLIC "-//TaxonX//DTD Taxonomic Treatment Publishing DTD v0 20100105//EN" "tax-treatment-NSO.dtd">
<tp:taxon-treatment xmlns:tp="http://www.plazi.org/taxpub"><tp:treatment-meta><kwd-group><label>Taxon classification</label><kwd>
                <named-content content-type="kingdom">Fungi</named-content>
              </kwd><kwd>
                <named-content content-type="order">Hypocreales</named-content>
              </kwd><kwd>
                <named-content content-type="family">Niessliaceae</named-content>
              </kwd></kwd-group><mixed-citation publication-type="journal"><person-group><name><surname>Zhang</surname><given-names>Zhi-Yuan</given-names></name><name><surname>Li</surname><given-names>Xin</given-names></name><name><surname>Chen</surname><given-names>Wan-Hao</given-names></name><name><surname>Liang</surname><given-names>Jian-Dong</given-names></name><name><surname>Han</surname><given-names>Yan-Feng</given-names></name></person-group><article-title>﻿Culturable fungi from urban soils in China II, with the description of 18 novel species in <tp:taxon-name><tp:taxon-name-part taxon-name-part-type="phylum">Ascomycota</tp:taxon-name-part></tp:taxon-name> (<tp:taxon-name><tp:taxon-name-part taxon-name-part-type="class">Dothideomycetes</tp:taxon-name-part></tp:taxon-name>, <tp:taxon-name><tp:taxon-name-part taxon-name-part-type="class">Eurotiomycetes</tp:taxon-name-part></tp:taxon-name>, <tp:taxon-name><tp:taxon-name-part taxon-name-part-type="class">Leotiomycetes</tp:taxon-name-part></tp:taxon-name> and <tp:taxon-name><tp:taxon-name-part taxon-name-part-type="class">Sordariomycetes</tp:taxon-name-part></tp:taxon-name>)</article-title><source>MycoKeys</source><day>29</day><month>06</month><year>2023</year><volume>98</volume><fpage>167</fpage><lpage>220</lpage><pub-id pub-id-type="doi">10.3897/mycokeys.98.102816</pub-id></mixed-citation></tp:treatment-meta><tp:nomenclature><label>﻿</label><tp:taxon-name>
              <object-id xmlns:xlink="http://www.w3.org/1999/xlink" content-type="arpha" xlink:type="simple">4DFB2672-2AC5-5F7A-B876-AFA8060EE5DC</object-id>
              <tp:taxon-name-part taxon-name-part-type="genus" reg="Niesslia">Niesslia</tp:taxon-name-part>
              <tp:taxon-name-part taxon-name-part-type="species" reg="guizhouensis">guizhouensis</tp:taxon-name-part>
              <object-id xmlns:xlink="http://www.w3.org/1999/xlink" content-type="mycobank" xlink:type="simple">: 844174</object-id>
            </tp:taxon-name><tp:taxon-authority>Zhi.Y. Zhang, Y.F. Han &amp; Z.Q. Liang</tp:taxon-authority><tp:taxon-status xmlns:xlink="http://www.w3.org/1999/xlink" xlink:type="simple">sp. nov.</tp:taxon-status><xref ref-type="fig" rid="F26">Fig. 26</xref></tp:nomenclature><tp:treatment-sec sec-type="etymology" id="SECID0EMHAK"><title>Etymology.</title><p>In reference to Guizhou, the Province where the type specimen was obtained.</p></tp:treatment-sec><tp:treatment-sec sec-type="material" id="SECID0ERHAK"><title>Type.</title><p>China: Guizhou Province, Guiyang City, North Campus of Guizhou University <named-content xmlns:xlink="http://www.w3.org/1999/xlink" content-type="dwc:verbatimCoordinates" xlink:type="simple"><named-content content-type="geo-json" specific-use="{&#34;type&#34;:&#34;Point&#34;,&#34;coordinates&#34;:[107.129444,26.743611]}" id="NCID0E1HAK" xlink:type="simple">26°44'37"N, 106°67'46"E</named-content></named-content>, soil, 13 Sep 2019, Z.Y. Zhang (<named-content xmlns:xlink="http://www.w3.org/1999/xlink" content-type="dwc:institutional_code" xlink:title="Mycological Herbarium of the Institute of Microbiology, Chinese Academy of Sciences" xlink:href="http://grbio.org/institution/chinese-academy-sciences" xlink:type="simple">HMAS</named-content> 351877 holotype designated here, ex-type living culture <named-content xmlns:xlink="http://www.w3.org/1999/xlink" content-type="dwc:institutional_code" xlink:title="China General Microbiological Culture Collection Center" xlink:href="http://grbio.org/institution/china-general-microbiological-culture-collection-center-chinese-academy-sciences" xlink:type="simple">CGMCC</named-content> 3.20780 = GZUIFR 21.912); ibid., GZUIFR 21.913.</p></tp:treatment-sec><tp:treatment-sec sec-type="description" id="SECID0EHIAK"><title>Description.</title><p><bold><italic>Culture characteristics</italic></bold> (14 d at 25 °C): <bold><italic>Colony on <abbrev xmlns:xlink="http://www.w3.org/1999/xlink" xlink:title="potato dextrose agar" id="ABBRID0EVIAK" xlink:type="simple">PDA</abbrev></italic></bold> 26–27 mm diam., white (1A1), texture velvety, nearly round, margin entire; reverse white (1A1). <bold><italic>Colony on <abbrev xmlns:xlink="http://www.w3.org/1999/xlink" xlink:title="malt extract agar" id="ABBRID0E3IAK" xlink:type="simple">MEA</abbrev></italic></bold> 14–16 mm diam., orange white (5A2), aerial mycelia sparse, compact, rugged, cracked, margin undulated; reverse brownish-yellow (5C8) to white (5A1) from centre to margin. <bold><italic>Colony on <abbrev xmlns:xlink="http://www.w3.org/1999/xlink" xlink:title="oatmeal agar" id="ABBRID0EDJAK" xlink:type="simple">OA</abbrev></italic></bold> 36 mm diam., white (1A1), with a light-coloured margin, felty, compact, plicated, convex, margin entire to undulate; reverse white (1A1).</p><p><bold><italic>Hyphae</italic></bold> branched, septate, hyaline, smooth, 0.5–2.0 μm diam. <bold><italic>Sporulation</italic></bold> abundant, nematogenous to synnematogenous. <bold><italic>Phialides</italic></bold> from hyphae, hyphal coils, fertile, acerose at the moderately thick-walled base, sometimes bending, hardly widening above and tapering to 0.5–1 μm at the tip, 10.5–79.0 × 1.0–3.0 µm. <bold><italic>Conidia</italic></bold> adhering to slimy heads, cylindrical, smooth- and thin-walled, 3.0–7.5 × 1.0–2.5 μm (av. 5.3 × 1.9 μm, n = 50). <bold><italic>Chlamydospores</italic></bold> not observed. <bold><italic>Sexual morph</italic></bold> unknown.</p></tp:treatment-sec><tp:treatment-sec sec-type="material" id="SECID0E4JAK"><title>Additional specimens examined.</title><p>China: Guizhou Province, Guiyang City, Qianlingshan Park <named-content xmlns:xlink="http://www.w3.org/1999/xlink" content-type="dwc:verbatimCoordinates" xlink:type="simple"><named-content content-type="geo-json" specific-use="{&#34;type&#34;:&#34;Point&#34;,&#34;coordinates&#34;:[107.165833,26.984167]}" id="NCID0EGKAK" xlink:type="simple">26°59'03"N, 106°69'57"E</named-content></named-content>, soil, 13 Sep 2019, Z.Y. Zhang, GZUIFR 21.914.</p></tp:treatment-sec><tp:treatment-sec sec-type="notes" id="SECID0ELKAK"><title>Notes.</title><p><italic><tp:taxon-name><tp:taxon-name-part taxon-name-part-type="genus" reg="Niesslia">Niesslia</tp:taxon-name-part><tp:taxon-name-part taxon-name-part-type="species" reg="guizhouensis">guizhouensis</tp:taxon-name-part></tp:taxon-name></italic> is phylogenetically related to <italic><tp:taxon-name><tp:taxon-name-part taxon-name-part-type="genus" reg="Niesslia">N.</tp:taxon-name-part><tp:taxon-name-part taxon-name-part-type="species" reg="ligustica">ligustica</tp:taxon-name-part></tp:taxon-name></italic>, as demonstrated in Fig. <xref ref-type="fig" rid="F25">25</xref>, but can be differentiated from it by the absence of pigmented cells (<xref ref-type="bibr" rid="B19">Gams et al. 2019</xref>). In addition, the colony of <italic><tp:taxon-name><tp:taxon-name-part taxon-name-part-type="genus" reg="Niesslia">N.</tp:taxon-name-part><tp:taxon-name-part taxon-name-part-type="species" reg="guizhouensis">guizhouensis</tp:taxon-name-part></tp:taxon-name></italic> on <abbrev xmlns:xlink="http://www.w3.org/1999/xlink" xlink:title="malt extract agar" id="ABBRID0E1LAK" xlink:type="simple">MEA</abbrev> are white with a white reverse, whereas those of <italic><tp:taxon-name><tp:taxon-name-part taxon-name-part-type="genus" reg="Niesslia">N.</tp:taxon-name-part><tp:taxon-name-part taxon-name-part-type="species" reg="ligustica">ligustica</tp:taxon-name-part></tp:taxon-name></italic> are white or sometimes pale orange with a pale luteous to ochraceous reverse (Gams et al. in 2019).</p><fig id="F25" position="float" orientation="portrait"><object-id xmlns:xlink="http://www.w3.org/1999/xlink" content-type="doi" xlink:type="simple">10.3897/mycokeys.98.102816.figure25</object-id><object-id xmlns:xlink="http://www.w3.org/1999/xlink" content-type="arpha" xlink:type="simple">858E41F4-1E5F-59D1-A7BC-811691209402</object-id><label>Figure 25.</label><caption><p>Concatenated phylogeny of the <abbrev xmlns:xlink="http://www.w3.org/1999/xlink" xlink:title="internal transcribed spacers" id="ABBRID0ERMAK" xlink:type="simple">ITS</abbrev>, <abbrev xmlns:xlink="http://www.w3.org/1999/xlink" xlink:title="28S nrRNA locus" id="ABBRID0EVMAK" xlink:type="simple">LSU</abbrev>, <italic><abbrev xmlns:xlink="http://www.w3.org/1999/xlink" xlink:title="elongation factor 1-alpha gene region" id="ABBRID0E1MAK" xlink:type="simple">EF1A</abbrev></italic> and <italic><abbrev xmlns:xlink="http://www.w3.org/1999/xlink" xlink:title="partial γ-actin" id="ABBRID0E6MAK" xlink:type="simple">ACT</abbrev></italic> gene regions of species in <italic><tp:taxon-name><tp:taxon-name-part taxon-name-part-type="genus" reg="Niesslia">Niesslia</tp:taxon-name-part></tp:taxon-name></italic>. Sixty strains are used. The tree is rooted in <tp:taxon-name><tp:taxon-name-part taxon-name-part-type="genus" reg="Trichoderma">Trichoderma</tp:taxon-name-part><tp:taxon-name-part taxon-name-part-type="species" reg="aggressivum">aggressivum</tp:taxon-name-part><tp:taxon-name-part taxon-name-part-type="infraspecific-rank">f.</tp:taxon-name-part><tp:taxon-name-part taxon-name-part-type="form" reg="europaeum">europaeum</tp:taxon-name-part></tp:taxon-name> (CBS 100526). The tree topology of the <abbrev xmlns:xlink="http://www.w3.org/1999/xlink" xlink:title="Bayesian Inference" id="ABBRID0E2NAK" xlink:type="simple">BI</abbrev> was similar to the <abbrev xmlns:xlink="http://www.w3.org/1999/xlink" xlink:title="Maximum Likelihood" id="ABBRID0E6NAK" xlink:type="simple">ML</abbrev> analysis. Bayesian posterior probability (≥ 0.7) and <abbrev xmlns:xlink="http://www.w3.org/1999/xlink" xlink:title="Maximum Likelihood" id="ABBRID0EDOAK" xlink:type="simple">ML</abbrev> bootstrap values (≥ 70%) and are indicated along branches (PP/<abbrev xmlns:xlink="http://www.w3.org/1999/xlink" xlink:title="Maximum Likelihood" id="ABBRID0EHOAK" xlink:type="simple">ML</abbrev>). Novel species are in blue and bold font and “T” indicates type derived sequences.</p></caption><graphic xmlns:xlink="http://www.w3.org/1999/xlink" xlink:href="mycokeys-98-167-g025.jpg" position="float" orientation="portrait" xlink:type="simple" id="oo_870733.jpg"><uri content-type="original_file" xlink:type="simple">https://binary.pensoft.net/fig/870733</uri></graphic></fig><fig id="F26" position="float" orientation="portrait"><object-id xmlns:xlink="http://www.w3.org/1999/xlink" content-type="doi" xlink:type="simple">10.3897/mycokeys.98.102816.figure26</object-id><object-id xmlns:xlink="http://www.w3.org/1999/xlink" content-type="arpha" xlink:type="simple">172F358D-01D0-580B-963B-ABD349681511</object-id><label>Figure 26.</label><caption><p><italic><tp:taxon-name><tp:taxon-name-part taxon-name-part-type="genus" reg="Niesslia">Niesslia</tp:taxon-name-part><tp:taxon-name-part taxon-name-part-type="species" reg="guizhouensis">guizhouensis</tp:taxon-name-part></tp:taxon-name></italic> (from ex-holotype <named-content xmlns:xlink="http://www.w3.org/1999/xlink" content-type="dwc:institutional_code" xlink:title="China General Microbiological Culture Collection Center" xlink:href="http://grbio.org/institution/china-general-microbiological-culture-collection-center-chinese-academy-sciences" xlink:type="simple">CGMCC</named-content> 3.20780) <bold>a–c</bold> upper and reverse views of cultures on <abbrev xmlns:xlink="http://www.w3.org/1999/xlink" xlink:title="potato dextrose agar" id="ABBRID0EJPAK" xlink:type="simple">PDA</abbrev>, <abbrev xmlns:xlink="http://www.w3.org/1999/xlink" xlink:title="malt extract agar" id="ABBRID0ENPAK" xlink:type="simple">MEA</abbrev> and <abbrev xmlns:xlink="http://www.w3.org/1999/xlink" xlink:title="oatmeal agar" id="ABBRID0ERPAK" xlink:type="simple">OA</abbrev> 14 d after inoculation <bold>d–j</bold> monocillium-like conidiophores and conidia <bold>k</bold> hyphal coil with conidiophores. Scale bars: 10 µm (<bold>d–k</bold>).</p></caption><graphic xmlns:xlink="http://www.w3.org/1999/xlink" xlink:href="mycokeys-98-167-g026.jpg" position="float" orientation="portrait" xlink:type="simple" id="oo_870734.jpg"><uri content-type="original_file" xlink:type="simple">https://binary.pensoft.net/fig/870734</uri></graphic></fig></tp:treatment-sec><ref-list><ref id="B19"><mixed-citation xmlns:xlink="http://www.w3.org/1999/xlink" xlink:type="simple"><person-group><name name-style="western"><surname>Gams</surname><given-names>W</given-names></name><name name-style="western"><surname>Stielow</surname><given-names>B</given-names></name><name name-style="western"><surname>Gräfenhan</surname><given-names>T</given-names></name><name name-style="western"><surname>Schroers</surname><given-names>HJ</given-names></name></person-group> (<year>2019</year>) <article-title>The ascomycete genus <italic><tp:taxon-name><tp:taxon-name-part taxon-name-part-type="genus">Niesslia</tp:taxon-name-part></tp:taxon-name></italic> and associated monocillium-like anamorphs.</article-title><source>Mycological Progress</source><volume>18</volume>(<issue>1–2</issue>): <fpage>5</fpage>–<lpage>76</lpage>. <ext-link xlink:href="10.1007/s11557-018-1459-5" ext-link-type="doi" xlink:type="simple">https://doi.org/10.1007/s11557-018-1459-5</ext-link></mixed-citation></ref></ref-list></tp:taxon-treatment>
