# Supplementary material for: ﻿Culturable fungi from urban soils in China II, with the description of 18 novel species in Ascomycota (Dothideomycetes, Eurotiomycetes, Leotiomycetes and Sordariomycetes)
Source: MycoKeys. 2023 Jun 29;98:167–220. doi: 10.3897/mycokeys.98.102816 (PMC10326621; doi:10.3897/mycokeys.98.102816)
Supplement: XML Treatment for Idriella multiformispora [file mycokeys.98.102816-treatment18.xml]

<!DOCTYPE tp:taxon-treatment
  PUBLIC "-//TaxonX//DTD Taxonomic Treatment Publishing DTD v0 20100105//EN" "tax-treatment-NSO.dtd">
<tp:taxon-treatment xmlns:tp="http://www.plazi.org/taxpub"><tp:treatment-meta><kwd-group><label>Taxon classification</label><kwd>
                <named-content content-type="kingdom">Fungi</named-content>
              </kwd><kwd>
                <named-content content-type="order">Xylariales</named-content>
              </kwd><kwd>
                <named-content content-type="family">Microdochiaceae</named-content>
              </kwd></kwd-group><mixed-citation publication-type="journal"><person-group><name><surname>Zhang</surname><given-names>Zhi-Yuan</given-names></name><name><surname>Li</surname><given-names>Xin</given-names></name><name><surname>Chen</surname><given-names>Wan-Hao</given-names></name><name><surname>Liang</surname><given-names>Jian-Dong</given-names></name><name><surname>Han</surname><given-names>Yan-Feng</given-names></name></person-group><article-title>﻿Culturable fungi from urban soils in China II, with the description of 18 novel species in <tp:taxon-name><tp:taxon-name-part taxon-name-part-type="phylum">Ascomycota</tp:taxon-name-part></tp:taxon-name> (<tp:taxon-name><tp:taxon-name-part taxon-name-part-type="class">Dothideomycetes</tp:taxon-name-part></tp:taxon-name>, <tp:taxon-name><tp:taxon-name-part taxon-name-part-type="class">Eurotiomycetes</tp:taxon-name-part></tp:taxon-name>, <tp:taxon-name><tp:taxon-name-part taxon-name-part-type="class">Leotiomycetes</tp:taxon-name-part></tp:taxon-name> and <tp:taxon-name><tp:taxon-name-part taxon-name-part-type="class">Sordariomycetes</tp:taxon-name-part></tp:taxon-name>)</article-title><source>MycoKeys</source><day>29</day><month>06</month><year>2023</year><volume>98</volume><fpage>167</fpage><lpage>220</lpage><pub-id pub-id-type="doi">10.3897/mycokeys.98.102816</pub-id></mixed-citation></tp:treatment-meta><tp:nomenclature><label>﻿</label><tp:taxon-name>
              <object-id xmlns:xlink="http://www.w3.org/1999/xlink" content-type="arpha" xlink:type="simple">E667E26F-FDD5-5A71-8B8B-0C5497690C17</object-id>
              <tp:taxon-name-part taxon-name-part-type="genus" reg="Idriella">Idriella</tp:taxon-name-part>
              <tp:taxon-name-part taxon-name-part-type="species" reg="multiformispora">multiformispora</tp:taxon-name-part>
              <object-id xmlns:xlink="http://www.w3.org/1999/xlink" content-type="mycobank" xlink:type="simple">: 844176</object-id>
            </tp:taxon-name><tp:taxon-authority>Zhi.Y. Zhang, Y.F. Han &amp; Z.Q. Liang</tp:taxon-authority><tp:taxon-status xmlns:xlink="http://www.w3.org/1999/xlink" xlink:type="simple">sp. nov.</tp:taxon-status><xref ref-type="fig" rid="F29">Fig. 29</xref></tp:nomenclature><tp:treatment-sec sec-type="etymology" id="SECID0EH4AK"><title>Etymology.</title><p>Referring to the multiform conidia.</p></tp:treatment-sec><tp:treatment-sec sec-type="material" id="SECID0EM4AK"><title>Type.</title><p>China: Jiangxi Province, Nanchang City, Nanchang People’s Park <named-content xmlns:xlink="http://www.w3.org/1999/xlink" content-type="dwc:verbatimCoordinates" xlink:type="simple"><named-content content-type="geo-json" specific-use="{&#34;type&#34;:&#34;Point&#34;,&#34;coordinates&#34;:[116.526389,29.136667]}" id="NCID0EV4AK" xlink:type="simple">28°68'12"N, 115°91'35"E</named-content></named-content>, soil, 13 Aug 2019, Z.Y. Zhang (<named-content xmlns:xlink="http://www.w3.org/1999/xlink" content-type="dwc:institutional_code" xlink:title="Mycological Herbarium of the Institute of Microbiology, Chinese Academy of Sciences" xlink:href="http://grbio.org/institution/chinese-academy-sciences" xlink:type="simple">HMAS</named-content> 351880 holotype designated here, ex-type living culture <named-content xmlns:xlink="http://www.w3.org/1999/xlink" content-type="dwc:institutional_code" xlink:title="China General Microbiological Culture Collection Center" xlink:href="http://grbio.org/institution/china-general-microbiological-culture-collection-center-chinese-academy-sciences" xlink:type="simple">CGMCC</named-content> 3.20779 = GZUIFR 21.923).</p></tp:treatment-sec><tp:treatment-sec sec-type="description" id="SECID0EC5AK"><title>Description.</title><p><bold><italic>Culture characteristics</italic></bold> (14 d at 25 °C): <bold><italic>Colony on <abbrev xmlns:xlink="http://www.w3.org/1999/xlink" xlink:title="potato dextrose agar" id="ABBRID0EQ5AK" xlink:type="simple">PDA</abbrev></italic></bold> 51 mm diam., grey (30F1) to dark green (30F4), felty, compact, margin entire to undulated; reverse dark green (30F4). <bold><italic>Colony on <abbrev xmlns:xlink="http://www.w3.org/1999/xlink" xlink:title="malt extract agar" id="ABBRID0EX5AK" xlink:type="simple">MEA</abbrev></italic></bold> 27–30 mm diam., greenish-grey (30E2), flat, stellate striate with grey, margin entire to undulated; reverse dark green (30F4). <bold><italic>Colony on <abbrev xmlns:xlink="http://www.w3.org/1999/xlink" xlink:title="oatmeal agar" id="ABBRID0E55AK" xlink:type="simple">OA</abbrev></italic></bold> 33–38 mm diam., greenish-grey (30E2), aerial mycelia dense, plicated, sectorisation, nearly round; reverse greenish-grey (30E2).</p><fig id="F29" position="float" orientation="portrait"><object-id xmlns:xlink="http://www.w3.org/1999/xlink" content-type="doi" xlink:type="simple">10.3897/mycokeys.98.102816.figure29</object-id><object-id xmlns:xlink="http://www.w3.org/1999/xlink" content-type="arpha" xlink:type="simple">2D07C2E6-8C9F-5DA1-9659-474E33A1A16D</object-id><label>Figure 29.</label><caption><p><italic><tp:taxon-name><tp:taxon-name-part taxon-name-part-type="genus" reg="Idriella">Idriella</tp:taxon-name-part><tp:taxon-name-part taxon-name-part-type="species" reg="multiformispora">multiformispora</tp:taxon-name-part></tp:taxon-name></italic> (from ex-holotype <named-content xmlns:xlink="http://www.w3.org/1999/xlink" content-type="dwc:institutional_code" xlink:title="China General Microbiological Culture Collection Center" xlink:href="http://grbio.org/institution/china-general-microbiological-culture-collection-center-chinese-academy-sciences" xlink:type="simple">CGMCC</named-content> 3.20779) <bold>a–c</bold> upper and reverse views of cultures on <abbrev xmlns:xlink="http://www.w3.org/1999/xlink" xlink:title="potato dextrose agar" id="ABBRID0E26AK" xlink:type="simple">PDA</abbrev>, <abbrev xmlns:xlink="http://www.w3.org/1999/xlink" xlink:title="malt extract agar" id="ABBRID0E66AK" xlink:type="simple">MEA</abbrev> and <abbrev xmlns:xlink="http://www.w3.org/1999/xlink" xlink:title="oatmeal agar" id="ABBRID0EDABK" xlink:type="simple">OA</abbrev> 14 d after inoculation <bold>d–f</bold> conidiogenous cells and conidia <bold>g</bold> hyphal coil with phialides <bold>h–k</bold> chlamydospores. Scale bars: 10 µm (<bold>d–k</bold>).</p></caption><graphic xmlns:xlink="http://www.w3.org/1999/xlink" xlink:href="mycokeys-98-167-g029.jpg" position="float" orientation="portrait" xlink:type="simple" id="oo_870737.jpg"><uri content-type="original_file" xlink:type="simple">https://binary.pensoft.net/fig/870737</uri></graphic></fig><p><bold><italic>Hyphae</italic></bold> branched, septate, hyaline, smooth, 1.0–4.0 μm diam. <bold><italic>Conidiophores</italic></bold> reduced to conidiogenous cells. <bold><italic>Conidiogenous cells</italic></bold> numerous, borne on hyphae or hyphal coil, erect, straight or flexuous, lageniform, 9.5–25.5 µm long, 1.0–3.0 µm wide at the base, apex inflated or globose and 1.0–2.5 µm diam. <bold><italic>Conidia</italic></bold> lunate, sometimes acerose, pointed at each end, non-septate, smooth-walled, colourless, 8.5–13.5 × 1.0–2.0 µm (av. 11.6 × 1.7 μm, n = 50). <bold><italic>Chlamydospores</italic></bold> are borne on hyphae, moniliform or branched, 1–2-septate, brown, 12.5–22.5 × 6.5–11.5 µm (av. 21.4 × 10.5 μm, n = 50). <bold><italic>Sexual morph</italic></bold> unknown.</p></tp:treatment-sec><tp:treatment-sec sec-type="material" id="SECID0EKBBK"><title>Additional specimens examined.</title><p>China: Jiangxi Province, Nanchang City, Qianhu Campus of Nanchang University <named-content xmlns:xlink="http://www.w3.org/1999/xlink" content-type="dwc:verbatimCoordinates" xlink:type="simple"><named-content content-type="geo-json" specific-use="{&#34;type&#34;:&#34;Point&#34;,&#34;coordinates&#34;:[116.336667,29.102222]}" id="NCID0ETBBK" xlink:type="simple">28°65'68"N, 115°80'12"E</named-content></named-content>, soil, 13 Aug 2019, Z.Y. Zhang, GZUIFR 21.924, ibid., GZUIFR 21.925.</p></tp:treatment-sec><tp:treatment-sec sec-type="notes" id="SECID0EYBBK"><title>Notes.</title><p>According to <xref ref-type="bibr" rid="B9">Castañeda-Ruiz and Kendrick (1991)</xref>, <italic><tp:taxon-name><tp:taxon-name-part taxon-name-part-type="genus" reg="Idriella">Idriella</tp:taxon-name-part><tp:taxon-name-part taxon-name-part-type="species" reg="multiformispora">multiformispora</tp:taxon-name-part></tp:taxon-name></italic> and <italic><tp:taxon-name><tp:taxon-name-part taxon-name-part-type="genus" reg="Idriella">I.</tp:taxon-name-part><tp:taxon-name-part taxon-name-part-type="species" reg="acerosa">acerosa</tp:taxon-name-part></tp:taxon-name></italic> share similarities in terms of their lunate conidia and moniliform or branched chlamydospores. While introducing <italic><tp:taxon-name><tp:taxon-name-part taxon-name-part-type="genus" reg="Idriella">I.</tp:taxon-name-part><tp:taxon-name-part taxon-name-part-type="species" reg="acerosa">acerosa</tp:taxon-name-part></tp:taxon-name></italic>, <xref ref-type="bibr" rid="B9">Castañeda-Ruiz and Kendrick (1991)</xref> also noted that it bears a resemblance to <italic><tp:taxon-name><tp:taxon-name-part taxon-name-part-type="genus" reg="Idriella">I.</tp:taxon-name-part><tp:taxon-name-part taxon-name-part-type="species" reg="desertorum">desertorum</tp:taxon-name-part></tp:taxon-name></italic>. However, molecular data on <italic><tp:taxon-name><tp:taxon-name-part taxon-name-part-type="genus" reg="Idriella">I.</tp:taxon-name-part><tp:taxon-name-part taxon-name-part-type="species" reg="acerosa">acerosa</tp:taxon-name-part></tp:taxon-name></italic> are not available. Later, <xref ref-type="bibr" rid="B26">Hernández-Restrepo et al. (2016)</xref> established the genus <italic><tp:taxon-name><tp:taxon-name-part taxon-name-part-type="genus" reg="Neoidriella">Neoidriella</tp:taxon-name-part></tp:taxon-name></italic>, based on the molecular analysis of <italic><tp:taxon-name><tp:taxon-name-part taxon-name-part-type="genus" reg="Idriella">I.</tp:taxon-name-part><tp:taxon-name-part taxon-name-part-type="species" reg="desertorum">desertorum</tp:taxon-name-part></tp:taxon-name></italic> and removed it from the genus <italic><tp:taxon-name><tp:taxon-name-part taxon-name-part-type="genus" reg="Idriella">Idriella</tp:taxon-name-part></tp:taxon-name></italic> as the type species. In this study, <italic><tp:taxon-name><tp:taxon-name-part taxon-name-part-type="genus" reg="Idriella">I.</tp:taxon-name-part><tp:taxon-name-part taxon-name-part-type="species" reg="multiformispora">multiformispora</tp:taxon-name-part></tp:taxon-name></italic> was phylogenetically categorised within the genus <italic><tp:taxon-name><tp:taxon-name-part taxon-name-part-type="genus" reg="Idriella">Idriella</tp:taxon-name-part></tp:taxon-name></italic> (Fig. <xref ref-type="fig" rid="F27">27</xref>). Morphologically, <italic><tp:taxon-name><tp:taxon-name-part taxon-name-part-type="genus" reg="Idriella">I.</tp:taxon-name-part><tp:taxon-name-part taxon-name-part-type="species" reg="multiformispora">multiformispora</tp:taxon-name-part></tp:taxon-name></italic> can be differentiated from <italic><tp:taxon-name><tp:taxon-name-part taxon-name-part-type="genus" reg="Idriella">I.</tp:taxon-name-part><tp:taxon-name-part taxon-name-part-type="species" reg="acerosa">acerosa</tp:taxon-name-part></tp:taxon-name></italic> by its fewer septate chlamydospores (Castañeda-Ruiz and Kendrick in 1991).</p></tp:treatment-sec><tp:treatment-sec><!--Section generated to contain objects referenced in tp:taxon-treatment.--><fig id="F27" position="float" orientation="portrait"><object-id xmlns:xlink="http://www.w3.org/1999/xlink" content-type="doi" xlink:type="simple">10.3897/mycokeys.98.102816.figure27</object-id><object-id xmlns:xlink="http://www.w3.org/1999/xlink" content-type="arpha" xlink:type="simple">636003A8-732C-5DFB-9C8C-9672913F24DD</object-id><label>Figure 27.</label><caption><p>Concatenated phylogeny of the <abbrev xmlns:xlink="http://www.w3.org/1999/xlink" xlink:title="internal transcribed spacers" id="ABBRID0EUYAK" xlink:type="simple">ITS</abbrev>, <abbrev xmlns:xlink="http://www.w3.org/1999/xlink" xlink:title="28S nrRNA locus" id="ABBRID0EYYAK" xlink:type="simple">LSU</abbrev>, <italic><abbrev xmlns:xlink="http://www.w3.org/1999/xlink" xlink:title="β-tubulin" id="ABBRID0E4YAK" xlink:type="simple">TUB</abbrev></italic> and <italic><abbrev xmlns:xlink="http://www.w3.org/1999/xlink" xlink:title="RNA polymerase II subunit" id="ABBRID0ECZAK" xlink:type="simple">RPB2</abbrev></italic> gene regions of species in <tp:taxon-name><tp:taxon-name-part taxon-name-part-type="family">Microdochiaceae</tp:taxon-name-part></tp:taxon-name>. Thirty-two strains are used. The tree is rooted in <italic><tp:taxon-name><tp:taxon-name-part taxon-name-part-type="genus" reg="Cryptostroma">Cryptostroma</tp:taxon-name-part><tp:taxon-name-part taxon-name-part-type="species" reg="corticale">corticale</tp:taxon-name-part></tp:taxon-name></italic> (CBS 218.52 and CBS 217.52). The tree topology of the <abbrev xmlns:xlink="http://www.w3.org/1999/xlink" xlink:title="Bayesian Inference" id="ABBRID0EWZAK" xlink:type="simple">BI</abbrev> was similar to the <abbrev xmlns:xlink="http://www.w3.org/1999/xlink" xlink:title="Maximum Likelihood" id="ABBRID0E1ZAK" xlink:type="simple">ML</abbrev> analysis. Bayesian posterior probability (≥ 0.8) and <abbrev xmlns:xlink="http://www.w3.org/1999/xlink" xlink:title="Maximum Likelihood" id="ABBRID0E5ZAK" xlink:type="simple">ML</abbrev> bootstrap values (≥ 80%) are indicated along branches (PP/<abbrev xmlns:xlink="http://www.w3.org/1999/xlink" xlink:title="Maximum Likelihood" id="ABBRID0EC1AK" xlink:type="simple">ML</abbrev>). Novel species are in blue and bold font, and “T” indicates type derived sequences.</p></caption><graphic xmlns:xlink="http://www.w3.org/1999/xlink" xlink:href="mycokeys-98-167-g027.jpg" position="float" orientation="portrait" xlink:type="simple" id="oo_870735.jpg"><uri content-type="original_file" xlink:type="simple">https://binary.pensoft.net/fig/870735</uri></graphic></fig></tp:treatment-sec><ref-list><ref id="B9"><mixed-citation xmlns:xlink="http://www.w3.org/1999/xlink" xlink:type="simple"><person-group><name name-style="western"><surname>Castañeda-Ruiz</surname><given-names>RF</given-names></name><name name-style="western"><surname>Kendrick</surname><given-names>B</given-names></name></person-group> (<year>1991</year>) <article-title>Ninety-nine conidial fungi from Cuba and three from Canada.</article-title><source>University of Waterloo Biology Series</source><volume>35</volume>: <fpage>1</fpage>–<lpage>132</lpage>.</mixed-citation></ref><ref id="B26"><mixed-citation xmlns:xlink="http://www.w3.org/1999/xlink" xlink:type="simple"><person-group><name name-style="western"><surname>Hernández-Restrepo</surname><given-names>M</given-names></name><name name-style="western"><surname>Groenewald</surname><given-names>JZ</given-names></name><name name-style="western"><surname>Crous</surname><given-names>PW</given-names></name></person-group> (<year>2016</year>) <article-title>Taxonomic and phylogenetic re-evaluation of <italic><tp:taxon-name><tp:taxon-name-part taxon-name-part-type="genus">Microdochium</tp:taxon-name-part></tp:taxon-name></italic>, <italic><tp:taxon-name><tp:taxon-name-part taxon-name-part-type="genus">Monographella</tp:taxon-name-part></tp:taxon-name></italic> and <italic><tp:taxon-name><tp:taxon-name-part taxon-name-part-type="genus">Idriella</tp:taxon-name-part></tp:taxon-name></italic>.</article-title><source>Persoonia</source><volume>36</volume>(<issue>1</issue>): <fpage>57</fpage>–<lpage>82</lpage>. <ext-link xlink:href="10.3767/003158516X688676" ext-link-type="doi" xlink:type="simple">https://doi.org/10.3767/003158516X688676</ext-link></mixed-citation></ref></ref-list></tp:taxon-treatment>
