# Supplementary material for: ﻿Culturable fungi from urban soils in China II, with the description of 18 novel species in Ascomycota (Dothideomycetes, Eurotiomycetes, Leotiomycetes and Sordariomycetes)
Source: MycoKeys. 2023 Jun 29;98:167–220. doi: 10.3897/mycokeys.98.102816 (PMC10326621; doi:10.3897/mycokeys.98.102816)
Supplement: Supplementary material 2 — Strains used in this study [file mycokeys-98-167-s002.xlsx]

## Sheet: Sheet1
Strains used in this study.
Figure 1
Species	Strain number	ITS	LSU	RPB2	EF1A	TUB
Bellamyces quercus	CBS 46217 T	MK810901	MK810788	MK887796	MK888726
Echinocatena arthrinioides	CBS 144202	MH107890	MH107937
Echinocatena sinensis	CGMCC 3.20775 = GZUIFR 21.900 T	OL897006	OL897048	ON568948	ON568898	ON569026
Echinocatena sinensis	GZUIFR 21.901	OL897007	OL897049	ON568949	ON568899	ON569027
Echinocatena sinensis	GZUIFR 21.902	OL897008	OL897050	ON568950	ON568900	ON569028
Echinocatena sinensis	GZUIFR 21.903	OL897009	OL897051	ON568951	ON568901	ON569029
Fuscohilum rhodensis	CBS 121641 T	MK810909	MK810796	MK887802	MK888733	MK926471
Fuscohilum siciliana	CBS 105.85 T	MK810910	MK810797	MN091924	MK888734	MK926472
Helicopsis olivaceum	CBS 728.83	MH861681	MH873393
Neocoleroa metrosideri	ICMP 21139 T	KU131678	KU131677
Neofusicladium eucalypti	CBS 128216 T	MK810903	MK810790	MK887798	MK888728	MK926468
Neofusicladium eucalypticola	CBS 141301 T	MK810904	MK810791	MK887799	MK888729
Neofusicladium regnans	CBS 143411 T	MG386066	MG386119			MG386169
Parafusicladium amoenum	CBS 254.95 T	MK810906	MK810793		MK888730	MK926469
Parafusicladium paraamoenum	CBS 141322 T	MK810908	MK810795	MK887801	MK888732
Pinaceicola cordae	CBS 126959 T	MK810911	MK810798		MK888735	MK926473
Pinaceicola cordae	CBS 143494	MK810913	MK810800		MK888737	MK926475
Pinaceicola pini	CBS 462.82	MK810914	MK810801	MK887803	MK888738	MK926476
Pinaceicola pini	CBS 463.82 T	MK810915	MK810802	MK887804	MK888739	MK926477
Pseudosigmoidea excentrica	CBS 469.95 T	HQ667543	KF282669		KF155975	MK926478
Scolecobasidium constrictum	CBS 211.53 T	HQ667519	KF282653	KF282686	KF156005	KF156187
Scolecobasidium musae	CBS 729.95 T	KF156029	KF156144	KF282693	KF155999	KF156171
Scolecobasidium phaeophorum	CBS 206.96 T	KP798631	KP798634	KF282692	KT272098	KT272062
Sterila eucalypti	CPC14942	MK810916	MK810803	MK887805	MK888740
Sterila eucalypti	CPC14943	MK810917	MK810804	MK887806	MK888741
Sterila eucalypti	CBS 144019 T	MK810918	MK810805	MK887807	MK888742
Sympoventuria africana	CBS 121639 T	MK810919	MK810806	MK887808	MK888743	MK926479
Sympoventuria africana	CBS 121640	MK810920	MK810807	MK887809	MK888744	MK926480
Troposporella fumosa	CBS 351.94	MK810924	MH874121
Veronaeopsis simplex	CBS 588.66 T	EU041820	EU041877	MN091925
Verruconis gallopava	CBS 118.91	HQ667551	KF282655	KF282688	JF440539	HQ877643
Verruconis gallopava	CBS 437.64 T	HQ667553	KF282656	KF282689	KF155968	KF156203
Verruconis gallopava	CBS 867.95	HQ667561	KF282657	KF282690	KF155972	KF156213
Pseudoanungitea vaccinii	CBS 143164 T	MK810899	MK810786	MK887794	MK888724	MK926466
Pseudoanungitea vaccinii	CPC30523	MK810900	MK810787	MK887795	MK888725	MK926467
Figure 3
Species	Strain number	ITS	TUB	CaM	RPB2	TSR1
Aspergillus atacamensis	CBS 142046 T	KX900619	MN969415	MN969325	MN969192
Aspergillus baarnensis	CBS 380.74 T	KY980621	KY980549	KY980585	JN121509	JN121815
Aspergillus caninus	CBS 128032 T	KY980618	KY980546	MN969225	JN121445	KY980514
Aspergillus chlamydosporus	CBS 109945 T	KY980617	KY980545	MN969227	JN121425	KY980513
Aspergillus cylindricus	CGMCC 3.20771 = GZUIFR 21.887 T	OL896995	ON569030	ON568876	ON568952	ON569008
Aspergillus cylindricus	GZUIFR 21.888	OL896996	ON569031	ON568877	ON568953	ON569009
Aspergillus cylindricus	GZUIFR 21.889	OL896997	ON569032	ON568878	ON568954	ON569010
Aspergillus doliiformis	CGMCC 3.20772 = GZUIFR 21.885T	OL896998	ON569033	ON568879	ON568955	ON569011
Aspergillus doliiformis	GZUIFR 21.883	OL896999	ON569034	ON568880	ON568956	ON569012
Aspergillus doliiformis	GZUIFR 21.884	OL897000	ON569035	ON568881	ON568957	ON569013
Aspergillus doliiformis	GZUIFR 21.886	OL897001	ON569036	ON568882	ON568958	ON569014
Aspergillus insolitus	CBS 384.61 T	KY980622	KY980550	MN969230	JN121510	JN121816
Aspergillus kalimae	CBS 143506 T	KY980650	KY980578	KY980614	KY980475	KY980543
Aspergillus keratitidis	DTO:198-E8 T	KY980616	KY980544	KY980580	KY980443	KY980512
Aspergillus limoniformis	CGMCC 3.19323 T	MK329067	MK336093		MK335972	MK335990
Aspergillus limoniformis	LC12610	MK329068	MK336094		MK335973	MK335991
Aspergillus loretoensis	BCMEX-UABC 6006 T	KX236325	MK309399	MK309400	MK312162
Aspergillus noonimiae	CBS 143382 T	KY980641	KY980569	KY980605	KY980466	KY980534
Aspergillus phialiformis	CGMCC 3.19314 T	MK329069	MK336095		MK335974	MK335992
Aspergillus phialiformis	LC12537	MK329070	MK336096		MK335975	MK335993
Aspergillus phialosimplex	CGMCC 3.19637 T	MK329071	MK336097		MK335976	MK335994
Aspergillus phialosimplex	LC12625	MK329072	MK336098		MK335977	MK335995
Aspergillus phialosimplex	LC12658	MK329073	MK336099		MK335978	MK335996
Aspergillus pisce	ATCC 56982 T	MF362690	MF362691	MN969231	JN121415	JN121722
Aspergillus rouenensis	CBS 149067 T	ON603782	ON605641	ON653193	ON653194
Aspergillus salinarum	CBS 138583 T	KY980619	KY980547	KY980583	KY980445	KJ855526
Aspergillus salisburgensis	CBS 142047 T	KX900623	MN969414	MN969324	MN969191
Aspergillus sclerotialis	CBS 366.77 T	KF267869	KY980579	MN969232	JN121505	JN121811
Aspergillus thailandensis	CBS 143383 T	KY980642	KY980570	KY980606	KY980467	KY980535
Aspergillus waynelawii	CBS 143384 T	KY980639	KY980567	KY980603	KY980464	KY980532
Aspergillus whitfieldii	CBS 143385 T	KY980645	KY980573	KY980609	KY980470	KY980538
Aspergilus telluris	CGMCC 3.19701 T	MN640767	MN635253	MN635264	MN635276
Aspergilus telluris	CGMCC 3.19702	MN640768	MN635254	MN635265	MN635277
Hamigera avellanea	CBS 295.48	AF454075	EU021664	EU021682	EU021627	JF417391
Penicillium expansum	CBS 325.48	AY373912	AY674400	DQ911134	JF417427	JF417394
Figure 6
Species	Strain number	ITS	TUB	CaM	RPB2
Penicillium anatolicum	CBS 479.66 T	AF033425	JN606849	JN606571	JN606593
Penicillium aquadulcis	CNUFCJT 1301 T	OK356194	OK105100	OK105102
Penicillium aquadulcis	CNUFCJT 1302	OK356195	OK105101	OK105103
Penicillium argentinense	CBS 130371 T	JN831361	JN606815	JN606549	MN969105
Penicillium atrofulvum	CBS 109.66 T	JN617663	JN606677	JN606387	JN606620
Penicillium aurantiacobrunneum	CBS 126228 T	JN617670	JN606702	MN969238	MN969106
Penicillium cairnsense	CBS 124325 T	JN617669	JN606693	MN969240	MN969108
Penicillium christenseniae	CBS 126236 T	JN617674	JN606680	MN969243	JN606624
Penicillium chrzaszczii	CBS 217.28 T	GU944603	JN606758	MN969244	JN606628
Penicillium citrinum	CBS 139.45 T	AF033422	GU944545	MN969245	JF417416
Penicillium copticola	CBS 127355 T	JN617685	JN606817	JN606553	JN606599
Penicillium cosmopolitanum	CBS 126995 T	JN617691	JN606733	MN969249	MN969113
Penicillium decaturense	CBS 117509 T	GU944604	JN606685	MN969252	JN606621
Penicillium dokdoense	JMRC SF 013606 T	MG906868	MH243037	MH243031
Penicillium euglaucum	CBS 323.71 T	JN617699	JN606856	JN606564	JN606594
Penicillium fujianense	CGMCC 3.20781 = GZUIFR 21.880T	OL897024	ON569037	ON568883
Penicillium fujianense	GZUIFR 21.881	OL897025	ON569038	ON568884
Penicillium fujianense	GZUIFR 21.882	OL897026	ON569039	ON568885
Penicillium gallaicum	CBS 167.81 T	JN617690	JN606837	JN606548	JN606609
Penicillium godlewskii	CBS 215.28 T	JN617692	JN606768	MN969258	JN606626
Penicillium gorlenkoanum	CBS 408.69 T	GU944581	GU944520	MN969259	JN606601
Penicillium hetheringtonii	CBS 122392 T	GU944558	GU944538	MN969263	JN606606
Penicillium manginii	CBS 253.31 T	GU944599	JN606651	MN969274	JN606618
Penicillium miczynskii	CBS 220.28 T	GU944600	JN606706	MN969277	JN606623
Penicillium neomiczynskii	CBS 126231 T	JN617671	JN606705	MN969278	MN969128
Penicillium nothofagi	CBS 130383 T	JN617712	JN606732	JN606507	MN969129
Penicillium pancosmium	CBS 276.75 T	JN617660	JN606790	MN969284	MN969130
Penicillium pasqualense	CBS 126330 T	JN617676	JN606673	MN969286	JN606617
Penicillium paxilli	CBS 360.48 T	GU944577	JN606844	JN606566	JN606610
Penicillium quebecense	CBS 101623 T	JN617661	JN606700	JN606509	JN606622
Penicillium raphiae	CBS 126234 T	JN617673	JN606657	MN969292	JN606619
Penicillium roseopurpureum	CBS 266.29 T	GU944605	JN606838	JN606556	JN606613
Penicillium sanguifluum	CBS 127032 T	JN617681	JN606819	JN606555	MN969135
Penicillium shearii	CBS 290.48 T	GU944606	JN606840	EU644068	JN121482
Penicillium sizovae	CBS 413.69 T	GU944588	GU944535	MN969298	JN606603
Penicillium steckii	CBS 260.55 T	GU944597	GU944522	MN969300	JN606602
Penicillium sucrivorum	CBS 135116 T	JX140872	JX141015	JX141506	MN969140
Penicillium sumatraense	CBS 281.36 T	GU944578	JN606639	MN969301	EF198541
Penicillium terrigenum	CBS 127354 T	JN617684	JN606810	JN606583	JN606600
Penicillium tropicoides	CBS 122410 T	GU944584	GU944531	MN969303	JN606608
Penicillium tropicum	CBS 112584 T	GU944582	GU944532	MN969304	JN606607
Penicillium ubiquetum	CBS 126437 T	JN617680	JN606800	MN969306	MN969142
Penicillium vancouverense	CBS 126323 T	JN617675	JN606663	MN969307	MN969143
Penicillium waksmanii	CBS 230.28 T	GU944602	JN606779	MN969310	JN606627
Penicillium wellingtonense	CBS 130375 T	JN617713	JN606670	MN969311	JN606616
Penicillium westlingii	CBS 231.28 T	GU944601	JN606718	MN969312	JN606625
Aspergillus niger	CBS 554.65 T	EF661186	EF661089	EF661154	EF661058
Hamigera avellanea	CBS 295.48 T	AF454075	EU021664	EU021682	EU021627
Figure 8
Species	Strain number	ITS	TUB	CaM	RPB2
Talaromyces acaricola	CBS 137386 T	JX091476	JX091610	JX140729	KF984956
Talaromyces allahabadensis	CBS 453.93 T	KF984873	KF984614	KF984768	KF985006
Talaromyces atricola	CBS 255.31 T	KF984859	KF984566	KF984719	KF984948
Talaromyces bacillisporus	CBS 296.48 T	KM066182	AY753368	KJ885262	JF417425
Talaromyces brunneus	CBS 227.60 T	JN899365	KJ865722	KJ885264	KM023272
Talaromyces cerinus	CBS 140622 T	KU866658	KU866845	KU866742	KU867002
Talaromyces chlamydosporus	CBS 140635 T	KU866648	KU866836	KU866732	KU866992
Talaromyces columbiensis	CBS 113151 T	KX011503	KX011488	KX011499	MN969187
Talaromyces columbinus	NRRL 58811 T	KJ865739	KF196843	KJ885288	KM023270
Talaromyces crassus	CBS 137381 T	JX091472	JX091608	JX140727	KF984914
Talaromyces delawarensis	NRRL 58874 T	KX657324	KX657055	KX657158	KX657490
Talaromyces emodensis	CBS 100536 T	JN899337	KJ865724	KJ885269	JF417445
Talaromyces endophyticus	ACCC 39141 T	KX639168	KX639174	KX639165
Talaromyces guiyangensis	CGMCC 3.20782 = GZUIFR 21.890 T	OL897027	ON569040	ON568886	ON568959
Talaromyces guiyangensis	GZUIFR 21.891	OL897028	ON569041	ON568887	ON568960
Talaromyces guizhouensis	CBS 141837 T	MN864277	MN863346	MN863323	MN863335
Talaromyces hachijoensis	CBM-PF 1174 T	AB176620
Talaromyces herodensis	NRRL 62467 T	KX657338	KX657061	KX657182	KX657524
Talaromyces infraolivaceus	CBS 137385 T	JX091481	JX091615	JX140734	KF984949
Talaromyces islandicus	CBS 338.48 T	KF984885	KF984655	KF984780	KF985018
Talaromyces jiangxiensis	CGMCC 3.20783 = GZUIFR 21.892 T	OL897029	ON569042	ON568888	ON568961
Talaromyces jiangxiensis	GZUIFR 21.893	OL897030	ON569043	ON568889	ON568962
Talaromyces juglandicola	NRRL 32382 T	KX657330	KX657122	KX657184	KX657573
Talaromyces kilbournensis	NRRL 62700 T	KX657344	KX657068	KX657183	KX657545
Talaromyces loliensis	CBS 643.80 T	KF984888	KF984658	KF984783	KF985021
Talaromyces mimosinus	CBS 659.80 T	JN899338	KJ865726	KJ885272	MN969149
Talaromyces musae	CBS 142504 T	MF072316	MF093729	MF093728	MF093727
Talaromyces neorugulosus	CBS 140623 T	KU866659	KU866846	KU866743	KU867003
Talaromyces novojersensis	NRRL 35858 T	KX657319	KX657050	KX657151	KX657503
Talaromyces paecilomycetoides	CGMCC 3.20785 = GZUIFR 21.894 T	OL897033	ON569044	ON568890	ON568963
Talaromyces paecilomycetoides	GZUIFR 21.895	OL897034	ON569045	ON568891	ON568964
Talaromyces paecilomycetoides	GZUIFR 21.896	OL897035	ON569046	ON568892	ON568965
Talaromyces paecilomycetoides	GZUIFR 21.897	OL897036	ON569047	ON568893	ON568966
Talaromyces palmae	CBS 442.88 T	JN899396	HQ156947	KJ885291	KM023300
Talaromyces piceus	CBS 361.48 T	KF984792	KF984668	KF984680	KF984899
Talaromyces proteolyticus	CBS 303.67 T	JN899387	KJ865729	KJ885276	KM023301
Talaromyces radicus	CBS 100489 T	KF984878	KF984599	KF984773	KF985013
Talaromyces resedanus	CBS 181.71 T	MN431413	MN969436	MN969355	MN969214
Talaromyces ricevillensis	NRRL 62296 T	KX657343	KX657056	KX657249	KX657582
Talaromyces rogersiae	NRRL 62223 T	KX657332	KX657125	KF196891	KX657581
Talaromyces rotundus	CBS 369.48 T	JN899353	KJ865730	KJ885278	KM023275
Talaromyces rugulosus	CBS 371.48 T	KF984834	KF984575	KF984702	KF984925
Talaromyces scorteus	CBS 340.34 T	KF984892	KF984565	KF984684	KF984916
Talaromyces siglerae	NRRL 28620 T	KX657351	KX657135	KX657236	KX657497
Talaromyces subaurantiacus	CBS 137383 T	JX091475	JX091609	JX140728	KF984960
Talaromyces subinﬂatus	CBS 652.95 T	JN899397	MK450890	KJ885280	KM023308
Talaromyces subtropicalis	NRRL 58084 T	KX657337	KX657060	KX657250	KX657531
Talaromyces tardifaciens	CBS 250.94 T	JN899361	KF984560	KF984682	KF984908
Talaromyces tiftonensis	NRRL 62264 T	KX657353	KX657129	KX657163	KX657602
Talaromyces tratensis	CBS 133146 T	KF984891	KF984559	KF984690	KF984911
Talaromyces tzapotlensis	NRRL 35203 T	KX946902	KX946884	KX946893	KX946922
Talaromyces unicus	CBS 100535 T	JN899336	KJ865735	KJ885283	MN969150
Talaromyces wortmannii	CBS 391.48 T	KF984829	KF984648	KF984756	KF984977
Talaromyces yelensis	CBS 138209 T	KJ775717	KJ775210	KP119161	KP119163
Talaromyces brunneosporus	FMR 16566 T	LT962487	LT962483	LT962488	LT962485
Talaromyces tenuis	CBS 141840 T	MN864275	MN863344	MN863321	MN863333
Figure 12
Species	Strain number	ITS	LSU	RP 60 SL 10	TEF3	TUB
Arthroderma ciferrii	CGMCC 3.20860	ON365903	ON366330	ON568941	ON569001	ON569058
Arthroderma gertleri	GZUIFR 22.059	ON365901	ON366328	ON568939	ON568999	ON569056
Arthroderma quadrifidum/redellii	CGMCC 3.20862	ON365893	ON366320	ON568931	ON568991	ON569048
Arthroderma quadrifidum/redellii	GZUIFR 22.052	ON365894	ON366321	ON568932	ON568992	ON569049
Arthroderma quadrifidum/redellii	CGMCC 3.20863	ON365895	ON366322	ON568933	ON568993	ON569050
Arthroderma quadrifidum/redellii	GZUIFR 22.050	ON365896	ON366323	ON568934	ON568994	ON569051
Arthroderma quadrifidum/redellii	CGMCC 3.20859	ON365897	ON366324	ON568935	ON568995	ON569052
Arthroderma quadrifidum/redellii	GZUIFR 22.051	ON365898	ON366325	ON568936	ON568996	ON569053
Arthroderma quadrifidum/redellii	CGMCC 3.20861	ON365899	ON366326	ON568937	ON568997	ON569054
Arthroderma quadrifidum/redellii	GZUIFR 22.053	ON365900	ON366327	ON568938	ON568998	ON569055
Arthroderma thuringiensis	CGMCC 3.20864	ON365904	ON366331	ON568942	ON569002	ON569059
Arthroderma tuberculatum	GZUIFR 22.060	ON365905	ON366332	ON568943	ON569003	ON569060
Arthroderma uncinatum	CGMCC 3.20865	ON365902	ON366329	ON568940	ON569000	ON569057
Arthroderma amazonicum	CBS 967.68 T	KT155971	KT155316	KT156556	KT156273	KT155607
Arthroderma chiloniense	CBS 144073 T	LT992885	LT992885	MH251337		LR702008
Arthroderma chinense	LC5811 T	KU746695	KU746741			KU746787
Arthroderma ciferrii	CBS 272.66 T	NR_144888	NG_057027	KT156469	KT156181	KT155525
Arthroderma crocatum	CBS 130.70	AJ877223	KT155108		KT156122	LR136783
Arthroderma crocatum	CBS 225.60	MH857958	MH869510
Arthroderma crocatum	IHEM 5251 T	LR136969	MZ645745			LR136785
Arthroderma cuniculi	CBS 492.71 T	MH860232	MH871999	MF898354	KT156240	KT155576
Arthroderma cuniculi	CBS 495.71	MH860233				LR136789
Arthroderma curreyi	CBS 353.66 T	MH858822	MH870459			LR136791
Arthroderma eboreum	CBS 117155 T	LR136971	KT155045	MF898329	KT156071	KT155416
Arthroderma eboreum	CBS 292.93	KT155860	KT155203	KT156482	KT156192	KT155538
Arthroderma flavescens	CBS 473.78 T	LR136972	KT155261	KT156517	KY711098	KY710969
Arthroderma flavescens	CBS 474.78	KT155918	KT155263	KT156519
Arthroderma gertleri	CBS 598.66 T	LR136973	MZ645746			LR136797
Arthroderma gertleri	CBS 666.77	KT155959	KT155304	KT156549		KT155599
Arthroderma gloriae	CBS 228.79 T	KT155836	KT155175	KT156461		KT155516
Arthroderma gloriae	CBS 663.77	LR814049	KT155301	KT156547		KT155596
Arthroderma gloriae	CBS 664.77	KT155958	KT155303			KT155598
Arthroderma insingulare	CBS 521.71 T	KT155651	MF893239	KT156302	KT156007	KT155354
Arthroderma insingulare	CBS 522.71	MH860247	MH872011		KT156248	KT155581
Arthroderma kuzurovianum	CBS 667.78 T	KT155960	KT155305		KT156266	KT155600
Arthroderma lenticulare	CBS 307.65 T	AJ877211	KT155208		KT156195	KT155541
Arthroderma lenticulare	CBS 308.65	LR136977	MH870219		MF898420	KT155542
Arthroderma magnisporum	CBS 132551 T	LR756523	KT155123			LR756531
Arthroderma melbournense	CCF 6162 T	LR756519				LR756527
Arthroderma melis	CBS 120.30	MF926397	MF893219	MF898330
Arthroderma melis	CBS 669.80 T	AJ877216	MF893246		KT156011	HF937404
Arthroderma multifidum	CBS 419.71 T	LR136978	KT155236		KT156219	KT155559
Arthroderma multifidum	CBS 420.71	MH860194	KT155237	KT156505		LR136812
Arthroderma oceanitis	CBS 132552 T	LR756524	HG329730			LR756533
Arthroderma onychocola	CBS 132920 T	HF937405	KT155124	KT156431	KT156135	KT155481
Arthroderma onychocola	CCF 4802	LN589976				LN589971
Arthroderma onychocola	IHEM 26868	MK299058				MK390305
Arthroderma pannicola	CBS 277.77 T	KT155852	KT155193	KT156473	KT156183	KT155529
Arthroderma phaseoliforme	CBS 364.66 T	LR136979	KT155227		KT156210	LR136816
Arthroderma quadrifidum	CBS 118.61 T	MF926390
Arthroderma quadrifidum	CBS 138.26	KT155805	KT155140	KT156437	KT156145	KT155492
Arthroderma quadrifidum	CBS 310.65	KT155866	KT155210	KT156486	KT156196
Arthroderma quadrifidum	CBS 311.65	KT155867	KT155211	KT156487	KT156197
Arthroderma quadrifidum	UAMH 2941	LR136964	AY176728			LR136774
Arthroderma redellii	CBS 134551 T	KM091307	KM091297			LR136818
Arthroderma silverae	UAMH 6517 T	LR136980	AY176729			LR136820
Arthroderma silverae	38251-R1	KC008746	KC009139
Arthroderma sp.	CBS 477.76	KT155920	KT155265	KT156521	KT156237	KT155574
Arthroderma terrestre	UAMH 657 T	LR756521	MZ645747			LR756534
Arthroderma terrestre	UAMH 662	LR756522				LR756536
Arthroderma thuringiensis	CBS 417.71 T	AJ877215	MH871963	MF898347	MF898422	MF898378
Arthroderma tuberculatum	CBS 473.77 T	LR136981	KT155260	MF898352	KT156234	KT155571
Arthroderma tuberculatum	CCF 6170	LR778320				LR778321
Arthroderma uncinatum	CBS 119779	KT155735	KT155060	KT156379	KT156086	KT155431
Arthroderma uncinatum	CBS 128.75	KT155771	KT155101	KT156410	KT156115	KT155461
Arthroderma uncinatum	CBS 179.57	KT155818	KT155156		KT156158	KT155504
Arthroderma uncinatum	CBS 180.57	KT155819	KT155157	KT156450
Arthroderma uncinatum	CBS 180.64	MH858408	MH870036	KT156451
Arthroderma uncinatum	CBS 315.65	MH858587	MH870225			LR136824
Arthroderma uncinatum	CBS 316.65 T	MH858588	MH870226	MF898340	MF898421	MF898374
Arthroderma vespertilii	CBS 355.93 T	AJ007846	MH874072			LR136828
Ctenomyces albus	CGMCC 3.18631	MH793453	MZ019561	OK448413	OK448400	OK448387
Ctenomyces albus	CGMCC 3.18632	MH793454	MZ019562	OK448414	OK448401	OK448388
Ctenomyces albus	CGMCC 3.19232 T	MH793452	MZ019560	OK448412	OK448399	OK448386
Ctenomyces indicus	CBS 143634 T	MK340504	MK340505
Ctenomyces obovatus	CGMCC 3.19225 T	MH793449	MZ019557	OK448409	OK448396	OK448383
Ctenomyces obovatus	CGMCC 3.19226	MH793450	MZ019558	OK448410	OK448397	OK448384
Ctenomyces obovatus	CGMCC 3.19227	MH793451	MZ019559	OK448411	OK448398	OK448385
Ctenomyces peltricolor	CGMCC 3.19229 T	MH793458	MZ019554	OK448406	OK448393	OK448380
Ctenomyces peltricolor	CGMCC 3.19230	MH793459	MZ019555	OK448407	OK448394	OK448381
Ctenomyces peltricolor	CGMCC 3.19231	MH793460	MZ019556	OK448408	OK448395	OK448382
Ctenomyces serratus	CBS 187.61 T	KT155822	KT155160		KT156159	KT155505
Ctenomyces serratus	CBS 544.63	MH858352	MH869974	KT156534	MF898423	KT155584
Ctenomyces serratus	CGMCC 3.18622	MH793455	MZ019565	OK448417	OK448404	OK448391
Ctenomyces serratus	CGMCC 3.18623	MH793456	MZ019564	OK448416	OK448403	OK448390
Ctenomyces serratus	CGMCC 3.18624	MH793457	MZ019563	OK448415	OK448402	OK448389
Ctenomyces vellereus	CBS 479.76 T	MH860997	MH872769
Ctenomyces vellereus	CBS 715.84	MH861820	MH873511
Ctenomyces vellereus	GZUIFR LY11	MZ019572	MZ019553	OK448405	OK448392	OK448379
Epidermophyton floccosum	CBS 100148	KT155668	KT154980	KT156312	KT156017	KT155361
Epidermophyton floccosum	CBS 108.67		MH870593	KT156319	KT156025	KT155368
Epidermophyton floccosum	CBS 230.76 T	KT155837	KT155176	KT156462	KT156171	KT155517
Epidermophyton floccosum	CBS 240.67	KT155841	KT155180	KT156465	KT156174	KT155519
Epidermophyton floccosum	CBS 457.65	KT155911	KT155256	KT156515	KT156232	KT155569
Epidermophyton floccosum	CBS 553.84	KT155941	KT155285	KT156536	KT156253	KT155586
Guarromyces ceretanicus	CBS 269.89 T	MF926403	MF893224			MF898369
Lophophyton gallinae	CBS 100083	MF926355
Lophophyton gallinae	CBS 244.66	MH858789	MF893223	KT156292
Lophophyton gallinae	CBS 300.52 T	KT155862	KT155205	KT156484
Microsporum audouinii	CBS 102894		KT154989	KT156318	KT156024	KT155367
Microsporum audouinii	CBS 108932	KT155678	KT154992	KT156321	KT156027	KT155370
Microsporum audouinii	CBS 108933	KT155679	KT154993	KT156322	KT156028	KT155371
Microsporum audouinii	CBS 108934	KT155680	KT154994	KT156323	KT156029	KT155372
Microsporum audouinii	CBS 119449	KT155734	KT155059	KT156378	KT156085	KT155430
Microsporum audouinii	CBS 495.86	MF926388	MF893236	MF898355	MF898419	MF898384
Microsporum audouinii	CBS 545.93 T	KT155940	KT155284	KT156535	KT156252	KT155585
Microsporum canis	CBS 101514	KT155672	KT154984	KT156315	KT156021
Microsporum canis	CBS 109478	KT155684	KT154999	KT156327	KT156033	KT155377
Microsporum canis	CBS 114329	KT155712	KT155031	KT156357	KT156062	KT155407
Microsporum canis	CBS 130922	KT155778	KT155109	KT156417		KT155467
Microsporum canis	CBS 130931	KT155780	KT155111	KT156419	KT156124	KT155469
Microsporum canis	CBS 130932	KT155624		KT156287	KT155989	KT155336
Microsporum canis	CBS 130949	KT155791	KT155122	KT156430	KT156134	KT155480
Microsporum canis	CBS 156.69	KT155809	KT155146	KT156442	KT156151	KT155497
Microsporum canis	CBS 191.57	KT155637		KT156290	KT155996	KT155343
Microsporum canis	CBS 214.79	KT155829	KT155168	KT156456	KT156166	KT155511
Microsporum canis	CBS 217.69	KT155830	KT155169	KT156457	KT156167	KT155512
Microsporum canis	CBS 238.67	KT155840	MH870650	KT156464	KT156173
Microsporum canis	CBS 274.62	MH858150	MH869743	KT156471		KT155527
Microsporum canis	CBS 281.63	KT155856	KT155197	KT156477	KT156187	KT155533
Microsporum canis	CBS 283.63		MH869892	KT156479	KT156189	KT155535
Microsporum canis	CBS 284.63		MH869893	KT156480	KT156190	KT155536
Microsporum canis	CBS 445.51	KT155899	MH868458	KT156508		KT155563
Microsporum canis	CBS 482.76	KT155922	KT155267	KT156523	KT156239
Microsporum ferrugineum	CBS 317.31	KT155870	KT155214	KT156490	KT156200	KT155545
Microsporum ferrugineum	CBS 373.71	KT155886	KT155230	KT156499	KT156213	KT155555
Microsporum ferrugineum	CBS 449.61	KT155902	KT155247	KT156510	KT156225	KT155565
Microsporum ferrugineum	CBS 452.59	KT155906	KT155251	KT156514	KT156229
Microsporum ferrugineum	CBS 497.48 T	MF926389		MF898356		OU375002
Nannizzia sinensis	CGMCC 3.20873 = GZUIFR 22.012 T	ON365906	ON366333	ON568944	ON569004	ON569061
Nannizzia sinensis	GZUIFR 22.054	ON365907	ON366334	ON568945	ON569005	ON569062
Nannizzia sinensis	GZUIFR 22.055	ON365908	ON366335	ON568946	ON569006	ON569063
Nannizzia sinensis	GZUIFR 22.056	ON365909	ON366336	ON568947	ON569007	ON569064
Nannizzia aenigmatica	CBS 134549 T	MH378236	MH378258	MH378964	MH378959	MH378956
Nannizzia corniculata	CBS 364.81 T	MF926379	MF893231	MF898344	MF898416	MF898375
Nannizzia corniculata	CBS 366.81	KT155884	KT155228	MH378961	KT156211	KT155553
Nannizzia duboisii	CBS 349.49 T	MF926380	MH378259	MF898343	MH378960	MH378954
Nannizzia fulva	CBS 130934	KT155781	KT155112	KT156420	KT156125	KT155470
Nannizzia fulva	CBS 130942	KT155784	KT155115	KT156423	KT156128	KT155473
Nannizzia fulva	CBS 146.66	KT155807	KT155143	KT156439	KT156148	KT155495
Nannizzia fulva	CBS 147.66	KT155808	KT155144	KT156440	KT156149	KT155496
Nannizzia fulva	CBS 243.64	MF926375	MF893222	MF898334	MF898412	MF898368
Nannizzia fulva	CBS 287.55 T	MF926376	MH378255	MF898336	MF898413	MF898370
Nannizzia fulva	CBS 385.64	KT155887	KT155232	KT156501	KT156215	MH378957
Nannizzia fulva	CBS 529.71	MF926378	MF893240	MF898358	MF898414
Nannizzia graeserae	CBS 142595 T	KY290502	KY290501
Nannizzia gypsea	CBS 118893	KT155732	KT155056	KT156375	KT156082	KT155427
Nannizzia gypsea	CBS 120675	KT155745	KT155072	KT156390	KT156097	KT155441
Nannizzia gypsea	CBS 130936	KT155783	KT155114	KT156422	KT156127	KT155472
Nannizzia gypsea	CBS 130939	KT155625	MH378257	KT156288	KT155990	KT155337
Nannizzia gypsea	CBS 171.64	KT155814	KT155151	KT156446	KT156155	KT155501
Nannizzia gypsea	CBS 258.61 T	KT155845	KT155184	KT156466	KT156177	KT155522
Nannizzia incurvata	CBS 130948	KT155790	KT155121	KT156429	KT156133	KT155479
Nannizzia incurvata	CBS 161.69	MH378237	MH871014			LR743110
Nannizzia incurvata	CBS 174.64 T	KT155816	KT155153	KT156447	KT156156	KT155503
Nannizzia lorica	CBS 450.65 T	KT155905	KT155250	KT156513	KT156228	KT155568
Nannizzia nana	CBS 314.54 T	KT155868	KT155212	KT156488	KT156198	KT155543
Nannizzia nana	CBS 321.61	MH378251	MH869636
Nannizzia nana	CBS 322.61	MH378252		MF898341
Nannizzia nana	CBS 632.82	KT155952	KT155297	KT156544	KT156262	KT155593
Nannizzia perplicata	CCF 5086	LN896332				LN896334
Nannizzia persicolor	CBS 421.74	KT155893	KT155238	KT156506	KT156220	KT155560
Nannizzia persicolor	CBS 871.70 T	KT155656	MH378261	MH378963	KT156013	KT155356
Nannizzia polymorpha	CBS 121947 T	KT155750	KT155077	KT156393	KT156099	KT155444
Nannizzia praecox	CBS 288.55 T	MH378243	MH378260	MH378962	MF898417	MH378955
Paraphyton cookei	CBS 130935	KT155782	KT155113	KT156421	KT156126	KT155471
Paraphyton cookei	CBS 227.58	KT155834	KT155173	KT156460	KT156170	KT155514
Paraphyton cookei	CBS 228.58 T	KT155835	KT155174			KT155515
Paraphyton cookei	CBS 337.74	KT155874	KT155218	KT156494	KT156204	HQ916951
Paraphyton cookei	CBS 423.74	KT155894	KT155239		KT156221	KT155561
Paraphyton cookei	CBS 424.74	MF926386		MF898348	MF898418	MF898379
Paraphyton cookiellum	CBS 101.83 T	KT155670	KT154982	KT156314	KT156019	KT155363
Paraphyton cookiellum	CBS 102.83	KT155674	KT154986	KT156316	MF898411	KT155365
Paraphyton cutaneum	UAMH 4027	MT192521	MT192523			MT210641
Paraphyton cutaneum	CCF 6334	MT192521	MT192524			MT210640
Paraphyton mirabile	CBS 124422 T	MF926384				MK390171
Paraphyton mirabile	CBS 129179	MF926385				MK390173
Trichophyton africanum	CBS 808.72	LR794141	MH872305			LR794302
Trichophyton africanum	IHEM 19628	LR794142				LR794303
Trichophyton africanum	IHEM 4032 T	LR794140				LR794301
Trichophyton benhamiae	CBS 112368	KT155696	KT155014	KT156342		KT155391
Trichophyton benhamiae	CBS 112369	KT155697	KT155015	KT156343	KT156046	KT155392
Trichophyton benhamiae	CBS 112370	KT155698	KT155016	KT156344	KT156047	KT155393
Trichophyton benhamiae	CBS 112371	KT155699	KT155017	KT156345	KT156048	KT155394
Trichophyton benhamiae	CBS 112857	KT155700	KT155018	KT156346	KT156049	KT155395
Trichophyton benhamiae	CBS 112859	KT155701	KT155019	KT156347	KT156050	KT155396
Trichophyton benhamiae	CBS 120669	KT155744	KT155071	KT156389	KT156096	KT155440
Trichophyton benhamiae	CBS 280.83	KT155855	KT155196	KT156476	KT156186	KT155532
Trichophyton benhamiae	CBS 624.66 T	MF926366	MF893244	MF898361	MF898410	MF898388
Trichophyton benhamiae	CBS 806.72	KT155966	KT155311	KT156553	KT156270	KT155604
Trichophyton benhamiae	CBS 809.72	KT155967	KT155312	KT156554	KT156271	KT155605
Trichophyton benhamiae	CBS 934.73	KT155968	KT155313	KT156555	KT156272	KT155606
Trichophyton benhamiae var. benhamiae	CBS 623.66	KT155946	KT155291	KT156541	MF898409	KT155589
Trichophyton benhamiae var. benhamiae	CCF 6486	LR794130				LR794286
Trichophyton benhamiae var. luteum	IHEM 25068	LR794131				LR794287
Trichophyton bullosum	CBS 131645	KT155627		KT156289	KT155991	KT155338
Trichophyton bullosum	CBS 363.35 T	KT155882	KT155226	KT156497	KT156209	KT155552
Trichophyton bullosum	CBS 557.50	KT155942	KT155286	KT156537	KT156254	KT155587
Trichophyton cf. erinacei	IHEM 25164	OU231063				OU231198
Trichophyton cf. erinacei	IHEM 19629	MK298822				MK390069
Trichophyton concentricum	CBS 196.26 T	KT155824	KT155162	KT156453	KT156161	KT155507
Trichophyton concentricum	CBS 448.61	KT155900	KT155245	KT156509	KT156223	KT155564
Trichophyton concentricum	CBS 563.83	KT155944	KT155288	KT156539	KT156256
Trichophyton equinum	CBS 100080 T	KT155665	KT154977	KT156309	KT156014	KT155358
Trichophyton equinum	CBS 109036	KT155683	KT154997	KT156326	KT156031	KT155375
Trichophyton equinum	CBS 270.66 T	KT155643	MF893225	KT156294	KT155999	KT155346
Trichophyton equinum	CBS 285.30	KT155645	MF893226	KT156296	KT156001	KT155348
Trichophyton equinum	CBS 112191	KT155692	KT155009	KT156337	KT156041	KT155386
Trichophyton erinacei	CBS 124411	KT155757	KT155084	KT156399	KT156103	KT155449
Trichophyton erinacei	CBS 344.79	KT155878	KT155222	KT156495	KT156206	KT155550
Trichophyton erinacei	CBS 474.76	KT155917	KT155262	KT156518	KT156235	KT155572
Trichophyton erinacei	CBS 511.73 T	KT155933	KT155278	KT156529	KT156246	KT155580
Trichophyton eriotrephon	CBS 220.25 T	MF926365	KU205265	MF898333	MF898408	KU378224
Trichophyton europaeum	IHEM 22725 T	LR794134				LR794290
Trichophyton europaeum	IHEM 25139	LR794135				LR794291
Trichophyton indotineae	CBS 146623 T	LC508024
Trichophyton indotineae	CBS 146624	LC508728
Trichophyton interdigitale	CBS 108.91	KT155677	KT154991	KT156320	KT156026	KT155369
Trichophyton interdigitale	CBS 110.65	MH858507	KT155001	KT156329	KT156035	KT155378
Trichophyton interdigitale	CBS 113880	KT155711	KT155030	KT156356	KT156061	KT155406
Trichophyton interdigitale	CBS 117723	KT155725	KT155047	KT156367	KT156073	KT155418
Trichophyton interdigitale	CBS 119447	KT155733	KT155058	KT156377	KT156084	KT155429
Trichophyton interdigitale	CBS 232.76	KT155838	KT155177	KT156463	KT156172	KT155518
Trichophyton interdigitale	CBS 425.63	MF926359	MF893233	MF898349	MF898393	MF898380
Trichophyton interdigitale	CBS 449.74	KT155904	KT155249	KT156512	KT156227	KT155567
Trichophyton interdigitale	CBS 475.93	MF926357	MF893235	MF898353	MF898397	MF898383
Trichophyton interdigitale	CBS 559.66	KT155943	KT155287	KT156538	KT156255	KT155588
Trichophyton interdigitale	CBS 647.73	KT155955	KT155300	KT156546	KT156264	KT155595
Trichophyton japonicum	CBS 807.72 T	LR794132				LR794288
Trichophyton japonicum	DMF 1658	LR794133				LR794289
Trichophyton mentagrophytes	CBS 117724	KT155726	KT155048	KT156368	KT156074	KT155419
Trichophyton mentagrophytes	CBS 120324	KT155741	KT155067	KT156385	KT156092	KT155436
Trichophyton mentagrophytes	CBS 120356	KT155742	KT155068	KT156386	KT156093	KT155437
Trichophyton mentagrophytes	CBS 120357	KT155743	KT155069	KT156387	KT156094	KT155438
Trichophyton mentagrophytes	CBS 124401	KT155753	KT155080	KT156395	KT156100	KT155446
Trichophyton mentagrophytes	CBS 124404	KT155754	KT155081	KT156396	KT156101	KT155447
Trichophyton mentagrophytes	CBS 124410	KT155756	KT155083	KT156398	KT156102	KT155448
Trichophyton mentagrophytes	CBS 124415	KT155758	KT155085	KT156400	KT156104	KT155450
Trichophyton mentagrophytes	CBS 124419	KT155759	KT155086	KT156401	KT156105	KT155451
Trichophyton mentagrophytes	CBS 124420	KT155760	KT155087	KT156402	KT156106	KT155452
Trichophyton mentagrophytes	CBS 124421	KT155761	KT155088	KT156403	KT156107	KT155453
Trichophyton mentagrophytes	CBS 124424	KT155762	KT155089	KT156404	KT156108	KT155454
Trichophyton mentagrophytes	CBS 124425	KT155763	KT155090	KT156405	KT156109	KT155455
Trichophyton mentagrophytes	CBS 124426	KT155764	KT155091	KT156406	KT156110	KT155456
Trichophyton mentagrophytes	CBS 304.38	MF926360	MF893229	MF898338	MF898396	MF898372
Trichophyton mentagrophytes	IHEM 4268 T	MF926358		MF898365		MF898391
Trichophyton mentagrophytes	CBS 646.73	MF926364	MF893245	MF898362	MF898395	MF898389
Trichophyton persicum	CCF 6543 T	MW936609				MW959139
Trichophyton quinckeanum	CBS 158.66	KT155810	KT155147	KT156443	KT156152	KT155498
Trichophyton quinckeanum	CBS 318.56	KT155871	KT155215	KT156491	KT156201	KT155546
Trichophyton quinckeanum	IHEM 13697 T	MF926363	NG_069693	MF898364	MF898399	MF898390
Trichophyton rubrum	CBS 100081	KT155666	KT154978	KT156310	KT156015	KT155359
Trichophyton rubrum	CBS 100084	KT155667	KT154979	KT156311	KT156016	KT155360
Trichophyton rubrum	CBS 100238	KT155669	KT154981	KT156313	KT156018	KT155362
Trichophyton rubrum	CBS 102856	KT155676	KT154988	KT156317	KT156023	KT155366
Trichophyton rubrum	CBS 110399	KT155686	KT155003	KT156331		KT155380
Trichophyton rubrum	CBS 115314	KT155714	KT155033	KT156359	KT156064	KT155409
Trichophyton rubrum	CBS 115315		KT155034	KT156360	KT156065	KT155410
Trichophyton rubrum	CBS 115316	KT155715	KT155035	KT156361	KT156066	KT155411
Trichophyton rubrum	CBS 115317	KT155716	KT155036	KT156362	KT156067	KT155412
Trichophyton rubrum	CBS 115318	KT155717	KT155037	KT156363	KT156068	KT155413
Trichophyton rubrum	CBS 117539	KT155724	KT155046	KT156366	KT156072	KT155417
Trichophyton rubrum	CBS 118534	KR336681	KT155049	KT156369	KT156075	KT155420
Trichophyton rubrum	CBS 120425		KT155070	KT156388	KT156095	KT155439
Trichophyton rubrum	CBS 202.88	AJ270804	MF893221	MF898332	MF898401	MF898367
Trichophyton rubrum	CBS 288.86	AJ270793	MF893227	MF898337	MF898407	MF898371
Trichophyton rubrum	CBS 376.49	MF926369	MF893232	MF898345	MF898402	MF898376
Trichophyton rubrum	CBS 392.58 T	KT155889	KT155234	KT156503	KT156217	KT155557
Trichophyton rubrum	CBS 592.68	MF926371	MF893242	MF898359	MF898404	MF898387
Trichophyton schoenleinii	CBS 118537	KT155728	KT155051	KT156371	KT156077	KT155422
Trichophyton schoenleinii	CBS 118538	KT155729	KT155052	KT156372	KT156078	KT155423
Trichophyton schoenleinii	CBS 118539	KT155730	KT155053	KT156373	KT156079	KT155424
Trichophyton schoenleinii	CBS 458.59 T	KT155913	KT155258	KT156516	KT156233	KT155570
Trichophyton simii	CBS 417.65 T	KT155890	KT155235	KT156504	KT156218	KT155558
Trichophyton simii	CBS 449.65	KT155903	KT155248	KT156511	KT156226	KT155566
Trichophyton simii	CBS 520.75	KT155934	KT155279	KT156530	KT156247
Trichophyton soudanense	IHEM 19752 T	MK298849				MK390096
Trichophyton soudanense	CBS 452.61	AJ270809		MF898351	MF898406	MF898382
Trichophyton spiraliforme	CCF 6259 T	MW936628				MW959140
Trichophyton tonsurans	CBS 109033	KT155681	KT154995	KT156324	KT156030	KT155373
Trichophyton tonsurans	CBS 109034	KT155682	KT154996	KT156325		KT155374
Trichophyton tonsurans	CBS 112186	KT155688	KT155005	KT156333	KT156037	KT155382
Trichophyton tonsurans	CBS 112187	KT155689	KT155006	KT156334	KT156038	KT155383
Trichophyton tonsurans	CBS 112189	KT155690	KT155007	KT156335	KT156039	KT155384
Trichophyton tonsurans	CBS 112190	KT155691	KT155008	KT156336	KT156040	KT155385
Trichophyton tonsurans	CBS 112192		KT155010	KT156338	KT156042	KT155387
Trichophyton tonsurans	CBS 112193	KT155693	KT155011	KT156339	KT156043	KT155388
Trichophyton tonsurans	CBS 112194	KT155694	KT155012	KT156340	KT156044	KT155389
Trichophyton tonsurans	CBS 112195	KT155695	KT155013	KT156341	KT156045	KT155390
Trichophyton tonsurans	CBS 182.76	KT155821	KT155159	KT156452
Trichophyton tonsurans	CBS 496.48 T	KT155650	MF893237	KT156301	KT156005	KT155352
Trichophyton verrucosum	CBS 130944	KT155786	KT155117	KT156425	KT156130	KT155475
Trichophyton verrucosum	CBS 130945	KT155787	KT155118	KT156426	KT156131	KT155476
Trichophyton verrucosum	CBS 130946	KT155788	KT155119	KT156427		KT155477
Trichophyton verrucosum	CBS 130947	KT155789	KT155120	KT156428	KT156132	KT155478
Trichophyton verrucosum	CBS 161.66	KT155811	KT155148	KT156444	KT156153	KT155499
Trichophyton verrucosum	CBS 282.82	KT155858	KT155199	KT156478	KT156188	KT155534
Trichophyton verrucosum	CBS 326.82	KT155873	KT155217	KT156493	KT156203	KT155548
Trichophyton violaceum	CBS 118535	KT155727	KT155050	KT156370	KT156076	KT155421
Trichophyton violaceum	CBS 118548		KT155054	KT156374	KT156080	KT155425
Trichophyton violaceum	CBS 119446	MK806619	KT155057	KT156376	KT156083	KT155428
Trichophyton violaceum	CBS 120316	KT155737	KT155062	KT156380	KT156087	KT155432
Trichophyton violaceum	CBS 120317	MK806620	KT155063	KT156381	KT156088
Trichophyton violaceum	CBS 120318	KT155738	KT155064	KT156382	KT156089	KT155433
Trichophyton violaceum	CBS 120319	KT155739	KT155065	KT156383	KT156090	KT155434
Trichophyton violaceum	CBS 120320	KT155740	KT155066	KT156384	KT156091	KT155435
Trichophyton violaceum	CBS 201.88	KT310173	MF893220	MF898331	MF898400	MF898366
Trichophyton violaceum	CBS 305.60	MF926372	MF893230	MF898339	MF898405	MF898373
Trichophyton violaceum	CBS 359.62	KT155881	KT155225	KT156496	KT156208	KT155551
Trichophyton violaceum	CBS 517.63	MF926370	MF893238	MF898357	MF898403	MF898386
Chrysosporium europae	CBS 321.86 T	NR_077134	MZ435278	KT156298	KT156002	KT155349
Keratinophyton evolceanui	CBS 116.63 T	NR_159740	KT155039	KT156364	KT156069	KT155414
Keratinophyton indicum	CBS 117.63 T	NR_145203	KT155044	KT156365	KT156070	KT155415
Keratinophyton sp.	CBS 264.79	KT155847	KT155186	KT156467	KT156179	KT155523
Aphanoascus crassitunicatus	CBS 167.78 T	KT155812	MH872884	KT156445	KT156154	KT155500
Aphanoascus foetidus	CBS 143.77	NR_145206	KT155141	KT156438	KT156146	KT155493
Aphanoascus foetidus	CBS 320.86	NR_145207	NG_064142	KT156492	KT156202	KT155547
Aphanoascus sp.	CBS 111.58	KT155687	KT155004	KT156332	KT156036	KT155381
Figure 14
Species	Strain number	ITS	LSU	MCM7	RPB2	EF1A
Geomyces auratus	CBS 108.14	KF039895	KF017864	KF017690	KF017746	KF017805
Geomyces obovatus	CGMCC 3.18491 T	MT509362	MT509376	MT534202	MT534216	MT534227
Geomyces obovatus	CGMCC 3.18492	MT509363	MT509377	MT534203	MT534217	MT534228
Pseudeurotium zonatum	CBS 329.36 T	AY129286	DQ470988		DQ470940	DQ471112
Pseudeurotium zonatum	CBS 391.61	MH858096	MH869666
Pseudogymnoascus antarcticus	CHFC-EA569	JX845280	MN417282	MN432493	MN418135	MN418131
Pseudogymnoascus appendiculatus	02NH11	JX270356	KF017819	KF017650	KF017704	KF017759
Pseudogymnoascus appendiculatus	07MA02	JX270402	KF017827	KF017658	KF017712	KF017767
Pseudogymnoascus australis	CHFC-EA567	MN417287	MN417284	MN432491	MN418137	MN418133
Pseudogymnoascus botryoides	CGMCC 3.20875 = GZUIFR 22.024 T	ON365910	ON366337		ON568967	ON568902
Pseudogymnoascus botryoides	GZUIFR 22.044	ON365911	ON366338		ON568968	ON568903
Pseudogymnoascus botryoides	GZUIFR 22.045	ON365912	ON366339		ON568969	ON568904
Pseudogymnoascus botryoides	GZUIFR 22.046	ON365913	ON366340		ON568970	ON568905
Pseudogymnoascus camphorae	CGMCC 3.20876 = GZUIFR 22.021 T	ON365914	ON366341	ON568921	ON568971	ON568906
Pseudogymnoascus camphorae	GZUIFR 22.049	ON365915	ON366342	ON568922	ON568972	ON568907
Pseudogymnoascus catenatus	GZUIFR 21.813	MZ444078	MZ444105	MZ490760	MZ488543	MZ488520
Pseudogymnoascus catenatus	CGMCC 3.20472 T	MZ444080	MZ444107	MZ490762	MZ488545	MZ488522
Pseudogymnoascus destructans	20631.2	EU884921	KF017865	KF017691	KF017747	KF017806
Pseudogymnoascus fujianensis	CGMCC 3.20474 T	MZ444084	MZ444111	MZ490766	MZ488549	MZ488526
Pseudogymnoascus fujianensis	GZUIFR 21.820	MZ444085	MZ444112	MZ490767	MZ488550	MZ488527
Pseudogymnoascus griseus	CHFC-EA568	MN417288	MN417285	MN432492	MN418138	MN418134
Pseudogymnoascus guizhouensis	GZUIFR 376.1 T	MT509369	MT509383	MT534209	MT534223	MT534234
Pseudogymnoascus guizhouensis	GZUIFR 376.2	MT509370	MT509384	MT534210	MT534224	MT534235
Pseudogymnoascus lanuginosus	CHFC-EA570	MN417286	MN417283	MN418139	MN418136	MN418132
Pseudogymnoascus lindneri	02NH05	JX270350	KF017818	KF017649	KF017703	KF017758
Pseudogymnoascus lindneri	LHU158 T	MN542212			MN541384	MN541383
Pseudogymnoascus palmeri	WSF3629	KF039897	KF017870	KF017696	KF017751	KF017811
Pseudogymnoascus palmeri	LHU407	MT988150			MW054468	MW054467
Pseudogymnoascus papyriferae	CGMCC 3.20877 = GZUIFR 22.020 T	ON365916	ON366343	ON568923	ON568973	ON568908
Pseudogymnoascus roseus	05NY06	JX270385	KF017824	KF017655	KF017709	KF017764
Pseudogymnoascus roseus	05NY08	JX270387	KF017825	KF017656	KF017710	KF017765
Pseudogymnoascus roseus	05NY09	JX270388	KF017826	KF017657	KF017711	KF017766
Pseudogymnoascus shaanxiensis	GZUIFR HZ5.7 T	MT509366	MT509380	MT534206	MT534220	MT534231
Pseudogymnoascus shaanxiensis	GZUIFR 21.801	MZ444066	MZ444093	MZ490748	MZ488531	MZ488508
Pseudogymnoascus sinensis	CGMCC 3.18493 T	MT509364	MT509378	MT534204	MT534218	MT534229
Pseudogymnoascus sinensis	CGMCC 3.18494	MT509365	MT509379	MT534205	MT534219	MT534230
Pseudogymnoascus sp.	04NY11	JX270375	KF017821	KF017652	KF017706	KF017761
Pseudogymnoascus sp.	04NY17A	JX270378	KF017823	KF017654	KF017708	KF017763
Pseudogymnoascus sp.	10NY08	JX270432	KF017829	KF017659	KF017714	KF017769
Pseudogymnoascus sp.	10NY09	JX270433	KF017830	KF017660	KF017715	KF017770
Pseudogymnoascus sp.	10NY10	JX270434	KF017831		KF017716	KF017771
Pseudogymnoascus sp.	11MA03	JX270438	KF017832	KF017661	KF017717	KF017772
Pseudogymnoascus sp.	11MA05	JX270440	KF017833	KF017662	KF017718	KF017773
Pseudogymnoascus sp.	11MA07	JX270442	KF017834	KF017663	KF017719	KF017774
Pseudogymnoascus sp.	11MA08	JX270443	KF017835	KF017664	KF017720	KF017775
Pseudogymnoascus sp.	12NJ13	JX270459	KF017838	KF017667	KF017722	KF017778
Pseudogymnoascus sp.	15PA11	JX270486	KF017843	KF017671	KF017727	KF017783
Pseudogymnoascus sp.	17WV03	JX270510	KF017844	KF017672	KF017728	KF017784
Pseudogymnoascus sp.	17WV06	JX270513		KF017673	KF017729	KF017785
Pseudogymnoascus sp.	18VA07	JX270527	KF017847	KF017675		KF017788
Pseudogymnoascus sp.	18VA08	JX270528	KF017848	KF017676	KF017731	KF017789
Pseudogymnoascus sp.	18VA12	JX270532	KF017849		KF017732	KF017790
Pseudogymnoascus sp.	18VA13	JX270533	KF017850		KF017733	KF017791
Pseudogymnoascus sp.	20KY08	JX270562	KF017851	KF017677	KF017734	KF017792
Pseudogymnoascus sp.	20KY10	JX270563	KF017852	KF017678	KF017735	KF017793
Pseudogymnoascus sp.	20KY12	JX270565	KF017853	KF017679	KF017736	KF017794
Pseudogymnoascus sp.	21IN01	JX270568	KF017854	KF017680	KF017737	KF017795
Pseudogymnoascus sp.	21IN05	JX270572	KF017855	KF017681	KF017738	KF017796
Pseudogymnoascus sp.	21IN10	JX270577	KF017856	KF017682	KF017739	KF017797
Pseudogymnoascus sp.	24MN04	JX270612	KF017859	KF017685	KF017741	KF017800
Pseudogymnoascus sp.	24MN06	JX270614	KF017860	KF017686	KF017742	KF017801
Pseudogymnoascus sp.	24MN14	JX270622	KF017862	KF017688	KF017744	KF017803
Pseudogymnoascus sp.	24MN18	JX270626	KF017863	KF017689	KF017745	KF017804
Pseudogymnoascus sp.	22984-1-I1	JX415262	KF017866	KF017692		KF017807
Pseudogymnoascus sp.	23014-1-I6	JX512256	KF017867	KF017693	KF017748	KF017808
Pseudogymnoascus sp.	A07MA10	KF039893	KF017828		KF017713	KF017768
Pseudogymnoascus sp.	15PA10B	KF039894	KF017842	KF017670	KF017726	KF017782
Pseudogymnoascus sp.	RMF 7792	KF039898	KF017871	KF017697	KF017752	KF017812
Pseudogymnoascus sp.	MN-Mycosel-7	KF039899	KF017872	KF017698	KF017753	KF017813
Pseudogymnoascus turneri	LHU121 T	MN542213			MN541380	MN541379
Pseudogymnoascus turneri	Ps5	MN542214			MN541382	MN541381
Pseudogymnoascus verrucosus	04NY16	JX270377	KF017822	KF017653	KF017707	KF017762
Pseudogymnoascus verrucosus	24MN13	JX270621	KF017861	KF017687	KF017743	KF017802
Pseudogymnoascus yunnanensis	CGMCC 3.20879	ON365917	ON366344	ON568924	ON568974	ON568909
Pseudogymnoascus yunnanensis	GZUIFR 22.047	ON365918	ON366345	ON568925	ON568975	ON568910
Pseudogymnoascus yunnanensis	CGMCC 3.20880	ON365922	ON366349	ON568929	ON568979	ON568914
Pseudogymnoascus yunnanensis	GZUIFR 22.048	ON365923	ON366350	ON568930	ON568980	ON568915
Pseudogymnoascus yunnanensis	CGMCC 3.20475 T	MZ444072	MZ444099	MZ490754	MZ488537	MZ488514
Pseudogymnoascus yunnanensis	GZUIFR 21.808	MZ444073	MZ444100	MZ490755	MZ488538	MZ488515
Pseudogymnoascus zhejiangensis	CGMCC 3.20476 T	MZ444075	MZ444102	MZ490757	MZ488540	MZ488517
Pseudogymnoascus zhejiangensis	GZUIFR 21.811	MZ444076	MZ444103	MZ490758	MZ488541	MZ488518
Pseudogymnoascus zongqii	CGMCC 3.20878 = GZUIFR 22.025 T	ON365919	ON366346	ON568926	ON568976	ON568911
Pseudogymnoascus zongqii	GZUIFR 22.042	ON365920	ON366347	ON568927	ON568977	ON568912
Pseudogymnoascus zongqii	GZUIFR 22.043	ON365921	ON366348	ON568928	ON568978	ON568913
Solomyces guizhouensis	CGMCC 3.20477 T	MZ444069	MZ444096	MZ490751	MZ488534	MZ488511
Solomyces guizhouensis	GZUIFR 21.805	MZ444070	MZ444097	MZ490752	MZ488535	MZ488512
Solomyces sinensis	CGMCC 3.18498 T	MT509373	MT509387	MT534213		MT534238
Solomyces sinensis	CGMCC 3.18499	MT509374	MT509388	MT534214		MT534239
Undetermined	12NJ08	JX270454	KF017836	KF017665		KF017776
Undetermined	12NJ10	JX270456	KF017837	KF017666	KF017721	KF017777
Undetermined	17WV09	JX270515	KF017846	KF017674		KF017787
Undetermined	23WI08	JX270598	KF017858			KF017799
Undetermined	23WI14	JX270604		KF017684
Zongqia sinensis	CGMCC 3.20471 T	MZ444088	MZ444115	MZ490770	MZ488553
Zongqia sinensis	GZUIFR 21.824	MZ444089	MZ444116	MZ490771	MZ488554
Zongqia sinensis	GZUIFR 21.825	MZ444090	MZ444117	MZ490772	MZ488555
Leuconeurospora pulcherrima	CBS 343.76	KF049206	FJ176884		FJ238367	FJ238409
Leuconeurospora sp.	02NH04	JX270349	KF017817	KF017648	KF017702	KF017757
Leuconeurospora sp.	15PA04	JX270479	KF017841	KF017669	KF017725	KF017781
Figure 19
Species	Strain number	ITS	TUB
Clonostachys agrawalii	CBS 533.81 T	AF358241	AF358187
Clonostachys apocyni	CBS 130.87 T	AF210688	AF358168
Clonostachys aranearum	GZACQLS0625 T	KT895417
Clonostachys aureofulvella	CBS 195.93	AF358226	AF358181
Clonostachys buxi	CBS 696.93	KM231840	KM232111
Clonostachys candelabrum	CBS 504.67	AF210668
Clonostachys capitata	CBS 218.93 T	AF358240	AF358188
Clonostachys chlorina	CBS 287.90 T	NR_137651
Clonostachys chloroleuca	CBS 141588 T	KC806286	KF871172
Clonostachys coccicola	HD-2016	KU720552
Clonostachys compactiuscula	CBS 913.97 T	AF358245	AF358194
Clonostachys divergens	CBS 967.73b T	NR_137532	AF358191
Clonostachys epichloe	CBS 101037 T	AF210675	AF358209
Clonostachys eriocamporesiana	MFLUCC 17–2620 T	MN699132	MN699965
Clonostachys eriocamporesii	MFLUCC 19-0486 T	MN699133
Clonostachys farinosa	CBS 364.78 T	MH861151	AF358153
Clonostachys grammicospora	CBS 209.93 T	NR_137650	AF358206
Clonostachys grammicosporopsis	CBS 115.87	AF210679	AF358204
Clonostachys impariphialis	10503	KX096609
Clonostachys indicus	IBP2 T	KT291441
Clonostachys intermedia	CBS 508.82 T	NR_137652
Clonostachys kowhai	CBS 461.95 T	AF358250	AF358170
Clonostachys krabiensis	MFLUCC 16-0254 T	MH388335
Clonostachys levigata	CBS 948.97	AF210680	AF358196
Clonostachys lucifer	CBS 100008 T	AF210683	AF358208
Clonostachys miodochialis	CBS 997.69 T	NR_137649	AF358210
Clonostachys oblongispora	CBS 100285 T	AF358248	AF358169
Clonostachys phyllophila	CBS 921.97 T	NR_137531
Clonostachys pityrodes	CBS 102033 T	AF210672	AF358212
Clonostachys pseudochroleuca	CBS 187.94 T	KJ499909	KF871188
Clonostachys pseudostriata	CBS 119.87	AF358251	AF358183
Clonostachys pseudostriatopsis	MAFF 239827		AB237465
Clonostachys ralfsii	CBS 102845	AF358253	AF358219
Clonostachys rhizophaga	CBS 202.37 T	AF358225	AF358156
Clonostachys rogersoniana	CBS 920.97 T		KX185047
Clonostachys rogersoniana	MFLU 19-0987	MT215572	MT212208
Clonostachys rosea	CBS 710.86 T	AF358235	AF358161
Clonostachys rosea f. cantenulata	CBS 154.27 T	NR_145021	AF358160
Clonostachys rossmaniae	CBS 210.93	AF358227	AF358213
Clonostachys samuelsii	CBS 699.97 T	AF358236	AF358190
Clonostachys saulensis	BRFM 2782 T	MK635054
Clonostachys sesquicillii	CBS 180.88 T	AF210666	AF358214
Clonostachys setosa	CBS 834.91	AF210670	AF358211
Clonostachys setosa	CBS 917.97 T	NR_154746
Clonostachys shanghaiensis	CGMCC 3.20773 = GZUIFR 21.915 T	OL897002
Clonostachys shanghaiensis	GZUIFR 21.916	OL897003
Clonostachys solani	CBS 752.68 T	MH859224	AF358221
Clonostachys solani f. nigrovirens	CBS 142.91	AF358244	AF358178
Clonostachys solani f. solani	CBS 228.74	AF358243
Clonostachys spinulosispora	CLLG 12001	MH634702
Clonostachys sporondochialis	CBS 101921 T	AF210685	AF358149
Clonostachys subquaternata	CBS 107.87		AF358207
Clonostachys subquaternata	CBS 100003 T	MT537603
Clonostachys swieteniae	MFLUCC 18-0572 T	MT215573
Clonostachys vesiculosa	HMAS 183151	NR_119828
Clonostachys viticola	MUM 18.51 T	MK156282	MK156290
Clonostachys wenpingii	HMAS 172156 T	NR_119651	HM054127
Clonostachys zelandiaenovae	CBS 232.80 T	AF210684	AF358185
Calonectria ilicicola	CBS 190.50	GQ280605	AF333412
Fusarium acutatum	CBS 402.97	MH862652	MT011051
Figure 21
Species	Strain number	ITS	LSU	RPB2	EF1A
Fusarium siculi	CBS 142422 T	LT746262	LT746262	LT746327	LT746214
Fusarium annulatum	CBS 258.54 T	MH857317	MH868857	MT010983	MT010994
Fusarium fujikuroi	CBS 257.52	MH857023	MH868552	MW402812	MW402119
Fusarium hoodiae	CBS 132474 T	MH866022	MH877470	MH484929	MH485020
Fusarium callistephi	CBS 187.53 T	MH857158	MH868694	MH484875	MH484966
Fusarium katobaruense	InaCC F963 T	LS479417	LS479890	LS479859	LS479445
Fusarium neosemitectum	CBS 189.60 T	MH857950	MH869499	MN170422	MN170489
Fusarium camptoceras	CBS 193.65 T	MH858537	MH870175	MN170383	MN170450
Cyanonectria multiformsporum	CGMCC 3.20774 T	OL897004	OL897046	ON568981
Cyanonectria multiformsporum	GZUIFR 21.909	OL897005	OL897047	ON568982
Cyanonectria cyanostoma	CBS 101734 T	HQ897814	MH874353	MW834002	HM626647
Cyanonectria buxi	BBA 64985	HQ897809		HQ897746	HQ728151
Luteonectria albida	CBS 102683	MW827615	MH874402	MW834016	MW834283
Luteonectria albida	NRRL 22152 T			JX171605
Luteonectria nematophila	NRRL 54600			JX171664
Setofusarium setosum	CBS 574.94	MW827633	MW827674	MW834033	MW834293
Setofusarium setosum	CBS 635.92 T	MW827634	MW827675	JX171651	MW834294
Albonectria rigidiuscula	CBS 133754	MW827602	MW827641		MW834269
Neocosmospora ferruginea	CBS 109028 T	DQ094446	DQ236488	EU329581	DQ246979
Neocosmospora cyanescens	CBS 518.82 T	AB190389	LR583920	LR583826	LR583605
Neocosmospora parceramosa	CBS 115695 T	JX435199	JX435199	JX435249	JX435149
Neocosmospora bostrycoides	CBS 144.25 T	LR583704	LR583912	LR583818	LR583597
Geejayessia cicatrica	CBS 125550	HM626654	HM626666	HQ897697	HM626642
Geejayessia celtidicola	CBS 125502 T	HM626657	HM626669	MW834013	HM626638
Geejayessia atrofusca	CBS 125482	MH863592	MH875066	HQ897775	MW834282
Nothofusarium devonianum	NRRL 22134 T	MW827632	MW827673	JX171603	MW834291
Rectifusarium ventricosum	CBS 748.79 T	HQ897816	KM231658	JX171597	KM231924
Rectifusarium robinianum	CBS 430.91 T	KM231794	NG_058096	JX171633	KM231923
Bisifusarium nectrioides	CBS 176.31 T	EU926245	EU926245	JX171591	EU926312
Bisifusarium penzigii	CBS 317.34 T			KM232362	EU926324
Bisifusarium dimerum	CBS 108944 T	JQ434586	JQ434514	HM347218	KR673912
Ilyonectria destructans	CBS 264.65	MH858563	KM515927	MW834015	JF735695
Ilyonectria capensis	CBS 132815 T	NR_152887	NG_070049	MW834014	JX231119
Figure 23
Species	Strain number	ITS	LSU	RPB2	EF1A
Fusarium abutilonis	NRRL 66737 T	OM117600		OM160846	OM160867
Fusarium abutilonis	NRRL 66738	OM117601		OM160847	OM160868
Fusarium algeriense	NRRL 66647 T	MF120477		MF120499	MF120510
Fusarium annulatum	CBS 258.54 T	MH857317	MH868857	MT010983	MT010994
Fusarium atrovinosum	CBS 445.67 T	MH859028	MH870726	MW928822	MN120752
Fusarium austroafricanum	NRRL 66741 T			MH742616	MH742687
Fusarium aywerte	NRRL 25410 T			JX171626
Fusarium beomiforme	NRRL 13606 T	MH862691		MF120496	MF120507
Fusarium brachypodum	CGMCC 3.20776 = GZUIFR 21.910 T	OL897010	OL897052	ON568983	ON568916
Fusarium brachypodum	GZUIFR 21.911	OL897011	OL897053	ON568984	ON568917
Fusarium bubalinum	CBS 161.25 T	MH854830	MH866331	MN170381	MN170448
Fusarium buharicum	CBS 178.35 T	MH855630	MH867140	KX302928	KX302912
Fusarium buharicum	CBS 796.70	MH859947		JX171563
Fusarium burgessii	CBS 125537 T	MH863590	MH875064	HQ646393	HQ667148
Fusarium callistephi	CBS 187.53 T	MH857158	MH868694	MH484875	MH484966
Fusarium camptoceras	CBS 193.65 T	MH858537	MH870175	MN170383	MN170450
Fusarium cassiae	MFLUCC 18-0573 T	NR_171097	NG_073860	MT212197	MT212205
Fusarium celtidicola	MFLUCC 16-0526 T	MG873469	MG873466	ON759296	ON745620
Fusarium chlamydosporum	CBS 145.25 T	MH854820	MH866320	MN120735	MN120754
Fusarium citricola	CBS 142421 T	LT746245	LT746245	LT746310	LT746197
Fusarium citriforme	CBS 253.50 T	MH856607	MH868113	MW928823	KR071775
Fusarium coffeatum	CBS 635.76 T	MH861016	MH872788	MN120736	MN120755
Fusarium concolor	NRRL 13994 T	MH855479	MH866960	MH742569	MH742650
Fusarium continuum	CBS 140841 T	KM236752	MH878195	KM236782
Fusarium convolutans	CBS 144207 T		MN749523	LT996141	LT996094
Fusarium convolutans	CBS 144208			OM160856	OM160877
Fusarium fujikuroi	CBS 221.76 T	MH857023	MH868552	KU604255	MN534010
Fusarium guadeloupense	NRRL 36125 T	OM117608		OM160854	OM160875
Fusarium guadeloupense	NRRL 66743	OM117607		OM160853	OM160874
Fusarium heterosporum	CBS 720.79	MW827609	MW827649	JX171594
Fusarium hoodiae	CBS 132474 T	MH866022	MH877470	MH484929	MH485020
Fusarium hostae	NRRL 29889 T			JX171640	AY329034
Fusarium incarnatum	CBS 132.73 T		MH878482	MN170409	MN170476
Fusarium katobaruense	InaCC F963 T	LS479417	LS479890	LS479859	LS479445
Fusarium langsethiae	CBS 113234 T	NR_121214		MW928828	AB674298
Fusarium lyarnte	CBS 125536 T	MH863589	MH875063	JX171661	EF107118
Fusarium magnoliae-champaca	MFLUCC 18-0580 T	NR_171098	NG_073861	MT212198
Fusarium miscanthi	NRRL 26231 T			MN193906	MN193878
Fusarium neosemitectum	CBS 189.60 T	MH857950	MH869499	MN170422	MN170489
Fusarium newnesense	NRRL 66241 T				KP083261
Fusarium nisikadoi	CBS 456.97 T	MH862661	MH874267	MG282421	KR909358
Fusarium nodosum	CBS 201.63 T		MH869870	MN120743	MN120763
Fusarium oxysporum	CBS 144134 T			MH484953	MH485044
Fusarium palustre	CBS 126795 T	MH864234	MH875686	KT597731	GQ856941
Fusarium polyphialidicum	CBS 961.87 T	GQ505763	KU604128	JX171569	MH742681
Fusarium redolens	NRRL 25600 T	MH858041	MH869606	MT409443	MT409453
Fusarium salinense	CBS 142420 T	LT746241	LT746241	LT746306	LT746193
Fusarium sarcochroum	NRRL 20472 T	MW827611	MW827651	JX171586	MW834278
Fusarium siculi	CBS 142422 T	LT746262	LT746262	LT746327	LT746214
Fusarium sinensis	CBS 122710 T	MH863232	MH874759		EF531235
Fusarium sp.1	NRRL 66180			KX302930	KX302914
Fusarium sp.1	NRRL 66181			KX302931	KX302915
Fusarium sp.2	NRRL 66739	OM117606		OM160852	OM160873
Fusarium spartum	NRRL 66896 T	MT435070	MT435070	MT409449	MT409459
Fusarium sporodochiale	CBS 220.61 T	MH858030	MH869595	MN120749	MN120770
Fusarium sublunatum	CBS 189.34 T	MH855485	MH866966	JX171565	OM160871
Fusarium sublunatum	CBS 190.34			KX302935	KX302919
Fusarium tjaynera	NRRL 66246 T			KP083279	EF107152
Fusarium torreyae	CBS 133858 T	HM068344	MW827652	JX171660	HM068337
Fusarium tricinctum	NRRL 25481 T	HM068317	HM068317	JX171629	AB674263
Fusarium zanthoxyli	CBS 140838 T	KM236733	MH878194	KM236763	KM236703
Ilyonectria capensis	CBS 132815 T	NR_152887	NG_070049	MW834014	JX231119
Ilyonectria destructans	CBS 264.65	MH858563	KM515927	MW834015	JF735695
Figure 25
Species	Strain number	ITS	LSU	EF1A	TUB	ACT
Niesslia aemula	CBS 556.75	MG827004	MG826805	MG896351	MG896302	MG896533
Niesslia aeruginosa	CBS 264.89 T	MG826958	MG826762	MG896385	MG896258	MG896498
Niesslia aff. barbula	CBS 692.94	MG827025	MG826830	MG896446	MG896325	MG896554
Niesslia albosubiculosa	CBS 100348 T	MG826913	MG826718	MG896454	MG896220	MG896467
Niesslia allantoidea	CBS 914.96 T	MG827040	MG826848	MG896453	MG896343	MG896567
Niesslia arctiicola	CBS 476.80	MG826999	MG826802	MG896357	MG896297	MG896528
Niesslia arctiicola	CBS 994.69 T	MG827044	MG826852	MG896384	MG896346
Niesslia artocarpi	CBS 582.73 T	MG827008	MG826809	MG896461	MG896306	MG896537
Niesslia aterrima	CBS 388.85 T	MG826978	MG826781	MG896366	MG896277	MG896513
Niesslia aurantiaca	CBS 158.72	MG826934	MG826739	MG896407	MG896237	MG896479
Niesslia barbula	CBS 560.74	MG827005	MG826806	MG896434	MG896303	MG896534
Niesslia brevis	CBS 125922 T	MG826929	MG826734	MG896387	MG896234	MG896476
Niesslia bulbillosa	CBS 344.70 T	MG826971	MG826774	MG896360	MG896270	MG896507
Niesslia catenata	CBS 694.70 T	MG827026	MG826831	MG896445	MG896326	MG896555
Niesslia cf. gamsii	CBS 389.85	MG826981	MG826784	MG896359	MG896280
Niesslia cf. ilicifolia	CBS 390.70	MG826982	MG826785	MG896391	MG896281	MG896515
Niesslia cladii	CBS 652.79 T	MG827020	MG826821	MG896365	MG896316	MG896548
Niesslia cladoniicola	CBS 960.73 T	MG827042	MG826850	MG896370	MG896345	MG896569
Niesslia clarkii	CBS 170.74 T	MG826936	MG826741	MG896378	MG896238	MG896481
Niesslia constricta	CBS 760.69 T	MG827031	MG826839	MG896401	MG896334	MG896559
Niesslia curvisetosa	CBS 660.94 T		MG826823	MG896352	MG896318	MG896549
Niesslia dimorphospora	CBS 361.76	MG826975	MG826778	MG896348	MG896274	MG896511
Niesslia dimorphospora	CBS 785.69 T	MG827035	MG826843		MG896338	MG896563
Niesslia elymi	CBS 607.75 T	MG827016	MG826817	MG896394	MG896312	MG896545
Niesslia exigua	CBS 152.68	MG826933	MG826738		MG896236	MG896478
Niesslia exilis	CBS 357.70	MG826972	MG826775	MG896368	MG896271	MG896508
Niesslia fuegiana	CBS 368.77	MG826977	MG826780		MG896276	MG896512
Niesslia fusiformis	CBS 325.77 T	MG826969	MG826773		MG896268	MG896505
Niesslia grisescens	CBS 599.88 T	MG827013	MG826814	MG896396	MG896311	MG896542
Niesslia guizhouensis	CGMCC 3.20780 = GZUIFR 21.912 T	OL897021	OL897063	ON568918		ON568873
Niesslia guizhouensis	GZUIFR 21.913	OL897022	OL897064	ON568919		ON568874
Niesslia guizhouensis	GZUIFR 21.914	OL897023	OL897065	ON568920		ON568875
Niesslia hennebertii	CBS 389.70B T	MG826980	MG826783	MG896389	MG896279
Niesslia heterophora	CBS 150.70	MG826932	MG826737
Niesslia ilicifolia	CBS 459.74	MG826995	MG826798	MG896392	MG896293	MG896524
Niesslia indica	CBS 313.74	MG826967	MG826771	MG896354	MG896266	MG896503
Niesslia leucoula	CBS 101685	MG826916	MG826721	MG896362	MG896223
Niesslia leucoula	CBS 101741 T	MG826917	MG826722	MG896363	MG896224
Niesslia ligustica	CBS 697.86	MG827028	MG826833	MG896375	MG896328	MG896556
Niesslia loricata	CBS 778.69 T	MG827034	MG826842	MG896388	MG896337	MG896562
Niesslia luzulae	CBS 700.79	MG827029	MG826834	MG896350	MG896329	MG896557
Niesslia minutispora	CBS 246.82 T	MG826955	MG826759	MG896429	MG896255	MG896495
Niesslia mucida	CBS 404.66 T	MG826989	MG826792	MG896420	MG896288	MG896519
Niesslia neoexosporioides	CBS 146810 T	MW883432	MW883824		MW890137	MW890027
Niesslia nordinii	CBS 101.63 T	MG826914	MG826720	MG896398	MG896222	MG896468
Niesslia pandani	CBS 583.73 T	MG827009	MG826810	MG896358	MG896307	MG896538
Niesslia physacantha	CBS 474.74 T	MG826998	MG826801	MG896433	MG896296	MG896527
Niesslia rhizomorpharum	CBS 642.85 T	MG827019	MG826820	MG896428	MG896315	MG896547
Niesslia rollhansenii	CBS 686.74 T	MG827024	MG826828	MG896404	MG896323
Niesslia sp.	CBS 493.73	MG827002	MG826804	MG896397	MG896300	MG896531
Niesslia sp.	CBS 827.73	MG827037	MG826845	MG896364	MG896340	MG896565
Niesslia sp.	CBS 885.73	MG827039	MG826847	MG896361	MG896342
Niesslia sphaeropedunculata	CBS 123802 T	MG826928	MG826733	MG896464	MG896233
Niesslia stellenboschiana	CBS 145531 T	MK876400	MK876441
Niesslia subiculosella	CBS 326.77 T	MG826970		MG896371	MG896269	MG896506
Niesslia tenuis	CBS 432.66 T	MG826994	MG826797	MG896448	MG896292	MG896523
Niesslia tenuissima	CBS 586.73A T	MG827010	MG826811	MG896427	MG896308	MG896539
Niesslia waitemataensis	CBS 324.77	MG826968	MG826772	MG896455	MG896267	MG896504
Niesslia xanthorrhoeae	CBS 287.93 T	MG826961	MG826765	MG896383	MG896260
Trichoderma aggressivum f. europaeum	CBS 100526 T	FJ442607	MH874312	AF348096		FJ442434
Figure 27
Species	Strain number	ITS	LSU	TUB	RPB2
Idriella chlamydospora	CGMCC 3.20778 = GZUIFR 21.921 T	OL897016	OL897058	ON569069
Idriella chlamydospora	GZUIFR 21.922	OL897017	OL897059	ON569070
Idriella lunata	CBS 204.56 T	KP859044	KP858981
Idriella lunata	CBS 177.57	KP859043	KP858980
Idriella multiformispora	CGMCC 3.20779 = GZUIFR 21.923 T	OL897018	OL897060	ON569071	ON568988
Idriella multiformispora	GZUIFR 21.924	OL897019	OL897061	ON569072	ON568989
Idriella multiformispora	GZUIFR 21.925	OL897020	OL897062	ON569073	ON568990
Microdochium albescens	CBS 290.79	KP859014	KP858950	KP859077	KP859123
Microdochium albescens	CBS 291.79	KP858996	KP858932	KP859059	KP859105
Microdochium bolleyi	CBS 540.92	KP859010	KP858946	KP859073	KP859119
Microdochium bolleyi	CPC 25994	KP859018	KP858954	KP859081	KP859127
Microdochium citrinidiscum	CBS 109067 T	KP859003	KP858939	KP859066	KP859112
Microdochium colombiense	CBS 624.94 T	KP858999	KP858935	KP859062	KP859108
Microdochium fisheri	CBS 242.91 T	KP859015	KP858951	KP859078	KP859124
Microdochium lycopodinum	CBS 109399	KP859006	KP858942	KP859069	KP859115
Microdochium lycopodinum	CBS 122885 T	KP859016	KP858952	KP859079	KP859125
Microdochium majus	CBS 741.79	KP859001	KP858937	KP859064	KP859110
Microdochium neoqueenslandicum	CBS 445.95	KP858997	KP858933	KP859060	KP859106
Microdochium neoqueenslandicum	CBS 108926 T	KP859002	KP858938	KP859065	KP859111
Microdochium nivale	CBS 116205 T	KP859008	KP858944	KP859071	KP859117
Microdochium phragmitis	CBS 285.71 T	KP859013	KP858949	KP859076	KP859122
Microdochium phragmitis	CBS 423.78	KP859012	KP858948	KP859075	KP859121
Microdochium seminicola	CBS 122707	KP859011	KP858947	KP859074	KP859120
Microdochium seminicola	CBS 139951 T	KP859038	KP858974	KP859101	KP859147
Microdochium sorghi	CBS 691.96	KP859000	KP858936	KP859063	KP859109
Microdochium tainanense	CBS 269.76 T	KP859009	KP858945	KP859072	KP859118
Microdochium tainanense	CBS 270.76	KP858995	KP858931	KP859058	KP859104
Microdochium trichocladiopsis	CBS 623.77 T	KP858998	KP858934	KP859061	KP859107
Selenodriella cubensis	CBS 683.96	KP859053	KP858990
Selenodriella fertilis	CBS 772.83	KP859055	KP858992
Cryptostroma corticale	CBS 218.52	HG934112	MH868531	HG934104	HG934118
Cryptostroma corticale	CBS 217.52	HG934111	MH868530	HG934103	HG934117
