# Supplementary material for: ﻿Culturable fungi from urban soils in China II, with the description of 18 novel species in Ascomycota (Dothideomycetes, Eurotiomycetes, Leotiomycetes and Sordariomycetes)
Source: MycoKeys. 2023 Jun 29;98:167–220. doi: 10.3897/mycokeys.98.102816 (PMC10326621; doi:10.3897/mycokeys.98.102816)
Supplement: Supplementary material 3 — The concatenated sequences dataset [file mycokeys-98-167-s003.zip]

Archive with 11 entries (11 files):
- 102816_0R-2-A_Data_S5._Figure_12._ITS+LSU+TUB+TEF3+RP_60S_L1.fas
- 102816_0R-2-A_Data_S4._Figure_8._ITS+TUB+CaM+RPB2.fas
- 102816_0R-2-A_Data_S3._Figure_6._ITS+TUB+CaM+RPB2.fas
- 102816_0R-2-A_Data_S2._Figure_3._ITS+TUB+CaM+RPB2+TSR1.fas
- 102816_0R-2-A_Data_S11._Figure_27._ITS+LSU+TUB+RPB2.fas
- 102816_0R-2-A_Data_S10._Figure_25._ITS+LSU+EF1A+ACT.fas
- 102816_0R-2-A_Data_S1._Figure_1._ITS+LSU+EF1A+TUB+RPB2.fas
- 102816_0R-2-A_Data_S9._Figure_23._ITS+LSU+RPB2+EF1A.fas
- 102816_0R-2-A_Data_S8._Figure_21._ITS+TUB+RPB2+EF1A.fas
- 102816_0R-2-A_Data_S7._Figure_19._ITS+TUB.fas
- 102816_0R-2-A_Data_S6._Figure_14._ITS+LSU+MCM7+RPB2+EF1A.fas
