# Supplementary material for: ﻿Culturable fungi from urban soils in China II, with the description of 18 novel species in Ascomycota (Dothideomycetes, Eurotiomycetes, Leotiomycetes and Sordariomycetes)
Source: MycoKeys. 2023 Jun 29;98:167–220. doi: 10.3897/mycokeys.98.102816 (PMC10326621; doi:10.3897/mycokeys.98.102816)
Supplement: Supplementary material 3 — The concatenated sequences dataset [file mycokeys-98-167-s003.zip › 102816_0R-2-A_Data_S5._Figure_12._ITS+LSU+TUB+TEF3+RP_60S_L1.fas]

>CGMCC3.20860Arthroderma_ciferrii
CATTC-TT-GACTAC--TGAC-CCAGTTGCCTCGGCGG-GCCGTT------CCG------------------------------CCCGCGGCCGG-CCGGAAGCCCCCTAGA----------------CCGTCAGG-----TCCA-------GGCGG-----CCC-TGGTCTGCGCCCGCCGAAGGACAGTT----------------AAAAAAA---TCTTT--ACAT--CTTG-GCCGTCTGAGCGTATAAAGC-------AAAATCAGTT-AAAACTTTCAACAACGGATCTCTTGGTTCCGGCAT-CGATGAAGAACGCAGCGAAATGCGATAAGTAATGTGAATTGCAGAATTCCGTGAATCATCGAATCTTTGAACGCACATTGCGCCCTCTGGTATTCCGGGGGGCATGCCTGTTCGAGCGTCATTGCAA--CCCTCAAGCCCGGCTTGTGTTATGGACGACCGTCCTT----CCCTT-------------------------------AGGGGCG-GGACGCGCCCGAAAGGCAGTGGCTAGGCCGCGATTCCGGCGC---CTGAGCGAATGGGC-GGCAAAAGCTC-AAATTTGAAAT--CTGGCT-CCTTA--GGGGGTCCGAGTTGTAA-TTTGTAGAGGATG-CTTCGGGTGCGGCCAC-GGCCTAAG-TTCCTTGGAACAGGACGTCATAGA-GGGTGAGAATCCCGTCTTGGGTCGTTGGTCCACGCCCGTGTGAAGTTCCTTCGACGAGTCGAG-TTGTTTGGGAATGCAGCTCTAAGCGGGTGGTAAATTTCATCTAAAGCTAAATATTGGCCGGAGACCGATAGCGCACAAGTAGAGTGATCGAAAGGTTAAAAGCACCTTGAAAAGGGAGTTAAACAGCACGTGAAATTGTTGAAAGGGAAGCGCTTGCGGCCAGACTC-GAGCGCGGGGCTCATCAGGTGCGTGTCACCTGTGCACTCCCC-GCCGCTCGGGCCAGCATCAGTTCTGACGGCCGGTCAAAGGCCCCCGGAATGTGTCGTCTCTCGGGACGTCTTATAGCCGGGGGTGCAATGCGGCCCGCCGGGACTGAGGAACGC-GCTTCGGCTCGGATGCTGGCATAATGGCCGTAAGCGGCCCGTCTTGAAACACGGACCAAGGAGTCTAACATCCACGCGAGTGTTCGGGTGTC-AAACCCGTGCGCGCAGTGAAAGCGAACGGAGGTGGGAG-----CC-TTAGGGCGCACCATCGACCGATCCTGAAGTCTTCGGATGGATTTGAGTA-GGAGCGTGGCCGTTGGGACCCGAAAGATGGTGAACTATGCCTGAATA-GGGTG-AAGCCAGAGG-AAACTCTGGTGGAGGCTCGCAGCGG-TTCTGACGTGCAAATCGA-TCGTCAAATTTGGTAAG-CAT-CAACATCAACCTCGT-------TGCT-ATTTTTTCTAGGTTGTTTCA-ACGTT-ACTTACTC-CATTGT-GTCCTCTAGGCAAACCATTGCTGGCGAGCATGGCCTCGACGGATCCGGCCAGTGAGTGAAATTTA----------------AGATCGACAGTTTTGATTATCA-----------AAGATTTCCATTATTGACA---AGGGAC-GCTCTTTAGCTACAATGGAACTTCCGATCTCCAACTAGAGCGCATGAATGTCTATTTCAATGAGGTTGGTACGA---CCAAGATCC---TTCAGTACGGCAG--CATACTAACTCA-TTGGAGG------CAAAGGCCTCTAGTAAAAAATACGTCCCGCGTGCGGTGCTCGTTGATCTCGAGCCCGCAGCGCTCGATGCCGTCCGCGCCGGTCCTTTCGGTCAACTTTTCCGCCCCGAGCCCTTGCTCGTGCCGTCTTCGAGAAGCCCGACATTCTCTTGCTCGATGAGCCCACTAACCATCTCGACGTCAAGAACGTTGCCTGGTTGGAAGATTACCTCACCAACTCCCCTTGCACATCCATCATCGTCTCTCACGACTCCAAGTTCTTGAACAACGTCATCCAGCACGTTATCCTTTACGAGCGCTTCAAGCTCCGCCGTTACCGCGGTGACCTCACCTCGCTCGTCAAGCGTGTCCCATCTGCCCGCTAAGTTGCCCACTCTTCCTCGCCCAAGAATGAGCCTCTGGTATGCCTCACC--------------------------AAGAAA------------ATATAA-------ATCAAGAATTTAAATATGGTCAAGGGC-GAATCACTGACAGGATATGCTTA--TTTTGATATAGTGTCCTTGGTGATCAGCACGACATCGATCGTGCTAAGCATCTCGGCGTCGATGCCATGTCCTCCGACGATTTGAAGAAGCTCAACAAGAACAAGAAGCTCATCAAGAAGCTCGCTCGCAAGTACGATGCTTTCCTTGCTTCCGACACCTTGGTCCGACAGATTCCTCGTCTCTTGGGTCCCGGTCTCTCCAAAGGTCAG-TAAAAGT--------------------AG-------------CTCCCGATCCGGCAC---ACCGAGT-CAA--AATGCTAACT-CG-TCGA--------TTCTTA-GCCGGTAAATTCCCAACCCCCGT
>CGMCC3.20859Arthroderma_redellii_quadrifidum
CATTC-TT-GCCTAC--TGAC-CCAGTTGCCTCGGCGA-GCCGTG------CCA------------------------------CTCGTGGCAGA-CCGGAAGCCGTCTGAA---------------CCCCTAGGG-----CTCA-------GGCGG-----CCC-TGGCCAGTGCCCGCCGACGGACAGAC-----------------TTAAAA---TCTTT--ATAT--ATTG-GCCGTCTGAGCGTATAAAGC--------AAATCAATT-AAAACTTTCAACAACGGATCTCTTGGTTCCGGCAT-CGATGAAGAACGCAGCGAAATGCGATAAGTAATGTGAATTGCAGAATTCCGTGAATCATCGAATCTTTGAACGCACATTGCGCCCCCTGGTATTCCGGGGGGCATGCCTGTTCGAGCGTCATTGCAA--CCCTCAAGCTCGGCTTGTGTGATGGGCGATCGTCCTT----CCCCT-------------------------------AGGGGCG-GGACGCGTCCGAAAAGCAGTGGCTAGGCCGCGATTCCGGCGC---CTGAGCGAATGGGC-GGCAAAAGCTC-AAATTTGAAAT--CTGGCT-CCTTC---GGGGTCCGAGTTGTAA-TTTGTAGAGGATG-CTTCGGGTGCGGCCAC-GGCCTAAG-TTCCTTGGAACAGGACGTCATAGA-GGGTGAGAATCCCGTCTTGGGTCGTTGGTCCACGCCCGTGTGAAGCTCCTTCGACGAGTCGAG-TTGTTTGGGAATGCAGCTCTAAGCGGGTGGTAAATTTCATCTAAAGCTAAATATTGGCCGGAGACCGATAGCGCACAAGTAGAGTGATCGAAAGGTTAAAAGCACCTTGAAAAGGGAGTTAAACAGCACGTGAAATTGTTGAAAGGGAAGCGCTTGCGGCCAGACTC-AGGCGCAGGGTTCAGCGGGTGCGTGTCACCCGTGCACTCCCT-GCCGCCTGGGCCAGCATCAGTTCTGACGGTCGGTCAAAGGCCCCCGGAATGTGTCGTCTCTCGGGACGTCTTATAGCCGGGGGTGCAATGCGGCCCGTCGGGACTGAGGAACGC-GCTTCGGCTCGGATGCTGGCATAATGGCCGTAAGCGGCCCGTCTTGAAACACGGACCAAGGAGTCTAACATCCACGCGAGTGTTCGGGTGTC-AAACCCGTGCGCGCAGTGAAAGCGAACGGAGGTGGGAG-----CC-TTAGGGCGCACCATCGACCGATCCTGAAGTCTTCGGATGGATTTGAGTA-GGAGCGTGGCCGTTGGGACCCGAAAGATGGTGAACTATGCCTGAATA-GGGTG-AAGCCAGAGG-AAACTCTGGTGGAGGCTCGCAGCGG-TTCTGACGTGCAAATCGA-TCGTCAAATTTGGTAAG-CAC-CAACAACATCACC---------TACT-AAT-A-CTAGCCATC-TTCA-TCGTT-ACTGACTC-GAT------TGTACAGGCAAACCATTGCTGGCGAGCATGGTCTCGACGGCTCCGGCCAGTGAGTGAATCC------------------AGACCGACG-------ATAGAG-----------AAGGATTCCGTTATTGAC----ATGG------CTCTAGCTACACTGGATCTTCCGATCTCCAATTGGAGCGCATGAACGTCTATTTCAATGAGGTTGGCACGA---CCAAGATCC---TTCGCATTGGCAG--CATACTAACTCA-TTGGAGG------CAAAGGCCTCTAGCAAAAAATATGTTCCGCGTGCGGTGCTCGTTGATCTCGAGCCCGCCGCGCTCGATGCCGTCCGCGCCGGTCCCTTCGGCCAGCTCTTCCGCCCCGAGCTCTTGCCCGTGCCGTCTTCGAGAAGCCCGACATTCTCTTGCTCGACGAGCCCACCAACCATCTCGACGTCAAGAACGTTGCCTGGTTGGAAGAGTACCTCACCAACTCCCCCTGCACATCCATCATCGTCTCTCACGACTCCAAGTTCTTGAACAACGTCATCCAGCACGTCATCCTCTACGAGCGCTTCAAGCTCCGCCGCTACCGTGGTGACTTGACCGCTCTCGTCAAGCGTGTCCCATCTGCCCGCTAAGCTGCCAACCCTTCCTCGCCCAAGAATGAGCATCTGGTACGCTTCACC--------------------------GAGAAT------------ACAAGG--------AGGGAATATAGGATATGGTCAAGGGT-GAATTGCTGACGGGAATTGTTTG----TTTTGATAGTGTCCTTGGTGACCAGCACGATATCGATCGTGCTAAGCATCTCGGCGTCGATGCCATGTCCTCCGACGACTTGAAGAAACTCAACAAGAACAAGAAGCTCATCAAGAAGCTCGCTCGCAAGTACGATGCTTTCCTCGCTTCCGACTCCCTTGTCCGACAGATTCCTCGTCTCTTGGGTCCCGGTCTCTCCAAAGGTTAG-TAAAAGC--------------------CGTCTCTGAATCGG---------TCTATGT---TTCACGA-CAG--GATGCTAACTTGC-TTAA-------TTTTCCA-GCCGGTAAATTCCCTACCCCCGT
>GZUIFR22.051Arthroderma_redellii_quadrifidum
CATTC-TT-GCCTAC--TGAC-CCAGTTGCCTCGGCGA-GCCGTG------CCA------------------------------CTCGTGGCAGA-CCGGAAGCCGTCTGAA---------------CCCCTAGGG-----CTCA-------GGCGG-----CCC-TGGCCAGTGCCCGCCGACGGACAGAC-----------------TTAAAA---TCTTT--ATAT--ATTG-GCCGTCTGAGCGTATAAAGC--------AAATCAATT-AAAACTTTCAACAACGGATCTCTTGGTTCCGGCAT-CGATGAAGAACGCAGCGAAATGCGATAAGTAATGTGAATTGCAGAATTCCGTGAATCATCGAATCTTTGAACGCACATTGCGCCCCCTGGTATTCCGGGGGGCATGCCTGTTCGAGCGTCATTGCAA--CCCTCAAGCTCGGCTTGTGTGATGGGCGATCGTCCTT----CCCCT-------------------------------AGGGGCG-GGACGCGTCCGAAAAGCAGTGGCTAGGCCGCGATTCCGGCGC---CTGAGCGAATGGGC-GGCAAAAGCTC-AAATTTGAAAT--CTGGCT-CCTTC---GGGGTCCGAGTTGTAA-TTTGTAGAGGATG-CTTCGGGTGCGGCCAC-GGCCTAAG-TTCCTTGGAACAGGACGTCATAGA-GGGTGAGAATCCCGTCTTGGGTCGTTGGTCCACGCCCGTGTGAAGCTCCTTCGACGAGTCGAG-TTGTTTGGGAATGCAGCTCTAAGCGGGTGGTAAATTTCATCTAAAGCTAAATATTGGCCGGAGACCGATAGCGCACAAGTAGAGTGATCGAAAGGTTAAAAGCACCTTGAAAAGGGAGTTAAACAGCACGTGAAATTGTTGAAAGGGAAGCGCTTGCGGCCAGACTC-AGGCGCAGGGTTCAGCGGGTGCGTGTCACCCGTGCACTCCCT-GCCGCCTGGGCCAGCATCAGTTCTGACGGTCGGTCAAAGGCCCCCGGAATGTGTCGTCTCTCGGGACGTCTTATAGCCGGGGGTGCAATGCGGCCCGTCGGGACTGAGGAACGC-GCTTCGGCTCGGATGCTGGCATAATGGCCGTAAGCGGCCCGTCTTGAAACACGGACCAAGGAGTCTAACATCCACGCGAGTGTTCGGGTGTC-AAACCCGTGCGCGCAGTGAAAGCGAACGGAGGTGGGAG-----CC-TTAGGGCGCACCATCGACCGATCCTGAAGTCTTCGGATGGATTTGAGTA-GGAGCGTGGCCGTTGGGACCCGAAAGATGGTGAACTATGCCTGAATA-GGGTG-AAGCCAGAGG-AAACTCTGGTGGAGGCTCGCAGCGG-TTCTGACGTGCAAATCGA-TCGTCAAATTTGGTAAG-CAC-CAACAACATCACC---------TACT-AAT-A-CTAGCCATC-TTCA-TCGTT-ACTGACTC-GAT------TGTACAGGCAAACCATTGCTGGCGAGCATGGTCTCGACGGCTCCGGCCAGTGAGTGAATCC------------------AGACCGACG-------ATAGAG-----------AAGGATTCCGTTATTGAC----ATGG------CTCTAGCTACACTGGATCTTCCGATCTCCAATTGGAGCGCATGAACGTCTATTTCAATGAGGTTGGCACGA---CCAAGATCC---TTCGCATTGGCAG--CATACTAACTCA-TTGGAGG------CAAAGGCCTCTAGCAAAAAATATGTTCCGCGTGCGGTGCTCGTTGATCTCGAGCCCGCCGCGCTCGATGCCGTCCGCGCCGGTCCCTTCGGCCAGCTCTTCCGCCCCGAGCTCTTGCCCGTGCCGTCTTCGAGAAGCCCGACATTCTCTTGCTCGACGAGCCCACCAACCATCTCGACGTCAAGAACGTTGCCTGGTTGGAAGAGTACCTCACCAACTCCCCCTGCACATCCATCATCGTCTCTCACGACTCCAAGTTCTTGAACAACGTCATCCAGCACGTCATCCTCTACGAGCGCTTCAAGCTCCGCCGCTACCGTGGTGACTTGACCGCTCTCGTCAAGCGTGTCCCATCTGCCCGCTAAGCTGCCAACCCTTCCTCGCCCAAGAATGAGCATCTGGTACGCTTCACC--------------------------GAGAAT------------ACAAGG--------AGGGAATATAGGATATGGTCAAGGGT-GAATTGCTGACGGGAATTGTTTG----TTTTGATAGTGTCCTTGGTGACCAGCACGATATCGATCGTGCTAAGCATCTCGGCGTCGATGCCATGTCCTCCGACGACTTGAAGAAACTCAACAAGAACAAGAAGCTCATCAAGAAGCTCGCTCGCAAGTACGATGCTTTCCTCGCTTCCGACTCCCTTGTCCGACAGATTCCTCGTCTCTTGGGTCCCGGTCTCTCCAAAGGTTAG-TAAAAGC--------------------CGTCTCTGAATCGG---------TCTATGT---TTCACGA-CAG--GATGCTAACTTGC-TTAA-------TTTTCCA-GCCGGTAAATTCCCTACCCCCGT
>CGMCC3.20863Arthroderma_redellii_quadrifidum
CATTC-TT-GCCTAC--TGAC-CCAGTTGCCTCGGCGA-GCCCTG------CCA------------------------------CTCGTGGCAGA-CCGGAAGCCGTTTAAA---------------CCCCTAGGG-----CTCA-------GGCGG-----CCC-TGGCCAGTGCCCGCCGACGGACAGAC-----------------TTAAAA---TCTTT--ATAT--ATTG-GCCGTCTGAGCGTATAAAGC--------AAATCAATT-AAAACTTTCAACAACGGATCTCTTGGTTCCGGCAT-CGATGAAGAACGCAGCGAAATGCGATAAGTAATGTGAATTGCAGAATTCCGTGAATCATCGAATCTTTGAACGCACATTGCGCCCCCTGGTATTCCGGGGGGCATGCCTGTTCGAGCGTCATTGCAA--CCCTCAAGCTCGGCTTGTGTGATGGGCGATCGTCCTT----CCCCT-------------------------------AGGGGCG-GGACGCGTCCGAAAAGCAGTGGCTAGGCCGCGATTCCGGCGC---CTGAGCGAATGGGC-GGCAAAAGCTC-AAATTTGAAAT--CTGGCT-CCTTC---GGGGTCCGAGTTGTAA-TTTGTAGAGGATG-CTTCGGGTGCGGCCAC-GGCCTAAG-TTCCTTGGAACAGGACGTCATAGA-GGGTGAGAATCCCGTCTTGGGTCGTTGGTCCACGCCCGTGTGAAGCTCCTTCGACGAGTCGAG-TTGTTTGGGAATGCAGCTCTAAGCGGGTGGTAAATTTCATCTAAAGCTAAATATTGGCCGGAGACCGATAGCGCACAAGTAGAGTGATCGAAAGGTTAAAAGCACCTTGAAAAGGGAGTTAAACAGCACGTGAAATTGTTGAAAGGGAAGCGCTTGCGGCCAGACTC-AGGCGCAGGGTTCAGCGGGTGCGTGTCACCCGTGCACTCCCT-GCCGCCTGGGCCAGCATCAGTTCTGACGGTCGGTCAAAGGCCCCCGGAATGTGTCGTCTCTCGGGACGTCTTATAGCCGGGGGTGCAATGCGGCCCGTCGGGACTGAGGAACGC-GCTTCGGCTCGGATGCTGGCATAATGGCCGTAAGCGGCCCGTCTTGAAACACGGACCAAGGAGTCTAACATCCACGCGAGTGTTCGGGTGTC-AAACCCGTGCGCGCAGTGAAAGCGAACGGAGGTGGGAG-----CC-TTAGGGCGCACCATCGACCGATCCTGAAGTCTTCGGATGGATTTGAGTA-GGAGCGTGGCCGTTGGGACCCGAAAGATGGTGAACTATGCCTGAATA-GGGTG-AAGCCAGAGG-AAACTCTGGTGGAGGCTCGCAGCGG-TTCTGACGTGCAAATCGA-TCGTCAAATTTGGTAAG-CAT-CAACA---TCACC---------TACT-GGT-A-GTAGACATG-TTCA-TCGTT-ACTGACTC-GAT------TGTGCAGGCAAACCATTGCTGGCGAGCACGGTCTCGACGGCTCCGGCCAGTGAGTGAATCC------------------AGACCGGTAC------ATAGAG-----------AAGGATTCCGTTGTTGAC----ATGG------CTCTAGCTACACTGGATCTTCCGATCTCCAATTGGAGCGCATGAACGTCTATTTCAATGAGGTTGGCACGA---CCAAGATCC---TTCTCATTGGCAG--CATACTAACTCA-TTGGAGG------CAAAGGCCTCTAGCAAAAAATATGTTCCGCGTGCGGTGCTCGTTGATCTCGAGCCCGCCGCGCTCGATGCCGTCCGCGCCGGTCCCTTCGGCCAGCTCTTCCGCCCCGAGCTCTTGCCCGTGCCGTCTTCGAGAAGCCCGACATTCTCTTGCTCGACGAGCCCACCAACCATCTCGACGTCAAGAACGTTGCCTGGTTGGAAGAGTACCTCACCAACTCCCCCTGCACATCCATCATCGTCTCTCACGACTCCAAGTTCTTGAACAACGTCATCCAGCATGTCATCCTCTACGAGCGCTTCAAGCTCCGCCGCTACCGTGGTGACTTGACCGCCCTCGTCAAGCGTGTCCCATCTGCCCGCTAAGGTGCCAACCCTTCCTTGCCCAAGAAAGAGCATTTGGTACGCTTCACC--------------------------GAGAAT------------ACAAGG--------AGGGAATATAGGATATGGTCAAGGGT-GAATTGCTGATGGGAATTGTTTG----TTTTGATAGTGTCCTCGGTGACCAGCACGATATCGATCGTGCTAAGCATCTCGGCGTCGATGCCATGTCCTCTGACGACTTGAAGAAGCTCAACAAGAACAAGAAGCTCATCAAGAAGCTCGCTCGCAAGTACGATGCTTTCCTCGCTTCCGACTCCCTTGTCCGACAGATTCCTCGTCTCTTGGGTCCCGGTCTCTCCAAAGGTTAG-TAAAAGC--------------------TGTCCCTGAATCGG---------CCCGTGC---TTTACGG-CAG--GATGCTAACTTGC-TTAA-------TTTTCCA-GCCGGTAAATTCCCCACCCCCGT
>GZUIFR22.050Arthroderma_redellii_quadrifidum
CATTC-TT-GCCTAC--TGAC-CCAGTTGCCTCGGCGA-GCCCTG------CCA------------------------------CTCGTGGCAGA-CCGGAAGCCGTTTAAA---------------CCCCTAGGG-----CTCA-------GGCGG-----CCC-TGGCCAGTGCCCGCCGACGGACAGAC-----------------TTAAAA---TCTTT--ATAT--ATTG-GCCGTCTGAGCGTATAAAGC--------AAATCAATT-AAAACTTTCAACAACGGATCTCTTGGTTCCGGCAT-CGATGAAGAACGCAGCGAAATGCGATAAGTAATGTGAATTGCAGAATTCCGTGAATCATCGAATCTTTGAACGCACATTGCGCCCCCTGGTATTCCGGGGGGCATGCCTGTTCGAGCGTCATTGCAA--CCCTCAAGCTCGGCTTGTGTGATGGGCGATCGTCCTT----CCCCT-------------------------------AGGGGCG-GGACGCGTCCGAAAAGCAGTGGCTAGGCCGCGATTCCGGCGC---CTGAGCGAATGGGC-GGCAAAAGCTC-AAATTTGAAAT--CTGGCT-CCTTC---GGGGTCCGAGTTGTAA-TTTGTAGAGGATG-CTTCGGGTGCGGCCAC-GGCCTAAG-TTCCTTGGAACAGGACGTCATAGA-GGGTGAGAATCCCGTCTTGGGTCGTTGGTCCACGCCCGTGTGAAGCTCCTTCGACGAGTCGAG-TTGTTTGGGAATGCAGCTCTAAGCGGGTGGTAAATTTCATCTAAAGCTAAATATTGGCCGGAGACCGATAGCGCACAAGTAGAGTGATCGAAAGGTTAAAAGCACCTTGAAAAGGGAGTTAAACAGCACGTGAAATTGTTGAAAGGGAAGCGCTTGCGGCCAGACTC-AGGCGCAGGGTTCAGCGGGTGCGTGTCACCCGTGCACTCCCT-GCCGCCTGGGCCAGCATCAGTTCTGACGGTCGGTCAAAGGCCCCCGGAATGTGTCGTCTCTCGGGACGTCTTATAGCCGGGGGTGCAATGCGGCCCGTCGGGACTGAGGAACGC-GCTTCGGCTCGGATGCTGGCATAATGGCCGTAAGCGGCCCGTCTTGAAACACGGACCAAGGAGTCTAACATCCACGCGAGTGTTCGGGTGTC-AAACCCGTGCGCGCAGTGAAAGCGAACGGAGGTGGGAG-----CC-TTAGGGCGCACCATCGACCGATCCTGAAGTCTTCGGATGGATTTGAGTA-GGAGCGTGGCCGTTGGGACCCGAAAGATGGTGAACTATGCCTGAATA-GGGTG-AAGCCAGAGG-AAACTCTGGTGGAGGCTCGCAGCGG-TTCTGACGTGCAAATCGA-TCGTCAAATTTGGTAAG-CAT-CAACA---TCACC---------TACT-GGT-A-GTAGACATG-TTCA-TCGTT-ACTGACTC-GAT------TGTGCAGGCAAACCATTGCTGGCGAGCACGGTCTCGACGGCTCCGGCCAGTGAGTGAATCC------------------AGACCGGTAC------ATAGAG-----------AAGGATTCCGTTGTTGAC----ATGG------CTCTAGCTACACTGGATCTTCCGATCTCCAATTGGAGCGCATGAACGTCTATTTCAATGAGGTTGGCACGA---CCAAGATCC---TTCTCATTGGCAG--CATACTAACTCA-TTGGAGG------CAAAGGCCTCTAGCAAAAAATATGTTCCGCGTGCGGTGCTCGTTGATCTCGAGCCCGCCGCGCTCGATGCCGTCCGCGCCGGTCCCTTCGGCCAGCTCTTCCGCCCCGAGCTCTTGCCCGTGCCGTCTTCGAGAAGCCCGACATTCTCTTGCTCGACGAGCCCACCAACCATCTCGACGTCAAGAACGTTGCCTGGTTGGAAGAGTACCTCACCAACTCCCCCTGCACATCCATCATCGTCTCTCACGACTCCAAGTTCTTGAACAACGTCATCCAGCATGTCATCCTCTACGAGCGCTTCAAGCTCCGCCGCTACCGTGGTGACTTGACCGCCCTCGTCAAGCGTGTCCCATCTGCCCGCTAAGGTGCCAACCCTTCCTTGCCCAAGAAAGAGCATTTGGTACGCTTCACC--------------------------GAGAAT------------ACAAGG--------AGGGAATATAGGATATGGTCAAGGGT-GAATTGCTGATGGGAATTGTTTG----TTTTGATAGTGTCCTCGGTGACCAGCACGATATCGATCGTGCTAAGCATCTCGGCGTCGATGCCATGTCCTCTGACGACTTGAAGAAGCTCAACAAGAACAAGAAGCTCATCAAGAAGCTCGCTCGCAAGTACGATGCTTTCCTCGCTTCCGACTCCCTTGTCCGACAGATTCCTCGTCTCTTGGGTCCCGGTCTCTCCAAAGGTTAG-TAAAAGC--------------------TGTCCCTGAATCGG---------CCCGTGC---TTTACGG-CAG--GATGCTAACTTGC-TTAA-------TTTTCCA-GCCGGTAAATTCCCCACCCCCGT
>GZUIFR22.059Arthroderma_gertleri
CATTC-TT-GTCTAC--TGAC-CCAGTTGCCTCGGTGT-GCCGTT------CC-------------------------------CTAGCGGACGG-TCGGAAGCC-CTAGGA----------------CCAGGTTG-----TCCC-------AGTGG-----CCC-TGACCAGCGCACGCCGACGGACAGTC-----------------T-AAAA---TCTTT--ATAT--ATTG-GCCCTCTGAGCGTAT-AAGC--------AAATCAATT-AAAACTTTCAACAACGGATCTCTTGGTTCCGGCAT-CGATGAAGAACGCAGCGAAATGCGATAAGTAATGTGAATTGCAGAATTCCGTGAATCATCGAATCTTTGAACGCACATTGCGCCCCCTGGTATTCCGGGGGGCATGCCTGTTCGAGCGTCATTTCAA--CCCTCAAGCTCGGCTTGTGTGATGGGCGAACGTCTGA----CCCTT-------------------------------GGGGGCG-GGACGCGTCCGAAAAGCAGTGGCTAGGCCGCGACTCTGGCGC---CTGAGCGAATGGGC-GGCAAAAGCTC-AAATTTGAAAT--CTGGCT-CCTTC---GGGGTCCGAGTTGTAA-TTTGTAGAGGATG-CTTCGGGTGTGGTCAC-GACCTAAG-TTCCTTGGAACAGGACGTCATAGA-GGGTGAGAATCCCGTCTTGGGCCGTTGGTCCACGCCCGTGTGAAGCTCCTTCGACGAGTCGAG-TTGTTTGGGAATGCAGCTCTAAGCGGGTGGTAAATTTCATCTAAAGCTAAATATTGGCCGGAGACCGATAGCGCACAAGTAGAGTGATCGAAAGGTTAAAAGCACCTTGAAAAGGGAGTTAAACAGCACGTGAAATTGTTGAAAGGGAAGCGCTTGCGGCCAGACTC-GAGCGCAGGGTTCAGCGGGTGCGTGTCACCCGTGCACTCCCT-GTCGCTCGGGCCAGCATCAGTTCTGACGGCCGGTCAAAGGCCCCCGGAATGTGTCGTCTCTCGGGACGTCTTATAGCCGGGGGTGCAATGCGGCCCGTTGGGACTGAGGAACGC-GCTTCGGCTCGGATGCTGGCGTAATGGCCGTAAGCGGCCCGTCTTGAAACACGGACCAAGGAGTCTAACATCCACGCGAGTGTTCGGGTGTC-AAACCCGTGCGCGCAGTGAAAGCGAACGGAGGTGGGAG-----CC-TTAGGGCGCACCATCGACCGATCCTGAAGTCTTCGGATGGATTTGAGTA-GGAGCGTGGCCGTTGGGACCCGAAAGATGGTGAACTATGCCTGAATA-GGGTG-AAGCCAGAGG-AAACTCTGGTGGAGGCTCGCAGCGG-TTCTGACGTGCAAATCGA-TCGTCAAATTTGGTAAG-CAT-CAACATCAACAACCAAGCATTGTACT-TATAA-TTGGGCGTG-TTAA-TCGTT-GCTGACTC-GATT----GTGTGCAGGCAAACCATTGCTGGCGAGCATGGTCTCGACGGATCCGGCCAGTGAGTGATGAA------------------AAACCGCTAT----TAATAGCA-----------AAGGATCCGGTTATTGACA---AGAAC----TCTCTAGCTACACTGGATCTTCTGATCTCCAATTGGAGCGCATGAACGTCTATTTCAATGAGGTTGGCACGA---CCAAGACCC---TTTTCTTCGGCAG--CATACTAACTCA-TTGGAGG------CAAAGGCCTCTAGCAAAAAATACGTTCCGCGTGCGGTGCTCGTCGATCTCGAGCCTGCCGCGCTTGATGCTGTCCGTGCCGGCCCATC---------------------GCCCTTGCCCGTGCCGTTTTCGAGAAGCCCGACATTCTCTTGCTCGACGAGCCCACCAACCATCTCGACGTCAAGAACGTTGCCTGGCTCGAGGAATACCTCACCAACTCCCCCTGCACATCCATCATCGTCTCTCACGATTCTAAGTTCTTGAACAACGTCATCCAGCACGTCATCCTCTACGAGCGCTTTAAGCTTCGCCGCTACCGTGGTGACTTGACCGCCCTCGTCAAGCGTGTCCCATCTGCCCGCTAAGCTGCCTACCCTCCCTCGCCCAAGAATGAGCATCTGGTACGCTTCG----------------------------AGAGAT------------ATGTCA-----------AGGAACAGAATAAGGTTGAGGGT-GAATTACTGACGGAATGGCTC-----ACTCATATAGCGTTCTCGGTGACCAGCACGATATCGATCGTGCTAAGCATCTCGGCGTCGATGCCATGTCCTCTGACGACTTGAAGAAGCTCAACAAGAACAAGAAGCTCATCAAGAAGCTCGCCCGCAAGTACGATGCTTTCCTCGCTTCCGACTCCTTGGTCCGACAGATTCCCCGTCTCTTGGGTCCCGGTCTCTCCAAAGGTTAG-TAAATGC--------------------TGTGCTAGAATCGG----CCTGTCAAGCGT---TGTATTG-CAG--GAGACTAACTTGT-------------CAATTA-GCCGGTAAATTCCCTACCCCCGT
>CGMCC3.20861Arthroderma_redellii_quadrifidum
CATTC-TT-GCCTAC--TGAC-CCAGTTGCCTCGGCGA-GCCTTG------CCA------------------------------CTCGTGGCAGG-TTGGAAGCCGCTTAAA---------------CCCCTAGGG-----CTTA-------GGCGG-----CCC-TGGCCAGTGCCCGCCGACGGACAGAC-----------------TTAAAA---TCTTT--ATAT--ATTG-GCCGTCTGAGCGTATAAAGC--------AAATCAATT-AAAACTTTCAACAACGGATCTCTTGGTTCCGGCAT-CGATGAAGAACGCAGCGAAATGCGATAAGTAATGTGAATTGCAGAATTCCGTGAATCATCGAATCTTTGAACGCACATTGCGCCCCCTGGTATTCCGGGGGGCATGCCTGTTCGAGCGTCATTGCAA--CCCTCAAGCTCGGCTTGTGTGATGGGCGATCGTCCTT----CCCCT-------------------------------AGGGGCG-GGACGCGTCCGAAAAGCAGTGGCTAGGCCGCGATTCCGGCGC---CTGAGCGAATGGGC-GGCAAAAGCTC-AAATTTGAAAT--CTGGCT-CCTTC---GGGGTCCGAGTTGTAA-TTTGTAGAGGATG-CTTCGGGTGCGGCCAC-GGCCTAAG-TTCCTTGGAACAGGACGTCATAGA-GGGTGAGAATCCCGTCTTGGGTCGTTGGTCCACGCCCGTGTGAAGCTCCTTCGACGAGTCGAG-TTGTTTGGGAATGCAGCTCTAAGCGGGTGGTAAATTTCATCTAAAGCTAAATATTGGCCGGAGACCGATAGCGCACAAGTAGAGTGATCGAAAGGTTAAAAGCACCTTGAAAAGGGAGTTAAACAGCACGTGAAATTGTTGAAAGGGAAGCGCTTGCGGCCAGACTC-AGGCGCAGGGTTCAGCGGGTGCGTGTCACCCGTGCACTCCCT-GCCGCCTGGGCCAGCATCAGTTCTGACGGTCGGTCAAAGGCCCCCGGAATGTGTCGTCTCTCGGGACGTCTTATAGCCGGGGGTGCAATGCGGCCCGTCGGGACTGAGGAACGC-GCTTCGGCTCGGATGCTGGCATAATGGCCGTAAGCGGCCCGTCTTGAAACACGGACCAAGGAGTCTAACATCCACGCGAGTGTTCGGGTGTC-AAACCCGTGCGCGCAGTGAAAGCGAACGGAGGTGGGAG-----CC-TTAGGGCGCACCATCGACCGATCCTGAAGTCTTCGGATGGATTTGAGTA-GGAGCGTGGCCGTTGGGACCCGAAAGATGGTGAACTATGCCTGAATA-GGGTG-AAGCCAGAGG-AAACTCTGGTGGAGGCTCGCAGCGG-TTCTGACGTGCAAATCGA-TCGTCAAATTTGGTAAG-CAT-CAACAACATCACC---------TACT-GAT-A-CTAGCCATG-TTCA-TCGTT-ACTGACTC-GAT------TGTGCAGGCAAACCATTGCTGGCGAGCACGGTCTCGACGGCTCCGGCCAGTGAGTGAATCC------------------AGACCGACG-------ATAGAG-----------AAGGATTCCGTTATTGAC----ATGG------CTCTAGCTACACTGGATCTTCCGATCTCCAATTGGAGCGCATGAACGTCTATTTCAATGAGGTTGGCACGA---CCAAGATCC---TTCTCATTGGCAG--CATACTAACTCA-TTGGAGG------CAAAGGCCTCTAGCAAAAAATATGTTCCGCGTGCGGTGCTCGTTGATCTCGAGCCCGCCGCGCTCGATGCCGTCCGCGCCGGTCCCTTCGGTCAGCTCTTCCGCCCCGAGCTCTTGCCCGTGCCGTCTTCGAGAAGCCCGACATTCTCCTGCTCGACGAGCCCACCAACCATCTCGACGTCAAGAACGTTGCCTGGTTGGAAGAGTACCTCACCAACTCCCCCTGCACATCCATCATCGTCTCTCACGACTCCAAGTTCTTGAACAACGTCATCCAGCATGTCATCCTCTACGAGCGCTTCAAGCTCCGCCGCTACCGTGGTGACTTGACCGCTCTCGTCAAGCGTGTCCCATCTGCCCGCTAAGCTGCCAACCCTTCCTCGCCCAAGAATGAGCATCTGGTACGCTTCACC--------------------------GAGAAT------------ACAAGG--------ATGGAATATAGGATATGGTCAAGGGT-GAATTGCTGACGGGAATTGTTTG----TTTTGATAGTGTCCTCGGTGACCAGCACGATATCGATCGTGCTAAGCATCTCGGCGTCGATGCCATGTCCTCCGACGACTTGAAGAAACTCAACAAGAACAAGAAGCTCATCAAGAAGCTCGCTCGCAAGTACGATGCTTTCCTCGCTTCCGACTCCCTTGTCCGACAGATTCCTCGTCTCTTGGGTCCCGGTCTCTCCAAAGGTTAG-TAAAAGC--------------------CGTCTCTGAATCGG---------TCTATGC---TTCACGG-CAG--GATGCTAACGTGC-TCAA--------TTTCCA-GCCGGTAAATTCCCTACCCCCGT
>GZUIFR22.053Arthroderma_redellii_quadrifidum
CATTC-TT-GCCTAC--TGAC-CCAGTTGCCTCGGCGA-GCCTTG------CCA------------------------------CTCGTGGCAGG-TTGGAAGCCGCTTAAA---------------CCCCTAGGG-----CTTA-------GGCGG-----CCC-TGGCCAGTGCCCGCCGACGGACAGAC-----------------TTAAAA---TCTTT--ATAT--ATTG-GCCGTCTGAGCGTATAAAGC--------AAATCAATT-AAAACTTTCAACAACGGATCTCTTGGTTCCGGCAT-CGATGAAGAACGCAGCGAAATGCGATAAGTAATGTGAATTGCAGAATTCCGTGAATCATCGAATCTTTGAACGCACATTGCGCCCCCTGGTATTCCGGGGGGCATGCCTGTTCGAGCGTCATTGCAA--CCCTCAAGCTCGGCTTGTGTGATGGGCGATCGTCCTT----CCCCT-------------------------------AGGGGCG-GGACGCGTCCGAAAAGCAGTGGCTAGGCCGCGATTCCGGCGC---CTGAGCGAATGGGC-GGCAAAAGCTC-AAATTTGAAAT--CTGGCT-CCTTC---GGGGTCCGAGTTGTAA-TTTGTAGAGGATG-CTTCGGGTGCGGCCAC-GGCCTAAG-TTCCTTGGAACAGGACGTCATAGA-GGGTGAGAATCCCGTCTTGGGTCGTTGGTCCACGCCCGTGTGAAGCTCCTTCGACGAGTCGAG-TTGTTTGGGAATGCAGCTCTAAGCGGGTGGTAAATTTCATCTAAAGCTAAATATTGGCCGGAGACCGATAGCGCACAAGTAGAGTGATCGAAAGGTTAAAAGCACCTTGAAAAGGGAGTTAAACAGCACGTGAAATTGTTGAAAGGGAAGCGCTTGCGGCCAGACTC-AGGCGCAGGGTTCAGCGGGTGCGTGTCACCCGTGCACTCCCT-GCCGCCTGGGCCAGCATCAGTTCTGACGGTCGGTCAAAGGCCCCCGGAATGTGTCGTCTCTCGGGACGTCTTATAGCCGGGGGTGCAATGCGGCCCGTCGGGACTGAGGAACGC-GCTTCGGCTCGGATGCTGGCATAATGGCCGTAAGCGGCCCGTCTTGAAACACGGACCAAGGAGTCTAACATCCACGCGAGTGTTCGGGTGTC-AAACCCGTGCGCGCAGTGAAAGCGAACGGAGGTGGGAG-----CC-TTAGGGCGCACCATCGACCGATCCTGAAGTCTTCGGATGGATTTGAGTA-GGAGCGTGGCCGTTGGGACCCGAAAGATGGTGAACTATGCCTGAATA-GGGTG-AAGCCAGAGG-AAACTCTGGTGGAGGCTCGCAGCGG-TTCTGACGTGCAAATCGA-TCGTCAAATTTGGTAAG-CAT-CAACAACATCACC---------TACT-GAT-A-CTAGCCATG-TTCA-TCGTT-ACTGACTC-GAT------TGTGCAGGCAAACCATTGCTGGCGAGCACGGTCTCGACGGCTCCGGCCAGTGAGTGAATCC------------------AGACCGACG-------ATAGAG-----------AAGGATTCCGTTATTGAC----ATGG------CTCTAGCTACACTGGATCTTCCGATCTCCAATTGGAGCGCATGAACGTCTATTTCAATGAGGTTGGCACGA---CCAAGATCC---TTCTCATTGGCAG--CATACTAACTCA-TTGGAGG------CAAAGGCCTCTAGCAAAAAATATGTTCCGCGTGCGGTGCTCGTTGATCTCGAGCCCGCCGCGCTCGATGCCGTCCGCGCCGGTCCCTTCGGTCAGCTCTTCCGCCCCGAGCTCTTGCCCGTGCCGTCTTCGAGAAGCCCGACATTCTCCTGCTCGACGAGCCCACCAACCATCTCGACGTCAAGAACGTTGCCTGGTTGGAAGAGTACCTCACCAACTCCCCCTGCACATCCATCATCGTCTCTCACGACTCCAAGTTCTTGAACAACGTCATCCAGCATGTCATCCTCTACGAGCGCTTCAAGCTCCGCCGCTACCGTGGTGACTTGACCGCTCTCGTCAAGCGTGTCCCATCTGCCCGCTAAGCTGCCAACCCTTCCTCGCCCAAGAATGAGCATCTGGTACGCTTCACC--------------------------GAGAAT------------ACAAGG--------ATGGAATATAGGATATGGTCAAGGGT-GAATTGCTGACGGGAATTGTTTG----TTTTGATAGTGTCCTCGGTGACCAGCACGATATCGATCGTGCTAAGCATCTCGGCGTCGATGCCATGTCCTCCGACGACTTGAAGAAACTCAACAAGAACAAGAAGCTCATCAAGAAGCTCGCTCGCAAGTACGATGCTTTCCTCGCTTCCGACTCCCTTGTCCGACAGATTCCTCGTCTCTTGGGTCCCGGTCTCTCCAAAGGTTAG-TAAAAGC--------------------CGTCTCTGAATCGG---------TCTATGC---TTCACGG-CAG--GATGCTAACGTGC-TCAA--------TTTCCA-GCCGGTAAATTCCCTACCCCCGT
>GZUIFR22.060Arthroderma_tuberculatum
CATTC-TT-GTCTAC--TGAC-CCAGTTGCCTCGGCGT-GCCGCT------CCGC-----------------------------CCAGCGGACGG-CCGGAAGCCGCCTGGACG---------TCTGTCCCC---------------------GCGG-----CCC-TGGTCCGCGCACGCCGGAGGACAGCC-----------------TAAAAC---TCTTT--ACTT-AAACG-GCCGTCTGAGCGTATAAGCA-------AAAATCAATT-AAAACTTTCAACAACGGATCTCTTGGTTCCGGCAT-CGATGAAGAACGCAGCGAAATGCGATAAGTAATGTGAATTGCAGAATTCCGTGAATCATCGAATCTTTGAACGCACATTGCGCCCCCTGGTATTCCGGGGGGCATGCCTGTTCGAGCGTCATTGCAA--CCCTCAAGCCCGGCTTGTGTGATGGACGACCGTCCCC----CCTTC------------------------------AGTGGGCG-GGACGCGCCCGAAAAGCAGTGGCCAGGCCGAGATTCCGGCGC---CTGAGCGAATGGGC-GGCAAAAGCTC-AAATTTGAAAT--CTGGCT-CCTTA--GGGGGTCCGAGTTGTAA-TTTGTAGAGGATG-CTTCGGGTGCGGCCAC-GGCCTAAG-TTCCTTGGAACAGGACGTCACAGA-GGGTGAGAATCCCGTCTTTGGCAGTTGGCCCGCGCCCGTGTGAAGCTCCTTCGACGAGTCGAG-TTGTTTGGGAATGCAGCTCTAAGCGGGTGGTAAATTTCATCTAAAGCTAAATATTGGCCGGAGACCGATAGCGCACAAGTAGAGTGATCGAAAGGTTAAAAGCACCTTGAAAAGGGAGTTAAACAGCACGTGAAATTGTTGAAAGGGAAGCGCTTGCGGCCAGACTC-GGGCGCGGGGTTCAGCGGGTGCGCGTCACCCGTGTACTCCCC-GCCGCCCGGGCCAGCATCAGTTCTGACGGCCGGTCAAAGGCCCCCGGAATGTATCGTCTCTCGGGACGTCTTATAGCCGGGGGTGCAATGCGGCCCGTCGGGACTGAGGAACGC-GCTTCGGCTCGGATGCTGGCGTAATGGCCGTAAGCGGCCCGTCTTGAAACACGGACCAAGGAGTCTAACATCCACGCGAGTGTTCGGGTGTC-AAACCCGTGCGCGCAGTGAAAGCGAACGGAGGTGGGAG-----CC-TTAGGGCGCACCATCGACCGATCCTGAAGTCTTCGGATGGATTTGAGTA-GGAGCGTGGCCGTTGGGACCCGAAAGATGGTGAACTATGCCTGAATA-GGGTG-AAGCCAGAGG-AAACTCTGGTGGAGGCTCGCAGCGG-TTCTGACGTGCAAATCGA-TCGTCAAATTTGGTAAG-CAA-TAA------------ACCATCACATT-GAC-A-CCGACCATG-TTCA-TCGTT-ACTGACTA-GATT----GTCTGTAGGCAAACCATTGCTGGCGAGCATGGTCTCGACGGATCCGGCCAGTGAGTGCACTT--------------------TACGACAG----GGGTAGAATGCGA--GCAAAGGATTTCGGTTATTGACA---TTGGG----CCTCTAGCTACACTGGATCTTCTGATCTTCAATTGGAGCGCATGAACGTCTACTTCAACGAGGTTGGCACGA---CCAAGACCC---ATCTATTCAGCAG--TATACTAACTCA-TTGGAGG------CAAAGGCCTCTAGCAAAAAATACGTTCCGCGTGCGGTGCTCGTTGATCTCGAGCCCGCCGCGCTCGATGCCGTCCGCGCCGGTCCTTTCGGCCAGCTCTTCCGCCCCGAGCCCTTGCCCGTGCCGTCTTCGAGAAGCCTGACATCCTCTTGCTCGATGAACCTACTAACCATCTCGACGTCAAGAACGTTGCCTGGTTGGAAGAGTACCTCATCAACTCCCCCTGCACATCCATCATTGTCTCTCACGACTCCAAGTTCTTGAACAACGTCATCCAGCACGTCGTCCTCTACGAGCGCTTCAAGCTCCGCCGCTACAAGGGTGACTTGAACTCTCTCGTCAAGCGTGTTCCATCTGCCCGCTAAGCTGCCAACCCTTCCTCGCCCAAGAATGAGCATCTGGTACGCCCCC----------------------------AATTAC------------ATGCCAC-----ATGGATGGAATAGCGGATGGTAAAGGGC-GAATTGCTGACGGAGCCTGTTAT--TTCTGATATAGTGTCCTTGGTGACCAGCACGATATCGATCGTGCCAAGCATCTCGGTGTCGATGCCATGTCCGCTGACGACTTGAAGAAGCTCAACAAGAACAAGAAGCTCATCAAGAAGCTCGCTCGCAAGTACGATGCTTTCCTTGCTTCTGACACCTTGGTCCGACAAATTCCTCGTCTCTTGGGTCCCGGTCTCTCCAAAGGTTAG-TGCAGTC--------------------CCATGCATGAGAGT----------CAGTTTAAGATGGCTT-CTA--GATGCTAACGTT--------------TATCCA-GCCGGTAAATTCCCTACCCCCGT
>CGMCC3.20873TNannizzia_sinensis
CATTC-TT-GTCTAT--CTAC-CTGGTTGCCTCGGCGG-GCCGCGC-----ACTC----------GTGCCGCGCC-------T-CGAGGAGCCGT-CCGGGGACATTTGA--------------------------------------------------CTCCC-TGGACCGCGCCCGCCGGAGGAGTGA-----------------TTGAAAT---CCAT---GAAT-A-CTGTTCAGTCTGAGCGT-AAG--CAAGTG---AAATCAGTT-AAAACTTTCAACAACGGATCTCTTGGTTCCGGCAT-CGATGAAGAACGCAGCGAAATGCGATAAGTAATGTGAATTGCAGAATTCCGTGAATCATCGAATCTTTGAACGCACATTGCGCCCTCTGGTATTCCGGGGGGCATGCCTGTTCGAGCGTCATTTCAA-CCCCTCAAGCTCGGCTTGCGTGATGGACGACCGTCC-C-GCCCTCCC----------CGCC-TCCGGG------------GAGGG-GGACGCGCCCGAAAAGCAGTGGCCAGGCCGCGATTCCGGCTC---CTGGGCGAATGGGC-GGCAAAAGCTC-AAATTTGAAAT--CTGGCCTCCTAC--GGGGGTCCGAGTTGTAA-TTTGTAGAGGATG-CTTCGGGTGTGGCCGC-CGTCTAAG-TTCCTTGGAACAGGACGTCAGAGA-GGGTGAGAATCCCGTCTTGGGCGGCCGGTCCGCGCCCGTGTGAAGCTCCTTCGAAGAGTCGAG-TTGTTTGGGAATGCAGCTCTAAGCGGGTGGTAAATTTCATCTAAAGCTAAATACTGGTCGGAGACCGATAGCGCACAAGTAGAGTGATCGAAAGGTTAAAAGCACCTTGAAAAGGGAGTTAAACAGCACGTGAAATTGTTGAAAGGGAAGCGCTTGCGGCCAGACTC-GGGGGCGGGGTTCAGCGGGCGCTCGTCGCCCGTGCACTCCCC-GTCTCCCGGGCCAGCATCAGTTTCGACGGCCGGTCAAAGGCCCCCGGAATGTGTCGTCTCTCGGGACGTCTTATAGCCGGGGGTGCAATGCGGCCCGTCGGGACTGAGGAACGC-GCTTCGGCTCGGATGCTGGCGTAATGGCCGTAAGCGGCCCGTCTTGAAACACGGACCAAGGAGTCTAACATCCACGCGAGTGTTCGGGTGTC-AAACCCGTGCGCGCAGTGAAAGCGAACGGAGGTGGGAG-----CC-TTAGGGCGCACCATCGACCGATCCTGAAGTCTTCGGATGGATTTGAGTA-GGAGCGTGGCCGTTGGGACCCGAAAGATGGTGAACTATGCCTGAATA-GGGTG-AAGCCAGAGG-AAACTCTGGTGGAGGCTCGCAGCGG-TTCTGACGTGCAAATCGA-TCGTCAAATTTGGTAAG-CATCCAACATCAACATCGT-------TACT-GAT-TTTTTGGATGGTTTCA-ACGTT-ACTAACTC-GATTGT-GTTCTCTAGGCAAACCATTGCTGGCGAGCATGGTCTCGACGGATCCGGCCAGTGAGTGAAATCTA----------------AGATCGACAATTTCGATTATCA-----------AAGATTTCCATTATTGACA---AGGAAC-GCTCGTTAGCTACACTGGATCATCCGATCTTCAATTAGAGCGCATGAACGTTTATTTCAATGAGGTTGGCACGA---CCAAGACCC---TTCGCTACGGCAG--CATACTAACTCA-TTGGAGG------CAAAGGCCTCTAGTAAAAAATACGTTCCGCGTGCGGTGCTCGTTGATCTCGAGCCCGCCGCGCTCGATGCCGTCCGCGCCGGTCCTTTCGGTCAACTCTTCCGCCCCGAGCCCTTGCCCGTGCCGTCTTCGAGAAGCCTGATATCCTCTTGCTTGACGAGCCCACCAACCATCTCGACGTCAAGAACGTTGCCTGGCTCGAGCAGTACCTCACCAACTCCCCCTGCACTTCCATCATCGTCTCCCACGACTCCAAGTTCCTCAACAACGTCATCCAGCACGTCATCCTCTACGACCGCTTCAAGCTCCGCCGCTACCGTGGTGACCTCACTGCTCTCGTCAAGCGTGTCCCCTCTGCTCGTTAAGCTGCCAACCATCCCTCGCCCAAGAATGAGCATCTGGTACGAGACGCA--------------------------AAAGAT-----------GACATGAT--------AAAGAGCAAAA-GATTATTAGGGGATAGGAGGCTGACTGG--------------ATGGATAGTGTTCTCGGTGACCAGCACGATATCGACCGTGCTAAGCATCTCGGTGTCGATGCCATGTCCTCCGACGACTTGAAGAAGCTCAACAAGAACAAGAAGCTCATCAAGAAGCTCGCTCGCAAGTACGATGCTTTCCTTGCTTCCGACGCCCTTGTCCGACAGATTCCCCGTCTCTTGGGTCCCGGTCTCTCCAAGGGTGAG-TACTCTAC-------------------TATCTTTAGGA------------ATCTTCATAAAATA-TGAAGA--TAGGCTAAC-AAG-------------GTAACA-GCTGGTAAATTCCCTACCCCCGT
>GZUIFR22.054Nannizzia_sinensis
CATTC-TT-GTCTAT--CTAC-CTGGTTGCCTCGGCGG-GCCGCGC-----ACTC----------GTGCCGCGCC-------T-CGAGGAGCCGT-CCGGGGACATTTGA--------------------------------------------------CTCCC-TGGACCGCGCCCGCCGGAGGAGTGA-----------------TTGAAAT---CCAT---GAAT-A-CTGTTCAGTCTGAGCGT-AAG--CAAGTG---AAATCAGTT-AAAACTTTCAACAACGGATCTCTTGGTTCCGGCAT-CGATGAAGAACGCAGCGAAATGCGATAAGTAATGTGAATTGCAGAATTCCGTGAATCATCGAATCTTTGAACGCACATTGCGCCCTCTGGTATTCCGGGGGGCATGCCTGTTCGAGCGTCATTTCAA-CCCCTCAAGCTCGGCTTGCGTGATGGACGACCGTCC-C-GCCCTCCC----------CGCC-TCCGGG------------GAGGG-GGACGCGCCCGAAAAGCAGTGGCCAGGCCGCGATTCCGGCTC---CTGGGCGAATGGGC-GGCAAAAGCTC-AAATTTGAAAT--CTGGCCTCCTAC--GGGGGTCCGAGTTGTAA-TTTGTAGAGGATG-CTTCGGGTGTGGCCGC-CGTCTAAG-TTCCTTGGAACAGGACGTCAGAGA-GGGTGAGAATCCCGTCTTGGGCGGCCGGTCCGCGCCCGTGTGAAGCTCCTTCGAAGAGTCGAG-TTGTTTGGGAATGCAGCTCTAAGCGGGTGGTAAATTTCATCTAAAGCTAAATACTGGTCGGAGACCGATAGCGCACAAGTAGAGTGATCGAAAGGTTAAAAGCACCTTGAAAAGGGAGTTAAACAGCACGTGAAATTGTTGAAAGGGAAGCGCTTGCGGCCAGACTC-GGGGGCGGGGTTCAGCGGGCGCTCGTCGCCCGTGCACTCCCC-GTCTCCCGGGCCAGCATCAGTTTCGACGGCCGGTCAAAGGCCCCCGGAATGTGTCGTCTCTCGGGACGTCTTATAGCCGGGGGTGCAATGCGGCCCGTCGGGACTGAGGAACGC-GCTTCGGCTCGGATGCTGGCGTAATGGCCGTAAGCGGCCCGTCTTGAAACACGGACCAAGGAGTCTAACATCCACGCGAGTGTTCGGGTGTC-AAACCCGTGCGCGCAGTGAAAGCGAACGGAGGTGGGAG-----CC-TTAGGGCGCACCATCGACCGATCCTGAAGTCTTCGGATGGATTTGAGTA-GGAGCGTGGCCGTTGGGACCCGAAAGATGGTGAACTATGCCTGAATA-GGGTG-AAGCCAGAGG-AAACTCTGGTGGAGGCTCGCAGCGG-TTCTGACGTGCAAATCGA-TCGTCAAATTTGGTAAG-CATCCAACATCAACATCGT-------TACT-GAT-TTTTTGGATGGTTTCA-ACGTT-ACTAACTC-GATTGT-GTTCTCTAGGCAAACCATTGCTGGCGAGCATGGTCTCGACGGATCCGGCCAGTGAGTGAAATCTA----------------AGATCGACAATTTCGATTATCA-----------AAGATTTCCATTATTGACA---AGGAAC-GCTCGTTAGCTACACTGGATCATCCGATCTTCAATTAGAGCGCATGAACGTTTATTTCAATGAGGTTGGCACGA---CCAAGACCC---TTCGCTACGGCAG--CATACTAACTCA-TTGGAGG------CAAAGGCCTCTAGTAAAAAATACGTTCCGCGTGCGGTGCTCGTTGATCTCGAGCCCGCCGCGCTCGATGCCGTCCGCGCCGGTCCTTTCGGTCAACTCTTCCGCCCCGAGCCCTTGCCCGTGCCGTCTTCGAGAAGCCTGATATCCTCTTGCTTGACGAGCCCACCAACCATCTCGACGTCAAGAACGTTGCCTGGCTCGAGCAGTACCTCACCAACTCCCCCTGCACTTCCATCATCGTCTCCCACGACTCCAAGTTCCTCAACAACGTCATCCAGCACGTCATCCTCTACGACCGCTTCAAGCTCCGCCGCTACCGTGGTGACCTCACTGCTCTCGTCAAGCGTGTCCCCTCTGCTCGTTAAGCTGCCAACCATCCCTCGCCCAAGAATGAGCATCTGGTACGAGACGCA--------------------------AAAGAT-----------GACATGAT--------AAAGAGCAAAA-GATTATTAGGGGATAGGAGGCTGACTGG--------------ATGGATAGTGTTCTCGGTGACCAGCACGATATCGACCGTGCTAAGCATCTCGGTGTCGATGCCATGTCCTCCGACGACTTGAAGAAGCTCAACAAGAACAAGAAGCTCATCAAGAAGCTCGCTCGCAAGTACGATGCTTTCCTTGCTTCCGACGCCCTTGTCCGACAGATTCCCCGTCTCTTGGGTCCCGGTCTCTCCAAGGGTGAG-TACTCTAC-------------------TATCTTTAGGA------------ATCTTCATAAAATA-TGAAGA--TAGGCTAAC-AAG-------------GTAACA-GCTGGTAAATTCCCTACCCCCGT
>GZUIFR22.055Nannizzia_sinensis
CATTC-TT-GTCTAT--CTAC-CTGGTTGCCTCGGCGG-GCCGCGC-----ACTC----------GTGCCGCGCC-------T-CGAGGAGCCGT-CCGGGGACATTTGA--------------------------------------------------CTCCC-TGGACCGCGCCCGCCGGAGGAGTGA-----------------TTGAAAT---CCAT---GAAT-A-CTGTTCAGTCTGAGCGT-AAG--CAAGTG---AAATCAGTT-AAAACTTTCAACAACGGATCTCTTGGTTCCGGCAT-CGATGAAGAACGCAGCGAAATGCGATAAGTAATGTGAATTGCAGAATTCCGTGAATCATCGAATCTTTGAACGCACATTGCGCCCTCTGGTATTCCGGGGGGCATGCCTGTTCGAGCGTCATTTCAA-CCCCTCAAGCTCGGCTTGCGTGATGGACGACCGTCC-C-GCCCTCCC----------CGCC-TCCGGG------------GAGGG-GGACGCGCCCGAAAAGCAGTGGCCAGGCCGCGATTCCGGCTC---CTGGGCGAATGGGC-GGCAAAAGCTC-AAATTTGAAAT--CTGGCCTCCTAC--GGGGGTCCGAGTTGTAA-TTTGTAGAGGATG-CTTCGGGTGTGGCCGC-CGTCTAAG-TTCCTTGGAACAGGACGTCAGAGA-GGGTGAGAATCCCGTCTTGGGCGGCCGGTCCGCGCCCGTGTGAAGCTCCTTCGAAGAGTCGAG-TTGTTTGGGAATGCAGCTCTAAGCGGGTGGTAAATTTCATCTAAAGCTAAATACTGGTCGGAGACCGATAGCGCACAAGTAGAGTGATCGAAAGGTTAAAAGCACCTTGAAAAGGGAGTTAAACAGCACGTGAAATTGTTGAAAGGGAAGCGCTTGCGGCCAGACTC-GGGGGCGGGGTTCAGCGGGCGCTCGTCGCCCGTGCACTCCCC-GTCTCCCGGGCCAGCATCAGTTTCGACGGCCGGTCAAAGGCCCCCGGAATGTGTCGTCTCTCGGGACGTCTTATAGCCGGGGGTGCAATGCGGCCCGTCGGGACTGAGGAACGC-GCTTCGGCTCGGATGCTGGCGTAATGGCCGTAAGCGGCCCGTCTTGAAACACGGACCAAGGAGTCTAACATCCACGCGAGTGTTCGGGTGTC-AAACCCGTGCGCGCAGTGAAAGCGAACGGAGGTGGGAG-----CC-TTAGGGCGCACCATCGACCGATCCTGAAGTCTTCGGATGGATTTGAGTA-GGAGCGTGGCCGTTGGGACCCGAAAGATGGTGAACTATGCCTGAATA-GGGTG-AAGCCAGAGG-AAACTCTGGTGGAGGCTCGCAGCGG-TTCTGACGTGCAAATCGA-TCGTCAAATTTGGTAAG-CATCCAACATCAACATCGT-------TACT-GAT-TTTTTGGATGGTTTCA-ACGTT-ACTAACTC-GATTGT-GTTCTCTAGGCAAACCATTGCTGGCGAGCATGGTCTCGACGGATCCGGCCAGTGAGTGAAATCTA----------------AGATCGACAATTTCGATTATCA-----------AAGATTTCCATTATTGACA---AGGAAC-GCTCGTTAGCTACACTGGATCATCCGATCTTCAATTAGAGCGCATGAACGTTTATTTCAATGAGGTTGGCACGA---CCAAGACCC---TTCGCTACGGCAG--CATACTAACTCA-TTGGAGG------CAAAGGCCTCTAGTAAAAAATACGTTCCGCGTGCGGTGCTCGTTGATCTCGAGCCCGCCGCGCTCGATGCCGTCCGCGCCGGTCCTTTCGGTCAACTCTTCCGCCCCGAGCCCTTGCCCGTGCCGTCTTCGAGAAGCCTGATATCCTCTTGCTTGACGAGCCCACCAACCATCTCGACGTCAAGAACGTTGCCTGGCTCGAGCAGTACCTCACCAACTCCCCCTGCACTTCCATCATCGTCTCCCACGACTCCAAGTTCCTCAACAACGTCATCCAGCACGTCATCCTCTACGACCGCTTCAAGCTCCGCCGCTACCGTGGTGACCTCACTGCTCTCGTCAAGCGTGTCCCCTCTGCTCGTTAAGCTGCCAACCATCCCTCGCCCAAGAATGAGCATCTGGTACGAGACGCA--------------------------AAAGAT-----------GACATGAT--------AAAGAGCAAAA-GATTATTAGGGGATAGGAGGCTGACTGG--------------ATGGATAGTGTTCTCGGTGACCAGCACGATATCGACCGTGCTAAGCATCTCGGTGTCGATGCCATGTCCTCCGACGACTTGAAGAAGCTCAACAAGAACAAGAAGCTCATCAAGAAGCTCGCTCGCAAGTACGATGCTTTCCTTGCTTCCGACGCCCTTGTCCGACAGATTCCCCGTCTCTTGGGTCCCGGTCTCTCCAAGGGTGAG-TACTCTAC-------------------TATCTTTAGGA------------ATCTTCATAAAATA-TGAAGA--TAGGCTAAC-AAG-------------GTAACA-GCTGGTAAATTCCCTACCCCCGT
>GZUIFR22.056Nannizzia_sinensis
CATTC-TT-GTCTAT--CTAC-CTGGTTGCCTCGGCGG-GCCGCGC-----ACTC----------GTGCCGCGCC-------T-CGAGGAGCCGT-CCGGGGACATTTGA--------------------------------------------------CTCCC-TGGACCGCGCCCGCCGGAGGAGTGA-----------------TTGAAAT---CCAT---GAAT-A-CTGTTCAGTCTGAGCGT-AAG--CAAGTG---AAATCAGTT-AAAACTTTCAACAACGGATCTCTTGGTTCCGGCAT-CGATGAAGAACGCAGCGAAATGCGATAAGTAATGTGAATTGCAGAATTCCGTGAATCATCGAATCTTTGAACGCACATTGCGCCCTCTGGTATTCCGGGGGGCATGCCTGTTCGAGCGTCATTTCAA-CCCCTCAAGCTCGGCTTGCGTGATGGACGACCGTCC-C-GCCCTCCC----------CGCC-TCCGGG------------GAGGG-GGACGCGCCCGAAAAGCAGTGGCCAGGCCGCGATTCCGGCTC---CTGGGCGAATGGGC-GGCAAAAGCTC-AAATTTGAAAT--CTGGCCTCCTAC--GGGGGTCCGAGTTGTAA-TTTGTAGAGGATG-CTTCGGGTGTGGCCGC-CGTCTAAG-TTCCTTGGAACAGGACGTCAGAGA-GGGTGAGAATCCCGTCTTGGGCGGCCGGTCCGCGCCCGTGTGAAGCTCCTTCGAAGAGTCGAG-TTGTTTGGGAATGCAGCTCTAAGCGGGTGGTAAATTTCATCTAAAGCTAAATACTGGTCGGAGACCGATAGCGCACAAGTAGAGTGATCGAAAGGTTAAAAGCACCTTGAAAAGGGAGTTAAACAGCACGTGAAATTGTTGAAAGGGAAGCGCTTGCGGCCAGACTC-GGGGGCGGGGTTCAGCGGGCGCTCGTCGCCCGTGCACTCCCC-GTCTCCCGGGCCAGCATCAGTTTCGACGGCCGGTCAAAGGCCCCCGGAATGTGTCGTCTCTCGGGACGTCTTATAGCCGGGGGTGCAATGCGGCCCGTCGGGACTGAGGAACGC-GCTTCGGCTCGGATGCTGGCGTAATGGCCGTAAGCGGCCCGTCTTGAAACACGGACCAAGGAGTCTAACATCCACGCGAGTGTTCGGGTGTC-AAACCCGTGCGCGCAGTGAAAGCGAACGGAGGTGGGAG-----CC-TTAGGGCGCACCATCGACCGATCCTGAAGTCTTCGGATGGATTTGAGTA-GGAGCGTGGCCGTTGGGACCCGAAAGATGGTGAACTATGCCTGAATA-GGGTG-AAGCCAGAGG-AAACTCTGGTGGAGGCTCGCAGCGG-TTCTGACGTGCAAATCGA-TCGTCAAATTTGGTAAG-CATCCAACATCAACATCGT-------TACT-GAT-TTTTTGGATGGTTTCA-ACGTT-ACTAACTC-GATTGT-GTTCTCTAGGCAAACCATTGCTGGCGAGCATGGTCTCGACGGATCCGGCCAGTGAGTGAAATCTA----------------AGATCGACAATTTCGATTATCA-----------AAGATTTCCATTATTGACA---AGGAAC-GCTCGTTAGCTACACTGGATCATCCGATCTTCAATTAGAGCGCATGAACGTTTATTTCAATGAGGTTGGCACGA---CCAAGACCC---TTCGCTACGGCAG--CATACTAACTCA-TTGGAGG------CAAAGGCCTCTAGTAAAAAATACGTTCCGCGTGCGGTGCTCGTTGATCTCGAGCCCGCCGCGCTCGATGCCGTCCGCGCCGGTCCTTTCGGTCAACTCTTCCGCCCCGAGCCCTTGCCCGTGCCGTCTTCGAGAAGCCTGATATCCTCTTGCTTGACGAGCCCACCAACCATCTCGACGTCAAGAACGTTGCCTGGCTCGAGCAGTACCTCACCAACTCCCCCTGCACTTCCATCATCGTCTCCCACGACTCCAAGTTCCTCAACAACGTCATCCAGCACGTCATCCTCTACGACCGCTTCAAGCTCCGCCGCTACCGTGGTGACCTCACTGCTCTCGTCAAGCGTGTCCCCTCTGCTCGTTAAGCTGCCAACCATCCCTCGCCCAAGAATGAGCATCTGGTACGAGACGCA--------------------------AAAGAT-----------GACATGAT--------AAAGAGCAAAA-GATTATTAGGGGATAGGAGGCTGACTGG--------------ATGGATAGTGTTCTCGGTGACCAGCACGATATCGACCGTGCTAAGCATCTCGGTGTCGATGCCATGTCCTCCGACGACTTGAAGAAGCTCAACAAGAACAAGAAGCTCATCAAGAAGCTCGCTCGCAAGTACGATGCTTTCCTTGCTTCCGACGCCCTTGTCCGACAGATTCCCCGTCTCTTGGGTCCCGGTCTCTCCAAGGGTGAG-TACTCTAC-------------------TATCTTTAGGA------------ATCTTCATAAAATA-TGAAGA--TAGGCTAAC-AAG-------------GTAACA-GCTGGTAAATTCCCTACCCCCGT
>CGMCC3.20865Arthroderma_uncinatum
CATTC-TT-GTCTAC--TGAC-CCAGTTGCCTCGGCGC-GCCGCT------CC-------------------------------CTAGTGGACGG-TCGGAGGCC-CTTGGA----------------CCCAG-CG-----TCCA-------TGTGG-----CCC-TGGCCAGTGCGCGCCGGCGGACAGTC-----------------T-AAAA---TCTTT--ATAT--ATTG-GCCGTCTGAGCGTATAAAGC--------AAATCAATT-AAAACTTTCAACAACGGATCTCTTGGTTCCGGCAT-CGATGAAGAACGCAGCGAAATGCGATAAGTAATGTGAATTGCAGAATTCCGTGAATCATCGAATCTTTGAACGCACATTGCGCCCCCTGGTATTCCGGGGGGCATGCCTGTTCGAGCGTCATTTCAA--CCCTCAAGCCCGGCTTGTGTGATGGACGAACGTCCTG----CCTTT-------------------------------AGGGGCG-GGACGCGTCCGAAAAGCAGTGGCTAGGCCGCGACTTCGGCGC---CTGAGCGAATGGGC-GGCAAAAGCTC-AAATTTGAAAT--CTGGCT-CCTTC---GGGGTCCGAGTTGTAA-TTTGTAGAGGATG-CTTCGGGTGTGGCCAC-GACCTAAG-TTCCTTGGAACAGGACGTCATAGA-GGGTGAGAATCCCGTCTTGGGCCGTTGGTCCACGCCCGTGTGAAGCTCCTTCGACGAGTCGAG-TTGTTTGGGAATGCAGCTCTAAGCGGGTGGTAAATTTCATCTAAAGCTAAATATTGGCCGGAGACCGATAGCGCACAAGTAGAGTGATCGAAAGGTTAAAAGCACCTTGAAAAGGGAGTTAAACAGCACGTGAAATTGTTGAAAGGGAAGCGCTTGCGGCCAGACTC-GAGCGCAGGGTTCAGCGGGTGCGTGTCACCCGTGCACTCCCT-GTCGCCCGGGCCAGCATCAGTTCTAACGGCCGGTCAAAGGCCCCCGGAATGTGTCGTCTCTCGGGACGTCTTATAGCCGGGGGTGCAATGCGGCCCGTCGGGACTGAGGAACGC-GCTTCGGCTCGGATGCTGGCATAATGGCCGTAAGCGGCCCGTCTTGAAACACGGACCAAGGAGTCTAACATCCACGCGAGTGTTCGGGTGTC-AAACCCGTGCGCGCAGTGAAAGCGAACGGAGGTGGGAG-----CC-TTAGGGCGCACCATCGACCGATCCTGAAGTCTTCGGATGGATTTGAGTA-GGAGCGTGGCCGTTGGGACCCGAAAGATGGTGAACTATGCCTGAATA-GGGTG-AAGCCAGAGG-AAACTCTGGTGGAGGCTCGCAGCGG-TTCTGACGTGCAAATCGA-TCGTCAAATTTGGTAAG-CAT-CGACAAGGA-------------AACT-GAT-A-TTGG--GTG-TTCG-TCGTT-ACTAAC------A----GTCTATAGGCAAACCATTGCTGGCGAGCATGGTCTCGACGGATCCGGCCAGTGAGTGAT-----------------------ATTACTGA----TGGTAG-------------AAGGATTCAGTTGTTAACA---AA--------CTCTAGCTACACTGGATCTTCTGACCTCCAATTGGAGCGCATGAACGTCTATTTCAATGAGGTTGGCACGA---CCAAGACCC---TTTTCTTCGGCAG--CATACTAACTCA-TTGGAGG------CAAAGGCCTCTAGCAAAAAATACGTTCCGCGTGCGGTGCTCGTTGATCTCGAGCCCGCCGCGCTTGACGCCGTCCGTGCCGGTC-------------------------GCCCTTGCCCGTGCCGTCTTCGAGAAGCCTGACATTCTCTTGCTCGACGAGCCCACCAACCATCTCGACGTCAAGAACGTCGCCTGGCTCGAGGATTACCTCACCAACTCCCCCTGTACATCCATCATCGTCTCTCACGACTCCAAATTCTTGAACAACGTCATCCAGCACGTCATCCTCTACGAGCGCTTCAAGCTTCGCCGCTACCGTGGTGACTTGACCGCCCTCGTCAAGCGTGTCCCATCTGCCCGCTAAGCTGCCTACCCTTCCTCGCCCAAGAATGAGCATCTGGTACGCTTCG----------------------------AGAGAT------------ATATCAG-----GAGAGAGAGAAAGAATACGGTTGGGGGT-GGTCTGCTGACGGAATGGTTTTA---ATTCGTATAGCGTTCTCGGTGACCAGCACGATATCGATCGTGCTAAGCATCTCGGCGTCGATGCCATGTCCTCTGACGACTTGAAGAAGCTCAACAAGAACAAGAAGCTCATCAAGAAGCTCGCCCGCAAGTACGATGCTTTCCTCGCTTCCGACTCCTTGGTCCGACAGATTCCTCGTCTCTTGGGTCCCGGTCTCTCCAAAGGTTAG-TAATTGC--------------------CGTCCTTAGAATCA----GCTTGTCTGCAG---TATA------------ACTAACTTGT-------------CGATTA-GCCGGTAAATTCCCTACCCCCGT
>CGMCC3.20864Arthroderma_thuringiensis
CATTC-TT-GACTAC--TGAC-CCAGTTGCCTCGGCGG-GCCGTT------CCG------------------------------CCCGCGGCCGG-CCGGAAGCCCTCTGGA---------------CCCCCTGGG-----TCTG-------GACGG-----CCC-TGGTCTGCGCCCGCCGAAGGACAGTT------------------AAAAA---TCTTT--ATAT--ATTG-GCCGTCTGAGCGTATAAAGC-------AAAATCAATT-AAAACTTTCAACAACGGATCTCTTGGTTCCGGCAT-CGATGAAGAACGCAGCGAAATGCGATAAGTAATGTGAATTGCAGAATTCCGTGAATCATCGAATCTTTGAACGCACATTGCGCCCTCTGGTATTCCGGAGGGCATGCCTGTTCGAGCGTCATTGCAA--CCCTCAAGCCCGGCTTGTGTGATGGGCGACCGTCCCT---CCCCCCC-----------------------------AGGGGGCG-GGACGCGCCCGAAAGGCAGTGGCTAGGCCGCGATTCCGGCGC---CTGAGCGAATGGGC-GGCAAAAGCTC-AAATTTGAAAT--CTGGCT-CCTTA---GGGGTCCGAGTTGTAA-TTTGTAGAGGATG-CTTCGGGTGCGGCCAC-GGCCTAAG-TTCCTTGGAACAGGACGTCATAGA-GGGTGAGAATCCCGTCTTGGGTCGTTGGTCCACGCCCGTGTGAAGCTCCTTCGACGAGTCGAG-TTGTTTGGGAATGCAGCTCTAAGCGGGTGGTAAATTTCATCTAAAGCTAAATATTGGCCGGAGACCGATAGCGCACAAGTAGAGTGATCGAAAGGTTAAAAGCACCTTGAAAAGGGAGTTAAACAGCACGTGAAATTGTTGAAAGGGAAGCGCTTGCGGCCAGACTC-GAGCGCGGGGCTCATCAGGTGCGTGTCACCTGTGCACTCCCC-GCCGCTCGGGCCAGCATCAGTTCTGACGGCCGGTCAAAGGCCCCCGGAATGTGTCGTCTCTCGGGACGTCTTATAGCCGGGGGTGCAATGCGGCCCGTCGGGACTGAGGAACGC-GCTTCGGCTCGGATGCTGGCATAATGGCCGTAAGCGGCCCGTCTTGAAACACGGACCAAGGAGTCTAACATCCACGCGAGTGTTCGGGTGTC-AAACCCGTGCGCGCAGTGAAAGCGAACGGAGGTGGGAG-----CC-TTAGGGCGCACCATCGACCGATCCTGAAGTCTTCGGATGGATTTGAGTA-GGAGCGTGGCCGTTGGGACCCGAAAGATGGTGAACTATGCCTGAATA-GGGTG-AAGCCAGAGG-AAACTCTGGTGGAGGCTCGCAGCGG-TTCTGACGTGCAAATCGA-TCGTCAAATTTGGTAAG-CATCCAACATCAACATCGT-------TACT-GAT-TTTTTGGATGGTTTCA-ACGTT-ACTAACTC-GATTGT-GTTCTCTAGGCAAACCATTGCTGGCGAGCATGGTCTCGACGGATCCGGCCAGTGAGTGAAATCTA----------------AGATCGACAATTTCGATTATCA-----------AAGATTTCCATTATTGACA---AGGAAC-GCTCGTTAGCTACACTGGATCATCCGATCTTCAATTAGAGCGCATGAACGTTTATTTCAATGAGGTTGGCACGA---CCAAGACCC---TTCGCTACGGCAG--CATACTAACTCA-TTGGAGG------CAAAGGCCTCTAGTAAAAAATACGTTCCGCGTGCGGTGCTCGTTGATCTCGAGCCCGCCGCGCTCGATGCCGTCCGCGCC-----------------------------GCCCTTGCTCGTGCTGTCTTCGAGAAGCCCGACATTCTCTTGCTCGACGAGCCCACCAACCATCTCGACGTCAAGAACGTTGCCTGGTTGGAAGACTACCTCACCAACTCCCCTTGCACATCCATCATCGTCTCTCACGACTCTAAGTTCTTGAACAACGTCATCCAGCACGTCATCCTCTACGAGCGCTTCAAGCTTCGCCGTTACCGTGGTGACCTCACCTCGCTCGTCAAGCGTGTCCCATCTGCCCGCTAAGTTGCCCACTCTTCCTCGCCCAAGAATGAGCCTCTGGTACGCCTCATC--------------------------AAGAGA------------ATATAA-------ATCAGGAATTTAAATATTGTCAAGGGC-GAATCACTGACAAGAGGTGTTCA--TTGTGATATAGTGTCCTTGGTGACCAGCACGATATCGATCGTGCTAAGCATCTCGGCGTCGATGCCATGTCCTCCGACGATTTGAAGAAGCTCAACAAGAACAAGAAGTTGATCAAGAAGCTCGCTCGCAAGTACGATGCTTTCCTTGCTTCCGACACCTTGGTCCGACAGATTCCTCGTCTCTTGGGTCCCGGTCTCTCCAAAGGTCAG-TAAAAGT--------------------CGTCCCTAGAACCGCCCCCCCGCCCGGCTC---TCCAAGT-CA----ATGCTAACCTAT-TCAA--------TTTCTA-GCCGGTAAATTCCCTACCCCCGT
>CGMCC3.20862Arthroderma_redellii_quadrifidum
CATTC-TT-GCCTAC--TGAC-CCAGTTGCCTCGGCGA-GCCCTG------CCA------------------------------CTCGTGGCAGG-CTGGAAGCCGCTTAAA---------------CCCCTGGGG-----CTTA-------GGCGG-----CCC-TGGCCAGTGCCCGCCGACGGACAGAC-----------------CTAAAA---TCTTT--ATAT--ATTG-GCCGTCTGAGCGTATAAAGC--------AAATCAATT-AAAACTTTCAACAACGGATCTCTTGGTTCCGGCAT-CGATGAAGAACGCAGCGAAATGCGATAAGTAATGTGAATTGCAGAATTCCGTGAATCATCGAATCTTTGAACGCACATTGCGCCCCCTGGTATTCCGGGGGGCATGCCTGTTCGAGCGTCATTGCAA--CCCTCAAGCTCGGCTTGTGTGATGGGCGACCGTCCTT----CCCCC-------------------------------AGGGGCG-GGACGCGTCCGAAAAGCAGTGGCTAGGCCGCGATTCCGGCGC---CTGAGCGAATGGGC-GGCAAAAGCTC-AAATTTGAAAT--CTGGCT-CCTTC---GGGGTCCGAGTTGTAA-TTTGTAGAGGATG-CTTCGGGTGCGGCCAC-GGCCTAAG-TTCCTTGGAACAGGACGTCATAGA-GGGTGAGAATCCCGTCTTGGGTCGTTGGTCCACGCCCGTGTGAAGCTCCTTCGACGAGTCGAG-TTGTTTGGGAATGCAGCTCTAAGCGGGTGGTAAATTTCATCTAAAGCTAAATATTGGCCGGAGACCGATAGCGCACAAGTAGAGTGATCGAAAGGTTAAAAGCACCTTGAAAAGGGAGTTAAACAGCACGTGAAATTGTTGAAAGGGAAGCGCTTGCGGCCAGACTC-AGGCGCAGGGTTCAGCGGGTGCGTGTCACCCGTGCACTCCCT-GCCGCCTGGGCCAGCATCAGTTCTGACGGTCGGTCAAAGGCCCCCGGAATGTGTCGTCTCTCGGGACGTCTTATAGCCGGGGGTGCAATGCGGCCCGTCGGGACTGAGGAACGC-GCTTCGGCTCGGATGCTGGCATAATGGCCGTAAGCGGCCCGTCTTGAAACACGGACCAAGGAGTCTAACATCCACGCGAGTGTTCGGGTGTC-AAACCCGTGCGCGCAGTGAAAGCGAACGGAGGTGGGAG-----CC-TTAGGGCGCACCATCGACCGATCCTGAAGTCTTCGGATGGATTTGAGTA-GGAGCGTGGCCGTTGGGACCCGAAAGATGGTGAACTATGCCTGAATA-GGGTG-AAGCCAGAGG-AAACTCTGGTGGAGGCTCGCAGCGG-TTCTGACGTGCAAATCGA-TCGTCAAATTTGGTAAG-CAT-CAACAACGTCACC---------TACT-AAT-A-TCGAGCGTG-TTCA-TCGTT-ACTGACTC-GAT------TGTGCAGGCAAACCATTGCTGGCGAGCATGGTCTCGACGGCTCCGGCCAGTGAGTGAATCC------------------AGACCGACG-------ATAGAG-----------AAGGATTCCGTTATTGAC----ATGG------CTCTAGCTACACTGGATCTTCCGATCTCCAATTGGAGCGCATGAACGTCTATTTCAATGAGGTTGGCACGA---CCAAGATCC---TTCTCATTGGCAG--CATACTAACTCA-TTGGAGG------CAAAGGCCTCTAGCAAAAAATATGTTCCGCGTGCGGTGCTCGTTGATCTCGAGCCCGCCGCGCTCGATGCCGTCCGCGCCGGTCCCTTCGGCCAGCTCTTCCGCCCCGAGCTCTTGCCCGTGCCGTCTTCGAGAAGCCCGACATTCTCTTGCTCGACGAGCCCACCAACCATCTCGACGTCAAGAACGTTGCCTGGTTGGAAGAGTACCTCACCAACTCCCCCTGCACATCCATCATCGTCTCTCACGACTCCAAGTTCTTGAACAACGTCATCCAGCATGTCATCCTCTACGAGCGCTTCAAGCTCCGCCGCTACCGTGGTGACTTGACCGCTCTCGTCAAGCGTGTCCCATCTGCCCGCTAAGCTGCCAACCCTTCCTCGCCCAAGAATGAGCATCTGGTACGCTTCACC--------------------------GAGAAT------------ACAAGG--------ATGGAATATAGGATATGGTCAAGGGT-GAATTGCTGACGGGAATTGTTCG----TTTTGATAGTGTCCTCGGTGACCAGCACGATATCGATCGTGCTAAGCATCTCGGCGTCGATGCCATGTCCTCCGACGACTTGAAGAAACTCAACAAGAACAAGAAGCTCATCAAGAAGCTCGCTCGCAAGTACGATGCTTTCCTCGCTTCCGACTCCCTTGTCCGACAGATTCCTCGTCTCTTGGGTCCCGGTCTCTCCAAAGGTTAG-TAAAAGC--------------------TGTCTCTGAATCGG---------TCTATAC---TTCACGG-CTG--GATGCTAACGTGC-TCAA--------TTTCCA-GCCGGTAAATTCCCTACCCCCGT
>GZUIFR22.052Arthroderma_redellii_quadrifidum
CATTC-TT-GCCTAC--TGAC-CCAGTTGCCTCGGCGA-GCCCTG------CCA------------------------------CTCGTGGCAGG-CTGGAAGCCGCTTAAA---------------CCCCTGGGG-----CTTA-------GGCGG-----CCC-TGGCCAGTGCCCGCCGACGGACAGAC-----------------CTAAAA---TCTTT--ATAT--ATTG-GCCGTCTGAGCGTATAAAGC--------AAATCAATT-AAAACTTTCAACAACGGATCTCTTGGTTCCGGCAT-CGATGAAGAACGCAGCGAAATGCGATAAGTAATGTGAATTGCAGAATTCCGTGAATCATCGAATCTTTGAACGCACATTGCGCCCCCTGGTATTCCGGGGGGCATGCCTGTTCGAGCGTCATTGCAA--CCCTCAAGCTCGGCTTGTGTGATGGGCGACCGTCCTT----CCCCC-------------------------------AGGGGCG-GGACGCGTCCGAAAAGCAGTGGCTAGGCCGCGATTCCGGCGC---CTGAGCGAATGGGC-GGCAAAAGCTC-AAATTTGAAAT--CTGGCT-CCTTC---GGGGTCCGAGTTGTAA-TTTGTAGAGGATG-CTTCGGGTGCGGCCAC-GGCCTAAG-TTCCTTGGAACAGGACGTCATAGA-GGGTGAGAATCCCGTCTTGGGTCGTTGGTCCACGCCCGTGTGAAGCTCCTTCGACGAGTCGAG-TTGTTTGGGAATGCAGCTCTAAGCGGGTGGTAAATTTCATCTAAAGCTAAATATTGGCCGGAGACCGATAGCGCACAAGTAGAGTGATCGAAAGGTTAAAAGCACCTTGAAAAGGGAGTTAAACAGCACGTGAAATTGTTGAAAGGGAAGCGCTTGCGGCCAGACTC-AGGCGCAGGGTTCAGCGGGTGCGTGTCACCCGTGCACTCCCT-GCCGCCTGGGCCAGCATCAGTTCTGACGGTCGGTCAAAGGCCCCCGGAATGTGTCGTCTCTCGGGACGTCTTATAGCCGGGGGTGCAATGCGGCCCGTCGGGACTGAGGAACGC-GCTTCGGCTCGGATGCTGGCATAATGGCCGTAAGCGGCCCGTCTTGAAACACGGACCAAGGAGTCTAACATCCACGCGAGTGTTCGGGTGTC-AAACCCGTGCGCGCAGTGAAAGCGAACGGAGGTGGGAG-----CC-TTAGGGCGCACCATCGACCGATCCTGAAGTCTTCGGATGGATTTGAGTA-GGAGCGTGGCCGTTGGGACCCGAAAGATGGTGAACTATGCCTGAATA-GGGTG-AAGCCAGAGG-AAACTCTGGTGGAGGCTCGCAGCGG-TTCTGACGTGCAAATCGA-TCGTCAAATTTGGTAAG-CAT-CAACAACGTCACC---------TACT-AAT-A-TCGAGCGTG-TTCA-TCGTT-ACTGACTC-GAT------TGTGCAGGCAAACCATTGCTGGCGAGCATGGTCTCGACGGCTCCGGCCAGTGAGTGAATCC------------------AGACCGACG-------ATAGAG-----------AAGGATTCCGTTATTGAC----ATGG------CTCTAGCTACACTGGATCTTCCGATCTCCAATTGGAGCGCATGAACGTCTATTTCAATGAGGTTGGCACGA---CCAAGATCC---TTCTCATTGGCAG--CATACTAACTCA-TTGGAGG------CAAAGGCCTCTAGCAAAAAATATGTTCCGCGTGCGGTGCTCGTTGATCTCGAGCCCGCCGCGCTCGATGCCGTCCGCGCCGGTCCCTTCGGCCAGCTCTTCCGCCCCGAGCTCTTGCCCGTGCCGTCTTCGAGAAGCCCGACATTCTCTTGCTCGACGAGCCCACCAACCATCTCGACGTCAAGAACGTTGCCTGGTTGGAAGAGTACCTCACCAACTCCCCCTGCACATCCATCATCGTCTCTCACGACTCCAAGTTCTTGAACAACGTCATCCAGCATGTCATCCTCTACGAGCGCTTCAAGCTCCGCCGCTACCGTGGTGACTTGACCGCTCTCGTCAAGCGTGTCCCATCTGCCCGCTAAGCTGCCAACCCTTCCTCGCCCAAGAATGAGCATCTGGTACGCTTCACC--------------------------GAGAAT------------ACAAGG--------ATGGAATATAGGATATGGTCAAGGGT-GAATTGCTGACGGGAATTGTTCG----TTTTGATAGTGTCCTCGGTGACCAGCACGATATCGATCGTGCTAAGCATCTCGGCGTCGATGCCATGTCCTCCGACGACTTGAAGAAACTCAACAAGAACAAGAAGCTCATCAAGAAGCTCGCTCGCAAGTACGATGCTTTCCTCGCTTCCGACTCCCTTGTCCGACAGATTCCTCGTCTCTTGGGTCCCGGTCTCTCCAAAGGTTAG-TAAAAGC--------------------TGTCTCTGAATCGG---------TCTATAC---TTCACGG-CTG--GATGCTAACGTGC-TCAA--------TTTCCA-GCCGGTAAATTCCCTACCCCCGT
>38251_R1Arthroderma_silverae
CATTC-TT-GTCTAC--TGAC-CCAGTTGCCTCGGTGG-GCCGAG------CCG------------------------------TTCGCGGCCGG-CCGGTGGGAGTTTCGG-----------CTCGCCCTGCGTG-----GGCC-------GCCGCTT--CCTC-GGGCCTGTGCCCGCCGATGGACATTT--------------------AAA---ATCTA--ATAT--TTTG-GCCGTCTGAGC-A-TAAAGC-------AAAATCTTTT-AAAACTTTCAACAACGGATCTCTTGGTTCCGGCAT-CGATGAAGAACGCAGCGAAATGCGATAAGTAATGTGAATTGCAGAATTCCGTGAATCATCGAATCTTTGAACGCACATTGCGCCCTCTGGTATTCCGGAGGGCATGCCTGTTCGAGCGTCATTGCAA--CCCTCAAGCTCGGCTTGTGTGATGGGCGACTGTCCTT----CCCCT-------------------------------AGGGGCG-GGACGCGTCCGAAAAGCAGTGGCTAGGCCGCGACTCCGGCGC---CTGAGCGAATGGGC-GGCAAAAGCTC-AAATTTGAAAT--CTGGCT-CCTTT--AGGGGTCCGAGTTGTAA-TTTGCAGAGGATG-CTTCGGGAGCGGCCAC-GGCTTAAG-TGCCTTGGAACAGGACGTCATAGA-GGGTGAGAATCCCGTCTTGAGTCGTTGGTCCGCGCCCATGTGAAGCTCCTTCGACGAGTCGAG-TTGTTTGGGAATGCAGCTCTAAGCGGGTGGTAAATTTCATCTAAAGCTAAATATTGGCCGGAGACCGATAGCGCACAAGTAGAGTGATCGAAAGGTTAAAAGCACCTTGAAAAGGGAGTTAAACAGCACGTGAAATTGTTGAAAGGGAAGCGCTTGCGGCCAGACTC-GGGTACAGGGTTCAGCGGGTGCGTGTCACCCGTGTACTCCCT-GTTTCTCGGGCCAGCATCAGTTCTGACGGCCGGTCAAAGGCCTCTGGAATGTGTCGTCTTTCGGGACGTCTTATAGCCAGGGGTGCAATGCGGCCTGTTGGGACTGAGGAACGC-GCTTCGGCTCGGA---------------------------------------------------------------------------------------------------------------------------------------------------------------------------------------------------------------------------------------------------------------------------------------------------------????????????????????????????????????????????????????????????????????????????????????????????????????????????????????????????????????????????????????????????????????????????????????????????????????????????????????????????????????????????????????????????????????????????????????????????????????????????????????????????????????????????????????????????????????????????????????????????????????????????????????????????????????????????????????????????????????????????????????????????????????????????????????????????????????????????????????????????????????????????????????????????????????????????????????????????????????????????????????????????????????????????????????????????????????????????????????????????????????????????????????????????????????????????????????????????????????????????????????????????????????????????????????????????????????????????????????????????????????????????????????????????????????????????????????????????????????????????????????????????????????????????????????????????????????????????????????????????????????????????????????????????????????????????????????????????????????????????????????????????????????????????????????????????????????????????????????????????????????????????????????????????????
>CBS100080TTrichophyton_equinum
CATTC-TT-GTCTACC-TTAC-TCGGTTGCCTCGGCGG-GCCGCG-------CTCT------------------------CCC-AGGAGAGCCGT-TCGGC--------------------------------GAGCCTCTCTTT-----ATAGCGGCTCAACGC-TGGACCGCGCCCGCCGGAGGACAGACGC-----------AAAAAAAAAT---TCTTTCAGAAG-AGCTG-TCAGTCTGAGCGT-TAG--CAAGCA--AAAATCAGTT-AAAACTTTCAACAACGGATCTCTTGGTTCCGGCAT-CGATGAAGAACGCAGCGAAATGCGATAAGTAATGTGAATTGCAGAATTCCGTGAATCATCGAATCTTTGAACGCACATTGCGCCCCCTGGCATTCCGGGGGGCATGCCTGTTCGAGCGTCATTTCAG-CCCCTCAAGCCCGGCTTGTGTGATGGACGACCGTCC-G-GCGCCCCC----------GTCT-CT-GGGG-----------GTGCG-GGACGCGCCCGAAAAGCAGTGGCCAGGCCGCGATTCCGGCTT--TCTAGGCGAATGGGC-GGCAAGAGCTC-AAATTTGAAAT--CTGGCCTCCCCC--GGGGGCCCGAGTTGTAA-TTTGCAGAGGATG-TTTCGGGTGCGGCCGC-CGTCTAAG-TTCCTTGGAACAGGACGTCAGAGA-GGGTGAGAATCCCGTCTTGGGCGGGCGGTCCGCGCCCGTGTGAAGCTCCTTCGACGAGTCGAG-TTGTTTGGGAATGCAGCTCTAAGCGGGTGGTAAATTTCATCTAAAGCTAAATATTGGCCGGAGACCGATAGCGCACAAGTAGAGTGATCGAAAGGTTAAAAGCACCTTGAAAAGGGAGTTAAACAGCACGTGAAATTGTTGAAAGGGAAGCGCTTGCGGCCAGACTC-GGGGGCGGGGTTCAGCGGGTGCTCGTCGCCCGTGTATTCCTC-GTTTCCCGGGCCAGCATCAGTTTCGACGGCCGGTCAAAGGCCCCCGGAATGTGTCGTCTCTCGGGACGTCTTATAGCCGGGGGTGCAATGCGGCCCGTCGGGACTGAGGAACGC-GCTCCGGCTCGGATGCTGGCGTAATGGCCGTAAGCGGCCCGTCTTGAAACACGGACCAAGGAGTCTAACATCCACGCGAGTGTTCGGGTGTC-AAACCCGTGCGCGCAGTGAAAGCGAACGGAGGTGGGAG-----CC-CTAGGGCGCACCATCGACCGATCCTGAAGTCTTCGGATGGATTTGAGTA-GGAGCGTGGCCGTTGGGACCCGAAAGATGGTGAACTATGCCTGAATA-GGGTG-AAGCCAGAGG-AAACTCTGGTGGAGGCTCGCAGCGG-TTCTGACGTGCAAATCGA-TCGTCAAATTTGGTGAG-CATTCACGCGTTGCATCG--------TAAT-TGT-ATATC-TCGTGTCGAA-TTGTT-ACTGACTT-GATT-------TACAGGCAAACCATTGCCGGTGAGCACGGTCTCGATGGATCCGGCCAGTGAGTGATTCTGCAGGG------------------GAGG----C-AAAGT-CCCGAGTCTCGAGGGACTTGAATGTTGACAAC-TGGGA--TTTCTTTAGCTACACCGGATCTTCTGACCTCCAATTGGAGCGCATGAATGTCTACTTCAACGAGGTGTGCACGA---CCAAGACCC---TTCCCTTCAGCAG--CATACTAACTCA-TTGGAGG------CAAAGGCCTCAAGCAAAAAATACGTTCCCCGTGCGGTTCTTGTTGATCTTGAGCCCGCCGCTCTCGATGCTGTCCGTGCCGGTCCTTTCGGTCAGCTTTTCCGCCCTGAGCCCTCGCCCGTGCCGTCTTCGAGAAGCCTGATATCCTCCTGCTCGACGAGCCCACCAACCATCTCGACGTCAAGAACGTCGCCTGGCTCGAGCAGTACCTCGTCAACTCCCCCTGCACCTCCATCATCGTCTCCCACGACTCCAAGTTCCTTAACAACGTCATCCAGCATGTCATCCTCTACGACCGCTTCAAGCTCCGCCGCTACCGTGGTGACTTGACCGCCCTCGTCAAGCGTGTCCCCTCGGCCCGCT--------------------------GATGAGCATCTGGTACGATAATGC--------------------------AAAGGC-----------GATAAGAG--------AAAGATTGATA----------GGGATAAGTGATTGACTGG--------------AGGGATAGTGTCCTTGGGGACCAGCACGATATCGACCGTGCTAAGCATCTCGGCGTCGATGCCATGTCCTCCGATGACTTGAAGAAGCTCAACAAGAACAAGCTGTTCATTAAGAAGCTCGCTCGCAAGTACGATGCTTTCCTTGCTTCCGATGCCCTTGTCCGACAGATTCCCCGTCTCTTGGGTCCCGGTCTCTCCAAGGGTGAG-TACCCT---------------------CATATTAGAAT--------------CTTCAGATATTGTTGAAGA--CAGATCGAC-TAA-TTG---------ACAATA-GCCGGTAAATTCCCTACCCCCGT
>CBS100081Trichophyton_rubrum
CATTC-TT-GTCTACC-TCAC-CCGGKTGCCTCGGSGG-GSCGCGC---TCCCCT-------------------------GSA-GGGAGAGCCGT-CCGGCG-------------------------------GGGCCCCTTCT--------GGGRGCCTCGAGC-CGGACMGCGCCCGCCGSAGRACAGACACC----------AAGAAAAAAT---TCTCT--GAAG-AGCTG-TCAGTCTGAGCGTTTAG--CAAG-C--ACAATCAGTT-AAAACTTTCAACAACGGATCTCTTGGTTCCGGCAT-CGATGAAGAMCGCAGCGAAATGCGATAAGTAATGTGAATTGCAGAATTCCGTGAATCATCGAATCTTTGAACGCMCATTGCGCCCTCTGGCATTCCGGGGGGCATGCCTGTTCGAGCGTCATTTCAM-CCCCTCAAGCCCGGCTTGTGTGAKGGACGMCCGYCC-G-GCCCCYCC----------CTTC------GG-----------GGGCG-GGACGCGCCCGAAAAGCAGTGGCCAGGCCGCGATTCCGGCTT--CCTAGGCGAATGGGC-GGCAAGAGCTC-AAATTTGAAAT--CTGGCCTCCCCC---GGGGTCCKAGTTGTAA-TTTGCAGAGGATG-CTTCGGGCGCGGCCCC-CGTCTAAG-TTCCTTGGAACAGGACGTCAGAGA-GGGTGAGAATCCCGTCTTGGGCGGGCGGCCCGCGCCCGTGTGAAGCTCCTTCGACGAGTCGAG-TTGTTTGGGAATGCAGCTCTAAGCGGGTGGTAAATTTCATCTAAAGCTAAATACCGGCCGGAGACCGATAGCGCACAAGTAGAGTGATCGAAAGGTTAAAAGCACCTTGAAAAGGGAGTTAAACAGCACGTGAAATTGTTGAAAGGGAAGCGCTTGCGGCCAGACTCGGGGGGCGGGGTTCAGCGGGCGCTCGTCGCCCGTGCACTGCCC-GCTCCCCGGGCCAGCATCAGCTTCGACGGCCGGTCAAAGGCCCCCGGAATGTGTCGTCTCTAGGGACGTCTTATAGCCGGGGGTGCAATGCGGCCCGTCGAGACTGAGGAACGC-GCTCCGGCTCGGATGCTGGCGTAATGGCCGTAAGCGGCCCGTCTTGAAACACGGACCAAGGAGTCTAACATCCACGCGAGTGTTCGGGTGTC-AAACCCGTGCGCGCAGTGAAAGCGAACGGAGGTGGGAG-CCCCCCCCCAGGGCGCACCATCGACCGATCCTGAAGTCTTCGGATGGATTTGAGTA-GGAGCGTGGCCGTTGGGACCCGAAAGATGGTGAACTATGCCTGAATA-GGGTG-AAGCCAGAGG-AAACTCTGGTGGAGGCTCGCAGCGG-TTCTGACGTGCAAATCGA-TCGTCAAATTTGGTGAG-CATTCACGCGTTGCAGCA--------TAAT-TGT-ATATT-TCGTGTCGAA-TTATT-ACTGACTT-GTTT-------TACAGGCAAACCATTGCTGGTGAGCACGGTCTCGATGGATCCGGCCAGTGAGTGATTTCGCTGGA------------------A---------AATATTTCCAAGTCTCGAGGGACATGAATGTTGACAAC-TGGGA--TTTTTATAGCTACACCGGATCTTCTGACCTCCAATTGGAGCGCATGAATGTCTACTTCAACGAGGTGTGCACGA---CCAAGACCC---TTCCCTTCAGCAG--CATACTAACTCA-TTGGAGG------CAAAGGCCTCAAGCAAAAAATACGTTCCCCGTGCGGTGCTTGTTGATCTTGAGCCCGCCGCTCTCGATGCTGTCCGTGCCGGTCCTTTCGGTCAGCTCTTCCGCCCCGAGCCCTCGCCCGTGCCGTCTTCGAGAGGCCAGACATCCTCCTGCTCGACGAGCCCACCAACCATCTCGACGTCAAGAACGTCGCCTGGCTCGAGCAGTACCTCGTCAACTCCCCCTGCACCTCCATCATCGTCTCCCACGACTCCAAGTTCCTCAACAACGTCATCCAGCATGTCATCCTCTACGACCGCTTCAAGCTTCGCCGCTACCGTGGCGACCTCACCGCCCTCGTCAAGCGTGTCCCCTCCGCCCGCTAAGCTGCCAACCGTCCCCCGCCCAAGAATGAGCATCTGGTACGATAATGC--------------------------AAATGT-----------GATAGGAG--------AAAGATTGATG----------GGGATAAGTGGCTGACTGG--------------ATGGATAGTGTCCTTGGTGACCAGCACGATATCGACCGTGCTAAGCATCTCGGCGTCGATGCCATGTCCTCCGATGACTTGAAAAAGCTCAACAAGAACAAGAAGCTCATCAAGAAGCTCGCTCGCAAGTACGATGCCTTCCTTGCTTCCGACGCCCTTGTCCGACAGATTCCTCGTCTCTTGGGTCCCGGTCTCTCCAAGGGTGAG-TACTCC---------------------CATATTAGAGT--------------CTTGAGATA----CGAAGA--CAGATGGAC-TAA-TTG---------ACAATA-GCCGGTAAATTCCCTACCCCCGT
>CBS100083Lophophyton_gallinae
CATTC-TT-GTCTAC--CGAC-CCAGTTGCCTCGGCGG----------------------------------------------------------------------------------------------------------------------------------GTTCGCGCCCGCCGGAGGACCGTC-------------AAACAAAAAT---TCTTC--ACAG---TGTTACCGTCTGAGCGTATAAAGC------GTAAATCAGTT-AAAACTTTCAACAACGGATCTCTTGGTTCCGGCAT-CGATGAAGAACGCAGCGAAATGCGATAAGTAATGTGAATTGCAGAATTCCGTGAATCATCGAATCTTTGAACGCACATTGCGCCCCCTGGCATTCCGGGGGGCATGCCTGTTCGAGCGTCATTGCAA-CCCCTCAAGCCCGGCTTGTGTGATGGACGACCGTCCCC--TCCCCTT----------CATC-TCTGAAG-----------AGGGG-GGACGCGCCCGAAAAGCAGTGGCCAGGCCGCGATTCCGGCTC---CTGGGCGAATGG?????????????????????????????????????????????????????????????????????????????????????????????????????????????????????????????????????????????????????????????????????????????????????????????????????????????????????????????????????????????????????????????????????????????????????????????????????????????????????????????????????????????????????????????????????????????????????????????????????????????????????????????????????????????????????????????????????????????????????????????????????????????????????????????????????????????????????????????????????????????????????????????????????????????????????????????????????????????????????????????????????????????????????????????????????????????????????????????????????????????????????????????????????????????????????????????????????????????????????????????????????????????????????????????????????????????????????????????????????????????????????????????????????????????????????????????????????????????????????????????????????????????????????????????????????????????????????????????????????????????????????????????????????????????????????????????????????????????????????????????????????????????????????????????????????????????????????????????????????????????????????????????????????????????????????????????????????????????????????????????????????????????????????????????????????????????????????????????????????????????????????????????????????????????????????????????????????????????????????????????????????????????????????????????????????????????????????????????????????????????????????????????????????????????????????????????????????????????????????????????????????????????????????????????????????????????????????????????????????????????????????????????????????????????????????????????????????????????????????????????????????????????????????????????????????????????????????????????????????????????????????????????????????????????????????????????????????????????????????????????????????????????????????????????????????????????????????????????????????????????????????????????????????????????????????????
>CBS100084Trichophyton_rubrum
CATTC-TT-GTCTACC-TCAC-CCGGTTGCCTCGGCGG-GCCGCGC---TCCCCCT-----------------------GCCA-GGGAGAGCCGT-CCGGC--------------------------------GGGCCCCTTCT--------GGGAGCCTCGAGC-CGGACCGCGCCCGCCGGAGGACAGACACC----------AAGAAAAAAT---TCTCT--GAAG-AGCTGTTCAGTCTGAGCGTTTAG--CAAG-Y--ACAATCAGTT-AAAACTTTCAACAACGGATCTCTTGGTTCCGGCAT-CGATGAAGAACGCAGCGAAATGCGATAAGTAATGTGAATTGCAGAATTCCGTGAATCATCGAATCTTTGAACSCACATTGCGCCCTCTGGTATTCCGGGGGGCATGCCTGTTCSAGCGTCATTTCAA-CCCCTCAAGCCCGGCTTGTGTGATGGACGAMCGTCC-G-GCCCTCCC----------CGCT-CTCGGGG-----------AGSGC-GGACGCGCCCGAAAAGCAGTGGCCAGGCCGCGATTCCGGCTT--CCTAGGCGAATGGGC-GGCAAGAGCTC-AAATTTGAAAT--CTGGCCTCCCCC--GGGGGTCCGAGTTGTAA-TTTGCAGAGGATG-CTTCGGGCGCGGCCCC-CGTCTAAG-TTCCTTGGAACAGGACGTCAGAGA-GGGTGAGAATCCCGTCTTGGGCGGGCGGCCCGCGCCCGTGTGAAGCTCCTTCGACGAGTCGAG-TTGTTTGGGAATGCAGCTCTAAGCGGGTGGTAAATTTCATCTAAAGCTAAATACCGGCCGGAGACCGATAGCGCACAAGTAGAGTGATCGAAAGGTTAAAAGCACCTTGAAAAGGGAGTTAAACAGCACGTGAAATTGTTGAAAGGGAAGCGCTTGCGGCCAGACTCGGGGGGCGGGGTTCAGCGGGCGCTCGTCGCCCGTGCACTGCCC-GCTCCCCGGGCCAGCATCAGCTTCGACGGCCGGTCAAAGGCCCCCGGAATGTGTCGTCTCTAGGGACGTCTTATAGCCGGGGGTGCAATGCGGCCCGTCGAGACTGAGGAACGC-GCTCCGGCTCGGATGCTGGCGTAATGGCCGTAAGCGGCCCGTCTTGAAACACGGACCAAGGAGTCTAACATCCACGCGAGTGTTCGGGTGTC-AAACCCGTGCGCGCAGTGAAAGCGAACGGAGGTGGGAG-CCCCCCCCCAGGGCGCACCATCGACCGATCCTGAAGTCTTCGGATGGATTTGAGTA-GGAGCGTGGCCGTTGGGACCCGAAAGATGGTGAACTATGCCTGAATA-GGGTG-AAGCCAGAGG-AAACTCTGGTGGAGGCTCGCAGCGG-TTCTGACGTGCAAATCGA-TCGTCAAATTTGGTGAG-CATTCACGCGTTGCAGCA--------TAAT-TGT-ATATT-TCGTGTCGAA-TTATT-ACTGACTT-GTTT-------TACAGGCAAACCATTGCTGGTGAGCACGGTCTCGATGGATCCGGCCAGTGAGTGATTTCGCTGGA------------------A---------AATATTTCCAAGTCTCGAGGGACATGAATGTTGACAAC-TGGGA--TTTTTATAGCTACACCGGATCTTCTGACCTCCAATTGGAGCGCATGAATGTCTACTTCAACGAGGTGTGCACGA---CCAAGACCC---TTCCCTTCAGCAG--CATACTAACTCA-TTGGAGG------CAAAGGCCTCAAGCAAAAAATACGTTCCCCGTGCGGTGCTTGTTGATCTTGAGCCCGCCGCTCTCGATGCTGTCCGTGCCGGTCCTTTCGGTCAGCTCTTCCGCCCCGAGCCCTCGCCCGTGCCGTCTTCGAGAAGCCAGACTTCCTCCTGCTCGACGAGCCCACCAACCATCTCGACGTCAAGAACGTCGCCTGGTCCGAAGAGTACCTCGTCAACTCCCCCTGCACCTCCATCATCGTCTCCCACGACTCCAAGTTCCTCAACAACGTCATCCAGCATGTCATCCTCTACGACCGCTTCAAGCTTCGCCGCTACCGTGGTGACCTCACCGCCCTCGTCAAGCGTGTCCCCTCCGCCCGCTAAGCTGCCAACCGTCCCCCGCCCAAGAATGAGCATCTGGTACGATAATGC--------------------------AAATGT-----------GATAGGAG--------AAAGATTGATG----------GGGATAAGTGGCTGACTGG--------------ATGGATAGTGTCCTTGGTGACCAGCACGATATCGACCGTGCTAAGCATCTCGGCGTCGATGCCATGTCCTCCGATGACTTGAAAAAGCTCAACAAGAACAAGAAGCTCATCAAGAAGCTCGCTCGCAAGTACGATGCCTTCCTTGCTTCCGACGCCCTTGTCCGACAGATTCCTCGTCTCTTGGGTCCCGGTCTCTCCAAGGGTGAG-TACTCC---------------------CATATTAGAGT--------------CTTGAGATA----CGAAGA--CAGATGGAC-TAA-TTG---------ACAATA-GCCGGTAAATTCCCTACCCCCGT
>CBS100148Epidermophyton_floccosum
CATTC-TT-GTCTACA-CTAC-CCGGTTGCCTCGGCGG-GCCGCGC-----CCCCTAGGCTG-CAGTGTCGCTGCAGCGTCTC-GGGGGGGCCGT-TCGGGGGATGGAGAAGGATGCCCCGGCGGGGTTGATCGCTCCCCCACC-------------------CC-TGGACAGCGCTCGCCGAAGGAGTGRTTCTCAGAAATTCT---ACGAAAT---CTCC---ATAG-G-TGGTTCAGTCTGAGCGT-TGG--CAAGCA--AAAACCAGTC-AAAACTTTCAACAACGGATCTCTTGGTTCCGGCAT-CGATGAAGAACGCAGCGAAATGCGATAAGTAATGTGAATTGCAGAATTCCGTGAATCATCGAATCTTTGAACGCACATTGCGCCCTCTGGTATTCCGGGGGGCATGCCTGTTCGAGCGTCATTTCAA-CCCCTCAAGCCCGGCTTGTGTGATGGACGACCGTCCGA-CCGCCTTTGCATCCCCCGTTCCACCGGGAGAGGAGAAAGGTGGAGG-GGACGCGCCCGAAAAGCAGTGGCCAGGCCGCGATTCCGGGCC--CCTGGGCGAATGGGC-GGCAAGAGCTC-AAATTTGAAAT--CTGGCCTCCTCC--GGGGGTCCGAGTTGTAA-TTTGTAGAGGATG-CTTCGGGTGCGGCCGC-CGTCTAAG-TTCCTTGGAACAGGACGTCAGAGA-GGGTGAGAATCCCGTCTTGGGCGGCCGGCGCGCGCCCGTGTGAAGCTCCTTCGACGAGTCGAG-TTGTTTGGGAATGCAGCTCTAAGCGGGTGGTAAATTTCATCTAAAGCTAAATACTGGCCGGAGACCGATAGCGCACAAGTAGAGTGATCGAAAGGTTAAAAGCACCTTGAAAAGGGAGTTAAACAGCACGTGAAATTGTTGAAAGGGAAGCGCTTGCGGCCAGACTCGGGGGGCGGGGTTCAGCGGGCGCTCGTCGCCCGTGCACTCCCCGCGTTCCCGGGCCAGCATCAGTTTCGACGGCCGGTCAAAGGCCCCCGGAATGTGTCGTCTCTAGGGACGTCTTATAGCCGGGGGTGCAATGCGGCCCGTCGGGACTGAGGAACGC-GCTCCGGCTCGGATGCTGGCGTAATGGTCGTAAGCGGCCCGTCTTGAAACACGGACCAAGGAGTCTAACATCCACGCGAGTGTTCGGGTGTC-AAACCCGTGCGCGCAGTGAAAGCGAACGGAGGTGGGAG-----CC-TCAGGGCGCACCATCGACCGATCCTGAAGTCTTCGGATGGATTTGAGTA-GGAGCGTGGCCGTTGGGACCCGAAAGATGGTGAACTATGCCTGAATA-GGGTG-AAGCCAGAGG-AAACTCTGGTGGAGGCTCGCAGCGG-TTCTGACGTGCAAATCGA-TCGTCAAATTTGGTAAG-TGTTCACGCGTTGAAATA-------------TAT-ATATA-CCGTATTGGA-TTGTT-ACTGACTT-TGTT-------TAAAGGCAAACCATTGCGGGCGAGCACGGCCTCGATGGATCCGGCCAGTAAGTGATTCTTTCAGG--------------------------AAAAAAATCCCAAGACTCGA-CGGCTTGGATGTTGACA-T-TCCGC--TTTCTCTAGCTACACTGGATCTTCCGACCTCCAATTGGAGCGCATGAACGTCTACTTCAACGAGGTGTGCACTA---CCAAGACCC---TTCCCTTCAGCAG--CATACTAACTCA-TTGGAGG------CAAAGGCCTCAAGCAAAAAATACGTTCCCCGTGCGGTTCTCGTTGACCTTGAGCCAGCTGCTCTCGATGCCGTCCGTGCCGGTCCTTTCGGTCAGCTCTTCCGCCCCGAGCCCTTGCCCGTGCCGTCTTCGAGAAGCCTGACATCTTGCTTCTCGACGAGCCTACCAACCATCTCGATGTCAAGAACGTCGCTTGGCTTGAGCAGTACCTCATTAACTCCCCCTGCACCTCCATCATCGTCTCTCACGACTCCAAGTTCCTCAACAACGTCATCCAACATGTCATCCTGTACGACCGCTTCAAGCTCCGCCGCTACCGGGGTGACCTCACCGCCCTTGTTAAGCGTGTGCCGTCTGCCCGCTAAGCTACCAACCGTCCCTCGCCCAAGAATGAGCATCTGGTACGATACGCA--------------------------AAAGAT------------ATATGAG--------AAAGAGAAAGATTATTAGGGGGGAATAGGAGGCTGACTGG--------------GTGGATAGTGTTCTCGGTGACCAGCACGATATTGACCGTGCTAAGCATCTCGGTGTCGATGCCATGTCTTCCGATGATTTGAAGAAGCTCAACAAGAACAAGAAGCTCATCAAGAAGCTCGCTCGCAAGTACGACGCTTTCCTTGCTTCCGACGCCCTTGTCCGACAGATTCCCCGTCTCTTGGGTCCCGGTCTCTCCAAGGGTGAG-TAACTA---------------------CCTTCTTAAAT------------TTTTTC-GATGATATGGAAAT--AAGACTAAC--GG-------------ACGACA-GCTGGTAAATTCCCAACCCCCGT
>CBS100238Trichophyton_rubrum
CATTC-TT-GTCTACC-TCAC-CCGGTTGCCTCGGCGG-GCCGCGC---TCCCCCT-----------------------GCCA-GGGAGAGCCGT-CCGGC---------------------------------GGCCCCTTCT--------GGGAGCCTCGAGC-CGGACCGCGCCCGCCGGAGGACAGACACC----------AAGAAAAAAT---TCTCT--GAAG-AGCTG-TCAGTCTGAGCGTTTAG--CAAG-C--ACAATCAGTT-AAAACTTTCAACAACGGATCTCTTGGTTCCGGCAT-CGATGAAGAACGCAGCGAAATGCGATAAGTAATGTGAATTGCAGAATTCCGTGAATCATCGAATCTTTGAACGCACATTGCGCCCTCTGGCATTCCGGGGGGCATGCCTGTTCGAGCGTCATTTCAA-CCCCTCAAGCCCGGCTTGTGTGATGGACGACCGTCC-G-GCCCCTCC----------CTTC------GG-----------GGGCG-GGACGCGCCCGAAAAGCAGTGGCCAGGCCGCGATTCCGGCTT--CCTAGGCGAATGGGC-GGCAAGAGCTC-AAATTTGAAAT--CTGGCCTCCCCC---GGGGTCCGAGTTGTAA-TTTGCAGAGGATG-CTTCGGGCGCGGCCCC-CGTCTAAG-TTCCTTGGAACAGGACGTCAGAGA-GGGTGAGAATCCCGTCTTGGGCGGGCGGCCCGCGCCTRTGTGAAGCTCCTTCGACGAGTCGAG-TTGTTTGGGAATGCAGCTCTAAGCGGGTGGTAAATTTCATCTAAAGCTAAATACCGGCCGGAGACCGATAGCGCACAAGTAGAGTGATCGAAAGGTTAAAAGCACCTTGAAAAGGGAGTTAAACAGCACGTGAAATTGTTGAAAGGGAAGCGCTKGCGGCCAGACTCGGGGGGCGGGGTTCAGCGGGCGCTCGTCGCCCGTGCACTGCCC-GCTCCCCGGGCCAGCATCAGCTTCGACGGCCGGTCAAAGGCCCCCGGAATGTGTCGTCTCTAGGGACGTCTTATAGCCGGGGGTGCAATGCGGCCCGTCGAGACTGAGGAACGG-GCTCCGGCTCGGATGCTGGCGTAATGGCCGTAAGCGGCCCGTCTTGAAACACGGACCAAGGAGTCTAACATCCACGCGAGTGTTCGGGTGTC-AAACCCGTGCGCGCAGTGAAAGCGAACGGAGGTGGGAG--CCCCCCCCAGGGCGCACCATCGACCGATCCTGAAGTCTTCGGATGGATTTGAGTA-GGAGCGTGGCCGTTGGGACCCGAAAGATGGTGAACTATGCCTGAATA-GGGTG-AAGCCAGAGG-AAACTCTGGTGGAGGCTCGCAGCGG-TTCTGACGTGCAAATCGA-TCGTCAAATTTGGTGAG-CATTCACGCGTTGCAGCA--------TAAT-TGT-ATATT-TCGTGTCGAA-TTATT-ACTGACTT-GTTT-------TACAGGCAAACCATTGCTGGTGAGCACGGTCTCGATGGATCCGGCCAGTGAGTGATTTCGCTGGA------------------A---------AATATTTCCAAGTCTCGAGGGACATGAATGTTGACAAC-TGGGA--TTTTTATAGCTACACCGGATCTTCTGACCTCCAATTGGAGCGCATGAATGTCTACTTCAACGAGGTGTGCACGA---CCAAGACCC---TTCCCTTCAGCAG--CATACTAACTCA-TTGGAGG------CAAAGGCCTCAAGCAAAAAATACGTTCCCCGTGCGGTGCTTGTTGATCTTGAGCCCGCCGCTCTCGATGCTGTCCGTGCCGG---------------------------GCCCTCGCCCGTGCCGTCTTCGAGAGACCAGACATCCTCCTGCTCGACGAGCCCACCAACCATCTGGACGTCAAGAACGTCGCCTGGCTCGAGCAGTACCTCGTCAACTCCCCCTGCACCTCCATCATCGTCTCCCACGACTCCAAGTTCCTCAACAACGTCATCCAGCATGTCATCCTCTACGACCGCTTCAAGCTTCGCCGCTACCGTGGTGACCTCACCGCCCTCGTCAAGCGTGTCCCCTCCGCCCGCTAAGCTGCCAACCGTCCCCCGCCCAAGAATGAGCATCTGGTACGATAATGC--------------------------AAATGT-----------GATAGGAG--------AAAGATTGATG----------GGGATAAGTGGCTGACTGG--------------ATGGATAGTGTCCTTGGTGACCAGCACGATATCGACCGTGCTAAGCATCTCGGCGTCGATGCCATGTCCTCCGATGACTTGAAAAAGCTCAACAAGAACAAGAAGCTCATCAAGAAGCTCGCTCGCAAGTACGATGCCTTCCTTGCTTCCGACGCCCTTGTCCGACAGATTCCTCGTCTCTTGGGTCCCGGTCTCTCCAAGGGTGAG-TACTCC---------------------CATATTAGAGT--------------CTTGAGATA----CGAAGA--CAGATGGAC-TAA-TTG---------ACAATA-GCCGGTAAATTCCCTACCCCCGT
>CBS101514Microsporum_canis
CATTC-TT-GTCTAC--TGAC-CCGGTTGCCTCGGCGG-GCCGCGC-----CTGCT---------GTGCTACAGCGGCCGTTCGGGGGGGGACGC-CTGAGGG------------------------------GGACTCTTGTTT------CCTAGGCCACGCCC-CGGGCAGCGCTCGCCGGAGGATTACTCTG----------GAAAACACAC---TCTT---GAAA-GAACATACCGTCTGAGCGAGCAACGC--------AAATCAGTT-AAAACTTTCAACAACGGATCTCTTGGTTCCGGCAT-CGATGAAGAACGCAGCGAAATGCGATAAGTAATGTGAATTGCAGAATTCCGTGAATCATCGAATCTTTGAACGCACATTGCGCCCCCTGGCATTCCGGGGGGCATGCCTGTTCGAGCGTCATTTCAA-CCCCTCAAGCCCGGCTTGTGTGATGGACGACCGTCCCC-CCTCCCCAGTAA-CCACCCACCGCTTAGGGGGGTGGG-AGGGAGGG-GGACGCGCCCGAAAAGCAGTGGTCAGGCCGCGATTCCGGCTC---CTGGGCGAATGGGC-GGCAAGAGCTC-AAATTTGAAAT--CTGGCCTCCCTT-GGGGGGTCCGAGTTGTAA-TTTGTAGAGGATG-CTTCGGGTGTGGCCGC-CGTCTAAG-TTCCTTGGAACAGGACGTCGTAGA-GGGTGAGAATCCCGTCTTGGGCGGCCGGTCCGCGCCCGTGTGAAGCTCCTTCGACGAGTCGAG-TTGTTTGGGAATGCAGCTCTAAGCGGGTGGTAAATTTCATCTAAAGCTAAATACTGGCCGGAGACCGATAGCGCACAAGTAGAGTGATCGAAAGGTTAAAAGCACCTTGAAAAGGGAGTTAAACAGCACGTGAAATTGTTGAAAGGGAAGCGCTTGCGGCCAGACTCGAGGGGCGGGGTTCAGCGGGTGCGCGTCACCCGTGCACTCCCCGTCCCCCCGGGCCAGCATCAGTTTCGACGGCCGGTCAAAGGCCCCCGGAATGTGTCGTCTCTAGGGACGTCTTATAGCCGGGGGTGCAATGCGGCCCGCCGGGACTGAGGAACGC-GCTCCGGCTCGGATGCTGGCGTAATGGCCGTAAGCGGCCCGTCTTGAAACACGGACCAAGGAGTCTAACATCCACGCGAGTGTTCGGGTGTC-AAACCCGTGCGCGCAGTGAAAGCGAACGGAGGTGGGAG-----CC-CTAGGGCGCACCATCGACCGATCCTGAAGTCTTCGGATGGATTTGAGTA-GGAGCGTGGCCGTTGGGACCCGAAAGATGGTGAACTATGCCTGAATA-GGGTG-AAGCCAGAGG-AAACTCTGGTGGAGGCTCGCAGCGG-TTCTGACGTGCAAATCGA-TCGTCAAATTT???????????????????????????????????????????????????????????????????????????????????????????????????????????????????????????????????????????????????????????????????????????????????????????????????????????????????????????????????????????????????????????????????????????????????????????????????????????????????????????????????????????????????????????????????????????????????????????????????????????????????????????????????????????????????????????????????????????????GCCCTCGCCCGTGCCGTCTTCGAGAAGCCCGACATCCTCCTCCTCGACGAGCCCACCAACCATCTCGACGTCAAGAACGTCGCCTGGCTCGAGGAGTACCTCACCAACTCCCCCTGCACCTCCATCATCGTCTCCCACGACTCCAAGTTCTTGAACAACGTCATCCAGCACGTCATCCTCTACGACCGCTTCAAGCTCCGCCGCTACCGCGGTGACCTCAACGCCCTCGTCAAGCGCGTCCCCTCCGCCCGCTAAGCTGCCAACCGTTCCTCGCCCAAGAATGAGCATCTGGTACGCTTCAA---------------------------CGAGAC-------------------------AACAATAGAACAAATGCATGAGAGGGT-GAAGTGCTGACTAGAATTGGTTT-TTTTTGATATAGCGTTCTCGGTGACCAGCATGATATCGACCGTGCTAAGCATCTCGGCGTCGATGCCATGTCCTCTGACGACTTGAAGAAGCTCAACAAGAACAAGAAGCTCATCAAGAAGCTCGCACGCAAGTACGATGCTTTCCTTGCCTCTGACTCCTTGGTCCGACAGATTCCTCGTCTCCTGGGTCCCGGTCTCTCCAAGGGTAAG-TGTTAGC----------------------TTTTCTCATATTTCTCACTA-----------CCTATTT-CAA--GGTACTAACTTAA-------------CTTCTA-GCTGGTAAATTCCCTACCCCCGT
>CBS101_83TParaphyton_cookiellum
CATTC-TT-GTCTACCTTTAC-CCGGTTGCCTCGGCGG-GCCGCGC-----CCCCTTAA-------------------------CTGGAGGCCGGCCAGGCGG------------------------------GAGATTCAGTC--------------TCCCACC-CGGTCAGCGCCCGCCGGCGGACCATTT-----------A---AAGAAAC---TTTTT--TAACTATCGTTTTCGTCTGAGCATGACAAGC--------AAATCAGTT-AAAACTTTCAACAACGGATCTCTTGGTTCCGGCAT-CGATGAAGAACGCAGCGAAATGCGATAAGTAATGTGAATTGCAGAATTCCGTGAATCATCGAATCTTTGAACGCACATTGCGCCCCCTGGTATTCCGGGGGGCATGCCTGTTCGAGCGTCATTTCAA-CCCCTCAAGCTCGGCTTGTGAGATGGACGATCGTCCCC-GAATCCCCG--------------TCCGCGGGG---------GGGAG-GGACGCGCCCGAAAAGCAGTGGCCAGGCCGCGCTTCCGGCAC---CTAGGCGAATGGGC-GGCAAGAGCTC-AAATTTGAAAT--CTGGCCTCCTCC--GGGGKCCCGAGTTGTAA-TTTGCAGAGGATG-CTTCGGGTGCGGCCGC-CGTCTAAG-TTCCTTGGAACAGGACGTCAGAGA-GGGTGAGAATCCCGTCTTGGGCGGGCGGTCCGCGCCCGTGTGAAGCTCCTTCGACGAGTCGAG-TTGTTTGGGAATGCAGCTCTAAGCGGGTGGTAAATTTCATCTAAAGCTAAATATTGGCCGGAGACCGATAGCGCACAAGTAGAGTGATCGAAAGGTTAAAAGCACCTTGAAAAGGGAGTTAAACAGCACGTGAAATTGTTGAAAGGGAAGCGCTTGCGGCCAGATTC-GGGGGCGGGGTTCAGCGGGTGCTCGTCGCCCGTGTATTCCTC-GTCTCCCGGGCCAGCATCAGTTTCGACGGCCGGTCAAAGGCCCCCGGAATGTGTCGTCTCTYGGGACGTCTTATAGCCSGGGGTGCAATGCGGCCCGTCGGGACTGAGGAACGC-GCTCCGGCTCGGATGCTGGCGTAATGGCCGTAAGCGGCCCGTCTTGAAACACGGACCAAGGAGTCTAACATCCACGCGAGTGTTCGGGTGTC-AAACCCGTGCGCGCAGTGAAAGCGAACGGAGGTGGGAG-----CC-CTAGGGCGCACCATCGACCGATCCTGAAGTCTTCGGATGGATTTGAGTA-GGAGCGTGGCCGTTGGGACCCGAAAGATGGTGAACTATGCCTGAATA-GGGTG-AAGCCAGAGG-AAACTCTGGTGGAGGCTCGCAGCGG-TACTGACGTGCAAATCGA-TCGTCAAATTTGGTAAG-CAT---C---------TG--------TGCC-TGT-ATACA-CTGTTTTAGAGCTGTT-ACTAACAT---TG-------TATAGGCAAACCATTGCTGGTGAGCACGGTCTCGATGGATCCGGCCAGTGAGTGAACCTACATGAG---------------------------------CCCGAGGCTCGA-GGACTCGAGTATTGACATAAGGGCC--CCTTTCTAGCTACACTGGATCTTCTGACCTCCAATTGGAGCGTATGAACGTCTACTTCAACGAGGTTGGCACAA---CCAAGACCC---TACTCTTCAGCAG--CATACTAACTCA-TTGGAGG------CAAAGGCCTCAAGCAAAAAATACGTTCCCCGTGCGGTTCTCGTCGATCTCGAGCCCGCCGCCCTCGACGCCGTCCGTGCCGGTCCTTTCGGTCAGCTCTTCCGCCCAGAGCCCTTGCCCGTGCCGTCTTCGAGAAGCCTGACATTCTCTTGCTCGATGAGCCCACCAACCATCTTGATGTCAAGAACGTTGCCTGGCTCGAGGAGTACCTCACCAACTCCCCCTGCACATCCATCATCGTCTCTCACGACTCCAAGTTCCTCAACAACGTCATCCAGCATGTCATCCTCTACGACCGCTTCAAGCTCCGCCGCTACCGTGGTGACCTCACTGCCCTTGTCAAGCGTGTCCCAGCTGCCCGCTAAGCTGCCCACCGTCCCTCGTCCAAGAATGAGCATCTGGTATG---------------------------------AGATAT----------A----------------GTTCATGGGGGATATGGTGAAGAATAGGTCCACTGACT----------------GCTGGTAGTGTTCTTGGTGACCAGCACGATATTGATCGTGCTAAGCACCTTGGTGTCGATGCCATGTCCTCCGACGACTTGAAGAAGCTCAACAAGAACAAGAAGCTCATCAAGAAGCTTGCTCGCAAGTACGATGCCTTCCTTGCTTCCGACGCCCTTGTCCGACAGATTCCTCGTCTCTTGGGTCCCGGTCTCTCCAAGGGTAAG-TCTCGTGTT---------------ACGTCCATTGCAAT---------------------------TGATAT--TGGACTAAT-GGT-------------CGAATA-GCTGGTAAATTCCCTACCCCCGT
>CBS102856Trichophyton_rubrum
CATTC-TT-GTCTACC-TCAC-CCGGTTGCCTCGGCGG-GCCGCGC---TCCCCCT-----------------------GCCA-GGGAGAGCCGT-CCGGC--------------------------------GGGCCCCTTCT--------GGGAGCCTCGAGC-CGGACCGCGCCCGCCGGAGGACAGACACC----------AAGAAAAAAT---TCTCT--GAAG-AGCTG-TCAGTCTGAGCGTTTAG--CAAG-C--ACAATCAGTT-AAAACTTTCAACAACGGATCTCTTGGTTCCGGCAT-CGATGAAGAACGCAGCGAAATGCGATAAGTAATGTGAATTGCAGAATTCCGTGAATCATCGAATCTTTGAACGCACATTGCGCCCTCTGGCATTCCGGGGGGCATGCCTGTTCGAGCGTCATTTCAA-CCCCTCAAGCCCGGCTTGTGTGATGGACGACCGTCC-G-GCCCCTCC----------CTTC------GG-----------GGGCG-GGACGCGCCCGAAAAGCAGTGGCCAGGCCGCGATTCCGGCTT--CCTAGGCGAATGGGC-GGCAAGAGCTC-AAATTTGAAAT--CTGGCCTCCCCC--GGGGGTCCGAGTTGTAA-TTTGCAGAGGATG-CTTCGGGCGCGGCCCC-CGTCTAAG-TTCCTTGGAACAGGACGTCAGAGA-GGGTGAGAATCCCGTCTTGGGCGGGCGGCCCGCGCCCGTGTGAAGCTCCTTCGACGAGTCGAG-TTGTTTGGGAATGCAGCTCTAAGCGGGTGGTAAATTTCATCTAAAGCTAAATACCGGCCGGAGACCGATAGCGCACAAGTAGAGTGATCGAAAGGTTAAAAGCACCTTGAAAAGGGAGTTAAACAGCACGTGAAATTGTTGAAAGGGAAGCGCTTGCGGCCAGACTCGGGGGGCGGGGTTCAGCGGGCGCTCGTCGCCCGTGCACTGCCC-GCTCCCCGGGCCAGCATCAGCTTCGACGGCCGGTCAAAGGCCCCCGGAATGTGTCGTCTCTAGGGACGTCTTATAGCCGGGGGTGCAATGCGGCCCGTCGAGACTGAGGAACGC-GCTCCGGCTCGGATGCTGGCGTAATGGCCGTAAGCGGCCCGTCTTGAAACACGGACCAAGGAGTCTAACATCCACGCGAGTGTTCGGGTGTC-AAACCCGTGCGCGCAGTGAAAGCGAACGGAGGTGGGAG--CCCCCCCCAGGGCGCACCATCGACCGATCCTGAAGTCTTCGGATGGATTTGAGTA-GGAGCGTGGCCGTTGGGACCCGAAAGATGGTGAACTATGCCTGAATA-GGGTG-AAGCCAGAGG-AAACTCTGGTGGAGGCTCGCAGCGG-TTCTGACGTGCAAATCGA-TCGTCAAATTTGGTGAG-CATTCACGCGTTGCAGCA--------TAAT-TGT-ATATT-TCGTGTCGAA-TTATT-ACTGACTT-GTTT-------TACAGGCAAACCATTGCTGGTGAGCACGGTCTCGATGGATCCGGCCAGTGAGTGATTTCGCTGGA------------------A---------AATATTTCCAAGTCTCGAGGGACATGAATGTTGACAAC-TGGGA--TTTTTATAGCTACACCGGATCTTCTGACCTCCAATTGGAGCGCATGAATGTCTACTTCAACGAGGTGTGCACGA---CCAAGACCC---TTCCCTTCAGCAG--CATACTAACTCA-TTGGAGG------CAAAGGCCTCAAGCAAAAAATACGTTCCCCGTGCGGTGCTTGTTGATCTTGAGCCCGCCGCTCTCGATGCTGTCCGTGCCGGTCCTTTCGGTCAGCTCTTCCGCCCCGAGCCCTCGCCCGTGCCGTCTTCGAGAAGCCAGACATCCTCCTGCTCGACGAGCCCACCAACCATCTCGACGTCAAGAACGTCGCCTGGCTCGAGCAGTACCTCGTCAACTCCCCCTGCACCTCCATCATCGTCTCCCACGACTCCAAGTTCCTCAACAACGTCATCCAGCATGTCATCCTCTACGACCGCTTCAAGCTTCGCCGCTACCGTGGTGACCTCACCGCCCTCGTCAAGCGTBTCCCCTCCGCCCGCTAAGCTGCCAACCGTCCCCCGCCCAAGAATGAGCATCTGGTACGATAATGC--------------------------AAATGT-----------GATAGGAG--------AAAGATTGATG----------GGGATAAGTGGCTGACTGG--------------ATGGATAGTGTCCTTGGTGACCAGCACGATATCGACCGTGCTAAGCATCTCGGCGTCGATGCCATGTCCTCCGATGACTTGAAAAAGCTCAACAAGAACAAGAAGCTCATCAAGAAGCTCGCTCGCAAGTACGATGCCTTCCTTGCTTCCGACGCCCTTGTCCGACAGATTCCTCGTCTCTTGGGTCCCGGTCTCTCCAAGGGTGAG-TACTCC---------------------CATATTAGAGT--------------CTTGAGATA----CGAAGA--CAGATGGAC-TAA-TTG---------ACAATA-GCCGGTAAATTCCCTACCCCCGT
>CBS102894Microsporum_audouinii
?????????????????????????????????????????????????????????????????????????????????????????????????????????????????????????????????????????????????????????????????????????????????????????????????????????????????????????????????????????????????????????????????????????????????????????????????????????????????????????????????????????????????????????????????????????????????????????????????????????????????????????????????????????????????????????????????????????????????????????????????????????????????????????????????????????????????????????????????????????????????????????????????????GC-GGCAAGAGCTC-AAATTTGAAAT--CTGGCCTCCCTT-GGGGGGTCCGAGTTGTAA-TTTGTAGAGGATG-CTTCGGGTGTGGCCGC-CGTCTAAG-TTCCTTGGAACAGGACGTCGTAGA-GGGTGAGAATCCCGTCTTGGGCGGCCGGCCCGCGCCCGTGTGAAGCTCCTTCGACGAGTCGAG-TTGTTTGGGAATGCAGCTCTAAGCGGGTGGTAAATTTCATCTAAAGCTAAATACTGGCCGGAGACCGATAGCGCACAAGTAGAGTGATCGAAAGGTTAAAAGCACCTTGAAAAGGGAGTTAAACAGCACGTGAAATTGTTGAAAGGGAAGCGCTTGCGGCCAGACTCGAGGGGCGGGGTTCAGCGGGTGCGCGTCACCCGTGCACTCCCCGTCCCCTCGGGCCAGCATCAGTTTCGACGGCCGGTCAAAGGCCCCCGGAATGTGTCGTCTCTAGGGACGTCTTATAGCCGGGGGTGCAATGCGGCCCGCCGGGACTGAGGAACGC-GCTCCGGCTCGGATGCTGGCGTAATGGCCGTAAGCGGCCCGTCTTGAAACACGGACCAAGGAGTCTAACATCCACGCGAGTGTTCGGGTGTC-AAACCCGTGCGCGCAGTGAAAGCGAACGGAGGTGGGAG-----CC-CTAGGGCGCACCATCGACCGATCCTGAAGTCTTCGGATGGATTTGAGTA-GGAGCGTGGCCGTTGGGACCCGAAAGATGGTGAACTATGCCTGAATA-GGGTG-AAGCCAGAGG-AAACTCTGGTGGAGGCTCGCAGCGG-TTCTGACGTGCAAATCGA-TCGTCAAATTTGGTAAG-CATTCAACACGCCAATCA--------TGCC-TGT-ATATAGTCGTGTACGA-TCGTT-ACTGACTGAAATT------GTATAGGCAAACCATTGCTGGTGAGCATGGTCTCGATGGATCCGGCCAGTGAGTAAATCCGCAAGAGT---------CGAAG--------------------TAGGGCTCGA-GGACTCGGTTATTGACG----------TGATGATAGCTATACCGGATCTTCTGACCTCCAATTGGAGCGCATGAACGTCTACTTCAACGAGGTTGGCACAA---CCAAAACCC--TTTCTCTTCAGCAG--AATACTAACTCA-TTGGAGG------CACAGGCCTCTAGCAAAAAATACGTTCCTCGTGCCGTGCTTGTTGATCTCGAGCCCGCTGCGCTCGATGCTGTCCGTGCCGGTCCTTTCGGCCAACTCTTCCGTCCCGA-------------GCGTCTTCGAGAGGCCCGACATCCTCCTCCTCGACGAGCCCACCAACCATCTCGACGTCAAGAACGTCGCCTGGCTCGAGGAGTACCTCACCAACTCCCCCTGCACCTCCATCATCGTCTCCCACGACTCCAAGTTCTTGAACAACGTCATCCAGCATGTCATCCTCTACGACCGCTTCAAGCTCCGCCGCTACCGCGGTGACCTCAACGCCCTCGTCAAGCGTGTCCCCTCCGCCCGCTAAGCTGCCAACCGTTCCTCGCCCAAGAATGAGCATCTGGTACGCTTCAA---------------------------CRAGAC-------------------------AACAATAGAACAAATGCATGAGAGGGT-GAAGKGCTGAY-AGAATTGGTTA-TTTTTGATATAGCGTTCTCGGTGACCAGCATGATATCGACCGTGCTAAGCATCTCGGCGTCGATGCCATGTCCTCTGACGACTTGAAGAAGCTCAACAAGAACAAGAAGCTCATCAAGAAGCTCGCACGCAAGTACGATGCTTTCCTTGCCTCTGACTCCTTGGTCCGACAGATTCCTCGTCTCCTGGGTCCCGGTCTCTCCAAGGGTAAG-TGTTAGC-----------------------TTTCTCATACTTCTCACTA-----------CCTATTT-CGA--GGTACTAACTTAA-------------CTTCTA-GCTGGTAAATTCCCTACCCCCGT
>CBS102_83Paraphyton_cookiellum
CATTC-TT-GTCTACCTTTAC-CCGGTTGCCTCGGCGG-GCCGCGC-----CCCCTTAA-------------------------CTGGAGGCCGGCCAGGCGG------------------------------GAGATTCAGTC--------------TCCCACC-CGGTCAGCGCCCGCCGGCGGACCATTT-----------A---AAGAAAC---TTTTT--TAACTATCGTTTTCGTCTGAGCATGACAAGC--------AAATCAGTT-AAAACTTTCAACAACGGATCTCTTGGTTCCGGCAT-CGATGAAGAACGCAGCGAAATGCGATAAGTAATGTGAATTGCAGAATTCCGTGAATCATCGAATCTTTGAACGCACATTGCGCCCCCTGGTATTCCGGGGGGCATGCCTGTTCGAGCGTCATTTCAA-CCCCTCAAGCTCGGCTTGTGAGATGGACGATCGTCCCC-GAATCCCCG--------------TCCGCGGGG---------GGGAG-GGACGCGCCCGAAAAGCAGTGGCCAGGCCGCGCTTCCGGCAC---CTAGGCGAATGGGC-GGCAAGAGCTC-AAATTTGAAAT--CTGGCCTCCTTC--GGGGGYCCGAGTTGTAA-TTTGYAGAGGATG-CTTCGGGTGCGGCCGC-CGTCTAAG-TTCCTTGGAACAGGACGTCAGAGA-GGGTGAGAATCCCGTCTTGGGCGGGCGGTCCGCGCCCGTGTGAAGCTCCTTCGACGAGTCGAG-TTGTTTGGGAATGCAGCTCTAAGCGGGTGGTAAATTTCATCTAAAGCTAAATATTGGCCGGAGACCGATAGCGCACAAGTAGAGTGATCGAAAGGTTAAAAGCACCTTGAAAAGGGAGTTAAACAGCACGTGAAATTGTTGAAAGGGAAGCGCTTGCGGCCAGACTC-GGGGGCGGGGTTCAGCGGGTGCTCGTCGCCCGTGTATTCCTCGWTYYCCSGGGCCAGCATCAGTTTCGACGGCCGGTCAAAGGCCCCCGGAATGTGTCGTCTCTCGGGACGTCTTATAGCCGGGGGTGCAATGCGGCCYGTCGGGACTGAGGAACGC-GCTCCGGCTCGGATGCTGGCGTAATGGCCGTAAGCGGCCCGTCTTGAAACACGGACCAAGGAGTCTAACATCCACGCGAGTGTTCGGGTGTC-AAACCCGTGCGCGCAGTGAAAGCGAACGGAGGTGGGAG-----CC-TTAGGGCGCACCATCGACCGATCCTGAAGTCTTCGGATGGATTTGAGTA-GGAGCGTGGCCGTTGGGACCCGAAAGATGGTGAACTATGCCTGAATA-GGGTG-AAGCCAGAGG-AAACTCTGGTGGAGGCTCGCAGCGG-TTCTGACGTGCAAATCGA-TCGTCGAATTTGGTAAG-CAT---C---------TG--------TGCC-TGT-ATACA-CTGTTTTAGAGCTGTT-ACTAACAT---TG-------TATAGGCAAACCATTGCTGGTGAGCACGGTCTCGATGGATCCGGCCAGTGAGTGAACCTACATGAG---------------------------------CCCGAGGCTCGA-GGACTCGAGTATTGACATAAGGGCC--CCTTTCTAGCTACACTGGATCTTCTGACCTCCAATTGGAGCGTATGAACGTCTACTTCAACGAGGTTGGCACAA---CCAAGACCC---TACTCTTCAGCAG--CATACTAACTCA-TTGGAGG------CAAAGGCCTCAAGCAAAAAATACGTTCCCCGTGCGGTTCTCGTCGATCTCGAGCCCGCCGCCCTCGACGCCGTCCGTGCCGGTCCTTTCGGTCAGCTCTTCCGCCCAGAGCCCTTGCCCGTGCCGTCTTCGAGAAGCCTGACATTCTCTTGCTCGATGAGCCCACCAACCATCTTGATGTCAAGAACGTTGCCTGGCTCGAGGAGTACCTCACCAACTCCCCCTGCACATCCATCATCGTCTCTCACGACTCCAAGTTCCTCAACAACGTCATCCAGCATGTCATCCTCTACGACCGCTTCAAGCTCCGCCGCTACCGTGGTGACCTCACTGCCCTTGTCAAGCGTGTCCCAGCTGCCCGCTAAGCTGCCCACCGTCCCTCGTCCAAGAATGAGCATCTGGTATG---------------------------------AGATAT----------A----------------GTTCATGGGGGATATGGTGAAGAATAGGTCCACTGACT----------------GCTGGTAGTGTTCTTGGTGACCAGCACGATATTGATCGTGCTAAGCACCTTGGTGTCGATGCCATGTCCTCCGACGACTTGAAGAAGCTCAACAAGAACAAGAAGCTCATCAAGAAGCTTGCTCGCAAGTACGATGCCTTCCTTGCTTCCGACGCCCTTGTCCGACAGATTCCTCGTCTCTTGGGTCCCGGTCTCTCCAAGGGTAAG-TCTCGTGTT---------------ACGTCCATTGCAAT---------------------------TGATAT--TGGACTAAT-GGT-------------CGAATA-GCTGGTAAATTCCCTACCCCCGT
>CBS108932Microsporum_audouinii
CATTC-TT-GTCTAC--TGAC-CCGGTTGCCTCGGCGG-GCCGCGC-----CTGCT---------GTGCTACAGCGGCCGTTC-GGGGGGGACGC-CTGAGGG------------------------------GGACTTTTGTTT------CCTAGGCCACGCCC-CGGGCAGCGCTCGCCGGAGGATTACTCTG----------GAAAACACAC---TCTT---GAAA-GAACATACCGTCTGAGCGAGCAACGC--------AAATCAGTT-AAAACTTTCAACAACGGATCTCTTGGTTCCGGCAT-CGATGAAGAACGCAGCGAAATGCGATAAGTAATGTGAATTGCAGAATTCCGTGAATCATCGAATCTTTGAACGCACATTGCGCCCCCTGGCATTCCGGGGGGCATGCCTGTTCGAGCGTCATTTCAA-CCCCTCAAGCCCGGCTTGTGTGATGGACGACCGTCCCC----CCCCAATAA-CCACCCACCGCTTAGGGGGGTGGG-AGGGAGGG-GGACGCGCCCGAAAAGCAGTGGTCAGGCCGCGATTCCGGCTC---CTGGGCGAATGGGC-GGCAAGAGCTC-AAATTTGAAAT--CTGGCCTCCCTT-GGGGGGTCCGAGTTGTAA-TTTGTAGAGGATG-CTTCGGGTGTGGCCGC-CGTCTAAG-TTCCTTGGAACAGGACGTCGTAGA-GGGTGAGAATCCCGTCTTGGGCGGCCGGCCCGCGCCCGTGTGAAGCTCCTTCGACGAGTCGAG-TTGTTTGGGAATGCAGCTCTAAGCGGGTGGTAAATTTCATCTAAAGCTAAATACTGGCCGGAGACCGATAGCGCACAAGTAGAGTGATCGAAAGGTTAAAAGCACCTTGAAAAGGGAGTTAAACAGCACGTGAAATTGTTGAAAGGGAAGCGCTTGCGGCCAGACTCGAGGGGCGGGGTTCAGCGGGTGCGCGTCACCCGTGCACTCCCCGTCCCCTCGGGCCAGCATCAGTTTCGACGGCCGGTCAAAGGCCCCCGGAATGTGTCGTCTCTAGGGACGTCTTATAGCCGGGGGTGCAATGCGGCCCGCCGGGACTGAGGAACGC-GCTCCGGCTCGGATGCTGGCGTAATGGCCGTAAGCGGCCCGTCTTGAAACACGGACCAAGGAGTCTAACATCCACGCGAGTGTTCGGGTGTC-AAACCCGTGCGCGCAGTGAAAGCGAACGGAGGTGGGAG-----CC-CTAGGGCGCACCATCGACCGATCCTGAAGTCTTCGGATGGATTTGAGTA-GGAGCGTGGCCGTTGGGACCCGAAAGATGGTGAACTATGCCTGAATA-GGGTG-AAGCCAGAGG-AAACTCTGGTGGAGGCTCGCAGCGG-TTCTGACGTGCAAATCGA-TCGTCAAATTTGGTAAG-CATTCAACACGCCAATCA--------TGCC-TGT-ATATAGTCGTGTACGA-TCGTT-ACTGACTGAAATT------GTATAGGCAAACCATTGCTGGTGAGCATGGTCTCGATGGATCCGGCCAGTGAGTAAATCCGCAAGAGT---------CGAAG--------------------TAGGGCTCGA-GGACTCGGTTATTGACG----------TGATGATAGCTATACCGGATCTTCTGACCTCCAATTGGAGCGCATGAACGTCTACTTCAACGAGGTTGGCACAA---CCAAAACCC--TTTCTCTTCAGCAG--AATACTAACTCA-TTGGAGG------CACAGGCCTCTAGCAAAAAATACGTTCCTCGTGCCGTGCTTGTTGATCTCGAGCCCGCTGCGCTCGATGCTGTCCGTGCCGGTCCTTTCGGCCAACTCTTCCGTCCCGA--------------CGTCTTCGAGAGGCCCGACATCCTCCTCCTCGACGAGCCCACCAACCATCTCGACGTCAAGAACGTCGCCTGGCTCGAGGAGTACCTCACCAACTCCCCCTGCACCTCCATCATCGTCTCCCACGACTCCAAGTTCTTGAACAACGTCATCCAGCATGTCATCCTCTACGACCGCTTCAAGCTCCGCCGCTACCGCGGTGACCTCAACGCCCTCGTCAAGCGTGTCCCCTCCGCCCGCTAAGCTAACAACCGTTCCTCGCCCAAGAATGAGCATCTGGTACGCTTCAA---------------------------CGAGAC-------------------------AACAATAGAACAAATGCATGAGAGGGT-GAAGTGCTGACTAGAATTGGTTA-TTTTTGATATAGCGTTCTCGGTGACCAGCATGATATCGACCGTGCTAAGCATCTCGGCGTCGATGCCATGTCCTCTGACGACTTGAAGAAGCTCAACAAGAACAAGAAGCTCATCAAGAAGCTCGCACGCAAGTACGATGCTTTCCTTGCCTCTGACTCCTTGGTCCGACAGATTCCTCGTCTCCTGGGTCCCGGTCTCTCCAAGGGTAAG-TGTTAGC-----------------------TTTCTCATACTTTCCA---------------CCKTTT-CGA--GGTACTAACTTAA-------------CTTCTA-GCTGGTAAATTCCCTACCCCCGT
>CBS108933Microsporum_audouinii
CATTC-TT-GTCTAC--TGAC-CCGGTTGCCTCGGCGG-GCCGCGC-----CTGCT---------GTGCTACAGCKGCCGTTC--GGGGGGACGC-CTGAGGG------------------------------GGACTTTTGTTT------CCTAGGCCACGCCC-CGGGCAGCGCTCGCCGGAGGATTACTCTG----------GAAAACACAC---TCTT---GAAA-GAACATACCGTCTGAGCGAGCAACGC--------AAATCAGTT-AAAACTTTCAACAACGGATCTMTTGGTTCCGGCAT-CGATGAAGAACGCAGCGAAATGCGATAAGTAATGTGAATTGCAGAATTCCGTGAATCATCGAATCTTTGAACGCACATTGCGCCCCCTGGCATTCCGGGGGGCATGCCTGTTCGAGCGTCATTTCAA-CCCCTCAAGCCCGGCTTGTGWGATGGACGACCGTCCCC-C--CCCCAATAA-CCACCCACCGCTTAGGGGGGTGGG-AGGGAGGG-GGACGCGCCCGAAAAGCAGTGGTCAGGCCGCGATTCCGGCTC---CTGGGCGAATGGGC-GGCAAGAGCTC-AAATTTGAAAT--CTGGCCTCCCTT-GGGGGGTCCGAGTTGTAA-TTTGTAGAGGATG-CTTCGGGTGTGGCCGC-CGTCTAAG-TTCCTTGGAACAGGACGTCGTAGA-GGGTGAGAATCCCGTCTTGGGCGGCCGGCCCGCGCCCGTGTGAAGCTCCTTCGACGAGTCGAG-TTGTTTGGGAATGCAGCTCTAAGCGGGTGGTAAATTTCATCTAAAGCTAAATACTGGCCGGAGACCGATAGCGCACAAGTAGAGTGATCGAAAGGTTAAAAGCACCTTGAAAAGGGAGTTAAACAGCACGTGAAATTGTTGAAAGGGAAGCGCTTGCGGCCAGACTCGAGGGGCGGGGTTCAGCGGGTGCGCGTCACCCGTGCACTCCCCGTCCCCTCGGGCCAGCATCAGTTTCGACGGCCGGTCAAAGGCCCCCGGAATGTGTCGTCTCTAGGGACGTCTTATAGCCGGGGGTGCAATGCGGCCCGCCGGGACTGAGGAACGC-GCTCCGGCTCGGATGCTGGCGTAATGGCCGTAAGCGGCCCGTCTTGAAACACGGACCAAGGAGTCTAACATCCACGCGAGTGTTCGGGTGTC-AAACCCGTGCGCGCAGTGAAAGCGAACGGAGGTGGGAG-----CC-CTAGGGCGCACCATCGACCGATCCTGAAGTCTTCGGATGGATTTGAGTA-GGAGCGTGGCCGTTGGGACCCGAAAGATGGTGAACTATGCCTGAATA-GGGTG-AAGCCAGAGG-AAACTCTGGTGGAGGCTCGCAGCGG-TTCTGACGTGCAAATCGA-TCGTCAAATTTGGTAAG-CATTCAACACGCCAATCA--------TGCC-TGT-ATATAGTCGTGTACGA-TCGTT-ACTGACTGAAATT------GTATAGGCAAACCATTGCTGGTGAGCATGGTCTCGATGGATCCGGCCAGTGAGTAAATCCGCAAGAGT---------CGAAG--------------------TAGGGCTCGA-GGACTCGGTTATTGACG----------TGATGATAGCTATACCGGATCTTCTGACCTCCAATTGGAGCGCATGAACGTCTACTTCAACGAGGTTGGCACAA---CCAAAACCC--TTTCTCTTCAGCAG--AATACTAACTCA-TTGGAGG------CACAGGCCTCTAGCAAAAAATACGTTCCTCGTGCCGTGCTTGTTGATCTCGAGCCCGCTGCGCTCGATGCTGTCCGTGCCGGTCCTTTCGGCCAACTCTTCCGTCCCGAGCCCTCGCCCGTGCCGTCTTCGAGAAGCCCGACATCCTCCTCCTCGACGAGCCCACCAACCATCTCGACGTCAAGAACGTCGCCTGGCTCGAGGAGTACCTCACCAACTCCCCCTGCACCTCCATCATCGTCTCCCACGACTCCAAGTTCTTGAACAACGTCATCCAGCATGTCATCCTCTACGACCGCTTCAAGCTCCGCCGCTACCGCGGTTACCTCAACGCCCTCGTCAAGCGTGTCCCCTCCGCCCGCTAAGCTGCCAACCGTTCCTCGCCCAAGAATGAGCATCTGGTACGCTTCAA---------------------------CGAGAC-------------------------AACAATAGAACAAATGCATGARAGGGT-GAAGTGCTGACTAGAATTGGTTA-TTTTTGATATAGCGTTCTCGGTGACCAGCATGATATCGACCGTGCTAAGCATCTCGGCGTCGATGCCATGTCCTCTGACGACTTGAAGAAGCTCAACAAGAACAAGAAGCTCATCAAGAAGCTCGCACGCAAGTACGATGCTTTCCTTGCCTCTGACTCCTTGGTCCGACAGATTCCTCGTCTCCTGGGTCCCGGTCTCTCCAAGGGTAAG-TGTTAGC-----------------------TTTCTCATACTTCTCACTA-----------CCTATTT-CGA--GGTACTAACTTAA-------------CTTCTA-GCTGGTAAATTCCCTACCCCCGT
>CBS108934Microsporum_audouinii
CATTC-TT-GTCTAC--TGAC-CCGGTTGCCTCGGCGG-GCCGCGC-----CTGCT---------GTGCTACAGCGGCCGTTC-GGGGGGGACGC-CTGAGGG------------------------------GGACTTTTGTTT------CCTAGGCCACGCCC-CGGGCAGCGCTCGCCGGAGGATTACTCTG----------GAAAACACAC---TCTT---GAAA-GAACATACCGTCTGAGCGAGCAACGC--------AAATCAGTT-AAAACTTTCAACAACGGATCTCTTGGTTCCGGCAT-CGATGAAGAACGCAGCGAAATGCGATAAGTAATGTGAATTGCAGAATTCCGTGAATCATCGAATCTTTGAACGCACATTGCGCCCCCTGGCATTCCGGGGGGCATGCCTGTTCGAGCGTCATTTCAA-CCCCTCAAGCCCGGCTTGTGTGATGGACGACCGTCC---CCCCCCCAATAA-CCACCCACCGCTTAGGGGGGTGGG-AGGGAGGG-GGACGCGCCCGAAAAGCAGTGGTCAGGCCGCGATTCCGGCTC---CTGGGCGAATGGGC-GGCAAGAGCTC-AAATTTGAAAT--CTGGCCTCCCTT-GGGGGGTCCGAGTTGTAA-TTTGTAGAGGATG-CTTCGGGTGTGGCCGC-CGTCTAAG-TTCCTTGGAACAGGACGTCGTAGA-GGGTGAGAATCCCGTCTTGGGCGGCCGGCCCGCGCCCGTGTGAAGCTCCTTCGACGAGTCGAG-TTGTTTGGGAATGCAGCTCTAAGCGGGTGGTAAATTTCATCTAAAGCTAAATACTGGCCGGAGACCGATAGCGCACAAGTAGAGTGATCGAAAGGTTAAAAGCACCTTGAAAAGGGAGTTAAACAGCACGTGAAATTGTTGAAAGGGAAGCGCTTGCGGCCAGACTCGAGGGGCGGGGTTCAGCGGGTGCGCGTCACCCGTGCACTCCCCGTCCCCTCGGGCCAGCATCAGTTTCGACGGCCGGTCAAAGGCCCCCGGAATGTGTCGTCTCTAGGGACGTCTTATAGCCGGGGGTGCAATGCGGCCCGCCGGGACTGAGGAACGC-GCTCCGGCTCGGATGCTGGCGTAATGGCCGTAAGCGGCCCGTCTTGAAACACGGACCAAGGAGTCTAACATCCACGCGAGTGTTCGGGTGTC-AAACCCGTGCGCGCAGTGAAAGCGAACGGAGGTGGGAG-----CC-CTAGGGCGCACCATCGACCGATCCTGAAGTCTTCGGATGGATTTGAGTA-GGAGCGTGGCCGTTGGGACCCGAAAGATGGTGAACTATGCCTGAATA-GGGTG-AAGCCAGAGG-ARACTCTGGTGGAGGCTCGCAGCGG-TTCTGACGTGCAAATCGA-TCGTCAAATTTGGTAAG-CATTCAACACGCCAATCA--------TGCC-TGT-ATATAGTCGTGTACGA-TCGTT-ACTGACTGAAATT------GTATAGGCAAACCATTGCTGGTGAGCATGGTCTCGATGGATCCGGCCAGTGAGTAAATCCGCAAGAGT---------CGAAG--------------------TAGGGCTCGA-GGACTCGGTTATTGACG----------TGATGATAGCTATACCGGATCTTCTGACCTCCAATTGGAGCGCATGAACGTCTACTTCAACGAGGTTGGCACAA---CCAAAACCC--TTTCTCTTCAGCAG--AATACTAACTCA-TTGGAGG------CACAGGCCTCTAGCAAAAAATACGTTCCTCGTGCCGTGCTTGTTGATCTCGAGCCCGCTGCGCTCGATGCTGTCCGTGCCGGTCCTTTCGGCCAACTCTTCCGTCCCGAGCCCTCGCCCGTGCCGTCTTCGAGAAGCCCGACATCCTCCTCCTCGACGAGCCCACCAACCATCTCGACGTCAAGAACGTCGCCTGGCTCGAGGAGTACCTCACCAACTCCCCCTGCACCTCCATCATCGTCTCCCACGACTCCAAGTTCTTGAACAACGTCATCCAGCATGTCATCCTCTACGACCGCTTCAAGCTCCGCCGCTACCGCGGTGACCTCAACGCCCTCGTCAAGCGTGTCCCCTCCGCCCGCTAAGCTGCCAACCGTTCCTCGCCCAAGAATGAGCATCTGGTACGCTTCAA---------------------------CGAGAC-------------------------AACAATAGAACAAATGCATGAGAGGGT-GAAGTGCTGACTAGAATTGGTTA-TTTTTGATATAGCGTTCTCGGTGACCAGCATGATATCGACCGTGCTAAGCATCTCGGCGTCGATGCCATGTCCTCTGACGACTTGAAGAAGCTCAACAAGAACAAGAAGCTCATCAAGAAGCTCGCACGCAAGTACGATGCTTTCCTTGCCTCTGACTCCTTGGTCCGACAGATTCCTCGTCTCCTGGGTCCCGGTCTCTCCAAGGGTAAG-TGTTAGC-----------------------TTTCTCATACTTCTCACTA-----------CCTATTT-CGA--GGTACTAACTTAA-------------CTTCTA-GCTGGTAAATTCCCTACCCCCGT
>CBS108_67Epidermophyton_floccosum
?????????????????????????????????????????????????????????????????????????????????????????????????????????????????????????????????????????????????????????????????????????????????????????????????????????????????????????????????????????????????????????????????????????????????????????????????????????????????????????????????????????????????????????????????????????????????????????????????????????????????????????????????????????????????????????????????????????????????????????????????????????????????????????????????????????????????????????????????????????????????????????????????????GC-GGCAAGAGCTC-AAATTTGAAAT--CTGGCCTCCTCC--GGGGGTCCGAGTTGTAA-TTTGTAGAGGATGCCTTCGGGTGCGGCCGC-CGTCTAAG-TTCCTTGGAACAGGACGTCAGAGA-GGGTGAGAATCCCGTCTTGGGCGGCCGGCGCGCGCCCGTGTGAAGCTCCTTCGACGAGTCGAG-TTGTTTGGGAATGCAGCTCTAAGCGGGTGGTAAATTTCATCTAAAGCTAAATACTGGCCGGAGACCGATAGCGCACAAGTAGAGTGATCGAAAGGTTAAAAGCACCTTGAAAAGGGAGTTAAACAGCACGTGAAATTGTTGAAAGGGAAGCGCTTGCGGCCAGACTCGGGGGGCGGGGTTCAGCGGGCGCTCGTCGCCCGTGCACTCCCCGCGTTCCCGGGCCAGCATCAGTTTCGACGGCCGGTCAAAGGCCCCCGGAATGTGTCGTCTCTAGGGACGTCTTATAGCCGGGGGTGCAATGCGGCCCGTCGGGACTGAGGAACGC-GCTCCGGCTCGGATGCTGGCGTAATGGTCGTAAGCGGCCCGTCTTGAAACACGGACCAAGGAGTCTAACATCCACGCGAGTGTTCGGGTGTC-AAACCCGTGCGCGCAGTGAAAGCGAACGGAGGTGGGAG-----CC-TCAGGGCGCACCATCGACCGATCCTGAAGTCTTCGGATGGATTTGAGTA-GGAGCGTGGCCGTTGGGACCCGAAAGATGGTGAACTATGCCTGAATA-GGGTG-AAGCCAGAGG-AAACTCTGGTGGAGGCTCGCAGCGG-TTCTGACGTGCAAATCGA-TCGTCAAATTTGGTAAG-TGTTCACGCGTTGAAATA-------------TAT-ATATA-CCGTATTGGA-TTGTT-ACTGACTT-TGTT-------TAAAGGCAAACCATTGCGGGCGAGCACGGCCTCGATGGATCCGGCCAGTAAGTGATTCTTTCAGG--------------------------AAAAAAATCCCAAGACTCGA-CGGCTTGGATGTTGACA-T-TCCGC--TTTCTCTAGCTACACTGGATCTTCCGACCTCCAATTGGAGCGCATGAACGTCTACTTCAACGAGGTGTGCACTA---CCAAGACCC---TTCCCTTCAGCAG--CATACTAACTCA-TTGGAGG------CAAAGGCCTCAAGCAAAAAATACGTTCCCCGTGCGGTTCTCGTTGACCTTGAGCCAGCTGCTCTCGATGCCGTCCGTGCCGGTCCTTTCGGTCAGCTCTTCCGCCCCGAGCCCTTGCCCGTGCCGTCTTCGAGAAGCCTGACATCTTGCTTCTCGACGAGCCTACCAACCATCTCGATGTCAAGAACGTCGCTTGGCTTGAGCAGTACCTCATTAACTCCCCCTGCACCTCCATCATCGTCTCTCACGACTCCAAGTTCCTCAACAACGTCATCCAACATGTCATCCTGTACGACCGCTTCAAGCTCCGCCGCTACCGTGGTGACCTCACCGCCCTTGTTAAGCGTGTCCCGTCTGCCCGCTAAGCTACCAACCGTCCCTCGCCCAAGAATGAGCATCTGGTACGATACGCA--------------------------AAAGAT------------ATATGAG--------AAAGAGAAAGATTATTAGGGGGGAATAGGAGGCTGACTGG--------------GTGGATAGTGTTCTCGGTGACCAGCACGATATTGACCGTGCTAAGCATCTCGGTGTCGATGCCATGTCTTCCGATGATTTGAAGAAGCTCAACAAGAACAAGAAGCTCATCAAGAAGCTCGCTCGCAAGTACGACGCTTTCCTTGCTTCCGACGCCCTTGTCCGACAGATTCCCCGTCTCTTGGGTCCCGGTCTCTCCAAGGGTGAG-TAACTA---------------------CCTTCTTAAAT------------TTTTTCAGAT-ATATGGAAAT--AAGACTAAC--GG-------------ACGACA-GCTGGTAAATTCCCAACCCCCGT
>CBS108_91Trichophyton_interdigitale
CATTC-TT-GTCTACC-TTAC-TCGGTTGCCTCGGCGG-GCCGCG-------CTCT------------------------CCC-AGGAGAGCCGT-TCGGC--------------------------------GAGCCTCTCTT-------TAGTGGCTAAACGC-TGGACCGCGCCCGCCGGAGGACAGACGC-------------AAAAAAAT---TCTTTCAGAAG-AGCTG-TCAGTCTGAGCGT-TAG--CAAGCA--AAAATCAGTT-AAAACTTTCAACAACGGATCTCTTGGTTCCGGCAT-CGATGAAGAACGCAGCGAAATGCGATAAGTAATGTGAATTGCAGAATTCCGTGAATCATCGAATCTTTGAACGCACATTGCGCCCCCTGGCATTCCGGGGGGCATGCCTGTTCGAGCGTCATTTCAG-CCCCTCAAGCCCGGCTTGTGTGATGGACGACCGTCC-G-GCGCCCCC----------GTCT-TT-GGGG-----------GTGCG-GGACGCGCCCGAAAAGCAGTGGCCAGGCCGCGATTCCGGCTT--CCTAGGCGAATGGGC-GGCAAGAGCTC-AAATTTGAAAT--CTGGCCTCCCCC--GGGGGCCCGAGTTGTAA-TTTGCAGAGGATG-CTTCGGGTGCGGCCGC-CGTCTAAG-TTCCTTGGAACAGGACGTCAGAGA-GGGTGAGAATCCCGTCTTGGGCGGGCGGTCCGCGCCCGTGTGAAGCTCCTTCGACGAGTCGAG-TTGTTTGGGAATGCAGCTCTAAGCGGGTGGTAAATTTCATCTAAAGCTAAATATTGGCCGGAGACCGATAGCGCACAAGTAGAGTGATCGAAAGGTTAAAAGCACCTTGAAAAGGGAGTTAAACAGCACGTGAAATTGTTGAAAGGGAAGCGCTTGCGGCCAGATTC-GGGGGCGGGGTTCAGCGGGTGCTCGTCGCCCGTGTATTCCTC-GTCTCCCGGGCCAGCATCAGTTTCGACGGCCGGTCAAAGGCCCCCGGAATGTGTCGTCTCTCGGGACGTCTTATAGCCGGGGGTGCAATGCGGCCCGTCGGGACTGAGGAACGC-GCTCCGGCTCGGATGCTGGCGTAATGGCCGTAAGCGGCCCGTCTTGAAACACGGACCAAGGAGTCTAACATCCACGCGAGTGTTCGGGTGTC-AAACCCGTGCGCGCAGTGAAAGCGAACGGAGGTGGGAG-----CC-CTAGGGCGCACCATCGACCGATCCTGAAGTCTTCGGATGGATTTGAGTA-GGAGCGTGGCCGTTGGGACCCGAAAGATGGTGAACTATGCCTGAATA-GGGTG-AAGCCAGAGG-AAACTCTGGTGGAGGCTCGCAGCGG-TTCTGACGTGCAAATCGA-TCGTCAAATTTGGTGAG-CATTCATGCGTTGCAGCA--------TAAT-TGT-ATATT-TCGTGTCGAG-TTGTT-ACTGACTT-GGTT-------TACAGGCAAACTATTGCTGGTGAGCATGGTCTCGATGGATCCGGCCAGTGAGTGATTCTGCAAG------------------------------AAAAGTCCCGGTCTTGAGGGACTTGAATGTTGACAAC-TGGGA--TTTCTACAGCTACACCGGATCTTCTGACCTCCAATTGGAGCGCATGAATGTCTACTTCAACGAGGTGTGCACGA---CCAAGACCC---TTCCCTTCAGCAG--CATACTAACTCA-TTGGAGG------CAAAGGCCTCAAGCAAAAAATACGTTCCCCGTGCGGTTCTTGTTGATCTTGAGCCCGCCGCTCTCGATGCTGTCCGCGCCGGTCCTTTCGGTCAGCTCTTCCGCCCCGAGCCCTCGCCCGTGCCGTCTTCGAGAAGCCTGATATCCTCCTGCTCGACGAGCCCACCAACCATCTCGACGTCAAGAACGTCGCCTGGCTCGAGCAGTACCTCGTCAACTCCCCCTGCACCTCCATCATCGTCTCCCACGACTCCAAGTTCCTTAACAACGTCATCCAGCATGTCATCCTCTACGACCGCTTCAAGCTCCGCCGCTACCGTGGTGACTTGACCGCCCTCGTCAAGCGTGTCCCCTCGGCCCGCTAAGCTGCCAACCGTCCCTCGCCCAAGAATGAGCATCTGGTACGATAATGC--------------------------AAAGGT-----------GATAAGAG--------AAAGTATGATA----------GGGATAAGTGGCTGACTGG--------------ATGGGTAGTGTCCTTGGTGACCAGCATGATATCGACCGTGCTAAGCATCTCGGCGTCGATGCCATGTCCTCCGATGATTTGAAGAAGCTCAACAAGAACAAGAAGCTCATTAAGAAGCTCGCTCGCAAGTACGATGCTTTCCTTGCTTCCGATGCCCTTGTCCGACAGATTCCCCGTCTCTTGGGTCCCGGTCTCTCTAAGGGTGAG-TACTCC---------------------CATATTCGAAT--------------CTTCAGATATTGTTGAAGA--CAGGCCGAC-TAA-TTG---------ACAATA-GCCGGTAAATTCCCTACCCCCGT
>CBS109033Trichophyton_tonsurans
CATTC-TT-GTCTACC-TTAC-TCGGTTGCCTCGGCGG-GCCGCG-------CTCT------------------------CCC-AGGAGAGCCGT-TCGGC--------------------------------GAGCCTCTCTTT-----ATAGCGGCTCAACGC-TGGACCGCGCCCGCCGGAGGACAGACGC-----------AAAAAAAAAT---TCTTTCAGAAG-AGCTG-TCAGTCTGAGCGT-TAG--CAAGCA--AAAATCAGTT-AAAACTTTCAACAACGGATCTCTTGGTTCCGGCAT-CGATGAAGAACGCAGCGAAATGCGATAAGTAATGTGAATTGCAGAATTCCGTGAATCATCGAATCTTTGAACGCACATTGCGCCCCCTGGCATTCCGGGGGGCATGCCTGTTCGAGCGTCATTTCAG-CCCCTCAAGCCCGGCTTGTGTGATGGACGACCGTCC-G-GCGCCCCC----------GTCT-CT-GGGG-----------GTGCG-GGACGCGCCCGAAAAGCAGTGGCCAGGCCGCGATTCCGGCTT--TCTAGGCGAATGGGC-GGCAAGAGCTC-AAATTTGAAAT--CTGGCCTCCCCC--GGGGGCCCGAGTTGTAA-TTTGCAGAGGATG-TTTCGGGTGCGGCCGC-CGTCTAAG-TTCCTTGGAACAGGACGTCAGAGA-GGGTGAGAATCCCGTCTTGGGCGGGCGGTCCGCGCCCGTGTGAAGCTCCTTCGACGAGTCGAG-TTGTTTGGGAATGCAGCTCTAAGCGGGTGGTAAATTTCATCTAAAGCTAAATATTGGCCGGAGACCGATAGCGCACAAGTAGAGTGATCGAAAGGTTAAAAGCACCTTGAAAAGGGAGTTAAACAGCACGTGAAATTGTTGAAAGGGAAGCGCTTGCGGCCAGACTC-GGGGGCGGGGTTCAGCGGGTGCTCGTCGCCCGTGTATTCCTC-GTTTCCCGGGCCAGCATCAGTTTCGACGGCCGGTCAAAGGCCCCCGGAATGTGTCGTCTCTCGGGACGTCTTATAGCCGGGGGTGCAATGCGGCCCGTCGGGACTGAGGAACGC-GCTCCGGCTCGGATGCTGGCGTAATGGCCGTAAGCGGCCCGTCTTGAAACACGGACCAAGGAGTCTAACATCCACGCGAGTGTTCGGGTGTC-AAACCCGTGCGCGCAGTGAAAGCGAACGGAGGTGGGAG-----CC-CTAGGGCGCACCATCGACCGATCCTGAAGTCTTCGGATGGATTTGAGTA-GGAGCGTGGCCGTTGGGACCCGAAAGATGGTGAACTATGCCTGAATA-GGGTG-AAGCCAGAGG-AAACTCTGGTGGAGGCTCGCAGCGG-TTCTGACGTGCAAATCGA-TCGTCAAATTTGGTGAG-CATTCATGCATTGCAGCA--------TAAT-TGT-ATATT-TCGTGTCGAG-TTGTT-ACTGACTT-GGTT-------TACAGGCAAACCATTGCTGGTGAACACGGTCTCGATGGATCCGGCCAGTGAGTGATTCTGCAAG-----------------------------AAAAAGTTCCGGTCTTGAGGGACTTGAACGTTGACAAC-TGGGA--TTTCTATAGCTACACCGGATCTTCTGACCTCCAATTGGAGCGCATGAATGTCTACTTCAACGAGGTGTGCACGA---CCAAGACCC---TTCCCTTCAGCAG--CATACTAACTCA-TTGGAGG------CAAAGGCCTCAAGCAAAAAATACGTTCCCCGTGCGGTTCTTGTTGATCTTGAGCCCGCCGCTCTCGATGCTGTCCGCGCCGGTCCTTTCGGTCAGCTCTTCCGCCCCGAGCCCTCGCCCGTGCCGTCTTCGAGAAGCCTGATATCCTCCTGCTCGACGAGCCCACCAACCATCTTGACGTTAAGAACGTCGCCTGGCTCGAGCAGTACCTCGTCAACTCCCCCTGCACTTCCATCATCGTCTCCCACGACTCCAAGTTCCTTAACAACGTCATCCAGCATGTCATCCTCTACGACCGCTTCAAGCTCCGCCGCTACCGTGGTGACTTGACCGCCCTCGTCAAGCGTGTCCCCTCGGCCCGCTAAGCTGCCAACCGTCCCTCGCCCAAGAATGAGCATCTGGTACGATAATGC--------------------------AAAGGC-----------GATAAGAG--------AAAGATTGATA----------GGGATAAGTGACTGACTGG--------------ATGGATAGTGTCCTTGGTGACCAGCACGATATCGACCGTGCTAAGCATCTCGGCGTCGATGCCATGTCCTCCGATGACTTGAAGAAGCTCAACAAGAACAAGAAGCTCATTAAGAAGCTCGCTCGCAAGTACGATGCTTTCCTTGCTTCCGATGCCCTTGTCCGACAGATTCCCCGTCTCTTGGGTCCCGGTCTCTCCAAGGGTGAG-TACCCT---------------------CATATTAGAAT--------------CTTCAGATATTGTTGAAGA--CAGATCGAC-TAA-TTG---------ACAATA-GCCGGTAAATTCCCTACCCCCGT
>CBS109034Trichophyton_tonsurans
CATTC-TT-GTCTACC-TTAC-TCGGTTGCCTCGGCGG-GCCGCG-------CTCT------------------------CCC-AGGAGAGCCGT-TCGGC--------------------------------GAGCCTCTCTTT-----ATAGCGGCTCAACGC-TGGACCGCGCCCGCCGGAGGACAGACGC-----------AAAAAAAAAT---TCTTTCAGAAG-AGCTG-TCAGTCTGAGCGT-TAG--CAAGCA--AAAATCAGTT-AAAACTTTCAACAACGGATCTCTTGGTTCCGGCAT-CGATGAAGAACGCAGCGAAATGCGATAAGTAATGTGAATTGCAGAATTCCGTGAATCATCGAATCTTTGAACGCACATTGCGCCCCCTGGCATTCCGGGGGGCATGCCTGTTCGAGCGTCATTTCAG-CCCCTCAAGCCCGGCTTGTGTGATGGACGACCGTCC-G-GCGCCCCC----------GTCT-CT-GGGG-----------GTGCG-GGACGCGCCCGAAAAGCAGTGGCCAGGCCGCGATTCCGGCTT--TCTAGGCGAATGGGC-GGCAAGAGCTC-AAATTTGAAAT--CTGGCCTCCCCC--GGGG-CCCGAGTTGTAA-TTTGCAGAGGATG-TTTCGGGTGCGGCCGC-CGTCTAAG-TTCCTTGGAACAGGACGTCAGAGA-GGGTGAGAATCCCGTCTTGGGCGGGCGGTCCGCGCCCGTGTGAAGCTCCTTCGACGAGTCGAG-TTGTTTGGGAATGCAGCTCTAAGCGGGTGGTAAATTTCATCTAAAGCTAAATATTGGCCGGAGACCGATAGCGCACAAGTAGAGTGATCGAAAGGTTAAAAGCACCTTGAAAAGGGAGTTAAACAGCACGTGAAATTGTTGAAAGGGAAGCGCTTGCGGCCAGACTC-GGGGGCGGGGTTCAGCGGGTGCTCGTCGCCCGTGTATTCCTC-GTTTCCCGGGCCAGCATCAGTTTCGACGGCCGGTCAAAGGCCCCCGGAATGTGTCGTCTCTCGGGACGTCTTATAGCCGGGGGTGCAATGCGGCCCGTCGGGACTGAGGAACGC-GCTCCGGCTCGGATGCTGGCGTAATGGCCGTAAGCGGCCCGTCTTGAAACACGGACCAAGGAGTCTAACATCCACGCGAGTGTTCGGGTGTC-AAACCCGTGCGCGCAGTGAAAGCGAACGGAGGTGGGAG-----CC-CTAGGGCGCACCATCGACCGATCCTGAAGTCTTCGGATGGATTTGAGTA-GGAGCGTGGCCGTTGGGACCCGAAAGATGGTGAACTATGCCTGAATA-GGGTG-AAGCCAGAGG-AAACTCTGGTGGAGGCTCGCAGCGG-TTCTGACGTGCAAATCGA-TCGTC------GGTGAG-CATTCATGCATTGCAGCA--------TAAT-TGT-ATATT-TCGTGTCGAG-TTGTT-ACTGACTT-GGTT-------TACAGGCAAACCATTGCTGGTGAACACGGTCTCGATGGATCCGGCCAGTGAGTGATTCTGCAAG-----------------------------AAAAAGTTCCGGTCTTGAGGGACTTGAACGTTGACAAC-TGGGA--TTTCTATAGCTACACCGGATCTTCTGACCTCCAATTGGAGCGCATGAATGTCTACTTCAACGAGGTGTGCACGA---CCAAGACCC---TTCCCTTCAGCAG--CATACTAACTCA-TTGGAGG------CAAAGGCCTCAAGCAAAAAATACGTTCCCCGTGCGGTTCTTGTTGATCTTGAGCCCGCCGCTCTCGATGCTGTCCGCGCCGGTCCTTTCGGTCAGCTCTTCCGCCCCGA?????????????????????????????????????????????????????????????????????????????????????????????????????????????????????????????????????????????????????????????????????????????????????????????????????????????????????????????????????????????????????????????AAGCTGCCAACCGTCCCTCGCCCAAAGATGAGCATCTGGTACGATAATGC--------------------------AAAGGC-----------GATAAGAG--------AAAGATTGATA----------GGGATAAGTGACTGATGGT--------------ATGGATAGTGTCCTTGGTGACCAGCACGATATCGACCGTGCTAAGCATCTCGGCGTCGATGCCATGTCCTCCGATGACTTGAAGAAGCTCAACAAGAACAAGAAGCTCATTAAGAAGCTCGCTCGCAAGTACGATGCTTTCCTTGCTTCCGATGCCCTTGTCCGACAGATTCCCCGTCTCTTGGGTCCCGGTCTCTCCAAGGGTGAG-TACCCT---------------------CATATTAGAAT--------------CTTCAGATATTGTTGAAGA--CAGATCGAC-TAA-TTG---------ACAATA-GCCGGTAAATTCCCTACCCCCGT
>CBS109036Trichophyton_equinum
CATTC-TT-GTCTACC-TTAC-TCGGTTGCCTCGGCGG-GCCGCG-------CTCT------------------------CCC-AGGAGAGCCGT-TCGGC--------------------------------GAGCCTCTCTTT-----ATAGCGGCTCAACGC-TGGACCGCGCCCGCCGGAGGACAGACGC-----------AAAAAAAAAT---TCTTTCAGAAG-AGCTG-TCAGTCTGAGCGT-TAG--CAAGCA--AAAATCAGTT-AAAACTTTCAACAACGGATCTCTTGGTTCCGGCAT-CGATGAAGAACGCAGCGAAATGCGATAAGTAATGTGAATTGCAGAATTCCGTGAATCATCGAATCTTTGAACGCACATTGCGCCCCCTGGCATTCCGGGGGGCATGCCTGTTCGAGCGTCATTTCAG-CCCCTCAAGCCCGGCTTGTGTGATGGACGACCGTCC-G-GCGCCCCC----------GTCT-CT-GGGG-----------GTGCG-GGACGCGCCCGAAAAGCAGTGGCCAGGCCGCGATTCCGGCTT--TCTAGGCGAATGGGC-GGCAAGAGCTC-AAATTTGAAAT--CTGGCCTCCCCC--GGGGGCCCGAGTTGTAA-TTTGCAGAGGATG-TTTCGGGTGCGGCCGC-CGTCTAAG-TTCCTTGGAACAGGACGTCAGAGA-GGGTGAGAATCCCGTCTTGGGCGGGCGGTCCGCGCCCGTGTGAAGCTCCTTCGACGAGTCGAG-TTGTTTGGGAATGCAGCTCTAAGCGGGTGGTAAATTTCATCTAAAGCTAAATATTGGCCGGAGACCGATAGCGCACAAGTAGAGTGATCGAAAGGTTAAAAGCACCTTGAAAAGGGAGTTAAACAGCACGTGAAATTGTTGAAAGGGAAGCGCTTGCGGCCAGACTC-GGGGGCGGGGTTCAGCGGGTGCTCGTCGCCCGTGTATTCCTC-GTTTCCCGGGCCAGCATCAGTTTCGACGGCCGGTCAAAGGCCCCCGGAATGTGTCGTCTCTCGGGACGTCTTATAGCCGGGGGTGCAATGCGGCCCGTCGGGACTGAGGAACGC-GCTCCGGCTCGGATGCTGGCGTAATGGCCGTAAGCGGCCCGTCTTGAAACACGGACCAAGGAGTCTAACATCCACGCGAGTGTTCGGGTGTC-AAACCCGTGCGCGCAGTGAAAGCGAACGGAGGTGGGAG-----CC-CTAGGGCGCACCATCGACCGATCCTGAAGTCTTCGGATGGATTTGAGTA-GGAGCGTGGCCGTTGGGACCCGAAAGATGGTGAACTATGCCTGAATA-GGGTG-AAGCCAGAGG-AAACTCTGGTGGAGGCTCGCAGCGG-TTCTGACGTGCAAATCGA-TCGTCAAATTTGGTGAG-CATTCATGCATTGCAGCA--------TAAT-TGT-ATATT-TCGTGTCGAG-TTGTT-ACTGACTT-GGTT-------TACAGGCAAACCATTGCTGGTGAACACGGTCTCGATGGATCCGGCCAGTGAGTGATTCTGCAAG-----------------------------AAAAAGTTCCGGTCTTGAGGGACTTGAACGTTGACAAC-TGGGA--TTTCTATAGCTACACCGGATCTTCTGACCTCCAATTGGAGCGCATGAATGTCTACTTCAACGAGGTGTGCACGA---CCAAGACCC---TTCCCTTCAGCAG--CATACTAACTCA-TTGGAGG------CAAAGGCCTCAAGCAAAAAATACGTTCCCCGTGCGGTTCTTGTTGATCTTGAGCCCGCCGCTCTCGATGCTGTCCGCGCCGGTCCTTTCGGTCAGCTCTTCCGCCCCGAGCCCTCGCCCGTGCCGTCTTCGAGAAGCCTGATATCCTCCTGCTCGACGAGCCCACCAACCATCTCGACGTCAAGAACGTCGCCTGGCTCGAGCAGTACCTCGTCAACTCCCCCTGCACCTCCATCATCGTCTCCCACGACTCCAAGTTCCTTAACAACGTCATCCAGCATGTCATCCTCTACGACCGCTTCAAGCTCCGCCGCTACCGTGGTGACTTGACCGCCCTCGTCAAGCGTGTCCCCTCGGCCCGCT--------------------------GATGAGCATCTGGTACGATAATGC--------------------------AAA-GC-----------GATAAGAG--------AAAGATTGATA----------GGGATAAGTGATTGACTGG--------------ATGGATAGTGTCCTTGGTGACCAGCACGATATCGACCGTGCTAAGCATCTCGGCGTCGATGCCATGTCCTCCGATGACTTGAAGAAGCTCAACAAGAACAAGAAGCTCATTAAGAAGCTCGCTCGCAAGTACGATGCTTTCCTTGCTTCCGATGCCCTTGTCCGACAGATTCCCCGTCTCTTGGGTCCCGGTCTCTCCAAGGGTGAG-TACCCT---------------------CATATTAGAAT--------------CTTCAGATATTGTTGAAGA--CAGATCGAC-TAA-TTG---------ACAATA-GCCGGTAAATTCCCTACCCCCGT
>CBS109478Microsporum_canis
CATTC-TT-GTCTAC--TGAC-CCGGTTGCCTCGGCGG-GCCGCGC-----CTGCT---------GTGCTACAGCGGCCGTTC-GGGGGGGACGC-CTGAGGG------------------------------GGACTCTTGTTT------CCTAGGCCACGCCC-CGGGCAGCGCTCGCCGGAGGATTACTCTG----------GAAAACACAC---TCTT---GAAA-GAACATACCGTCTGAGCGAGCAACGC--------AAATCAGTT-AAAACTTTCAACAACGGATCTCTTGGTTCCGGCAT-CGATGAAGAACGCAGCGAAATGCGATAAGTAATGTGAATTGCAGAATTCCGTGAATCATCGAATCTTTGAACGCACATTGCGCCCCCTGGCATTCCGGGGGGCATGCCTGTTCGAGCGTCATTTCAA-CCCCTCAAGCCCGGCTTGTGTGATGGACGACCGTCCCC-CCTCCCCAGTAA-CCACCCACCGCTTAGGGGGGTGGG-AGGGAGGG-GGACGCGCCCGAAAAGCAGTGGTCAGGCCGCGATTCCGGCTC---CTGGGCGAATGGGC-GGCAAGAGCTC-AAATTTGAAAT--CTGGCCTCCCTT-GGGGGGTCCGAGTTGTAA-TTTGTAGAGGATG-CTTCGGGTGTGGCCGC-CGTCTAAG-TTCCTTGGAACAGGACGTCGTAGA-GGGTGAGAATCCCGTCTTGGGCGGCCGGTCCGCGCCCGTGTGAAGCTCCTTCGACGAGTCGAG-TTGTTTGGGAATGCAGCTCTAAGCGGGTGGTAAATTTCATCTAAAGCTAAATACTGGCCGGAGACCGATAGCGCACAAGTAGAGTGATCGAAAGGTTAAAAGCACCTTGAAAAGGGAGTTAAACAGCACGTGAAATTGTTGAAAGGGAAGCGCTTGCGGCCAGACTCGAGGGGCGGGGTTCAGCGGGTGCGCGTCACCCGTGCACTCCCCGTCCCCCCGGGCCAGCATCAGTTTCGACGGCCGGTCAAAGGCCCCCGGAATGTGTCGTCTCTAGGGACGTCTTATAGCCGGGGGTGCAATGCGGCCCGCCGGGACTGAGGAACGC-GCTCCGGCTCGGATGCTGGCGTAATGGCCGTAAGCGGCCCGTCTTGAAACACGGACCAAGGAGTCTAACATCCACGCGAGTGTTCGGGTGTC-AAACCCGTGCGCGCAGTGAAAGCGAACGGAGGTGGGAG-----CC-CTAGGGCGCACCATCGACCGATCCTGAAGTCTTCGGATGGATTTGAGTA-GGAGCGTGGCCGTTGGGACCCGAAAGATGGTGAACTATGCCTGAATA-GGGTG-AAGCCAGAGG-AAACTCTGGTGGAGGCTCGCAGCGG-TTCTGACGTGCAAATCGA-TCGTCAAATTTGGTAAG-CATTCAACACGCCAATCA--------TGCT-TGT-ATATAGTCGTGTACGA-TCGTT-ACTGACTGAAATT------GTATAGGCAAACCATTGCTGGTGAGCATGGGCACGACCAAACCGGCCAGTGAGTAAATCCGCAGGAGT---------CGAAG--------------------TAGGGCTCGA-GGACTCGGTTATTGACG----------TGATAATAGCTATACCGGATCTTCTGACCTCCAATTGGAGCGCATGAACGTCTACTTCAACGAGGTTGGCACAA---CCAAAGCCC---TTCTCTTCAGCAG--AATACTAACTCA-TTGGAGG------CACAGGCCTCTAGCAAAAAATACGTTCCTCGTGCTGTGCTTGTTGATCTCGAGCCCGCTGCGCTCGATGCTGTCCGTGCCGGTCCTTTCGGCCAACTTTTCCGCCCCGAGCCCTCGCCCGTGCCGTCTTCGAGAAGCCCGACATCCTCCTCCTCGACGAGCCCACCAACCATCTCGACGTCAAGAACGTCGCCTGGCTCGAGGAGTACCTCACCAACTCCCCCTGCACCTCCATCATCGTCTCCCACGACTCCAAGTTCTTGAACAACGTCATCCAGCACGTCATCCTCTACGACCGCTTCAAGCTCCGCCGCTACCGCGGTGACCTCAACGCCCTCGTCAAGCGCGTCCCCTCCGCCCGCTAAGCTGCCAACCGTTCCTCGCCCAAGAATGAGCATCTGGTACGCTTCAA---------------------------CGAGAC-------------------------AACAATAGAACAAATGCATGAGAGGGT-GAAGTGCTGACTAGAATTGGTTT-TTTTTGATATAGCGTTCTCGGTGACCAGCATGATATCGACCGTGCTAAGCATCTCGGCGTCGATGCCATGTCCTCTGACGACTTGAAGAAGCTCAACAAGAACAAGAAGCTCATCAAGAAGCTCGCACGCAAGTACGATGCTTTCCTTGCCTCTGACTCCTTGGTCCGACAGATTCCTCGTCTCCTGGGTCCCGGTCTCTCCAAGGGTAAG-TGTTAGC-----------------------TTTCTCATATTTCTCACTA-----------CMTATTT-CAA--GGTACTAACTTMA-------------CTTCTA-GCTGGTAAATTCCCTACCCCCGT
>CBS110399Trichophyton_rubrum
CATTC-TT-GTCTACC-TCAC-CCGGTTGCCTCGGCGG-GCCGCGC---TCCCCCT-----------------------GCCA-GGGAGAGCCGT-CCGGC--------------------------------GGGCCCCTTCT--------GGGAGCCTCGAGC-CGGACCGCGCCCGCCGGAGGACAGACACC----------AAGAAAAAAT---TCTCT--GAAG-AGCTG-TCAGTCTGAGCGTTTAG--CAAG-C--ACAATCAGTT-AAAACTTTCAACAACGGATCTCTTGGTTCCGGCAT-CGATGAAGAACGCAGCGAAATGCGATAAGTAATGTGAATTGCAGAATTCCGTGAATCATCGAATCTTTGAACGCACATTGCGCCCTCTGGCATTCCGGGGGGCATGCCTGTTCGAGCGTCATTTCAA-CCCCTCAAGCCCGGCTTGTGTGATGGACGACCGTCC-G-GCCCCTCC----------CTTC------GG-----------GGGCG-GGACGCGCCCGAAAAGCAGTGGCCAGGCCGCGATTCCGGCTT--CCTAGGSGAATGGGC-GGCAAGAGCTC-AAATTTGAAAT--CTGGCCTCCCCC--GGGGGTCCGAGTTGTAA-TTTGCAGAGGATG-CTTCGGGCGCGGCCCC-CGTCTAAG-TTCCTTGGAACAGGACGTCAGAGA-GGGTGAGAATCCCGTCTTGGGCGGGCGGCCCGCGCCCGTGTGAAGCTCCTTCGACGAGTCGAG-TTGTTTGGGAATGCAGCTCTAAGCGGGTGGTAAATTTCATCTAAAGCTAAATACCGGCCGGAGACCGATAGCGCACAAGTAGAGTGATCGAAAGGTTAAAAGCACCTTGAAAAGGGAGTTAAACAGCACGTGAAATTGTTGAAAGGGAAGCGCTTGCGGCCAGACTCGGGGGGCGGGGTTCAGCGGGCGCTCGTCGCCCGTGCACTGCCC-GCTCCCCGGGCCAGCATCAGCTTCGACGGCCGGTCAAAGGCCCCCGGAATGTGTCGTCTCTAGGGACGTCTTATAGCCGGGGGTGCAATGCGGCCCGTCGAGACTGAGGAACGC-GCTCCGGCTCGGATGCTGGCGTAATGGCCGTAAGCGGCCCGTCTTGAAACACGGACCAAGGAGTCTAACATCCACGCGAGTGTTCGGGTGTC-AAACCCGTGCGCGCAGTGAAAGCGAACGGAGGTGGGAG-CCCCCCCCCAGGGCGCACCATCGACCGATCCTGAAGTCTTCGGATGGATTTGAGTA-GGAGCGTGGCCGTTGGGACCCGAAAGATGGTGAACTATGCCTGAATA-GGGTG-AAGCCAGAGG-AAACTCTGGTGGAGGCTCGCAGCGG-TTCTGACGTGCAAATCGA-TCGTCAAATTTGGTGAG-CATTCACGCGTTGCAGCA--------TAAT-TGT-ATATT-TCGTGTCGAA-TTATT-ACTGACTT-GTTT-------TACAGGCAAACCATTGCTGGTGAGCACGGTCTCGATGGATCCGGCCAGTGAGTGATTTCGCTGGA------------------A---------AATATTTCCAAGTCTCGAGGGACATGAATGTTGACAAC-TGGGA--TTTTTATAGCTACACCGGATCTTCTGACCTCCAATTGGAGCGCATGAATGTCTACTTCAACGAGGTGTGCACGA---CCAAGACCC---TTCCCTTCAGCAG--CATACTAACTCA-TTGGAGG------CAAAGGCCTCAAGCAAAAAATACGTTCCCCGTGCGGTGCTTGTTGATCTTGAGCCCGCCGCTCTCGATGCTGTCCGTGCCGGTCCTTTCGGTCAGCTCTTCCGCCCCGA?????????????????????????????????????????????????????????????????????????????????????????????????????????????????????????????????????????????????????????????????????????????????????????????????????????????????????????????????????????????????????????????AAGCTGCCAACCGTCCCCCGCCCAAGAATGAGCATCTGGTACGATAATGC--------------------------AAATGT-----------GATAGGAG--------AAAGATTGATG----------GGGATAAGTGGCTGACTGG--------------ATGGATAGTGTCCTTGGTGACCAGCACGATATCGACCGTGCTAAGCATCTCGGCGTCGATGCCATGTCCTCCGATGACTTGAAAAAGCTCAACAAGAACAAGAAGCTCATCAAGAAGCTCGCTCGCAAGTACGATGCCTTCCTTGCTTCCGACGCCCTTGTCCGACAGATTCCTCGTCTCTTGGGTCCCGGTCTCTCCAAGGGTGAG-TACTCC---------------------CATATTAGAGT--------------CTTGAGATA----CGAAGA--CAGATGGAC-TAA-TTG---------ACAATA-GCCGGTAAATTCCCTACCCCCGT
>CBS110_65Trichophyton_interdigitale
CATTC-TT-GTCTACA-TTAC-TCGGTTGCCTCGGCGG-GCCGCG-------CTCT------------------------CCC-AGGAGAGCCGT-TCGGC--------------------------------GAGCCTCTCTT-------TAGTGGCTAAACGC-TGGACCGCGCCCGCCGGAGGACAGACGC-------------AAAAAAAT---TCTTTCAGAAG-AGCTG-TCAGTCTGAGCGT-TAG--CAAGCA--AAAATCAGTT-AAAACTTTCAACAACGGATCTCTTGGTTCCGGCAT-CGATGAAGAACGCAGCGAAATGCGATAAGTAATGTGAATTGCAGAATTCCGTGAATCATCGAATCTTTGAACGCACATTGCGCCCCCTGGCATTCCGGGGGGCATGCCTGTTCGAGCGTCATTTCAG-CCCCTCAAGCCCGGCTTGTGTGATGGACGACCGTCC-G-GCGCCCCC----------GTCT-TT-GGGG-----------GTGCG-GGACGCGCCCGAAAAGCAGTGGCCAGGCCGCGATTCCGGCTT--CCTAGGCGAATGGGC-GGCAAGAGCTC-AAATTTGAAAT--CTGGCCTCCCCC--GGGGGCCCGAGTTGTAA-TTTGCAGAGGATG-CTTCGGGTGCGGCCGC-CGTCTAAG-TTCCTTGGAACAGGACGTCAGAGA-GGGTGAGAATCCCGTCTTGGGCGGGCGGTCCGCGCCCGTGTGAAGCTCCTTCGACGAGTCGAG-TTGTTTGGGAATGCAGCTCTAAGCGGGTGGTAAATTTCATCTAAAGCTAAATATTGGCCGGAGACCGATAGCGCACAAGTAGAGTGATCGAAAGGTTAAAAGCACCTTGAAAAGGGAGTTAAACAGCACGTGAAATTGTTGAAAGGGAAGCGCTTGCGGCCAGACTC-GGGGGCGGGGTTCAGCGGGTGCTCGTCGCCCGTGTATTCCTC-GTCTCCCGGGCCAGCATCAGTTTCGACGGCCGGTCAAAGGCCCCCGGAATGTGTCGTCTCTCGGGACGTCTTATAGCCGGGGGTGCAATGCGGCCCGTCGGGACTGAGGAACGC-GCTCCGGCTCGGATGCTGGCGTAATGGCCGTAAGCGGCCCGTCTTGAAACACGGACCAAGGAGTCTAACATCCACGCGAGTGTTCGGGTGTC-AAACCCGTGCGCGCAGTGAAAGCGAACGGAGGTGGGAG-----CC-TTAGGGCGCACCATCGACCGATCCTGAAGTCTTCGGATGGATTTGAGTA-GGAGCGTGGCCGTTGGGACCCGAAAGATGGTGAACTATGCCTGAATA-GGGTG-AAGCCAGAGG-AAACTCTGGTGGAGGCTCGCAGCGG-TTCTGACGTGCAAATCGA-TCGTCAAATTTGGTGAG-CATTCATGCGTTGCAGCA--------TAAT-TGT-ATATT-TCGTGTCGAG-TTGTT-ACTGACTT-GGTT-------TACAGGCAAACCATTGCTGGTGAGCACGGTCTCGATGGATCCGGCCAGTGAGTGATTCTGCAAG-----------------------------AAAAAGTTCCGGTCTTGAGGGACTTGAACGTTGACAAC-TGGGA--TTTCTATAGCTACACCGGATCTTCTGACCTCCAATTGGAGCGCATGAATGTCTACTTCAACGAGGTGTGCACGA---CCAAGACCC---TTCCCTTCAGCAG--CATACTAACTCA-TTGGAGG------CAAAGGCCTCAAGCAAAAAATACGTTCCCCGTGCGGTTCTTGTTGATCTTGAGCCCGCCGCTCTCGATGCTGTCCGCGCCG----------------------------GCCCTCGCCCGTGCCGTCTTCGAGAAGCCTGATATCCTCCTGCTCGACGAGCCCACCAACCATCTCGACGTCAAGAACGTCGCCTGGCTCGAGCAGTACCTCGTCAACTCCCCCTGCACCTCCATCATCGTCTCCCACGACTCCAAGTTCCTTAACAACGTCATCCAACATGTCATCCTCTACGACCGCTTCAAGCTCCGCCGCTACCGTGGTGACTTGACCGCCCTCGTCAAGCGTGTCCCCTCGGCCCGCTAAGCTGCCAACCGTCCCTCGCCCAAGAATGAGCATCTGGTACGATAATGC--------------------------AAAGGT-----------GATAAGAG--------AAAGAATGATA----------GGGATAAGTGGCTGACTGG--------------ATGGGTAGTGTCCTTGGTGACCAGCATGATATCGACCGTGCTAAGCATCTCGGCGTCGATGCCATGTCCTCCGATGATTTGAAGAAGCTCAACAAGAACAAGAAGCTCATTAAGAAGCTCGCTCGCAAGTACGATGCTTTCCTTGCTTCCGATGCCCTTGTCCGACAGATTCCCCGTCTCTTGGGCCCCGGTCTCTCTAAGGGTGAG-TACTCC---------------------CATATTCGAAT--------------CTTCAGATATTGTTGAAGA--CAGGCCGAC-TAA-TTG---------ACAATA-GCCGGTAAATTCCCTACCCCCGT
>CBS111_58Aphanoascus_sp_
CACAC-GT-GTTTACT-CAAC-TTGGTTGCCTTGGTGA-GCC-------TGCCCTC----------------------------GTGGCTGCCGG--------------------------------------GGATGCCTCACG-------------GCGTTCCGGGGCTCGTGCTCACCAGTGGAAC-----------------ATCTGAACT---CTTAT--GTGAAAATAGTCA-GTCTGAGCA--TTATGC--------AAATTAAAT-AAAACTTTCAACAACGGATCTCTTGGTTCCGGCAT-CGATGAAGAACGCAGCGAAATGCGATAAGTAATGTGAATTGCAGAATTCCGTGAATCATCGAATCTTTGAACGCACATTGCGCCCTCTGGTATTCCGGGGGGCATGCCTGTTCGAGCGTCATTGCAAACCCCTCAAGCACGGCTTGTGTGTTGGGCCATCGTCCCT-----CTGT---------------------------------------GGACGGGTCTGAAATGCAGTGGCAGCACCGAG-TCCTGGTGT---CTGAGTGTATGGGC-GGCAAAAGCTC-AAATTTGAAAT--CTGGCA-CCGTT--AGGTGTCCGAGTTGTAA-TTTGGAGAGGATA-CTTCGGGTGTGGCTAC-GGCGTAAG-TCCCTTGGAACAGGGCGTCATAGA-GGGTGAGAATCCCGTCTTAAGTCGTTTGTCCACGCCCATGCGAAGTTCCTTCGACGAGTCGAG-TTGTTTGGGAATGCAGCTCTAAGTGGGTGGTAAATTTCATCTAAAGCTAAATATTGGCCGGAGACCGATAGCGAACAAGTAGAGTGATCGAAAGGTTAAAAGCACCTTGAAAAGGGAGTTAAATAGCACGTGAAATTGT--GAAAGGGAACGCTTGCAACCAGACTCGGTCACAGGGGCTCAGCAGGCATGCGT-GCCTGTGTACTCCCC-TGTGTTCGGGCCAGCATCAGTTCTGGCGGTTGGTTAAAGGCCCTTGGAATGTATCGTCCTCCGGGACGTCTTATAGCCAAGGGTGTAATGCAGCCAGCTGGGACTGAGGAACGC-GCTTCGGCACGGATGCTGGCGTAATGGTTGTAAGCGACCCGTCTTGAAACACGGACCAAGGAGTCTAACATCCACGCGAGTGTTCGGGTGTC-AAACCCGTGCGCGCAGTGAAAGCGAACGGAGGTGGGAGC----CCTTTAGGGTGCACCATCGACCGATCCTGAAGTCTTCGGATGGATTTGAGTA-AGAGCGTGGCTGTTGGGACCCGAAAGATGGTGAACTATGCCTGAATA-GGGTG-AAGCCAGAGG-AAACTCTGGTGGAGGCTCGCAGCGG-TTCTGACGTGCAAATCGA-TCGTCAAATTTGGTAAGCT------ACAACACAATGGTG-----TGTT-ATT-CTTTG-------GTAC-TTTTCGACTAATTT-GTGTGTTTTTTTGAAGGCAAACCATCTCAGGCGAGCATGGTCTCGATGGCTCCGGCATGTGAGTTATCC-------------------------------------GGGAGCATACACATGAAAAACATGCCGTTTAACA----------CCAGGATAGGTATGCTGGATCTTCTGATCTTCAGCTTGAGCGTATGAACGTTTATTTCAATGAGGTATACTTTGTCGACTGGGTC----CTTCTAGGTCTACTTCTTGCTCATATC---------CTATATCTAGGCGTCTGGCAAGAAATACGTTCCTCGTGCCGTCCTCGTTGATCTCGAACCCGGCACCATGGATGCCGTCCGCGCTGGACCATTCGGCCAGCTTTTCCGTCCTGAGCTTTGGCCCGTGCCGTGTTTGAGAAGCCCGATATTCTCTTGCTCGACGAGCCCACCAACCATCTCGATGTGAAGAACGTCGCCTGGTTGGAGCAGTACCTCATCAACTCTCCCTGCACATCCATCATCGTCTCCCACGACAGCGGTTTCTTGAACAACGTTATCCAGCATGTCATCCACTACGAGCGCTTCAAGCTCCGCCGTTATCGCGGTAACTTGACCGAGTTCGTCAAGAAGCTCCCCTCTGCCCGCTAAGCTGCCCTCCGTTCCTCGCCCCGGAATGAGCATCTGGTACGT----CGACTT---------------GATTGCATACGAC-----------------------------------GAAGGGATTTAGGTGGAATAATTGCTTACAATGCGGTTGTG-----ACGAACAGCGTTCTCGGTGACCAGCACGACATTGATCGTGCCAAGCACCACGGTGTCGATGCCATGTCTTCCGATGACTTGAAGAAGCTGAACAAGAACAAGAAGCTCATCAAGAAGTTGGCTCGCAAGTACGATGCCTTCATCTCTTCCGACTCCTTGATCAAGCAGATTCCTCGTCTCTTGGGTCCTGGTCTCTCCAAAGGTTCG------------------TACAACAGCTCATTCGTTCATTAT--------ACGTAAAAAGGGACATTT-----TTTGACTGACAACG------------TTGTTTA-GCCGGTAAATTCCCTACCCCCAT
>CBS112186Trichophyton_tonsurans
CATTC-TT-GTCTACC-TTAC-TCGGTTGCCTCGGCGG-GCCGCG-------CTCT------------------------CCC-AGGAGAGCCGT-TCGGC--------------------------------GAGCCTCTCTTT-----ATAGCGGCTCAACGC-TGGACCGCGCCCGCCGGAGGACAGACGC-----------AAAAAAAAAT---TCTTTCAGAAG-AGCTG-TCAGTCTGAGCGT-TAG--CAAGCA--AAAATCAGTT-AAAACTTTCAACAACGGATCTCTTGGTTCCGGCAT-CGATGAAGAACGCAGCGAAATGCGATAAGTAATGTGAATTGCAGAATTCCGTGAATCATCGAATCTTTGAACGCACATTGCGCCCCCTGGCATTCCGGGGGGCATGCCTGTTCGAGCGTCATTTCAG-CCCCTCAAGCCCGGCTTGTGTGATGGACGACCGTCC-G-GCGCCCCC----------GTCT-CT-GGGG-----------GTGCG-GGACGCGCCCGAAAAGCAGTGGCCAGGCCGCGATTCCGGCTT--TCTAGGSGAATGGGC-GGCAAGAGCTC-AAATTTGAAAT--CTGGCCTCCCCC--GGGGGCCCGAGTTGTAA-TTTGCAGAGGATG-TTTCGGGTGCGGCCGC-CGTCTAAG-TTCCTTGGAACAGGACGTCAGAGA-GGGTGAGAATCCCGTCTTGGGCGGGCGGTCCGCGCCCGTGTGAAGCTCCTTCGACGAGTCGAG-TTGTTTGGGAATGCAGCTCTAAGCGGGTGGTAAATTTCATCTAAAGCTAAATATTGGCCGGAGACCGATAGCGCACAAGTAGAGTGATCGAAAGGTTAAAAGCACCTTGAAAAGGGAGTTAAACAGCACGTGAAATTGTTGAAAGGGAAGCGCTTGCGGCCAGACTC-GGGGGCGGGGTTCAGCGGGTGCTCGTCGCCCGTGTATTCCTC-GTTTCCCGGGCCAGCATCAGTTTCGACGGCCGGTCAAAGGCCCCCGGAATGTGTCGTCTCTCGGGACGTCTTATAGCCGGGGGTGCAATGCGGCCCGTCGGGACTGAGGAACGC-GCTCCGGCTCGGATGCTGGCGTAATGGCCGTAAGCGGCCCGTCTTGAAACACGGACCAAGGAGTCTAACATCCACGCGAGTGTTCGGGTGTC-AAACCCGTGCGCGCAGTGAAAGCGAACGGAGGTGGGAG-----CC-CTAGGGCGCACCATCGACCGATCCTGAAGTCTTCGGATGGATTTGAGTA-GGAGCGTGGCCGTTGGGACCCGAAAGATGGTGAACTATGCCTGAATA-GGGTG-AAGCCAGAGG-AAAATCTGGTGGAGGCTCGCAGCGG-TTCTGACGTGCAAATCGA-TCGTCAAATTTGGTGAG-CATTCATGCATTGCAGCA--------TAAT-TGT-ATATT-TCGTGTCGAG-TTGTT-ACTGACTT-GGTT-------TACAGGCAAACCATTGCTGGTGAACACGGTCTCGATGGATCCGGCCAGTGAGTGATTCTGCAAG-----------------------------AAAAAGTTCCGGTCTTGAGGGACTTGAACGTTGACAAC-TGGGA--TTTCTATAGCTACACCGGATCTTCTGACCTCCAATTGGAGCGCATGAATGTCTACTTCAACGAGGTGTGCACGA---CCAAGACCC---TTCCCTTCAGCAG--CATACTAACTCA-TTGGAGG------CAAAGGCCTCAAGCAAAAAATACGTTCCCCGTGCGGTTCTTGTTGATCTTGAGCCCGCCGCTCTCGATGCTGTCCGCGCCGGTCCTTTCGGTCAGCTCTTCCGCCCCGAGCCCTCGCCCGTGCCGTCTTCGAGAAGCCTGATATCCTCCTGCTCGACGAGCCCACCAACCATCTCGACGTCAAGAACGTCGCCTGGCTCGAGCAGTACCTCGTCAACTCCCCCTGCACCTCCATCATCGTCTCCCACGACTCCAAGTTCCTTAACAACGTCATCCAGCATGTCATCCTCTACGACCGCTTCAAGCTCCGCCGCTACCGTGGTGACTTGACCGCCCTCGTCAAGCGTGTCCCCTCGGCCCGCTAAGCTGCCAACCGTCCCTCGCCCAAGAATGAGCATCTGGTACGATAATGC--------------------------AAAGGC-----------GATAAGAG--------AAAGATTGATA----------GGGATAAGTGACTGACTGG--------------ATGGATAGTGTCCTTGGTGACCAGCACGATATCGACCGTGCTAAGCATCTCGGCGTCGATGCCATGTCCTCCGATGACTTGAAGAAGCTCAACAAGAACAAGAAGCTCATTAAGAAGCTCGCTCGCAAGTACGATGCTTTCCTTGCTTCCGATGCCCTTGTCCGACAGATTCCCCGTCTCTTGGGTCCCGGTCTCTCCAAGGGTGAG-TACCCT---------------------CATATTAGAAT--------------CTTCAGATATTGTTGAAGA--CAGATCGAC-TAA-TTG---------ACAATA-GCCGGTAAATTCCCTACCCCCGT
>CBS112187Trichophyton_tonsurans
CATTC-TT-GTCTACC-TTAC-TCGGTTGCCTCGGCGG-GCCGCG-------CTCT------------------------CCC-AGGAGAGCCGT-TCGGC--------------------------------GAGCCTCTCTTT-----ATAGCGGCTCAACGC-TGGACCGCGCCCGCCGGAGGACAGACGC-----------AAAAAAAAAT---TCTTTCAGAAG-AGCTG-TCAGTCTGAGCGT-TAG--CAAGCA--AAAATCAGTT-AAAACTTTCAACAACGGATCTCTTGGTTCCGGCAT-CGATGAAGAACGCAGCGAAATGCGATAAGTAATGTGAATTGCAGAATTCCGTGAATCATCGAATCTTTGAACGCACATTGCGCCCCCTGGCATTCCGGGGGGCATGCCTGTTCGAGCGTCATTTCAG-CCCCTCAAGCCCGGCTTGTGTGATGGACGACCGTCC-G-GCGCCCCC----------GTCT-CT-GGGG-----------GTGCG-GGACGCGCCCGAAAAGCAGTGGCCAGGCCGCGATTCCGGCTT--TCTAGGCGAATGGGC-GGCAAGAGCTC-AAATTTGAAAT--CTGGCCTCCCCC--GGGGGCCCGAGTTGTAA-TTTGCAGAGGATG-TTTCGGGTGCGGCCGC-CGTCTAAG-TTCCTTGGAACAGGACGTCAGAGA-GGGTGAGAATCCCGTCTTGGGCGGGCGGTCCGCGCCCGTGTGAAGCTCCTTCGACGAGTCGAG-TTGTTTGGGAATGCAGCTCTAAGCGGGTGGTAAATTTCATCTAAAGCTAAATATTGGCCGGAGACCGATAGCGCACAAGTAGAGTGATCGAAAGGTTAAAAGCACCTTGAAAAGGGAGTTAAACAGCACGTGAAATTGTTGAAAGGGAAGCGCTTGCGGCCAGACTC-GGGGGCGGGGTTCAGCGGGTGCTCGTCGCCCGTGTATTCCTC-GTTTCCCGGGCCAGCATCAGTTTCGACGGCCGGTCAAAGGCCCCCGGAATGTGTCGTCTCTCGGGACGTCTTATAGCCGGGGGTGCAATGCGGCCCGTCGGGACTGAGGAACGC-GCTCCGGCTCGGATGCTGGCGTAATGGCCGTAAGCGGCCCGTCTTGAAACACGGACCAAGGAGTCTAACATCCACGCGAGTGTTCGGGTGTC-AAACCCGTGCGCGCAGTGAAAGCGAACGGAGGTGGGAG-----CC-CTAGGGCGCACCATCGACCGATCCTGAAGTCTTCGGATGGATTTGAGTA-GGAGCGTGGCCGTTGGGACCCGAAAGATGGTGAACTATGCCTGAATA-GGGTG-AAGCCAGAGG-AAACTCTGGTGGAGGCTCGCAGCGG-TTCTGACGTGCAAATCGA-TCGTCAAATTTGGTGAG-CATTCATGCATTGCAGCA--------TAAT-TGT-ATATT-TCGTGTCGAG-TTGTT-ACTGACTT-GGTT-------TACAGGCAAACCATTGCTGGTGAACACGGTCTCGATGGATCCGGCCAGTGAGTGATTCTGCAAG-----------------------------AAAAAGTTCCGGTCTTGAGGGACTTGAACGTTGACAAC-TGGGA--TTTCTATAGCTACACCGGATCTTCTGACCTCCAATTGGAGCGCATGAATGTCTACTTCAACGAGGTGTGCACGA---CCAAGACCC---TTCCCTTCAGCAG--CATACTAACTCA-TTGGAGG------CAAAGGCCTCAAGCAAAAAATACGTTCCCCGTGCGGTTCTTGTTGATCTTGAGCCCGCCGCTCTCGATGCTGTCCGCGCCGGTCCTTTCGGTCAGCTCTTCCGCCCCGAGCCCTCGCCCGTGCCGTCTTCGAGAAGCCTGATATCCTCCTGCTCGACGAGCCCACCAACCATCTCGACGTCAAGAACGTCGCCTGGCTCGAGCAGTACCTCGTCAACTCCCCCTGCACCTCCATCATCGTCTCCCACGACTCCAAGTTCCTTAACAACGTCATCCAGCATGTCATCCTCTACGACCGCTTCAAGCTCCGCCGCTACCGTGGTGACTTGACCGCCCTCGTCAAGCGTBTCCCCTCGGCCCGCTAAGCTGCCAACCGTCCCTCGCCCAAGAATGAGCATCTGGTACGATAATGC--------------------------AAAGGC-----------GATAAGAG--------AAAGATTGATA----------GGGATAAGTGACTGACTGG--------------ATGGATAGTGTCCTTGGTGACCAGCACGATATCGACCGTGCTAAGCATCTCGGCGTCGATGCCATGTCCTCCGATGACTTGAAGAAGCTCAACAAGAACAAGAAGCTCATTAAGAAGCTCGCTCGCAAGTACGATGCTTTCCTTGCTTCCGATGCCCTTGTCCGACAGATTCCCCGTCTCTTGGGTCCCGGTCTCTCCAAGGGTGAG-TACCCT---------------------CATATTAGAAT--------------CTTCAGATATTGTTGGAGA--CAGATCGAC-TAA-TTG---------ACAATA-GCCGGTAAATTCCCTACCCCCGT
>CBS112189Trichophyton_tonsurans
CATTC-TT-GTCTACC-TTAC-TCGGTTGCCTCGGCGG-GCCGCG-------CTCT------------------------CCC-AGGAGAGCCGT-TCGGC--------------------------------GAGCCTCTCTTT-----ATAGCGGCTCAACGC-TGGACCGCGCCCGCCGGAGGACAGACGC-----------AAAAAAAAAT---TCTTTCAGAAG-AGCTG-TCAGTCTGAGCGT-TAG--CAAGCA--AAAATCAGTT-AAAACTTTCAACAACGGATCTCTTGGTTCCGGCAT-CGATGAAGAACGCAGCGAAATGCGATAAGTAATGTGAATTGCAGAATTCCGTGAATCATCGAATCTTTGAACGCACATTGCGCCCCCTGGCATTCCGGGGGGCATGCCTGTTCGAGCGTCATTTCAG-CCCCTCAAGCCCGGCTTGTGTGATGGACGACCGTCC-G-GCGCCCCC----------GTCT-CT-GGGG-----------GTGCG-GGACGCGCCCGAAAAGCAGTGGCCAGGCCGCGATTCCGGCTT--TCTAGGSGAATGGGC-GGCAAGAGCTC-AAATTTGAAAT--CTGGCCTCCCCC--GGGGGCCCGAGTTGTAA-TTTGCAGAGGATG-TTTCGGGTGCGGCCGC-CGTCTAAG-TTCCTTGGAACAGGACGTCAGAGA-GGGTGAGAATCCCGTCTTGGGCGGGCGGTCCGCGCCCGTGTGAAGCTCCTTCGACGAGTCGAG-TTGTTTGGGAATGCAGCTCTAAGCGGGTGGTAAATTTCATCTAAAGCTAAATATTGGCCGGAGACCGATAGCGCACAAGTAGAGTGATCGAAAGGTTAAAAGCACCTTGAAAAGGGAGTTAAACAGCACGTGAAATTGTTGAAAGGGAAGCGCTTGCGGCCAGACTC-GGGGGCGGGGTTCAGCGGGTGCTCGTCGCCCGTGTATTCCTC-GTTTCCCGGGCCAGCATCAGTTTCGACGGCCGGTCAAAGGCCCCCGGAATGTGTCGTCTCTCGGGACGTCTTATAGCCGGGGGTGCAATGCGGCCCGTCGGGACTGAGGAACGC-GCTCCGGCTCGGATGCTGGCGTAATGGCCGTAAGCGGCCCGTCTTGAAACACGGACCAAGGAGTCTAACATCCACGCGAGTGTTCGGGTGTC-AAACCCGTGCGCGCAGTGAAAGCGAACGGAGGTGGGAG-----CC-CTAGGGCGCACCATCGACCGATCCTGAAGTCTTCGGATGGATTTGAGTA-GGAGCGTGGCCGTTGGGACCCGAAAGATGGTGAACTATGCCTGAATA-GGGTG-AAGCCAGAGG-AAACTCTGGTGGAGGCTCGCAGCGG-TTCTGACGTGCAAATCGA-TCGTCAAATTTGGTGAG-CATTCATGCATTGCAGCA--------TAAT-TGT-ATATT-TCGTGTCGAG-TTGTT-ACTGACTT-GGTT-------TACAGGCAAACCATTGCTGGTGAACACGGTCTCGATGGATCCGGCCAGTGAGTGATTCTGCAAG-----------------------------AAAAAGTTCCGGTCTTGAGGGACTTGAACGTTGACAAC-TGGGA--TTTCTATAGCTACACCGGATCTTCTGACCTCCAATTGGAGCGCATGAATGTCTACTTCAACGAGGTGTGCACGA---CCAAGACCC---TTCCCTTCAGCAG--CATACTAACTCA-TTGGAGG------CAAAGGCCTCAAGCAAAAAATACGTTCCCCGTGCGGTTCTTGTTGATCTTGAGCCCGCCGCTCTCGATGCTGTCCGCGCCGGTCCTTTCGGTCAGCTCTTCCGCCCCGAGCCCTCGCCCGTGCCGTCTTCGAGAAGCCTGATATCCTCCTGCTCGACGAGCCCACCAACCATCTCGACGTCAAGAACGTCGCCTGGCTCGAGCAGTACCTCGTCAACTCCCCCTGCACCTCCATCATCGTCTCCCACGACTCCAAGTTCCTTAACAACGTCATCCAGCATGTCATCCTCTACGACCGCTTCAAGCTCCGCCGCTACCGTGGTGACTTGACCGCCCTCGTCAAGCGTGTCCCCTCGGCCCGCTAAGCTGCCAACCGTCCCTCGCCCAAGAATGAGCATCTGGTACGATAATGC--------------------------AAAGGC-----------GATAAGAG--------AAAGATTGATA----------GGGATAAGTGACTGACTGG--------------ATGGATAGTGTCCTTGGTGACCAGCACGATATCGACCGTGCTAAGCATCTCGGCGTCGATGCCATGTCCTCCGATGACTTGAAGAAGCTCAACAAGAACAAGAAGCTCATTAAGAAGCTCGCTCGCAAGTACGATGCTTTCCTTGCTTCCGATGCCCTTGTCCGACAGATTCCCCGTCTCTTGGGTCCCGGTCTCTCCAAGGGTGAG-TACCCT---------------------CATATTAGAAT--------------CTTCAGATATTGTTGAAGA--CAGATCGAC-TAA-TTG---------ACAATA-GCCGGTAAATTCCCTACCCCCGT
>CBS112190Trichophyton_tonsurans
CATTC-TT-GTCTACC-TTAC-TCGGTTGCCTCGGCGG-GCCGCG-------CTCT------------------------CCC-AGGAGAGCCGT-TCGGC--------------------------------GAGCCTCTCTTT-----ATAGCGGCTCAACGC-TGGACCGCGCCCGCCGGAGGACAGACGC-----------AAAAAAAAAT---TCTTTCAGAAG-AGCTG-TCAGTCTGAGCGT-TAG--CAAGCA--AAAATCAGTT-AAAACTTTCAACAACGGATCTCTTGGTTCCGGCAT-CGATGAAGAACGCAGCGAAATGCGATAAGTAATGTGAATTGCAGAATTCCGTGAATCATCGAATCTTTGAACGCACATTGCGCCCCCTGGCATTCCGGGGGGCATGCCTGTTCGAGCGTCATTTCAG-CCCCTCAAGCCCGGCTTGTGTGATGGACGACCGTCC-G-GCGCCCCC----------GTCT-CT-GGGG-----------GTGCG-GGACGCGCCCGAAAAGCAGTGGCCAGGCCGCGATTCCGGCTT--TCTAGGCGAATGGGC-GGCAAGAGCTC-AAATTTGAAAT--CTGGCCTCCCCC--GGGG-CCCGAGTTGTAA-TTTGCAGAGGATG-TTTCGGGTGCGGCCGC-CGTCTAAG-TTCCTTGGAACAGGACGTCAGAGA-GGGTGAGAATCCCGTCTTGGGCGGGCGGTCCGCGCCCGTGTGAAGCTCCTTCGACGAGTCGAG-TTGTTTGGGAATGCAGCTCTAAGCGGGTGGTAAATTTCATCTAAAGCTAAATATTGGCCGGAGACCGATAGCGCACAAGTAGAGTGATCGAAAGGTTAAAAGCACCTTGAAAAGGGAGTTAAACAGCACGTGAAATTGTTGAAAGGGAAGCGCTTGCGGCCAGACTC-GGGGGCGGGGTTCAGCGGGTGCTCGTCGCCCGTGTATTCCTC-GTTTCCCGGGCCAGCATCAGTTTCGACGGCCGGTCAAAGGCCCCCGGAATGTGTCGTCTCTCGGGACGTCTTATAGCCGGGGGTGCAATGCGGCCCGTCGGGACTGAGGAACGC-GCTCCGGCTCGGATGCTGGCGTAATGGCCGTAAGCGGCCCGTCTTGAAACACGGACCAAGGAGTCTAACATCCACGCGAGTGTTCGGGTGTC-AAACCCGTGCGCGCAGTGAAAGCGAACGGAGGTGGGAG-----CC-CTAGGGCGCACCATCGACCGATCCTGAAGTCTTCGGATGGATTTGAGTA-GGAGCGTGGCCGTTGGGACCCGAAAGATGGTGAACTATGCCTGAATA-GGGTG-AAGCCAGAGG-AAACTCTGGTGGAGGCTCGCAGCGG-TTCTGACGTGCAAATCGA-TCGTCAAATTTGGTGAG-CATTCATGCATTGCAGCA--------TAAT-TGT-ATATT-TCGTGTCGAG-TTGTT-ACTGACTT-GGTT-------TACAGGCAAACCATTGCTGGTGAACACGGTCTCGATGGATCCGGCCAGTGAGTGATTCTGCAAG-----------------------------AAAAAGTTCCGGTCTTGAGGGACTTGAACGTTGACAAC-TGGGA--TTTCTATAGCTACACCGGATCTTCTGACCTCCAATTGGAGCGCATGAATGTCTACTTCAACGAGGTGTGCACGA---CCAAGACCC---TTCCCTTCAGCAG--CATACTAACTCA-TTGGAGG------CAAAGGCCTCAAGCAAAAAATACGTTCCCCGTGCGGTTCTTGTTGATCTTGAGCCCGCCGCTCTCGATGCTGTCCGCGCCGGTCCTTTCGGTCAGCTCTTCCGCCCCGAGCCCTCGCCCGTGCCGTCTTCGAGAAGCCTGATATCCTCCTGCTCGACGAGCCCACCAACCATCTCGACGTCAAGAACGTCGCCTGGCTCGAGCAGTACCTCGTCAACTCCCCCTGCACCTCCATCATCGTCTCCCACGACTCCAAGTTCCTTAACAACGTCATCCAGCATGTCATCCTCTACGACCGCTTCAAGCTCCGCCGCTACCGTGGTGACTTGACCGCCCTCGTCAAGCGTGTCCCCTCGGCCCGCTAAGCTGCCAACCGTCCCTCGCCCAAGAATGAGCATCTGGTACGATAATGC--------------------------AAAGGC-----------GATAAGAG--------AAAGATTGATA----------GGGATAAGTGACTGACTGG--------------ATGGATAGTGTCCTTGGTGACCAGCACGATATCGACCGTGCTAAGCATCTCGGCGTCGATGCCATGTCCTCCGATGACTTGAAGAAGCTCAACAAGAACAAGAAGCTCATTAAGAAGCTCGCTCGCAAGTACGATGCTTTCCTTGCTTCCGATGCCCTTGTCCGACAGATTCCCCGTCTCTTGGGTCCCGGTCTCTCCAAGGGTGAG-TACCCT---------------------CATATTAGAAT--------------CTTCAGATATTGTTGAAGA--CAGATCGAC-TAA-TTG---------ACAATA-GCCGGTAAATTCCCTACCCCCGT
>CBS112191Trichophyton_equinum
CATTC-TT-GTCTACC-TTAC-TCGGTTGCCTCGGCGG-GCCGCG-------CTCT------------------------CCC-AGGAGAGCCGT-TCGGC--------------------------------GAGCCTCTCTTT-----ATAGCGGCTCAACGC-TGGACCGCGCCCGCCGGAGGACAGACGC-----------AAAAAAAAAT---TCTTTCAGAAG-AGCTG-TCAGTCTGAGCGT-TAG--CAAGCA--AAAATCAGTT-AAAACTTTCAACAACGGATCTCTTGGTTCCGGCAT-CGATGAAGAACGCAGCGAAATGCGATAAGTAATGTGAATTGCAGAATTCCGTGAATCATCGAATCTTTGAACGCACATTGCGCCCCCTGGCATTCCGGGGGGCATGCCTGTTCGAGCGTCATTTCAG-CCCCTCAAGCCCGGCTTGTGTGATGGACGACCGTCC-G-GCGCCCCS----------GTCT-CT-GGGG-----------GTGCG-GGACGCGCCCGAAAAGCAGTGGCCAGGCCGCGATTCCGGCTT--TCTAGGSGAATGGGC-GGCAAGAGCTC-AAATTTGAAAT--CTGGCCTCCCCC--GGGG-GCCGAGTTGTAA-TTTGCAGAGGATG-TTTCGGGTGCGGCCGC-CGTCTAAG-TTCCTTGGAACAGGACGTCAGAGA-GGGTGAGAATCCCGTCTTGGGCGGGCGGTCCGCGCCCGTGTGAAGCTCCTTCGACGAGTCGAG-TTGTTTGGGAATGCAGCTCTAAGCGGGTGGTAAATTTCATCTAAAGCTAAATATTGGCCGGAGACCGATAGCGCACAAGTAGAGTGATCGAAAGGTTAAAAGCACCTTGAAAAGGGAGTTAAACAGCACGTGAAATTGTTGAAAGGGAAGCGCTTGCGGCCAGACTC-GGGGGCGGGGTTCAGCGGGTGCTCGTCGCCCGTGTATTCCTC-GTTTCCCGGGCCAGCATCAGTTTCGACGGCCGGTCAAAGGCCCCCGGAATGTGTCGTCTCTCGGGACGTCTTATAGCCGGGGGTGCAATGCGGCCCGTCGGGACTGAGGAACGC-GCTCCGGCTCGGATGCTGGCGTAATGGCCGTAAGCGGCCCGTCTTGAAACACGGACCAAGGAGTCTAACATCCACGCGAGTGTTCGGGTGTC-AAACCCGTGCGCGCAGTGAAAGCGAACGGAGGTGGGAG-----CC-CTAGGGCGCACCATCGACCGATCCTGAAGTCTTCGGATGGATTTGAGTA-GGAGCGTGGCCGTTGGGACCCGAAAGATGGTGAACTATGCCTGAATA-GGGTG-AAGCCAGAGG-AAACTCTGGTGGAGGCTCGCAGCGG-TTCTGACGTGCAAATCGA-TCGTCAAATTTGGTGAG-CATTCATGCATTGCAGCA--------TAAT-TGT-ATATT-TCGTGTCGAG-TTGTT-ACTGACTT-GGTT-------TACAGGCAAACCATTGCTGGTGAACACGGTCTCGATGGATCCGGCCAGTGAGTGATTCTGCAAG-----------------------------AAAAAGTTCCGGTCTTGAGGGACTTGAACGTTGACAAC-TGGGA--TTTCTATAGCTACACCGGATCTTCTGACCTCCAATTGGAGCGCATGAATGTCTACTTCAACGAGGTGTGCACGA---CCAAGACCC---TTCCCTTCAGCAG--CATACTAACTCA-TTGGAGG------CAAAGGCCTCAAGCAAAAAATACGTTCCCCGTGCGGTTCTTGTTGATCTTGAGCCCGCCGCTCTCGATGCTGTCCGCGCCGGTCCTTTCGGTCAGCTCTTCCGCCCCGAGCCCTCGCCCGTGCCGTCTTCGAGAAGCCTGATATCCTCCTGCTCGACGAGCCCACCAACCATCTCGACGTCAAGAACGTCGCCTGGCTCGAGCAGTACCTCGTCAACTCCCCCTGCACCTCCATCATCGTCTCCCACGACTCCAAGTTCCTTAACAACGTCATCCAGCATGTCATCCTCTACGACCGCTTCAAGCTCCGCCGCTACCGTGGTGACTTGACCGCCCTCGTCAAGCGTGTCCCCTCGGCCCGCTAAGCTGCCAACCGTCCCTCGCCCAAGAATGAGCATCTGGTACGATAATGC--------------------------AAAGGC-----------GATAAGAG--------AAAGATTGATA----------GGGATAAGTGACTG-CTGG--------------ATGGATAGTGTCCTTGGTGACCAGCACGATATCGACCGTGCTAAGCATCTCGGCGTCGATGCCATGTCCTCCGATGACTTGAAGAAGCTCAACAAGAACAAGAAGCTCATTAAGAAGCTCGCTCGCAAGTACGATGCTTTCCTTGCTTCCGATGCCCTTGTCCGACAGATTCCCCGTCTCTTGGGTCCCGGTCTCTCCAAGGGTGAG-TACCCT---------------------CATATTAGAAT--------------CTTCAGATATTGTTGAAGA--CAGATCGAC-TAA-TTG---------ACAATA-GCCGGTAAATTCCCTACCCCCGT
>CBS112192Trichophyton_tonsurans
?????????????????????????????????????????????????????????????????????????????????????????????????????????????????????????????????????????????????????????????????????????????????????????????????????????????????????????????????????????????????????????????????????????????????????????????????????????????????????????????????????????????????????????????????????????????????????????????????????????????????????????????????????????????????????????????????????????????????????????????????????????????????????????????????????????????????????????????????????????????????????????????????????GC-GGCAAGAGCTC-AAATTTGAAAT--CTGGCCTCCCCC--GGGG--CCGAGTTGTAA-TTTGCAGAGGATG-TTTCGGGTGCGGCCGC-CGTCTAAG-TTCCTTGGAACAGGACGTCAGAGA-GGGTGAGAATCCCGTCTTGGGCGGGCGGTCCGCGCCCGTGTGAAGCTCCTTCGACGAGTCGAG-TTGTTTGGGAATGCAGCTCTAAGCGGGTGGTAAATTTCATCTAAAGCTAAATATTGGCCGGAGACCGATAGCGCACAAGTAGAGTGATCGAAAGGTTAAAAGCACCTTGAAAAGGGAGTTAAACAGCACGTGAAATTGTTGAAAGGGAAGCGCTTGCGGCCAGACTC-GGGGGCGGGGTTCAGCGGGTGCTCGTCGCCCGTGTATTCCTC-GTTTCCCGGGCCAGCATCAGTTTCGACGGCCGGTCAAAGGCCCCCGGAATGTGTCGTCTCTCGGGACGTCTTATAGCCGGGGGTGCAATGCGGCCCGTCGGGACTGAGGAACGC-GCTCCGGCTCGGATGCTGGCGTAATGGCCGTAAGCGGCCCGTCTTGAAACACGGACCAAGGAGTCTAACATCCACGCGAGTGTTCGGGTGTC-AAACCCGTGCGCGCAGTGAAAGCGAACGGAGGTGGGAG-----CC-CTAGGGCGCACCATCGACCGATCCTGAAGTCTTCGGATGGATTTGAGTA-GGAGCGTGGCCGTTGGGACCCGAAAGATGGTGAACTATGCCTGAATA-GGGTG-AAGCCAGAGG-AAACTCTGGTGGAGGCTCGCAGCGG-TTCTGACGTGCAAATCGA-TCGTCAAATTTGGTGAG-CATTCATGCATTGCAGCA--------TAAT-TGT-ATATT-TCGTGTCGAG-TTGTT-ACTGACTT-GGTT-------TACAGGCAAACCATTGCTGGTGAACACGGTCTCGATGGATCCGGCCAGTGAGTGATTCTGCAAG-----------------------------AAAAAGTTCCGGTCTTGAGGGACTTGAACGTTGACAAC-TGGGA--TTTCTATAGCTACACCGGATCTTCTGACCTCCAATTGGAGCGCATGAATGTCTACTTCAACGAGGTGTGCACGA---CCAAGACCC---TTCCCTTCAGCAG--CATACTAACTCA-TTGGAGG------CAAAGGCCTCAAGCAAAAAATACGTTCCCCGTGCGGTTCTTGTTGATCTTGAGCCCGCCGCTCTCGATGCTGTCCGCGCCGGTCCTTTCGGTCAGCTCTTCCGCCCCGAGCCCTCGCCCGTGCCGTCTTCGAGAAGCCTGATATCCTCCTGCTCGACGAGCCCACCAACCATCTCGACGTCAAGAACGTCGCCTGGCTCGAGCAGTACCTCGTCAACTCCCCCTGCACCTCCATCATCGTCTCCCACGACTCCAAGTTCCTTAACAACGTCATCCAGCATGTCATCCTCTACGACCGCTTCAAGCTCCGCCGCTACCGTGGTGACTTGACCGCCCTCGTCAAGCGTGTCCCCTCGGCCCGCTAAGCTGCCAACCGTCCCTCGCCCAAGAATGAGCATCTGGTACGATAATGC--------------------------AAAGGC-----------GATAAGAG--------AAAGATTGATA----------GGGATAAGTGACTGACTGG--------------ATGGATAGTGTCCTTGGTGACCAGCACGATATCGACCGTGCTAAGCATCTCGGCGTCGATGCCATGTCCTCCGATGACTTGAAGAAGCTCAACAAGAACAAGAAGCTCATTAAGAAGCTCGCTCGCAAGTACGATGCTTTCCTTGCTTCCGATGCCCTTGTCCGACAGATTCCCCGTCTCTTGGGTCCCGGTCTCTCCAAGGGTGAG-TACCCT---------------------CATATTAGAAT--------------CTTCAGATATTGTTGAAGA--CAGATCGAC-TAA-TTG---------ACAATA-GCCGGTAAATTCCCTACCCCCGT
>CBS112193Trichophyton_tonsurans
CATTC-TT-GTCTACC-TTAC-TCGGTTGCCTCGGCGG-GCCGCG-------CTCT------------------------CCC-AGGAGAGCCGT-TCGGC--------------------------------GAGCCTCTCTTT-----ATAGCGGCTCAACGC-TGGACCGCGCCCGCCGGAGGACAGACGC-----------AAAAAAAAAT---TCTTTCAGAAG-AGCTG-TCAGTCTGAGCGT-TAG--CAAGCA--AAAATCAGTT-AAAACTTTCAACAACGGATCTCTTGGTTCCGGCAT-CGATGAAGAACGCAGCGAAATGCGATAAGTAATGTGAATTGCAGAATTCCGTGAATCATCGAATCTTTGAACGCACATTGCGCCCCCTGGCATTCCGGGGGGCATGCCTGTTCGAGCGTCATTTCAG-CCCCTCAAGCCCGGCTTGTGTGATGGACGACCGTCC-G-GCGCCCCC----------GTCT-CT-GGGG-----------GTGCG-GGACGCGCCCGAAAAGCAGTGGCCAGGCCGCGATTCCGGCTT--TCTAGGCGAATGGGC-GGCAAGAGCTC-AAATTTGAAAT--CTGGCCTCCCCC--GGGGGCCCGAGTTGTAA-TTTGCAGAGGATG-TTTCGGGTGCGGCCGC-CGTCTAAG-TTCCTTGGAACAGGACGTCAGAGA-GGGTGAGAATCCCGTCTTGGGCGGGCGGTCCGCGCCCGTGTGAAGCTCCTTCGACGAGTCGAG-TTGTTTGGGAATGCAGCTCTAAGCGGGTGGTAAATTTCATCTAAAGCTAAATATTGGCCGGAGACCGATAGCGCACAAGTAGAGTGATCGAAAGGTTAAAAGCACCTTGAAAAGGGAGTTAAACAGCACGTGAAATTGTTGAAAGGGAAGCGCTTGCGGCCAGACTC-GGGGGCGGGGTTCAGCGGGTGCTCGTCGCCCGTGTATTCCTC-GTTTCCCGGGCCAGCATCAGTTTCGACGGCCGGTCAAAGGCCCCCGGAATGTGTCGTCTCTCGGGACGTCTTATAGCCGGGGGTGCAATGCGGCCCGTCGGGACTGAGGAACGC-GCTCCGGCTCGGATGCTGGCGTAATGGCCGTAAGCGGCCCGTCTTGAAACACGGACCAAGGAGTCTAACATCCACGCGAGTGTTCGGGTGTC-AAACCCGTGCGCGCAGTGAAAGCGAACGGAGGTGGGAG-----CC-CTAGGGCGCACCATCGACCGATCCTGAAGTCTTCGGATGGATTTGAGTA-GGAGCGTGGCCGTTGGGACCCGAAAGATGGTGAACTATGCCTGAATA-GGGTG-AAGCCAGAGG-AAACTCTGGTGGAGGCTCGCAGCGG-TTCTGACGTGCAAATCGA-TCGTCAAATTTGGTGAG-CATTCATGCATTGCAGCA--------TAAT-TGT-ATATT-TCGTGTCGAG-TTGTT-ACTGACTT-GGTT-------TACAGGCAAACCATTGCTGGTGAACACGGTCTCGATGGATCCGGCCAGTGAGTGATTCTGCAAG-----------------------------AAAAAGTTCCGGTCTTGAGGGACTTGAACGTTGACAAC-TGGGA--TTTCTATAGCTACACCGGATCTTCTGACCTCCAATTGGAGCGCATGAATGTCTACTTCAACGAGGTGTGCACGA---CCAAGACCC---TTCCCTTCAGCAG--CATACTAACTCA-TTGGAGG------CAAAGGCCTCAAGCAAAAAATACGTTCCCCGTGCGGTTCTTGTTGATCTTGAGCCCGCCGCTCTCGATGCTGTCCGCGCCGGTCCTTTCGGTCAGCTCTTCCGCCCCGAGCCCTCGCCCGTGCCGTCTTCGAGAAGCCTGATATCCTCCTGCTCGACGAGCCCACCAACCATCTCGACGTCAAGAACGTCGCCTGGCTCGAGCAGTACCTCGTCAACTCCCCCTGCACCTCCATCATCGTCTCCCACGACTCCAAGTTCCTTAACAACGTCATCCAGCATGTCATCCTCTACGACCGCTTCAAGCTCCGCCGCTACCGTGGTGACTTGACCGCCCTCGTCAAGCGTGTCCCCTCGGCCCGCTAAGCTGCCAACCGTCCCTCGCCCAAGAATGAGCATCTGGTACGATAATGC--------------------------AAAGGC-----------GATAAGAG--------AAAGATTGATA----------GGGATAAGTGACTGACTGG--------------ATGGATAGTGTCCTTGGTGACCAGCACGATATCGACCGTGCTAAGCATCTCGGCGTCGATGCCATGTCCTCCGATGACTTGAAGAAGCTCAACAAGAACAAGAAGCTCATTAAGAAGCTCGCTCGCAAGTACGATGCTTTCCTTGCTTCCGATGCCCTTGTCCGACAGATTCCCCGTCTCTTGGGTCCCGGTCTCTCCAAGGGTGAG-TACCCT---------------------CATATTAGAAT--------------CTTCAGATATTGTTGAAGA--CAGATCGAC-TAA-TTG---------ACAATA-GCCGGTAAATTCCCTACCCCCGT
>CBS112194Trichophyton_tonsurans
CATTC-TT-GTCTACC-TTAC-TCGGTTGCCTCGGCGG-GCCGCG-------CTCT------------------------CCC-AGGAGAGCCGT-TCGGC--------------------------------GAGCCTCTCTTT-----ATAGCGGCTCAACGC-TGGACCGCGCCCGCCGGAGGACAGASGC-----------AAAAAAAAAT---TCTTTCAGAAG-AGCTG-TCAGTCTKAGCGT-TAG--CAAGCA--AAAATCAGTT-AAAACTTTCAACAACGGATCTCTTGGTTCCGGCAT-CGATGAAGAACGCAGCGAAATGCGATAAGTAATGTGAATTGCAGAATTCCGTGAATCATCGAATCTTTGAACGCACATTGCGCCCCCTGGCATTCCGGGGGGCATGCCTGTTCGAGSGTCATTTCAG-CCCCTCAAGCCCGGCTTGTGTGATGGACGACCGTCC-G-GCGCCCCS----------GTCT-CT-GGGG-----------GTGCG-GGACGCGCCCGAAAAGCAGTGGCCAGGCCGCGATTCCGGCTT--TCTAGGCGAATGGGC-GGCAAGAGCTC-AAATTTGAAAT--CTGGCCTCCCCC--GGGG-CCCGAGTTGTAA-TTTGCAGAGGATG-TTTCGGGTGCGGCCGC-CGTCTAAG-TTCCTTGGAACAGGACGTCAGAGA-GGGTGAGAATCCCGTCTTGGGCGGGCGGTCCGCGCCCGTGTGAAGCTCCTTCGACGAGTCGAG-TTGTTTGGGAATGCAGCTCTAAGCGGGTGGTAAATTTCATCTAAAGCTAAATATTGGCCGGAGACCGATAGCGCACAAGTAGAGTGATCGAAAGGTTAAAAGCACCTTGAAAAGGGAGTTAAACAGCACGTGAAATTGTTGAAAGGGAAGCGCTTGCGGCCAGACTC-GGGGGCGGGGTTCAGCGGGTGCTCGTCGCCCGTGTATTCCTC-GTTTCCCGGGCCAGCATCAGTTTCGACGGCCGGTCAAAGGCCCCCGGAATGTGTCGTCTCTCGGGACGTCTTATAGCCGGGGGTGCAATGCGGCCCGTCGGGACTGAGGAACGC-GCTCCGGCTCGGATGCTGGCGTAATGGCCGTAAGCGGCCCGTCTTGAAACACGGACCAAGGAGTCTAACATCCACGCGAGTGTTCGGGTGTC-AAACCCGTGCGCGCAGTGAAAGCGAACGGAGGTGGGAG-----CC-CTAGGGCGCACCATCGACCGATCCTGAAGTCTTCGGATGGATTTGAGTA-GGAGCGTGGCCGTTGGGACCCGAAAGATGGTGAACTATGCCTGAATA-GGGTG-AAGCCAGAGG-AAACTCTGGTGGAGGCTCGCAGCGG-TTCTGACGTGCAAATCGA-TCGTCAAATTTGGTGAG-CATTCATGCATTGCAGCA--------TAAT-TGT-ATATT-TCGTGTCGAG-TTGTT-ACTGACTT-GGTT-------TACAGGCAAACCATTGCTGGTGAACACGGTCTCGATGGATCCGGCCAGTGAGTGATTCTGCAAG-----------------------------AAAAAGTTCCGGTCTTGAGGGACTTGAACGTTGACAAC-TGGGA--TTTCTATAGCTACACCGGATCTTCTGACCTCCAATTGGAGCGCATGAATGTCTACTTCAACGAGGTGTGCACGA---CCAAGACCC---TTCCCTTCAGCAG--CATACTAACTCA-TTGGAGG------CAAAGGCCTCAAGCAAAAAATACGTTCCCCGTGCGGTTCTTGTTGATCTTGAGCCCGCCGCTCTCGATGCTGTCCGCGCCGGTCCTTTCGGTCAGCTCTTCCGCCCCGAGCCCTCGCCCGTGCCGTCTTCGAGAAGCCTGATATCCTCCTGCTCGACGAGCCCACCAACCATCTCGACGTCAAGAACGTCGCCTGGCTCGAGCAGTACCTCGTCAACTCCCCCTGCACCTCCATCATCGTCTCCCACGACTCCAAGTTCCTTAACAACGTCATCCAGCATGTCATCCTCTACGACCGCTTCAAGCTCCGCCGCTACCGTGGTGACTTGACCGCCCTCGTCAAGCGTGTCCCCTCGGCCCGCTAAGCTGCCAACCGTCCCTCGCCCAAGAATGAGCATCTGGTACGATAATGC--------------------------AAAGGC-----------GATAAGAG--------AAAGATTGATA----------GGGATAAGTGACTGACTGG--------------ATGGATAGTGTCCTTGGTGACCAGCACGATATCGACCGTGCTAAGCATCTCGGCGTCGATGCCATGTCCTCCGATGACTTGAAGAAGCTCAACAAGAACAAGAAGCTCATTAAGAAGCTCGCTCGCAAGTACGATGCTTTCCTTGCTTCCGATGCCCTTGTCCGACAGATTCCCCGTCTCTTGGGTCCCGGTCTCTCCAAGGGTGAG-TACCCT---------------------CATATTAGAAT--------------CTTCAGATATTGTTGAAGA--CAGATCGAC-TAA-TTG---------ACAATA-GCCGGTAAATTCCCTACCCCCGT
>CBS112195Trichophyton_tonsurans
CATTC-TT-GTCTACC-TTAC-TCGGTTGCCTCGGCGG-GCCGCG-------CTCT------------------------CCC-AGGAGAGCCGT-TCGGC--------------------------------GAGCCTCTCTTT-----ATAGCGGCTCAACGC-TGGACCGCGCCCGCCGGAGGACAGACGC-----------AAAAAAAAAT---TCTTTCAGAAG-AGCTG-TCAGTCTGAGCGT-TAG--CAAGCA--AAAATCAGTT-AAAACTTTCAACAACGGATCTCTTGGTTCCGGCAT-CGATGAAGAACGCAGCGAAATGCGATAAGTAATGTGAATTGCAGAATTCCGTGAATCATCGAATCTTTGAACGCACATTGCGCCCCCTGGCATTCCGGGGGGCATGCCTGTTCGAGCGTCATTTCAG-CCCCTCAAGCCCGGCTTGTGTGATGGACGACCGTCC-G-GCGCCCCC----------GTCT-CT-GGGG-----------GTGCG-GGACGCGCCCGAAAAGCAGTGGCCAGGCCGCGATTCCGGCTT--TCTAGGCGAATGGGC-GGCAAGAGCTC-AAATTTGAAAT--CTGGCCTCCCCC--GGGG-CCCGAGTTGTAA-TTTGCAGAGGATG-TTTCGGGTGCGGCCGC-CGTCTAAG-TTCCTTGGAACAGGACGTCAGAGA-GGGTGAGAATCCCGTCTTGGGCGGGCGGTCCGCGCCCGTGTGAAGCTCCTTCGACGAGTCGAG-TTGTTTGGGAATGCAGCTCTAAGCGGGTGGTAAATTTCATCTAAAGCTAAATATTGGCCGGAGACCGATAGCGCACAAGTAGAGTGATCGAAAGGTTAAAAGCACCTTGAAAAGGGAGTTAAACAGCACGTGAAATTGTTGAAAGGGAAGCGCTTGCGGCCAGACTC-GGGGGCGGGGTTCAGCGGGTGCTCGTCGCCCGTGTATTCCTC-GTTTCCCGGGCCAGCATCAGTTTCGACGGCCGGTCAAAGGCCCCCGGAATGTGTCGTCTCTCGGGACGTCTTATAGCCGGGGGTGCAATGCGGCCCGTCGGGACTGAGGAACGC-GCTCCGGCTCGGATGCTGGCGTAATGGCCGTAAGCGGCCCGTCTTGAAACACGGACCAAGGAGTCTAACATCCACGCGAGTGTTCGGGTGTC-AAACCCGTGCGCGCAGTGAAAGCGAACGGAGGTGGGAG-----CC-CTAGGGCGCACCATCGACCGATCCTGAAGTCTTCGGATGGATTTGAGTA-GGAGCGTGGCCGTTGGGACCCGAAAGATGGTGAACTATGCCTGAATA-GGGTG-AAGCCAGAGG-AAACTCTGGTGGAGGCTCGCAGCGG-TTCTGACGTGCAAATCGA-TCGTCAAATTTGGTGAG-CATTCATGCATTGCAGCA--------TAAT-TGT-ATATT-TCGTGTCGAG-TTGTT-ACTGACTT-GGTT-------TACAGGCAAACCATTGCTGGTGAACACGGTCTCGATGGATCCGGCCAGTGAGTGATTCTGCAAG-----------------------------AAAAAGTTCCGGTCTTGAGGGACTTGAACGTTGACAAC-TGGGA--TTTCTATAGCTACACCGGATCTTCTGACCTCCAATTGGAGCGCATGAATGTCTACTTCAACGAGGTGTGCACGA---CCAAGACCC---TTCCCTTCAGCAG--CATACTAACTCA-TTGGAGG------CAAAGGCCTCAAGCAAAAAATACGTTCCCCGTGCGGTTCTTGTTGATCTTGAGCCCGCCGCTCTCGATGCTGTCCGCGCCGGTCCTTTCGGTCAGCTCTTCCGCCCCGAGCCCTCGCCCGTGCCGTCTTCGAGAAGCCTGATATCCTCCTGCTCGACGAGCCCACCAACCATCTCGACGTCAAGAACGTCGCCTGGCTCGAGCAGTACCTCGTCAACTCCCCCTGCACCTCCATCATCGTCTCCCACGACTCCAAGTTCCTTAACAACGTCATCCAGCATGTCATCCTCTACGACCGCTTCAAGCTCCGCCGCTACCGTGGTGACTTGACCGCCCTCGTCAAGCGTGTCCCCTCGGCCCGCTAAGCTGCCAACCGTCCCTCGCCCAAGAATGAGCATCTGGTACGATAATGC--------------------------AAAGGC-----------GATAAGAG--------AAAGATTGATA----------GGGATAAGTGACTGACTGG--------------ATGGATAGTGTCCTTGGTGACCAGCACGATATCGACCGTGCTAAGCATCTCGGCGTCGATGCCATGTCCTCCGATGACTTGAAGAAGCTCAACAAGAACAAGAAGCTCATTAAGAAGCTCGCTCGCAAGTACGATGCTTTCCTTGCTTCCGATGCCCTTGTCCGACAGATTCCCCGTCTCTTGGGTCCCGGTCTCTCCAAGGGTGAG-TACCCT---------------------CATATTAGAAT--------------CTTCAGATATT-TTGAAGA--CAGATCGAC-TAA-TTG---------ACAATA-GCCGGTAAATTCCCTACCCCCGT
>CBS112368Trichophyton_benhamiae
CATTC-TT-GTCTACC-TTAC-TCGGTTGCCTCGGCGG-GCCGCG-------CTCT------------------------CCT-GGGAGAGTCGT-CCGGC--------------------------------GAGCCTCTTT---------GGGGGCTTTA-GC-TGGATCGCGCCCGCCGGAGGACAGACATC--------------AAAAAA---TCTT---GGAA-AGCTG-TCAGTCTGAGCGT-TAG--CAAG-T--AAAATCAGTT-AAAACTTTCAACAACGGATCTCTTGGTTCCGGCAT-CGATGAAGAACGCAGCGAAATGCGATAAGTAATGTGAATTGCAGAATTCCGTGAATCATCGAATCTTTGAACGCACATTGCGCCCTCTGGTATTCCGGGGGGCATGCCTGTTCGAGCGTCATTTCAA-CCCCTCAAGCCCGGCTTGTGTGATGGACGACCGTCCGG--CCCCCTC----------TTTC------GG-----------GGGCG-GGACGCGCCCGAAAAGCAGTGGCCAGGCCGCGATTCCGGCTT--CCTGGGCGAATGGGC-GGCAAGAGCTC-AAATTTGAAAT--CTGGCCTCCTCC-CGGGGGTCCGAGTTGTAA-TTTGCAGAGGATG-CTTCGGGTGCGGCCCC-CGTCTAAG-TTCCTTGGAACAGGACGTCAGAGA-GGGTGAGAATCCCGTCTTGGGCGGGCGGCCCGCGCCCGTGTGAAGCTCCTTCGACGAGTCGAG-TTGTTTGGGAATGCAGCTCTAAGCGGGTGGTAAATTTCATCTAAAGCTAAATACTGGCCGGAGACCGATAGCGCACAAGTAGAGTGATCGAAAGGTTAAAAGCACCTTGAAAAGGGAGTTAAACAGCACGTGAAATTGTTGAAAGGGAAGCGCTTGCGGCCAGACTC-GGGGGCGGGGTTCAGCGGGCGCTCGTCGCCCGTGCACTCCCC-GCGCCCCGGGCCAGCATCAGTTTCGACGGCCGGTCAAAGGCCCCCGGAATGTGTCGTCTCTAGGGACGTCTTATAGCCGGGGGTGCAATGCGGCCCGTCGGGACTGAGGAACGC-GCTCCGGCTCGGATGCTGGCGTAATGGCCGTAAGCGGCCCGTCTTGAAACACGGACCAAGGAGTCTAACATCCACGCGAGTGTTCGGGTGTC-AAACCCGTGCGCGCAGTGAAAGCGAACGGAGGTGGGAG-----CCTTTTGGGCGCACCATCGACCGATCCTGAAGTCTTCGGATGGATTTGAGTA-GGAGCGTGGCCGTTGGGACCCGAAAGATGGTGAACTATGCCTGAATT-GGGTG-AAGCCWKWGG-AAMYTCTGGTGGAGGCTCGCAGCGG-TTCTGACGTGCAAATCGA-TCGTCAAATTTGGTGAG-CATTCATGCGTTGCATCG--------TAAT-TGT-ATATC-TCGTGTCGAA-TTGTT-ACTGACTT-GATT-------TACAGGCAAACCATTGCCGGTGAGCACGGTCTCGATGGATCCGGCCAGTGAGTGATTCTGCAGGG------------------GAGA----C-AAAGTCCCCGAGTCTCGAGGGACTTGAATGTTGACGAC-TGGGA--TTTCTTTAGCTACACCGGATCTTCTGACCTCCAATTGGAGCGCATGAATGTCTACTTCAACGAGGTGTGCACGA---CCAAGACCC---TTCCCTTCAGCAG--CATACTAACTCA-TTGGAGG------CAAAGGCCTCAAGCAAAAAATACGTTCCCCGTGCGGTTCTTGTTGATCTTGAGCCCGCCGCTCTCGATGCTGTCCGTGCCGGTCCTTTCGGTCAGCTTTTCCGCCCCGA?????????????????????????????????????????????????????????????????????????????????????????????????????????????????????????????????????????????????????????????????????????????????????????????????????????????????????????????????????????????????????????????AAGCTGCCAACCGTCCCTCGCCCAAGAATGAGCATCTGGTACGATTATGCAAA-----------------------AAAGGC-----------GATAAGAG--------AAAGATTGATG----------GGAATAAGTGGCTGACTAG--------------ATGGATAGTGTTCTTGGTGACCAGCACGATATCGACCGTGCTAAACATCTCGGCGTCGATGCCATGTCCTCCGATGATCTGAAGAAGCTCAACAAGAACAAGAAGCTCATTAAGAAGCTCGCTCGCAAGTACGATGCTTTCCTTGCTTCCGATGCCCTTGTCCGACAGATTCCCCGTCTCTTGGGTCCCGGTCTCTCCAAGGGTGAG-TACTCC---------------------CATATTAGAAT--------------CTTCAGGTA----TGAAGA--CAGATCAAC-TAACTTG---------ACAACA-GCTGGTAAATTCCCTACCCCCGT
>CBS112369Trichophyton_benhamiae
CATTC-TT-GTCTACC-TTAC-TCGGTTGCCTCGGCGG-GCCGCG-------CTCT------------------------CCT-GGGAGAGTCGT-CCGGC--------------------------------GAGCCTCTTT---------GGGGGCTTTA-GC-TGGATCGCGCCCGCCGGAGGACAGACATC--------------AAAAAA---TCTT---GGAA-AGCTG-TCAGTCTGAGCGT-TAG--CAAG-T--AAAATCAGTT-AAAACTTTCAACAACGGATCTCTTGGTTCCGGCAT-CGATGAAGAACGCAGCGAAATGCGATAAGTAATGTGAATTGCAGAATTCCGTGAATCATCGAATCTTTGAACGCACATTGCGCCCTCTGGTATTCCGGGGGGCATGCCTGTTCGAGCGTCATTTCAA-CCCCTCAAGCCCGGCTTGTGTGATGGACGACCGTCCGG--CCCCCTC----------TTTC------GG-----------GGGCG-GGACGCGCCCGAAAAGCAGTGGCCAGGCCGCGATTCCGGCTT--CCTGGGCGAATGGGC-GGCAAGAGCTC-AAATTTGAAAT--CTGGCCTCCTCC--GGGGGTCCGAGTTGTAA-TTTGCAGAGGATG-CTTCGGGTGCGGCCCC-CGTCTAAG-TTCCTTGGAACAGGACGTCAGAGA-GGGTGAGAATCCCGTCTTGGGCGGGCGGCCCGCGCCCGTGTGAAGCTCCTTCGACGAGTCGAG-TTGTTTGGGAATGCAGCTCTAAGCGGGTGGTAAATTTCATCTAAAGCTAAATACTGGCCGGAGACCGATAGCGCACAAGTAGAGTGATCGAAAGGTTAAAAGCACCTTGAAAAGGGAGTTAAACAGCACGTGAAATTGTTGAAAGGGAAGCGCTTGCGGCCAGACTC-GGGGGCGGGGTTCAGCGGGCGCTCGTCGCCCGTGCACTCCCC-GCGCCCCGGGCCAGCATCAGTTTCGACGGCCGGTCAAAGGCCCCCGGAATGTGTCGTCTCTAGGGACGTCTTATAGCCGGGGGTGCAATGCGGCCCGTCGGGACTGAGGAACGC-GCTCCGGCTCGGATGCTGGCGTAATGGCCGTAAGCGGCCCGTCTTGAAACACGGACCAAGGAGTCTAACATCCACGCGAGTGTTCGGGTGTC-AAACCCGTGCGCGCAGTGAAAGCGAACGGAGGTGGGAG-----CC-TTTGGGCGCACCATCGACCGATCCTGAAGTCTTCGGATGGATTTGAGTA-GGAGCGTGGCCGTTGGGACCCGAAAGATGGTGAACTATGCCTGAATA-GGGTG-AAGCCAGAGG-AAACTCTGGTGGAGGCTCGCAGCGG-TTCTGACGTGCAAATCGA-TCGTCAAATTTGGTGAG-CATTCATGCGTTGCATCG--------TAAT-TGT-ATATC-TCGTGTCGAA-TTGTT-ACTGACTT-GATT-------TACAGGCAAACCATTGCCGGTGAGCACGGTCTCGATGGATCCGGCCAGTGAGTGATTCTGCAGGG------------------GAGA----C-AAAGTCCCCGAGTCTCGAGGGACTTGAATGTTGACGAC-TGGGA--TTTCTTTAGCTACACCGGATCTTCTGACCTCCAATTGGAGCGCATGAATGTCTACTTCAACGAGGTGTGCACGA---CCAAGACCC---TTCCCTTCAGCAG--CATACTAACTCA-TTGGAGG------CAAAGGCCTCAAGCAAAAAATACGTTCCCCGTGCGGTTCTTGTTGATCTTGAGCCCGCCGCTCTCGATGCTGTCCGTGCCGGTCCTTTCGGTCAGCTTTTCCGCCCCGAGCCCTCGCCCGTGCCGTCTTCGAGAAGCCAGACATCCTCCTGCTCGACGAGCCCACCAACCATCTCGACGTCAAGAACGTCGCCTGGCTCGAGCAGTACCTCGTCAACTCCCCCTGCACATCCATCATCGTCTCCCACGACTCCAAGTTCCTCAACAACGTCATCCAGCACGTCATCCTCTACGACCGCTTCAAGCTCCGCCGCTACCGTGGTGACCTCACCGCCCTCGTCAAGCGTGTCCCCTCGGCCCGCTAAGCTGCCAACCGTCCCTCGCCCAAGAATGAGCATCTGGTACGATTATGCAAA-----------------------AAAGGC-----------GATAAGAG--------AAAGATTGATG----------GGAATAAGTGGCTGACTAG--------------ATGGATAGTGTTCTTGGTGACCAGCACGATATCGACCGTGCTAAACATCTCGGCGTCGATGCCATGTCCTCCGATGATCTGAAGAAGCTCAACAAGAACAAGAAGCTCATTAAGAAGCTCGCTCGCAAGTACGATGCTTTCCTTGCTTCCGATGCCCTTGTCCGACAGATTCCCCGTCTCTTGGGTCCCGGTCTCTCCAAGGGTGAG-TACTCC---------------------CATATTAGAAT--------------CTTCAGGTA----TGAAGA--CAGATCAAC-TAACTTG---------ACAACA-GCTGGTAAATTCCCTACCCCCGT
>CBS112370Trichophyton_benhamiae
CATTC-TT-GTCTACC-TTAC-TCGGTTGCCTCGGCGG-GCCGCG-------CTCT------------------------CCT-GGGAGAGTCGT-CCGGC--------------------------------GAGCCTCTTT---------GGGGGCTTTA-GC-TGGATCGCGCCCGCCGGAGGACAGACATC--------------AAAAAA---TCTT---GGAA-AGCTG-TCAGTCTGAGCGT-TAG--CAAG-T--AAAATCAGTT-AAAACTTTCAACAACGGATCTCTTGGTTCCGGCAT-CGATGAAGAACGCAGCGAAATGCGATAAGTAATGTGAATTGCAGAATTCCGTGAATCATCGAATCTTTGAACGCACATTGCGCCCTCTGGTATTCCGGGGGGCATGCCTGTTCGAGCGTCATTTCAA-CCCCTCAAGCCCGGCTTGTGTGATGGACGACCGTCCGG--CCCCCTC----------TTTC------GG-----------GGGCG-GGACGCGCCCGAAAAGCAGTGGCCAGGCCGCGATTCCGGCTT--CCTGGGCGAATGGGC-GGCAAGAGCTC-AAATTTGAAAT--CTGGCCTCCTCC--GGGGGTCCGAGTTGTAA-TTTGCAGAGGATG-CTTCGGGTGCGGCCCC-CGTCTAAG-TTCCTTGGAACAGGACGTCAGAGA-GGGTGAGAATCCCGTCTTGGGCGGGCGGCCCGCGCCCGTGTGAAGCTCCTTCGACGAGTCGAG-TTGTTTGGGAATGCAGCTCTAAGCGGGTGGTAAATTTCATCTAAAGCTAAATACTGGCCGGAGACCGATAGCGCACAAGTAGAGTGATCGAAAGGTTAAAAGCACCTTGAAAAGGGAGTTAAACAGCACGTGAAATTGTTGAAAGGGAAGCGCTTGCGGCCAGACTC-GGGGGCGGGGTTCAGCGGGCGCTCGTCGCCCGTGCACTCCCC-GCGCCCCGGGCCAGCATCAGTTTCGACGGCCGGTCAAAGGCCCCCGGAATGTGTCGTCTCTAGGGACGTCTTATAGCCGGGGGTGCAATGCGGCCCGTCGGGACTGAGGAACGC-GCTCCGGCTCGGATGCTGGCGTAATGGCCGTAAGCGGCCCGTCTTGAAACACGGACCAAGGAGTCTAACATCCACGCGAGTGTTCGGGTGTC-AAACCCGTGCGCGCAGTGAAAGCGAACGGAGGTGGGAG-----CC-TTTGGGCGCACCATCGACCGATCCTGAAGTCTTCGGATGGATTTGAGTA-GGAGCGTGGCCGTTGGGACCCGAAAGATGGTGAACTATGCCTGAATA-GGGTG-AAGCCAGAGG-AAACTCTGGTGGAGGCTCGCAGCGG-TTCTGACGTGCAAATCGA-TCGTCAAATTTGGTGAG-CATTCATGCGTTGCATCG--------TAAT-TGT-ATATC-TCGTGTCGAA-TTGTT-ACTGACTT-GATT-------TACAGGCAAACCATTGCCGGTGAGCACGGTCTCGATGGATCCGGCCAGTGAGTGATTCTGCAGGG------------------GAGA----C-AAAGTCCCCGAGTCTCGAGGGACTTGAATGTTGACGAC-TGGGA--TTTCTTTAGCTACACCGGATCTTCTGACCTCCAATTGGAGCGCATGAATGTCTACTTCAACGAGGTGTGCACGA---CCAAGACCC---TTCCCTTCAGCAG--CATACTAACTCA-TTGGAGG------CAAAGGCCTCAAGCAAAAAATACGTTCCCCGTGCGGTTCTTGTTGATCTTGAGCCCGCCGCTCTCGATGCTGTCCGTGCCGGTCCTTTCGGTCAGCTTTTCCGCCCCGAGCCCTCGCCCGTGCCGTCTTCGAGAAGCCAGACATCCTCCTGCTCGACGAGCCCACCAACCATCTCGACGTCAAGAACGTCGCCTGGCTCGAGCAGTACCTCGTCAACTCCCCCTGCACATCCATCATCGTCTCCCACGACTCCAAGTTCCTCAACAACGTCATCCAGCACGTCATCCTCTACGACCGCTTCAAGCTCCGCCGCTACCGTGGTGACCTCACCGCCCTCGTCAAGCGTGTCCCCTCGGCCCGCTAAGCTGCCAACCGTCCCTCGCCCAAGAATGAGCATCTGGTACGATTATGCAAA-----------------------AAAGGC-----------GATAAGAG--------AAAGATTGATG----------GGAATAAGTGGCTGACTAG--------------ATGGATAGTGTTCTTGGTGACCAGCACGATATCGACCGTGCTAAACATCTCGGCGTCGATGCCATGTCCTCCGATGATCTGAAGAAGCTCAACAAGAACAAGAAGCTCATTAAGAAGCTCGCTCGCAAGTACGATGCTTTCCTTGCTTCCGATGCCCTTGTCCGACAGATTCCCCGTCTCTTGGGTCCCGGTCTCTCCAAGGGTGAG-TACTCC---------------------CATATTAGAAT-------------ACTTCAGGTA----TGAAGA--CAGATCAAC-TAACTTG---------ACAACA-GCTGGTAAATTCCCTACCCCCGT
>CBS112371Trichophyton_benhamiae
CWTTC-TT-GTCTACY-TTAC-TCGGTTGCCTCGGCGG-GCCGCG-------CTCT------------------------CCC-CGGAGAGTCGTGCCGGC--------------------------------GAGCCTCTTC---------GGGGGCTTTA-GC-TGGATCGCGCCCGCCGGAGGACAGACATC--------------AAAAAA---TCTT---GAAG-AGCTG-TCAGTCTGAGCGT-TAG--CAAG-C--AAAATCAGTT-AAAACTTTCAACAACGGATCTCTTGGTTCCGGCAT-CGATGAAGAACGCAGCGAAATGCGATAAGTAATGTGAATTGCAGAATTCCGTGAATCATCGAATCTTTGAACGCACATTGCGCCCTCTGGTATTCCGGGGGGCATGCCTGTTCCAGCGTCATTTCAA-CCCCTCAAGCTCGGCTTGTGTGATGGACGACCGTCCGG--CCCCCTC----------TTTC------GG-----------GGGCG-GGACGCGCCCGAAAAGCAGTGGCCAGGCCGCGATTCCGGCTT--CCTGGGCGAATGGGC-GGCAAGAGCTC-AAATTTGAAAT--CTGGCCTCCTCC---GGGGTCCGAGTTGTAA-TTTGCAGAGGATG-CTTCGGGTGCGGCCCC-CGTCTAAG-TTCCTTGGAACAGGACGTCAGAGA-GGGTGAGAATCCCGTCTTGGGCGGGCGGCCCGCGCCCGTGTGAAGCTCCTTCGACGAGTCGAG-TTGTTTGGGAATGCAGCTCTAAGCGGGTGGTAAATTTCATCTAAAGCTAAATACTGGCCGGAGACCGATAGCGCACAAGTAGAGTGATCGAAAGGTTAAAAGCACCTTGAAAAGGGAGTTAAACAGCACGTGAAATTGTTGAAAGGGAAGCGTTTGCGGCCAGACTC-GGGGGCGGGGTTCAGCGGGCGCTCGTCGCCSGTGCMCTCCCCGGCGCCCCGGGCCAGCATCAGTTTCGACGGCCGGTCAAAGGCCCCCGGAATGTGTCGTCTCTAGGGACGTCTTATAGCCGGGGGTGCAATGCGGCCCGTCGGGACTGAGGAACGC-GCTCCGGCTCGGATGCTGGCGTAATGGCCGTAAGCGGCCCGTCTTGAAACACGGACCAAGGAGTCTAACATCCACGCGAGTGTTCGGGTGTC-AAACCCGTGCGCGCAGTGAAAGCGAACGGAGGTGGGAG-----CC-TTTGGGCGCACCATCGACCGATCCTGAAGTCTTCGGATGGATTTGAGTA-GGAGCGTGGCCGTTGGGACCCGAAAGATGGTGAACTATGCCTGAATA-GGGTG-AAGCCAGAGG-AAACTCTGGTGGAGGCTCGCAGCGG-TTCTGACGTGCAAATCGA-TCGTCAAATTTGGTGAG-CATTCATGCGTTGCATCG--------TAAT-TGT-ATATC-TCGTGTCGAA-TTGTT-ACTGACTT-GATT-------TACAGGCAAACCATTGCCGGTGAGCACGGTCTCGATGGATCCGGCCAGTGAGTGATTCTGCAGGG------------------GAGA----C-AAAGTCCCCGAGTCTCGAGGGACTTGAATGTTGACGAC-TGGGA--TTTCTTTAGCTACACCGGATCTTCTGACCTCCAATTGGAGCGCATGAATGTCTACTTCAACGAGGTGTGCACGA---CCAAGACCC---TTCCCTTCAGCAG--CATACTAACTCA-TTGGAGG------CAAAGGCCTCAAGCAAAAAATACGTTCCCCGTGCGGTTCTTGTTGATCTTGAGCCCGCCGCTCTCGATGCTGTCCGTGCCGTCCTTC----------------------GCCCTCGCCCGTGCCGTCTTCGAGAAGCCAGACATCCTCCTGCTCGACGAGCCCACCAACCATCTCGACGTCAAGAACGTCGCCTGGCTCGAGCAGTACCTCGTCAACTCCCCCTGCACATCCATCATCGTCTCCCACGACTCCAAGTTCCTCAACAACGTCATCCAGCACGTCATCCTCTACGACCGCTTCAAGCTCCGCCGCTACCGTGGTGACCTCACCGCCCTCGTCAAGCGTGTCCCCTCGGCCCGCTAAGCTGCCAACCGTCCCTCGCCCAAGAATGAGCATCTGGTACGATTATGCAAA-----------------------AAAGGC-----------GATAAGAG--------AAAGATTGATG----------GGAATAAGTGGCTGACTAG--------------ATGGATAGTGTTCTTGGTGACCAGCACGATATCGACCGTGCTAAACATCTCGGCGTCGATGCCATGTCCTCCGATGATCTGAAGAAGCTCAACAAGAACAAGAAGCTCATTAAGAAGCTCGCTCGCAAGTACGATGCTTTCCTTGCTTCCGATGCCCTTGTCCGACAGATTCCCCGTCTCTTGGGTCCCGGTCTCTCCAAGGGTGAG-TACTCC---------------------CATATTAGAAT--------------CTTCAGGTA----TGAAGA--CAGATCAAC-TAACTTG---------ACAACA-GCTGGTAAATTCCCTACCCCCGT
>CBS112857Trichophyton_benhamiae
CATTC-TT-GTCTACC-TTAC-TCGGTTGCCTCGGCGG-GCCGCG-------CTCT------------------------CCT-GGGAGAGTCGT-CCGGC--------------------------------GAGCCTCTTC---------GGGGGCTTTA-GC-TGGATCGCGCCCGCCGGAGGACAGACATC--------------AAAAAA---TCTT---GGAA-AGCTG-TCAGTCTGAGCGT-TAG--CAAG-T--AAAATCAGTT-AAAACTTTCAACAACGGATCTCTTGGTTCCGGCAT-CGATGAAGAACGCAGCGAAATGCGATAAGTAATGTGAATTGCAGAATTCCGTGAATCATCGAATCTTTGAACGCACATTGCGCCCTCTGGTATTCCGGGGGGCATGCCTGTTCGAGCGTCATTTCAA-CCCCTCAAGCCCGGCTTGTGTGATGGACGACCGTCCGG--CCCCCTC----------TTTC------GG-----------GGGCG-GGACGCGCCCGAAAAGCAGTGGCCAGGCCGCGATTCCGGCTT--CCTGGGCGAATGGGC-GGCAAAAGCTC-AAATTTGAAAT--CTGGCCTCCTCC--GGGGGCCCGAGTTGTAA-TTTGCAGAGGATG-CTTCGGGTGCGGCCCC-CGTCTAAG-TTCCTTGGAACAGGACGTCAGTGT-GGGTGTGAATCCCGTCTTGGGCGGGCGGCCCGCGCCCGTGTGAAGCTCCTTCGACGAGTCGAG-TTGTTTGGGAATGCAGCTCTAAGCGGGTGGTAAATTTCATCTAAAGCTAAATACTGGCCGGAGACCGATAGCGCACAAGTAGAGTGATCGAAAGGTTAAAAGCACCTTGAAAAGGGAGTTAAACAGCACGTGAAATTGTTGAAAGGGAAGCGCTTGCGGCCAGACTC-GGGGGCGGGGTTCAGCGGGCGCTCGTCGCCCGTGCACTCCCC-GCGCCCCGGGCCAGCATCAGTTTCGACGGCCGGTCAAAGGCCCCCGGAATGTGTCGTCTCTAGGGACGTCTTATAGCCGGGGGTGCAATGCGGCCCGTCGGGACTGAGGAACGC-GCTCCGGCTCGGATGCTGGCGTAATGGCCGTAAGCGGCCCGTCTTGAAACACGGACCAAGGAGTCTAACATCCACGCGAGTGTTCGGGTGTC-AAACCCGTGCGCGCAGTGAAAGCGAACGGAGGTGGGAG-----CC-TTTGGGCGCACCATCGACCGATCCTGAAGTCTTCGGATGGATTTGAGTA-GGAGCGTGGCCGTTGGGACCCGAAAGATGGTGAACTATGCCTGAATA-GGGTG-AAGCCAGAGG-AAACTCTGGTGGAGGCTCGCAGCGG-TTCTGACGTGCAAATCGA-TCGTCAAATTTGGTGAG-CATTCATGCGTTGCATCG--------TAAT-TGT-ATATC-TCGTGTCGAA-TTGTT-ACTGACTT-GATT-------TACAGGCAAACCATTGCCGGTGAGCACGGTCTCGATGGATCCGGCCAGTGAGTGATTCTGCAGGG------------------GAGA----C-AAAGTCCCCGAGTCTCGAGGGACTTGAATGTTGACGAC-TGGGA--TTTCTTTAGCTACACCGGATCTTCTGACCTCCAATTGGAGCGCATGAATGTCTACTTCAACGAGGTGTGCACGA---CCAAGACCC---TTCCCTTCAGCAG--CATACTAACTCA-TTGGAGG------CAAAGGCCTCAAGCAAAAAATACGTTCCCCGTGCGGTTCTTGTTGATCTTGAGCCCGCCGCTCTCGATGCTGTCCGTGCCGGTCCTTTCGGTCAGCTTTTCCGCCCCGAGCCCTCGCCCGTGCCGTCTTCGAGAAGCCAGACATCCTCCTGCTCGACGAGCCCACCAACCATCTCGACGTCAAGAACGTCGCCTGGCTCGAGCAGTACCTCGTCAACTCCCCCTGCACATCCATCATCGTCTCCCACGACTCCAAGTTCCTCAACAACGTCATCCAGCACGTCATCCTCTACGACCGCTTCAAGCTCCGCCGCTACCGTGGTGACCTCACCGCCCTCGTCAAGCGTGTCCCCTCGGCCCGCTAAGCTGCCAACCGTCCCTCGCCCAAGAATGAGCATCTGGTACGATTATGCAAA-----------------------AAAGGC-----------GATAAGAG--------AAAGATTGATG----------GGAATAAGTGGCTGACTAG--------------ATGGATAGTGTTCTTGGTGACCAGCACGATATCGACCGTGCTAAACATCTCGGCGTCGATGCCATGTCCTCCGATGATCTGAAGAAGCTCAACAAGAACAAGAAGCTCATTAAGAAGCTCGCTCGCAAGTACGATGCTTTCCTTGCTTCCGATGCCCTTGTCCGACAGATTCCCCGTCTCTTGGGTCCCGGTCTCTCCAAGGGTGAG-TACTCC---------------------CATATTAGAAT--------------CTTCAGGTA----TGAAGA--CAGATCAAC-TAACTTG---------ACAACACGCTGGTAAATTCCCTACCCCCGT
>CBS112859Trichophyton_benhamiae
CATTC-TT-GTCTACC-TTAC-TCGGTTGCCTCGGCGG-GCCGCG-------CTCT------------------------CCT-GGGAGAGTCGT-CCGGC--------------------------------GAGCCTCTTC---------GGGGGCTTTA-GC-TGGATCGCGCCCGCCGGAGGACAGACATC--------------AAAAAA---TCTT---GGAA-AGCTG-TCAGTCTGAGCGT-TAG--CAAG-T--AAAATCAGTT-AAAACTTTCAACAACGGATCTCTTGGTTCCGGCAT-CGATGAAGAACGCAGCGAAATGCGATAAGTAATGTGAATTGCAGAATTCCGTGAATCATCGAATCTTTGAACGCACATTGCGCCCTCTGGTATTCCGGGGGGCATGCCTGTTCGAGCGTCATTTCAA-CCCCTCAAGCCCGGCTTGTGTGATGGACGACCGTCCGG--CCCCCTC----------TTTC------GG-----------GGGCG-GGACGCGCCCGAAAAGCAGTGGCCAGGCCGCGATTCCGGCTT--CCTGGGCGAATGGGC-GGCAAGAGCTC-AAATTTGAAAT--CTGGCCTCCTCC--GGGGGTCCGAGTTGTAA-TTTGCAGAGGATG-CTTCGGGTGCGGCCCC-CGTCTAAG-TTCCTTGGAACAGGACGTCAGAGA-GGGTGAGAATCCCGTCTTGGGCGGGCGGCCCGCGCCCGTGTGAAGCTCCTTCGACGAGTCGAG-TTGTTTGGGAATGCAGCTCTAAGCGGGTGGTAAATTTCATCTAAAGCTAAATACTGGCCGGAGACCGATAGCGCACAAGTAGAGTGATCGAAAGGTTAAAAGCACCTTGAAAAGGGAGTTAAACAGCACGTGAAATTGTTGAAAGGGAAGCGCTTGCGGCCAGACTC-GGGGGCGGGGTTCAGCGGGCGCTCGTCGCCCGTGCACTCCCC-GCGCCCCGGGCCAGCATCAGTTTCGACGGCCGGTCAAAGGCCCCCGGAATGTGTCGTCTCTAGGGACGTCTTATAGCCGGGGGTGCAATGCGGCCCGTCGGGACTGAGGAACGC-GCTCCGGCTCGGATGCTGGCGTAATGGCCGTAAGCGGCCCGTCTTGAAACACGGACCAAGGAGTCTAACATCCACGCGAGTGTTCGGGTGTC-AAACCCGTGCGCGCAGTGAAAGCGAACGGAGGTGGGAG-----CC-TTTGGGCGCACCATCGACCGATCCTGAAGTCTTCGGATGGATTTGAGTA-GGAGCGTGGCCGTTGGGACCCGAAAGATGGTGAACTATGCCTGAATA-GGGTG-AAGCCAGAGG-AAACTCTGGTGGAGGCTCGCAGCGG-TTCTGACGTGCAAATCGA-TCGTCAAATTTGGTGAG-CATTCATGCGTTGCATCG--------TAAT-TGT-ATATC-TCGTGTCGAA-TTGTT-ACTGACTT-GATT-------TACAGGCAAACCATTGCCGGTGAGCACGGTCTCGATGGATCCGGCCAGTGAGTGATTCTGCAGGG------------------GAGA----C-AAAGTCCCCGAGTCTCGAGGGACTTGAATGTTGACGAC-TGGGA--TTTCTTTAGCTACACCGGATCTTCTGACCTCCAATTGGAGCGCATGAATGTCTACTTCAACGAGGTGTGCACGA---CCAAGACCC---TTCCCTTCAGCAG--CATACTAACTCA-TTGGAGG------CAAAGGCCTCAAGCAAAAAATACGTTCCCCGTGCGGTTCTTGTTGATCTTGAGCCCGCCGCTCTCGATGCTGTCCGTGCCGGTCCTTTCGGTCAGCTTTTCCGCCCCGAGCCCTCGCCCGTGCCGTCTTCGAGAAGCCAGACATCCTCCTGCTCGACGAGCCCACCAACCATCTCGACGTCAAGAACGTCGCCTGGCTCGAGCAGTACCTCGTCAACTCCCCCTGCACATCCATCATCGTCTCCCACGACTCCAAGTTCCTCAACAACGTCATCCAGCACGTCATCCTCTACGACCGCTTCAAGCTCCGCCGCTACCGTGGTGACCTCACCGCCCTCGTCAAGCGTGTCCCCTCGGCCCGCTAAGCTGCCAACCGTCCCTCGCCCAAGAATGAGCATCTGGTACGATTATGCAAA-----------------------AAAGGC-----------GATAAGAG--------AAAGATTGATG----------GGAATAAGTGGCTGACTAG--------------ATGGATAGTGTTCTTGGTGACCAGCACGATATCGACCGTGCTAAACATCTCGGCGTCGATGCCATGTCCTCCGATGATCTGAAGAAGCTCAACAAGAACAAGAAGCTCATTAAGAAGCTCGCTCGCAAGTACGATGCTTTCCTTGCTTCCGATGCCCTTGTCCGACAGATTCCCCGTCTCTTGGGTCCCGGTCTCTCCAAGGGTGAG-TACTCC---------------------CATATTAGAAT--------------CTTCAGGTA----TGAAGA--CAGATCAAC-TAACTTG---------ACAACACGCTGGTAAATTCCCTACCCCCGT
>CBS113880Trichophyton_interdigitale
CATTC-TT-GTCTACA-TTAC-TCGGTTGCCTCGGCGG-GCCGCG-------CTCT------------------------CCC-AGGAGAGCCGT-TCGGC--------------------------------GAGCCTCTCTT-------TAGTGGCTAAACGC-TGGACCGCGCCCGCCGGAGGACAGACGC-------------AAAAAAAT---TCTTTCAGAAG-AGCTG-TCAGTCTGAGCGT-TAG--CAAGCA--AAAATCAGTT-AAAACTTTCAACAACGGATCTCTTGGTTCCGGCAT-CGATGAAGAACGCAGCGAAATGCGATAAGTAATGTGAATTGCAGAATTCCGTGAATCATCGAATCTTTGAACGCACATTGCGCCCCCTGGCATTCCGGGGGGCATGCCTGTTCGAGCGTCATTTCAG-CCCCTCAAGCCCGGCTTGTGTGATGGACGACCGTCC-G-GCGCCCCC----------GTCT-TT-GGGG-----------GTGCG-GGACGCGCCCGAAAAGCAGTGGCCAGGCCGCGATTCCGGCTT--CCTAGGCGAATGGGC-GGCAAGAGCTC-AAATTTGAAAT--CTGGCCTCCCCC--GGGGGCCCGAGTTGTAA-TTTGCAGAGGATG-CTTCGGGTGCGGCCGC-CGTCTAAG-TTCCTTGGAACAGGACGTCAGAGA-GGGTGAGAATCCCGTCTTGGGCGGGCGGTCCGCGCCCGTGTGAAGCTCCTTCGACGAGTCGAG-TTGTTTGGGAATGCAGCTCTAAGCGGGTGGTAAATTTCATCTAAAGCTAAATATTGGCCGGAGACCGATAGCGCACAAGTAGAGTGATCGAAAGGTTAAAAGCACCTTGAAAAGGGAGTTAAACAGCACGTGAAATTGTTGAAAGGGAAGCGCTTGCGGCCAGACTC-GGGGGCGGGGTTCAGCGGGTGCTCGTCGCCCGTGTATTCCTC-GTCTCCCGGGCCAGCATCAGTTTCGACGGCCGGTCAAAGGCCCCCGGAATGTGTCGTCTCTCGGGACGTCTTATAGCCGGGGGTGCAATGCGGCCCGTCGGGACTGAGGAACGC-GCTCCGGCTCGGATGCTGGCGTAATGGCCGTAAGCGGCCCGTCTTGAAACACGGACCAAGGAGTCTAACATCCACGCGAGTGTTCGGGTGTC-AAACCCGTGCGCGCAGTGAAAGCGAACGGAGGTGGGAG-----CC-TTAGGGCGCACCATCGACCGATCCTGAAGTCTTCGGATGGATTTGAGTA-GGAGCGTGGCCGTTGGGACCCGAAAGATGGTGAACTATGCCTGAATA-GGGTG-AAGCCAGAGG-AAACTCTGGTGGAGGCTCGCAGCGG-TTCTGACGTGCAAATCGA-TCGTCAAATTTGGTGAG-CATTCATGCGTTGCAGCA--------TAAT-TGT-ATATT-TCGTGTCGAG-TTGTT-ACTGACTT-GGTT-------TACAGGCAAACCATTGCTGGTGAGCACGGTCTCGATGGATCCGGCCAGTGAGTGATTCTGCAAG-----------------------------AAAAAGTTCCGGTCTTGAGGGACTTGAACGTTGACAAC-TGGGA--TTTCTATAGCTACACCGGATCTTCTGACCTCCAATTGGAGCGCATGAATGTCTACTTCAACGAGGTGTGCACGA---CCAAGACCC---TTCCCTTCAGCAG--CATACTAACTCA-TTGGAGG------CAAAGGCCTCAAGCAAAAAATACGTTCCCCGTGCGGTTCTTGTTGATCTTGAGCCCGCCGCTCTCGATGCTGTCCGCGCCGGTCCTTTTGGTCAGCTCTTCCGCCCCGAGCCCTCGCCCGTGCCGTCTTCGAGAAGCCTGATATCCTCCTGCTCGACGAGCCCACCAACCATCTCGACGTCAAGAACGTCGCCTGGCTCGAGCAGTACCTCGTCAACTCCCCCTGCACCTCCATCATCGTCTCCCACGACTCCAAGTTCCTTAACAACGTCATCCAGCATGTCATCCTCTACGACCGCTTCAAGCTCCGCCGCTACCGTGGTGACTTGACCGCCCTCGTCAAGCGTGTCCCCTCGGCCCGCTAAGCTGCCAACCGTCCCTCGCCCAAGAATGAGCATCTGGTACGATAATGC--------------------------AAAGGT-----------GATAAGAG--------AAAGAATGATA----------GGGATAAGTGGCTGACTGG--------------ATGGGTAGTGTCCTTGGTGACCAGCATGATATCGACCGTGCTAAGCATCTCGGCGTCGATGCCATGTCCTCCGATGATTTGAAGAAGCTCAACAAGAACAAGAAGCTCATTAAGAAGCTCGCTCGCAAGTACGATGCTTTCCTTGCTTCCGATGCCCTTGTCCGACAGATTCCCCGTCTCTTGGGTCCCGGTCTCTCTAAGGGTGAG-TACTCC---------------------CATATTCGAAT--------------CTTCAGATATTGTTGAAGA--CAGGCCGAC-TAA-TTG---------ACAATA-GCCGGTAAATTCCCTACCCCCGT
>CBS114329Microsporum_canis
CATTC-TT-GTCTAC--TGAC-CCGGTTGCYTCGKGGG-GMCGCGC-----CTGCT---------GTGCTACAKCGRCCGTTC-GGGGGGGACGC-YTGAGGG------------------------------GGACTCTTGTTT------CCTAGGCCACGCCC-CGGRCAGCGYTCGCCGGAGGATTACTCTG----------GAAAACACAC---TCTT---GAAA-GAACATACCGWMTGAGCGAGCAACGC--------AAATCAGTT-AAAACTTTCAACAACGGATCTCTTGGTTCCGGCAT-CGATGAAGAACGCAGCGAAATGCGATAAGTAATGTGAATTGCAGAATTCCGTGAATCATMGAATCTTTGAACGCACATTGCGCCCCCTGGCATTCCGGGGRGCATGCCTGTTCGAGCGTCATTTCAA-CCCCTCAAGCCCGGCTTGTGTGATGGACGACCGTCCCC-CCTCCCCAGTAA-CCACCCACCGCTTAGGGGGGTGGG-AGGGAGGG-GGACGCGCCCGAAAAGCAGTGGTCAGGCCGCGATTCCGGCTC---CTGGGCGAATGGGC-GGCAAGAGCTC-AAATTTGAAAT--CTGGCCTCCCTT-GGGGGGTCCGAGTTGTAA-TTTGTAGAGGATG-CTTCGGGTGTGGCCGC-CGTCTAAG-TTCCTTGGAACAGGACGTCGTAGA-GGGTGAGAATCCCGTCTTGGGCGGCCGGTCCGCGCCCGTGTGAAGCTCCTTCGACGAGTCGAG-TTGTTTGGGAATGCAGCTCTAAGCGGGTGGTAAATTTCATCTAAAGCTAAATACTGGCCGGAGACCGATAGCGCACAAGTAGAGTGATCGAAAGGTTAAAAGCACCTTGAAAAGGGAGTTAAACAGCACGTGAAATTGTTGAAAGGGAAGCGCTTGCGGCCAGACTCGAGGGGCGGGGTTCAGCGGGTGCGCGTCACCCGTGCACTCCCCGTCCCCCCGGGCCAGCATCAGTTTCGACGGCCGGTCAAAGGCCCCCGGAATGTGTCGTCTCTAGGGACGTCTTATAGCCGGGGGTGCAATGCGGCCCGCCGGGACTGAGGAACGC-GCTCCGGCTCGGATGCTGGCGTAATGGCCGTAAGCGGCCCGTCTTGAAACACGGACCAAGGAGTCTAACATCCACGCGAGTGTTCGGGTGTC-AAACCCGTGCGCGCAGTGAAAGCGAACGGAGGTGGGAG-----CC-CTAGGGCGCACCATCGACCGATCCTGAAGTCTTCGGATGGATTTGAGTA-GGAGCGTGGCCGTTGGGACCCGAAAGATGGTGAACTATGCCTGAATA-GGGTG-AAGCCAGAGG-AAACTCTGGTGGAGGCTCGCAGCGG-TTCTGACGTGCAAATCGA-TCGTCAAATTTGGTAAG-CATTCAACACGCCAATCA--------TGCT-TGT-ATATAGTCGTGTACGA-TCGTT-ACTGACTGAAATT------GTATAGGCAAACCATTGCTGGTGAGCATGGTCTCGATGGATCCGGCCAGTGAGTAAATCCGCAGGAGT---------CGAAG--------------------TAGGGCTCGA-GGACTCGGTTATTGACG----------TGATAATAGCTATACCGGATCTTCTGACCTCCAATTGGAGCGCATGAACGTCTACTTCAACGAGGTTGGCACAA---CCAAAGCCC---TTCTCTTCAGCAG--AATACTAACTCA-TTGGAGG------CACAGGCCTCTAGCAAAAAATACGTTCCTCGTGCTGTGCTTGTTGATCTCGAGCCCGCTGCGCTCGATGCTGTCCGTGCCGGTCCTTTCGGCCAACTTTTCCGCCCCGA-------------GCGTCTTCGAGAGGCCCGACATCCTCCTCCTCGACGAGCCCACCAACCATCTCGACGTCAAGAACGTCGCCTGGCTCGCGGAGTACCTCACCAACTCCCCCTGCACCTCCATCATCGTCTCCCACGACTCCAAGTTCTTGAACAACGTCATCCAGCACGTCATCCTCTACGACCGCTTCAAGCTCCGCCGCTACCGCGGTGACCTCAACGCCCTCGTCAAGCGCGTCCCCTCCGCCCGCTAAGCTGCCAACCGTTCCTCGCCCAAGAATGAGCATCTGGTACGCTTCAA---------------------------CGAGAC-------------------------AACAATAGAACAAATGCATGAGAGGGT-GAAGTGCTGACTAGAATTGGTTT-TTTTTGATATAGCGTTCTCGGTGACCAGCATGATATCGACCGTGCTAAGCATCTCGGCGTCGATGCCATGTCCTCTGACGACTTGAAGAAGCTCAACAAGAACAAGAAGCTCATCAAGAAGCTCGCACGCAAGTACGATGCTTTCCTTGCCTCTGACTCCTTGGTCCGACAGATTCCTCGTCTCCTGGGTCCCGGTCTCTCCAAGGGTAAG-TGTTAGC-----------------------TTTCTCATATTTCTCACTA-----------CCTATTT-CAA--GGTACTAACTTAA-------------CTTCTA-GCTGGTAAATTCCCTACCCCCGT
>CBS115314Trichophyton_rubrum
CATTC-TT-GTCTACC-TCAC-CCGGTTGCCTCGGCGG-GCCGCGC---TCCCCCT-----------------------GCCA-GGGAGAGCCGT-CCGGC--------------------------------GGGCCCCTTCT--------GGGAGCCTCGAGC-CGGACCGCGCCCGCCGGAGGACAGACACC----------AAGAAAAAAT---TCTCT--GAAG-AGCTG-TCAGTCTGAGCGTTTAG--CAAG-C--ACAATCAGTT-AAAACTTTCAACAACGGATCTCTTGGTTCCGGCAT-CGATGAAGAACGCAGCGAAATGCGATAAGTAATGTGAATTGCAGAATTCCGTGAATCATCGAATCTTTGAACGCACATTGCGCCCTCTGGCATTCCGGGGGGCATGCCTGTTCGAGCGTCATTTCAA-CCCCTCAAGCCCGGCTTGTGTGATGGACGACCGTCC-G-GCCCCTCC----------CTTC------GG-----------GGGCG-GGACGCGCCCGAAAAGCAGTGGCCAGGCCGCGATTCCGGCTT--CCTAGGCGAATGGGC-GGCAAGAGCTC-AAATTTGAAAT--CTGGCCTCCCCC--GGGGGTCCKAGTTGTAA-TTTGCAGAGGATG-CTTCGGGCGCGGCCCC-CGTCTAAG-TTCCTTGGAACAGGACGTCAGAGA-GGGTGAGAATCCCGTCTTGGGCGGGCGGCCCGCGCCCGTGTGAAGCTCCTTCGACGAGTCGAG-TTGTTTGGGAATGCAGCTCTAAGCGGGTGGTAAATTTCATCTAAAGCTAAATACCGGCCGGAGACCGATAGCGCACAAGTAGAGTGATCGAAAGGTTAAAAGCACCTTGAAAAGGGAGTTAAACAGCACGTGAAATTGTTGAAAGGGAAGCGCTTGCGGCCAGACTCGGGGGGCGGGGTTCAGCGGGCGCTCGTCGCCCGTGCACTGCCC-GCTCCCCGGGCCAGCATCAGCTTCGACGGCCGGTCAAAGGCCCCCGGAATGTGTCGTCTCTAGGGACGTCTTATAGCCGGGGGTGCAATGCGGCCCGTCGAGACTGAGGAACGC-GCTCCGGCTCGGATGCTGGCGTAATGGCCGTAAGCGGCCCGTCTTGAAACACGGACCAAGGAGTCTAACATCCACGCGAGTGTTCGGGTGTC-AAACCCGTGCGCGCAGTGAAAGCGAACGGAGGTGGGAG-CCCCCCCCCAGGGCGCACCATCGACCGATCCTGAAGTCTTCGGATGGATTTGAGTA-GGAGCGTGGCCGTTGGGACCCGAAAGATGGTGAACTATGCCTGAATA-GGGTG-AAGCCAGAGG-AAACTCTGGTGGAGGCTCGCAGCGG-TTCTGACGTGCAAATCGA-TCGTCAAATTTGGTGAG-CATTCACGCGTTGCAGCA--------TAAT-TGT-ATATT-TCGTGTCGAA-TTATT-ACTGACTT-GTTT-------TACAGGCAAACCATTGCTGGTGAGCACGGTCTCGATGGATCCGGCCAGTGAGTGATTTCGCTGGA------------------A---------AATATTTCCAAGTCTCGAGGGACATGAATGTTGACAAC-TGGGA--TTTTTATAGCTACACCGGATCTTCTGACCTCCAATTGGAGCGCATGAATGTCTACTTCAACGAGGTGTGCACGA---CCAAGACCC---TTCCCTTCAGCAG--CATACTAACTCA-TTGGAGG------CAAAGGCCTCAAGCAAAAAATACGTTCCCCGTGCGGTGCTTGTTGATCTTGAGCCCGCCGCTCTCGATGCTGTCCGTGCCGGTCCTTTCGGTCAGCTCTTCCGCCCCGAGCCCTCGCCCGTGCCGTCTTCGAGAAGCCAGACATCCTCCTGCTCGACGAGCCCACCAACCATCTCGACGTCAAGAACGTCGCCTGGCTCGAGCAGTACCTCGTCAACTCCCCCTGCACCTCCATCATCGTCTCCCACGACTCCAAGTTCCTCAACAACGTCATCCAGCATGTCATCCTCTACGACCGCTTCAAGCTTCGCCGCTACCGTGGAGACCTCACCGCCCTCGTCAAGCGTGTCCCCTCCGCCCGCTAAGCTGCCAACCGTCCCCCGCCCAAGAATGAGCATCTGGTACGATAATGC--------------------------AAATGT-----------GATAGGAG--------AAAGATTGATG----------GGGATAAGTGGCTGACTGG--------------ATGGATAGTGTCCTTGGTGACCAGCACGATATCGACCGTGCTAAGCATCTCGGCGTCGATGCCATGTCCTCCGATGACTTGAAAAAGCTCAACAAGAACAAGAAGCTCATCAAGAAGCTCGCTCGCAAGTACGATGCCTTCCTTGCTTCCGACGCCCTTGTCCGACAGATTCCTCGTCTCTTGGGTCCCGGTCTCTCCAAGGGTGAG-TACTCC---------------------CATATTAGAGT--------------CTTGAGATA----CGAAGA--CAGATGGAC-TAA-TTG---------ACAATA-GCCGGTAAATTCCCTACCCCCGT
>CBS115315Trichophyton_rubrum
?????????????????????????????????????????????????????????????????????????????????????????????????????????????????????????????????????????????????????????????????????????????????????????????????????????????????????????????????????????????????????????????????????????????????????????????????????????????????????????????????????????????????????????????????????????????????????????????????????????????????????????????????????????????????????????????????????????????????????????????????????????????????????????????????????????????????????????????????????????????????????????????????????GC-GGCAAGAGCTC-AAATTTGAAAT--CTGGCCTCCCCC--GGGGGTCCGAGTTGTAA-TTTGCAGAGGATG-CTTCGGGCGCGGCCCC-CGTCTAAG-TTCCTTGGAACAGGACGTCAGAGA-GGGTGAGAATCCCGTCTTGGGCGGGCGGCCCGCGCCCGTGTGAAGCTCCTTCGACGAGTCGAG-TTGTTTGGGAATGCAGCTCTAAGCGGGTGGTAAATTTCATCTAAAGCTAAATACCGGCCGGAGACCGATAGCGCACAAGTAGAGTGATCGAAAGGTTAAAAGCACCTTGAAAAGGGAGTTAAACAGCACGTGAAATTGTTGAAAGGGAAGCGCTTGCGGCCAGACTCGGGGGGCGGGGTTCAGCGGGCGCTCGTCGCCCGTGCACTGCCC-GCTCCCCGGGCCAGCATCAGCTTCGACGGCCGGTCAAAGGCCCCCGGAATGTGTCGTCTCTAGGGACGTCTTATAGCCGGGGGTGCAATGCGGCCCGTCGAGACTGAGGAACGC-GCTCCGGCTCGGATGCTGGCGTAATGGCCGTAAGCGGCCCGTCTTGAAACACGGACCAAGGAGTCTAACATCCACGCGAGTGTTCGGGTGTC-AAACCCGTGCGCGCAGTGAAAGCGAACGGAGGTGGGAG-CCCCCCCCCAGGGCGCACCATCGACCGATCCTGAAGTCTTCGGATGGATTTGAGTA-GGAGCGTGGCCGTTGGGACCCGAAAGATGGTGAACTATGCCTGAATA-GGGTG-AAGCCAGAGG-AAACTCTGGTGGAGGCTCGCAGCGG-TTCTGACGTGCAAATCGA-TCGTCAAATTTGGTGAG-CATTCACGCGTTGCAGCA--------TAAT-TGT-ATATT-TCGTGTCGAA-TTATT-ACTGACTT-GTTT-------TACAGGCAAACCATTGCTGGTGAGCACGGTCTCGATGGATCCGGCCAGTGAGTGATTTCGCTGGA------------------A---------AATATTTCCAAGTCTCGAGGGACATGAATGTTGACAAC-TGGGA--TTTTTATAGCTACACCGGATCTTCTGACCTCCAATTGGAGCGCATGAATGTCTACTTCAACGAGGTGTGCACGA---CCAAGACCC---TTCCCTTCAGCAG--CATACTAACTCA-TTGGAGG------CAAAGGCCTCAAGCAAAAAATACGTTCCCCGTGCGGTGCTTGTTGATCTTGAGCCCGCCGCTCTCGATGCTGTCCGTGCCGGTCCTTTCGGTCAGCTCTTCCGCCCCGAGCCCTCGCCCGTGCCGTCTTCGAGAAGCCAGACATCCTCCTGCTCGACGAGCCCACCAACCATCTCGACGTCAAGAACGTCGCCTGGCTCGAGCAGTACCTCGTCAACTCCCCCTGCACCTCCATCATCGTCTCCCACGACTCCAAGTTCCTCAACAACGTCATCCAGCATGTCATCCTCTACGACCGCTTCAAGCTTCGCCGCTACCGTGGTGACCTCACCGCCCTCGTCAAGCGTGTCCCCTCCGCCCGCTAAGCTGCCAACCGTCCCCCGCCCAAGAATGAGCATCTGGTACGATAATGC--------------------------AAATGT-----------GATAGGAG--------AAAGATTGATG----------GGGATAAGTGGCTGACTGG--------------ATGGATAGTGTCCTTGGTGACCAGCACGATATCGACCGTGCTAAGCATCTCGGCGTCGATGCCATGTCCTCCGATGACTTGAAAAAGCTCAACAAGAACAAGAAGCTCATCAAGAAGCTCGCTCGCAAGTACGATGCCTTCCTTGCTTCCGACGCCCTTGTCCGACAGATTCCTCGTCTCTTGGGTCCCGGTCTCTCCAAGGGTGAG-TACTCC---------------------CATATTAGAGT--------------CTTGAGATA----CGAAGA--CAGATGGAC-TAA-TTG---------ACAATA-GCCGGTAAATTCCCTACCCCCGT
>CBS115316Trichophyton_rubrum
CATTC-TT-GTCTACC-TCAC-CCGGKTGCCTCGGCGG-GCCGCGC---TCCCCCT-----------------------GCCA-GGGAGAGCCGT-CCGGC--------------------------------GGGCCCCTTCT--------GGGAGCCTCGAGC-CGGACCGCGCCCGCCGGAGGACAGACACC----------MAGAAAAAAT---TCTCT--GAAG-AGCTG-TCAGTCTGAGCGTTTAG--CAAG-C--ACAATCAGTT-AAAACTTTCMACAACGGATCTCTTGGTTCCGGCAT-CGATGAAGAACGCAGCGAAATGCGATAAGTAATGTGAATTGCAGAATTCCGTGAATCATCGAATCTTKRAACGCACATTGCGCCCTCTGGCATTCCGGGGGGCATGCCTGTTCGAGCGTCATTTCA--CCCCTCAAGCCCGGCTTGTGTGATGGACGACCGTCC-G-GCCCCTCC-----------TTC------GG-----------GGGCG-GGACGCGCCCSAAAAGCAGTGGCCAGGCCGCGATTCCGGCTT--CCTAGGCGAATGGGC-GGCAAGAGCTC-AAATTTGAAAT--CTGGCCTCCCCC--GGGGGTCCKAGTTGTAA-TTTGCAGAGGATG-CTTCGGGCGCGGCCCC-CGTCTAAG-TTCCTTGGAACAGGACGTCAGAGA-GGGTGAGAATCCCGTCTTGGGCGGGCGGCCCGCGCCCGTGTGAAGCTCCTTCGACGAGTCGAG-TTGTTTGGGAATGCAGCTCTAAGCGGGTGGTAAATTTCATCTAAAGCTAAATACCGGCCGGAGACCGATAGCGCACAAGTAGAGTGATCGAAAGGTTAAAAGCACCTTGAAAAGGGAGTTAAACAGCACGTGAAATTGTTGAAAGGGAAGCGCTTGCGGCCAGACTCGGGGGGCGGGGTTCAGCGGGCGCTCGTCGCCCGTGCACTGCCC-GCTCCCCGGGCCAGCATCAGCTTCGACGGCCGGTCAAAGGCCCCCGGAATGTGTCGTCTCTAGGGACGTCTTATAGCCGGGGGTGCAATGCGGCCCGTCGAGACTGAGGAACGC-GCTCCGGCTCGGATGCTGGCGTAATGGCCGTAAGCGGCCCGTCTTGAAACACGGACCAAGGAGTCTAACATCCACGCGAGTGTTCGGGTGTC-AAACCCGTGCGCGCAGTGAAAGCGAACGGAGGTGGGAG-CCCCCCCCCAGGGCGCACCATCGACCGATCCTGAAGTCTTCGGATGGATTTGAGTA-GGAGCGTGGCCGTTGGGACCCGAAAGATGGTGAACTATGCCTGAATA-GGGTG-AAGCCAGAGG-AAACTCTGGTGGAGGCTCGCAGCGG-TTCTGACGTGCAAATCGA-TCGTCAAATTTGGTGAG-CATTCACGCGTTGCAGCA--------TAAT-TGT-ATATT-TCGTGTCGAA-TTATT-ACTGACTT-GTTT-------TACAGGCAAACCATTGCTGGTGAGCACGGTCTCGATGGATCCGGCCAGTGAGTGATTTCGCTGGA------------------A---------AATATTTCCAAGTCTCGAGGGACATGAATGTTGACAAC-TGGGA--TTTTTATAGCTACACCGGATCTTCTGACCTCCAATTGGAGCGCATGAATGTCTACTTCAACGAGGTGTGCACGA---CCAAGACCC---TTCCCTTCAGCAG--CATACTAACTCA-TTGGAGG------CAAAGGCCTCAAGCAAAAAATACGTTCCCCGTGCGGTGCTTGTTGATCTTGAGCCCGCCGCTCTCGATGCTGTCCGTGCCGGTCCTTTCGGTCAGCTCTTCCGCCCCGAGCCCTCGCCCGTGCCGTCTTCGAGAAGCCAGACATCCTCCTGCTCGACGAGCCCACCAACCATCTCGACGTCAAGAACGTCGCCTGGCTCGAGCAGTACCTCGTCAACTCCCCCTGCACCTCCATCATCGTCTCCCACGACTCCAAGTTCCTCAACAACGTCATCCAGCATGTCATCCTCTACGACCGCTTCAAGCTTCGCCGCTACCGTGGCTGCCTCACCGCCCTCGTCAAGCGTGTCCCCTCCGCCCGCTAAGCTGCCAACCGTCCCCCGCCCAAGAATGAGCATCTGGTACGATAATGC--------------------------AAATGT-----------GATAGGAG--------AAAGATTGATG----------GGGATAAGTGGCTGACTGG--------------ATGGATAGTGTCCTTGGTGACCAGCACGATATCGACCGTGCTAAGCATCTCGGCGTCGATGCCATGTCCTCCGATGACTTGAAAAAGCTCAACAAGAACAAGAAGCTCATCAAGAAGCTCGCTCGCAAGTACGATGCCTTCCTTGCTTCCGACGCCCTTGTCCGACAGATTCCTCGTCTCTTGGGTCCCGGTCTCTCCAAGGGTGAG-TACTCC---------------------CATATTAGAGT--------------CTTGAGATA----CGAAGA--CAGATGGAC-TAA-TTG---------ACAATA-GCCGGTAAATTCCCTACCCCCGT
>CBS115317Trichophyton_rubrum
CATTC-TT-GTCTACC-TCAC-CCGGTTGCCTCGGCGG-GCCGCGC---TCCCCCT-----------------------GCCA-GGGAGAGCCGT-CCGGC--------------------------------GGGCCCCTTCT--------GGGAGCCTCGAGC-CGGACCGCGCCCGCCGGAGGACAGACACC----------AAGAAAAAAT---TCTCT--GAAG-AGCTG-TCAGTCTGAGCGTTTAG--CAAG-C--ACAATCAGTT-AAAACTTTCAACAACGGATCTCTTGGTTCCGGCAT-CGATGAAGAACGCAGCGAAATGCGATAAGTAATGTGAATTGCAGAATTCCGTGAATCATCGAATCTTTGAACGCACATTGCGCCCTCTGGCATTCCGGGGGGCATGCCTGTTCGAGCGTCATTTCAA-CCCCTCAAGCCCGGCTTGTGTGATGGACGACCGTCC-G-GCCCCTCC----------CTTC------GG-----------GGGCG-GGACGCGCCCGAAAAGCAGTGGCCAGGCCGCGATTCCGGCTT--CCTAGGCGAATGGGC-GGCAAGAGCTC-AAATTTGAAAT--CTGGCCTCCCCC--GGGGGTCCGAGTTGTAA-TTTGCAGAGGATG-CTTCGGGCGCGGCCCC-CGTCTAAG-TTCCTTGGAACAGGACGTCAGAGA-GGGTGAGAATCCCGTCTTGGGCGGGCGGCCCGCGCCCGTGTGAAGCTCCTTCGACGAGTCGAG-TTGTTTGGGAATGCAGCTCTAAGCGGGTGGTAAATTTCATCTAAAGCTAAATACCGGCCGGAGACCGATAGCGCACAAGTAGAGTGATCGAAAGGTTAAAAGCACCTTGAAAAGGGAGTTAAACAGCACGTGAAATTGTTGAAAGGGAAGCGCTTGCGGCCAGACTCGGGGGGCGGGGTTCAGCGGGCGCTCGTCGCCCGTGCACTGCCC-GCTCCCCGGGCCAGCATCAGCTTCGACGGCCGGTCAAAGGCCCCCGGAATGTGTCGTCTCTAGGGACGTCTTATAGCCGGGGGTGCAATGCGGCCCGTCGAGACTGAGGAACGC-GCTCCGGCTCGGATGCTGGCGTAATGGCCGTAAGCGGCCCGTCTTGAAACACGGACCAAGGAGTCTAACATCCACGCGAGTGTTCGGGTGTC-AAACCCGTGCGCGCAGTGAAAGCGAACGGAGGTGGGAG-CCCCCCCCCAGGGCGCACCATCGACCGATCCTGAAGTCTTCGGATGGATTTGAGTA-GGAGCGTGGCCGTTGGGACCCGAAAGATGGTGAACTATGCCTGAATA-GGGTG-AAGCCAGAGG-AAACTCTGGTGGAGGCTCGCAGCGG-TTCTGACGTGCAAATCGA-TCGTCAAATTTGGTGAG-CATTCACGCGTTGCAGCA--------TAAT-TGT-ATATT-TCGTGTCGAA-TTATT-ACTGACTT-GTTT-------TACAGGCAAACCATTGCTGGTGAGCACGGTCTCGATGGATCCGGCCAGTGAGTGATTTCGCTGGA------------------A---------AATATTTCCAAGTCTCGAGGGACATGAATGTTGACAAC-TGGGA--TTTTTATAGCTACACCGGATCTTCTGACCTCCAATTGGAGCGCATGAATGTCTACTTCAACGAGGTGTGCACGA---CCAAGACCC---TTCCCTTCAGCAG--CATACTAACTCA-TTGGAGG------CAAAGGCCTCAAGCAAAAAATACGTTCCCCGTGCGGTGCTTGTTGATCTTGAGCCCGCCGCTCTCGATGCTGTCCGTGCCGGTCCTTTCGGTCAGCTCTTCCGCCCCGAGCCCTCGCCCGTGCCGTCTTCGAGAAGCCAGACATCCTCCTGCTCGACGAGCCCACCAACCATCTCGACGTCAAGAACGTCGCCTGGTTCGCGCAGTACCTCGTCAACTCCCCCTGCACCTCCATCATCGTCTCCCACGACTCCAAGTTCCTCAACAACGTCATCCAGCATGTTATCCTCTACGACCGCTTCAAGCTTCGCCGCTACGGTGGGGACCCCCCCGCCCTCGTCAAGCGTGTCCCCTCCGCCCGCTAAGCTGCCAACCGTCCCCCGCCCAAGAATGAGCATCTGGTACGATAATGC--------------------------AAATGT-----------GATAGGAG--------AAAGATTGATG----------GGGATAAGTGGCTGACTGG--------------ATGGATAGTGTCCTTGGTGACCAGCACGATATCGACCGTGCTAAGCATCTCGGCGTCGATGCCATGTCCTCCGATGACTTGAAAAAGCTCAACAAGAACAAGAAGCTCATCAAGAAGCTCGCTCGCAAGTACGATGCCTTCCTTGCTTCCGACGCCCTTGTCCGACAGATTCCTCGTCTCTTGGGTCCCGGTCTCTCCAAGGGTGAG-TACTCC---------------------CATATTAGAGT--------------CTTGAGATA----CGAAGA--CAGATGGAC-TAA-TTG---------ACAATA-GCCGGTAAATTCCCTACCCCCGT
>CBS115318Trichophyton_rubrum
CATTC-TT-GTCTACC-TCAC-CCGGTTGCCTCGGCGG-GCCGCGC---TCCCCCT-----------------------GCCA-GGGAGAGCCGT-CCGGC--------------------------------GGGCCCCTTCT--------GGGAGCCTCGAGC-CGGACCGCGCCCGCCGGAGGACAGACACC----------AAGAAAAAAT---TCTCT--GAAG-AGCTG-TCAGTCTGAGCGTTTAG--CAAG-C--ACAATCAGTT-AAAACTTTCAACAACGGATCTCTTGGTTCCGGCAT-CGATGAAGAACGCAGCGAAATGCGATAAGTAATGTGAATTGCAGAATTCCGTGAATCATCGAATCTTTGAACGCACATTGCGCCCTCTGGCATTCCGGGGGGCATGCCTGTTCGAGCGTCATTTCAA-CCCCTCAAGCCCGGCTTGTGTGATGGACGACCGTCC-G-GCCCCTCC----------CTTC------GG-----------GGGCG-GGACGCGCCCGAAAAGCAGTGGCCAGGCCGCGATTCCGGCTT--CCTAGGCGAATGGGC-GGCAAGAGCTC-AAATTTGAAAT--CTGGCCTCCCCC--GGGGGTCCGAGTTGTAA-TTTGCAGAGGATG-CTTCGGGCGCGGCCCC-CGTCTAAG-TTCCTTGGAACAGGACGTCAGAGA-GGGTGAGAATCCCGTCTTGGGCGGGCGGCCCGCGCCCGTGTGAAGCTCCTTCGACGAGTCGAG-TTGTTTGGGAATGCAGCTCTAAGCGGGTGGTAAATTTCATCTAAAGCTAAATACCGGCCGGAGACCGATAGCGCACAAGTAGAGTGATCGAAAGGTTAAAAGCACCTTGAAAAGGGAGTTAAACAGCACGTGAAATTGTTGAAAGGGAAGCGCTTGCGGCCAGACTCGGGGGGCGGGGTTCAGCGGGCGCTCGTCGCCCGTGCACTGCCC-GCTCCCCGGGCCAGCATCAGCTTCGACGGCCGGTCAAAGGCCCCCGGAATGTGTCGTCTCTAGGGACGTCTTATAGCCGGGGGTGCAATGCGGCCCGTCGAGACTGAGGAACGC-GCTCCGGCTCGGATGCTGGCGTAATGGCCGTAAGCGGCCCGTCTTGAAACACGGACCAAGGAGTCTAACATCCACGCGAGTGTTCGGGTGTC-AAACCCGTGCGCGCAGTGAAAGCGAACGGAGGTGGGAG-CCCCCCCCCAGGGCGCACCATCGACCGATCCTGAAGTCTTCGGATGGATTTGAGTA-GGAGCGTGGCCGTTGGGACCCGAAAGATGGTGAACTATGCCTGAATA-GGGTG-AAGCCAGAGG-AAACTCTGGTGGAGGCTCGCAGCGG-TTCTGACGTGCAAATCGA-TCGTCAAATTTGGTGAG-CATTCACGCGTTGCAGCA--------TAAT-TGT-ATATT-TCGTGTCGAA-TTATT-ACTGACTT-GTTT-------TACAGGCAAACCATTGCTGGTGAGCACGGTCTCGATGGATCCGGCCAGTGAGTGATTTCGCTGGA------------------A---------AATATTTCCAAGTCTCGAGGGACATGAATGTTGACAAC-TGGGA--TTTTTATAGCTACACCGGATCTTCTGACCTCCAATTGGAGCGCATGAATGTCTACTTCAACGAGGTGTGCACGA---CCAAGACCC---TTCCCTTCAGCAG--CATACTAACTCA-TTGGAGG------CAAAGGCCTCAAGCAAAAAATACGTTCCCCGTGCGGTGCTTGTTGATCTTGAGCCCGCCGCTCTCGATGCTGTCCGTGCCGGTCCTTTCGGTCAGCTCTTCCGCCCCGAGCCCTCGCCCGTGCCGTCTTCGAGAAGCCAGACATCCTCCTGCTCGACGAGCCCACCAACCATCTCGACGTCAAGAACGTCGCCTGGCTCGAGCAGTACCTCGTCAACTCCCCCTGCACCTCCATCATCGTCTCCCACGACTCCAAGTTCCTCAACAACGTCATCCAGCATGTCATCCTCTACGACCGCTTCAAGCTTCGCCGCTACCGTGGTGACCTCACCGCCCTCGTCAAGCGTGTCCCCTCCGCCCGCTAAGCTGCCAACCGTCCCCCGCCCAAGAATGAGCATCTGGTACGATAATGC--------------------------AAATGT-----------GATAGGAG--------AAAGATTGATG----------GGGATAAGTGGCTGACTGG--------------ATGGATAGTGTCCTTGGTGACCAGCACGATATCGACCGTGCTAAGCATCTCGGCGTCGATGCCATGTCCTCCGATGACTTGAAAAAGCTCAACAAGAACAAGAAGCTCATCAAGAAGCTCGCTCGCAAGTACGATGCCTTCCTTGCTTCCGACGCCCTTGTCCGACAGATTCCTCGTCTCTTGGGTCCCGGTCTCTCCAAGGGTGAG-TACTCC---------------------CATATTAGAGT--------------CTTGAGATA----CGAAGA--CAGATGGAC-TAA-TTG---------ACAATA-GCCGGTAAATTCCCTACCCCCGT
>CBS116_63TKeratinophyton_evolceanui
CACAC-GT-GTCTACC-ACAC-CCTGTTGCCTTGGCGG-GTC-------TGCCCTC----------------------------GTGGCTGCCGG--------------------------------------GGATCGCCGCTG-------------GCGTCCC-GGGCCCGTACCCGCCGATGGACA-----------------CCCTGAACC---CTC-T--GTGAATCCAGTAT-GTCTGAGCAG-TAAAGC--------AAATGAAAT-AAAACTTTCAACAATGGATCTCTTGGTTCTGGCAT-CGATGAAGAACGCAGCGAAATGCGATAAGTAATGTGAATTGCAGAATTCCGTGAATCATCGAATCTTTGAACGCACATTGCGCCCTCTGGTATTCCGGGGGGCATGCCTGTTCGAGCGTCATTGCAA-CCCCTCAAGCTCGGCTTGTGTGTTGGGCCATCGTCCCA---CCCAGT---------------------------------------GGACGGGCCTGCAATGCAGTGGCAGCACCGCA---CCGGTGT---CTGAGTGTATGGGC-GGCAAAAGCTC-AAATTTGAAAT--CTGGCC-CCGTC--AGGAGCCCGAGTTGTAA-TTTGGAGAGGACA-CTTCGGGTGTGGCTGC-GGCGTAAG-TCCCTTGGAACAGGGCGTCATAGA-GGGTGAGAATCCCGTCTTGCGCCGCCGGACCACGCCCATGCGAAGTTCCTTCGACGAGTCGAG-TTGTTTGGGAATGCAGCTCTAAGTGGGTGGTAAATTTCATCTAAAGCTAAATATTGGCCAGAGACCGATAGCGAACAAGTAGAGTGATCGAAAGGTTAAAAGCACCTTGAAAAGGGAGTTAAATAGCACGTGAAATTGTTGAAAGGGAAGCGCTTGCAACCAGACTCGGTCGTGGGGGCTCAGCGGGCATGCAT-GCCCGTGTACTCCCC-CGCGTTCGGGCCAGCATCGGTTCCGGCGGTTGGTCAAAGACCTCTGGAATGTGTCGTCCTCCGGGACGTCTTATAGCCAGGGGTGCAATGCTGCCAGCCGGGACCGAGGATCGC-GCTTCGGCACGGATGCTGGCATAATGGTTGTAAGCGGCCCGTCTTGAAACACGGACCAAGGAGTCTAACATCCACGCGAGTGTTCGGGTGTC-AAACCCGTGCGCGCAGTGAAAGCGAACGGAGGTAGGAGC----CCTCACGGGTGCACTATCGACCGATCCTGAAGTCTTCGGATGGATTTGAGTA-GGAGCGTGGCTGTTGGGACCCGAAAGATGGTGAACTATGCCTGAATA-GGGTG-AAGCCAGAGG-AAACTCTGGTGGAGGCTCGCAGCGG-TTCTGACGTGCAAATCGA-TCGTCAAATTTGGTAAGCTTCGCAACCATGAAAGTCGCA-----TACT-TTG-ACCCC-------TCCA-GCTCTTGCTAACAC-G--TGTCCGTGTACAGGCAAAACATCGCTGGTGAACATGGCCTCGATGGTTCCGGCATGTAAGTTTACT-------------------------------------GTGGATGGTGCCCGCCGGCAATTCGGATCTAACGAC-------CTCAAAACAGGTACGCTGGATCTTCTGATCTTCAGCTTGAGCGCATGAACGTCTATTTCAACGAGGTAGATCCCG---CTTGATTCC---GTCTCTTGCTCGAACTTTTCTTAACGC-------CCCGTCCCTTAGGCTTCTGGCAAGAAATATGTTCCCCGTGCCGTCCTCGTCGATCTCGAACCCGGTACCATGGAAGCCGTCAAAGCTGGTCCTTTCGGCGAACTTTTCCGTCCCGAGCACTTGCCCGTGCTGTGTTCGAGAACCCCGATATCCTCTTGCTCGACGAGCCCACCAACCATCTTGATGTCAAGAACGTCGCCTGGCTCGAGCAATACCTCATCGACTCCCCCTGCACTTCGATCATCGTCTCCCACGACAGTGGTTTCTTGAACAATGTGATCCAACACGTTATCCACTACGAGCGGTTCAAGCTCCGCCGCTACCGTGTAAACCTCACAGAGTTCGTCGAGGAAGTGCCCTCCGCCCGGTAAGCTGCCCTCCATCCCCCGCCCTGGAATGAGCATCTGGTATGTC------------------------GACTACGGAAAATTGTTC-------------------------------GAGGGTTGTTCAGGTTGTTTGGGCTGACGATATGGTTGTG-----ATAAATAGTGTTCTCGGTGACCAGCACGACATCGACCGTGCGAAGCACCACGGTTACGATGCCATGTCCGCCGATGACTTGAAGAAGCTCAACAAGAACAAGAAGCTTATCAAGAAGTTGGCTCGCAAGTACGATGCTTTCGTCGCTTCCGATGCCTTGATCAAACAGATTCCTCGTCTCTTGGGCCCCGGTCTCTCCAAGGGTTCGTTCTACCC--------------GCCATTCACCTTGAAGCCAACC---------------ATCGAATTGGCG---ATTACTGACTCTC----------ACTCCTTTA-GCTGGTAAATTCCCCACCCCCGT
>CBS117155TArthroderma_eboreum
CATTC-TT-GTCTAC--TGAC-CCAGTTGCCTCGGCGG-GCCGTT------CCG------------------------------CCCGCGGCCGG-CCGGAAGCCGCTTGAG----------------CCCTAGGG-----CTTC-------GGCGG-----CCC-TGGTCTGCGCCCGCCGATGGACAGTC-----------------TAAAAT---TCTTT--ATAT--ATCG-GCCGTCTGAGCGTATAAAGC--------AAATCAATT-AAAACTTTCAACAACGGATCTCTTGGTTCCGGCAT-CGATGAAGAACGCAGCGAAATGCGATAAGTAATGTGAATTGCAGAATTCCGTGAATCATCGAATCTTTGAACGCACATTGCGCCCCCTGGTATTCCGGGGGGCATGCCTGTTCGAGCGTCATTGCAA--CCCTCAAGCTCGGCTTGTGTGATGGACGACCGTCCCG----CCCTT------------------------------AGGGGGTG-GGACGCGCCCGAAAAGCAGTGGCTAGGCCGCGATTCCGGCGC---CTGAGCGAATGGGC-GGCAAAAGCTC-AAATTTGAAAT--CTGGCT-CCTTA---GGGGTCCGAGTTGTAA-TTTGTAGAGGATG-CTTCGGGTGTGGCCAC-GGCCTAAG-TTCCTTGGAACAGGACGTCATAGA-GGGTGAGAATCCCGTCTTGGGCGGTTGGCCCACGCCCGTGTGAAGCTCCTTCGACGAGTCGAG-TTGTTTGGGAATGCAGCTCTAAGCGGGTGGTAAATTTCATCTAAAGCTAAATATTGGCCGGAGACCGATAGCGCACAAGTAGAGTGATCGAAAGGTTAAAAGCACCTTGAAAAGGGAGTTAAACAGCACGTGAAATTGTTGAAAGGGAAGCGCTTGCGGCCAGACTC-GGGCGCGAGGTTCAGCGGGTGCGTGTCACCCGTGCACTCCTC-GCCGCCCGGGCCAGCATCAGTTCTGACGGCCGGTCAAAGGCCCCCGGAATGTGTCGTCTCTAGGGACGTCTTATAGCCGGGGGTGCAATGCGGCCCGTCGGGACTGAGGAACGC-GCTTCGGCTCGGATGCTGGCGTAATGGCCGTAAGCGGCCCGTCTTGAAACACGGACCAAGGAGTCTAACATCCACGCGAGTGTTCGGGTGTC-AAACCCGTGCGCGCAGTGAAAGCGAACGGAGGTGGGAG-----CC-TTAGGGCGCACCATCGACCGATCCTGAAGTCTTCGGATGGATTTGAGTA-GGAGCGTGGCCGTTGGGACCCGAAAGATGGTGAACTATGCCTGAATA-GGGTG-AAGCCAGAGG-AAACTCTGGTGGAGGCTCGCAGCGG-TACTGACGTGCAAATCGA-TCGTCAAATTTGGTAAG-CAT-CAGACA--ACAT----------ACTT-GAT-A-CGGAGGGTG-TCCA-TCCTG-ACTGACTC-GATT----GTGTATAGGCAAACCATTGCTGGCGAGCACGGCCTCGATGGATCCGGCCAGTGAGTGCTTTTCTTCCACCAAGAGGGTTTGGGCCTC-------GAAGGAGG---------GGAGGATTCCTGTTATTGACA---CGGAG-----TTATAGCTACACTGGATCTTCTGATCTCCAATTGGAGCGCATGAACGTCTACTTTAACGAGGTAAGCACGA---CCAAGACCC---GTCGCCTCAGCAG--CATACTGACTCA-TTGGAGG------CAAAGGCCTCTAGCAAAAAATATGTTCCGCGTGCGGTGCTCGTTGATCTCGAGCCCGCCGCGCTCGATGCCGTCCGCGCCGGTCCTTTCGGCCAGCTCTTCCGCCCCGAGCCCTTGCCCGTGCCGTCTTCGAGAAGCCCGACATCCTCTTACTCGATGAGCCCACCAACCATCTCGACGTCAAGAACGTTGCCTGGCTCGAGGATTACCTCACCAACTCCCCATGCACATCCATCATCGTCTCCCACGACTCCAAGTTCTTGAACAACGTCATCCAGCACGTCATCCTCTACGATCGCTTCAAGCTTCGCCGTTACCGCGGTGACTTGACCGCCCTCGTCAAGCGTGTCCCATCTGCCCGCTAAGCTGCCAACCCTTCCTCGCCCAAGAATGAGCATCTGGTACGTCTCGACC-------------------------TGGGAT------------ATGCATG------GGGGAGATATGAAAGATAGCAGAGCATGGGATTGCTGACGGG--------------AGAAATAGTGTCCTCGGTGACCAGCACGATATCGATCGTGCTAAGCATCTCGGCGTCGATGCCATGTCCTCTGACGATTTGAAGAAGCTCAACAAGAACAAGAAGCTCATCAAGAAGCTCGCACGCAAGTACGATGCTTTCCTCGCTTCCGACACCTTGGTCCGACAGATTCCTCGTCTCTTGGGTCCCGGTCTCTCCAAAGGTTAG-TTAACCC--------------------CGTCCTTAAATGCT-----------------GTACTATCC-AGT--TGTACTAACATAT-TGAA-------CTTTCCA-GCCGGTAAATTCCCTACCCCCGT
>CBS117539Trichophyton_rubrum
CATTC-TT-GTCTACC-TCAC-CCGGTTGCCTCGGCGG-GCCGCGC---TCCCCCT-----------------------GCCA-GGGAGAGCCGT-CCGGC--------------------------------GGGCCCCTTCT--------GGGAGCCTCGAGC-CGGACCGCGCCCGCCGGAGGACAGACACC----------AAGAAAAAAT---TCTCT--GAAG-AGCTG-TCAGTCTGAGCGTTTAG--CAAG-C--ACAATCAGTT-AAAACTTTCAACAACGGATCTCTTGGTTCCGGCAT-CGATGAAGAACGCAGCGAAATGCGATAAGTAATGTGAATTGCAGAATTCCGTGAATCATCGAATCTTTGAACGCACATTGCGCCCTCTGGCATTCCGGGGGGCATGCCTGTTCGAGCGTCATTTCAA-CCCCTCAAGCCCGGCTTGTGTGATGGACGACCGTCC-G-GCCCCTCC----------CTTC------GG-----------GGGCG-GGACGCGCCCGAAAAGCAGTGGCCAGGCCGCGATTCCGGCTT--CCTAGGCGAATGGGC-GGCAAGAGCTC-AAATTTGAAAT--CTGGCCTCCCCC--GGGGGTCCGAGTTGTAA-TTTGCAGAGGATG-CTTCGGGCGCGGCCCC-CGTCTAAG-TTCCTTGGAACAGGACGTCAGAGA-GGGTGAGAATCCCGTCTTGGGCGGGCGGCCCGCGCCCGTGTGAAGCTCCTTCGACGAGTCGAG-TTGTTTGGGAATGCAGCTCTAAGCGGGTGGTAAATTTCATCTAAAGCTAAATACCGGCCGGAGACCGATAGCGCACAAGTAGAGTGATCGAAAGGTTAAAAGCACCTTGAAAAGGGAGTTAAACAGCACGTGAAATTGTTGAAAGGGAAGCGCTTGCGGCCAGACTCGGGGGGCGGGGTTCAGCGGGCGCTCGTCGCCCGTGCACTGCCC-GCTCCCCGGGCCAGCATCAGCTTCGACGGCCGGTCAAAGGCCCCCGGAATGTGTCGTCTCTAGGGACGTCTTATAGCCGGGGGTGCAATGCGGCCCGTCGAGACTGAGGAACGC-GCTCCGGCTCGGATGCTGGCGTAATGGCCGTAAGCGGCCCGTCTTGAAACACGGACCAAGGAGTCTAACATCCACGCGAGTGTTCGGGTGTC-AAACCCGTGCGCGCAGTGAAAGCGAACGGAGGTGGGAG-CCCCCCCCCAGGGCGCACCATCGACCGATCCTGAAGTCTTCGGATGGATTTGAGTA-GGAGCGTGGCCGTTGGGACCCGAAAGATGGTGAACTATGCCTGAATA-GGGTG-AAGCCAGAGG-AAACTCTGGTGGAGGCTCGCAGCGG-TTCTGACGTGCAAATCGA-TCGTCAAATTTGGTGAG-CATTCACGCGTTGCAGCA--------TAAT-TGT-ATATT-TCGTGTCGAA-TTATT-ACTGACTT-GTTT-------TACAGGCAAACCATTGCTGGTGAGCACGGTCTCGATGGATCCGGCCAGTGAGTGATTTCGCTGGA------------------A---------AATATTTCCAAGTCTCGAGGGACATGAATGTTGACAAC-TGGGA--TTTTTATAGCTACACCGGATCTTCTGACCTCCAATTGGAGCGCATGAATGTCTACTTCAACGAGGTGTGCACGA---CCAAGACCC---TTCCCTTCAGCAG--CATACTAACTCA-TTGGAGG------CAAAGGCCTCAAGCAAAAAATACGTTCCCCGTGCGGTGCTTGTTGATCTTGAGCCCGCCGCTCTCGATGCTGTCCGTGCCGGTCCTTTCGGTCAGCTCTTCCGCCCCGAGCCCTCGCCCGTGCCGTCTTCGAGAAGCCAGACATCCTCCTGCTCGACGAGCCCACCAACCATCTCGACGTCAAGAACGTCGCCTGGCTCGAGCAGTACCTCGTCAACTCCCCCTGCACCTCCATCATCGTCTCCCACGACTCCAAGTTCCTCAACAACGTCATCCAGCATGTCATCCTCTACGACCGCTTCAAGCTTCGCCGCTACCGTGGTGACCTCACCGCCCTCGTCAAGCGTGTCCCCTCCGCCCGCTAAGCTGCCAACCGTCCCCCGCCCAAGAATGAGCATCTGGTACGATAATGC--------------------------AAATGT-----------GATAGGAG--------AAAGATTGATG----------GGGATAAGTGGCTGACTGG--------------ATGGATAGTGTCCTTGGTGACCAGCACGATATCGACCGTGCTAAGCATCTCGGCGTCGATGCCATGTCCTCCGATGACTTGAAAAAGCTCAACAAGAACAAGAAGCTCATCAAGAAGCTCGCTCGCAAGTACGATGCCTTCCTTGCTTCCGACGCCCTTGTCCGACAGATTCCTCGTCTCTTGGGTCCCGGTCTCTCCAAGGGTGAG-TACTCC---------------------CATATTAGAGT--------------CTTGAGATA----CGAAGA--CAGATGGAC-TAA-TTG---------ACAATA-GCCGGTAAATTCCCTACCCCCGT
>CBS117723Trichophyton_interdigitale
CATTC-TT-GTCTACA-TTAC-TCGGTTGCCTCGGCGG-GCCGCG-------CTCT------------------------CCC-AGGAGAGCCGT-TCGGC--------------------------------GAGCCTCTCTT-------TAGTGGCTAAACGC-TGGACCGCGCCCGCCGGAGGACAGACGC-------------AAAAAAAT---TCTTTCAGAAG-AGCTG-TCAGTCTGAGCGT-TAG--CAAGCA--AAAATCAGTT-AAAACTTTCAACAACGGATCTCTTGGTTCCGGCAT-CGATGAAGAACGCAGCGAAATGCGATAAGTAATGTGAATTGCAGAATTCCGTGAATCATCGAATCTTTGAACGCACATTGCGCCCCCTGGCATTCCGGGGGGCATGCCTGTTCGAGCGTCATTTCAG-CCCCTCAAGCCCGGCTTGTGTGATGGACGACCGTCC-G-GCGCCCCC----------GTCT-TT-GGGG-----------GTGCG-GGACGCGCCCGAAAAGCAGTGGCCAGGCCGCGATTCCGGCTT--CCTAGGCGAATGGGC-GGCAAGAGCTC-AAATTTGAAAT--CTGGCCTCCCCC--GGGGGCCCGAGTTGTAA-TTTGCAGAGGATG-CTTCGGGTGCGGCCGC-CGTCTAAG-TTCCTTGGAACAGGACGTCAGAGA-GGGTGAGAATCCCGTCTTGGGCGGGCGGTCCGCGCCCGTGTGAAGCTCCTTCGACGAGTCGAG-TTGTTTGGGAATGCAGCTCTAAGCGGGTGGTAAATTTCATCTAAAGCTAAATATTGGCCGGAGACCGATAGCGCACAAGTAGAGTGATCGAAAGGTTAAAAGCACCTTGAAAAGGGAGTTAAACAGCACGTGAAATTGTTGAAAGGGAAGCGCTTGCGGCCAGACTC-GGGGGCGGGGTTCAGCGGGTGCTCGTCGCCCGTGTATTCCTC-GTCTCCCGGGCCAGCATCAGTTTCGACGGCCGGTCAAAGGCCCCCGGAATGTGTCGTCTCTCGGGACGTCTTATAGCCGGGGGTGCAATGCGGCCCGTCGGGACTGAGGAACGC-GCTCCGGCTCGGATGCTGGCGTAATGGCCGTAAGCGGCCCGTCTTGAAACACGGACCAAGGAGTCTAACATCCACGCGAGTGTTCGGGTGTC-AAACCCGTGCGCGCAGTGAAAGCGAACGGAGGTGGGAG-----CC-TTAGGGCGCACCATCGACCGATCCTGAAGTCTTCGGATGGATTTGAGTA-GGAGCGTGGCCGTTGGGACCCGAAAGATGGTGAACTATGCCTGAATA-GGGTG-AAGCCAGAGG-AAACTCTGGTGGAGGCTCGCAGCGG-TTCTGACGTGCAAATCGA-TCGTCAAATTTGGTGAG-CATTCATGCGTTGCAGCA--------TAAT-TGT-ATATT-TSGTGTCGAG-TTGTT-ACTGACTT-GGTT-------TACAGGCAAACCATTGCTGGTGAGCACGGTCTCGATGGATCCGGCCAGTGAGTGATTCTGCAAG-----------------------------AAAAAGTTCCGGTCTTGAGGGACTTGAACGTTGACAAC-TGGGA--TTTCTATAGCTACACCGGATCTTCTGACCTCCAATTGGAGCGCATGAATGTCTACTTCAACGAGGTGTGCACGA---CCAAGACCC---TTCCCTTCAGCAG--CATACTAACTCA-TTGGAGG------CAAAGGCCTCAAGCAAAAAATACGTTCCCCGTGCGGTTCTTGTTGATCTTGAGCCCGCCGCTCTCGATGCTGTCCGCGCCGGTCCTTTTGGTCAGCTCTTCCGCCCCGAGCCCTCGCCCGTGCCGTCTTCGAGAAGCCTGATATCCTCCTGCTCGACGAGCCCACCAACCATCTCGACGTCAAGAACGTCGCCTGGCTCGAGCAGTACCTCGTCAACTCCCCCTGCACCTCCATCATCGTCTCCCACGACTCCAAGTTCCTTAACAACGTCATCCAGCATGTCATCCTCTACGACCGCTTCAAGCTCCGCCGCTACCGTGGTGACTTGACCGCCCTCGTCAAGCGTGTCCCCTCGGCCCGCTAAGCTGCCAACCGTCCCTCGCCCAAGAATGAGCATCTGGTACGATAATGC--------------------------AAAGGT-----------GATAAGAG--------AAAGAATGATA----------GGGATAAGTGGCTGACTGG--------------ATGGGTAGTGTCCTTGGTGACCAGCATGATATCGACCGTGCTAAGCATCTCGGCGTCGATGCCATGTCCTCCGATGATTTGAAGAAGCTCAACAAGAACAAGAAGCTCATTAAGAAGCTCGCTCGCAAGTACGATGCTTTCCTTGCTTCCGATGCCCTTGTCCGACAGATTCCCCGTCTCTTGGGCCCCGGTCTCTCTAAGGGTGAG-TACTCC---------------------CATATTCGAAT--------------CTTCAGATATWGTTGAAGA--CAGGCCGAC-TAA-TTG---------ACAATA-GCCGGTAAATTCCCTACCCCCGT
>CBS117724Trichophyton_mentagrophytes
CATTC-TT-GTCTACC-TTAC-TCGGTTGCCTCGGCGG-GCCGCG-------CTCT------------------------CCC-AGGAGAGYCGT-TCGGC--------------------------------GAGCCTCTCTT-------TAGTGGCTAAACGC-TGGACCGCGCCCGCCGGAGGACAGACGC-------------AAAAAAAT---TCTTTCAGAAG-AGCTG-TCAGTCTGAGCGT-TAG--CAAGCA--AAAATCAGTT-AAAACTTTCAACAACGGATCTCTTGGTTCCGGCAT-CGATGAAGAACGCAGCGAAATGCGATAAGTAATGTGAATTGCAGAATTCCGTGAATCATCGAATCTTTGAACGCACATTGCGCCCCCTGGCATTCCGGGGGGCATGCCTGTTCGAGCGTCATTTCAG-CCCCTCAAGCCCGGCTTGTGTGATGGACGACCGTCC-G-GCGCCCCC----------GTCT-TT-GGGG-----------GTGCG-GGACGCGCCCGAAAAGCAGTGGCCAGGCCGCGATTCCGGCTT--CCTAGGCGAATGGGC-GGCAAGAGCTC-AAATTTGAAAT--CTGGCCTCCCCC--GGGGGCCCGAGTTGTAA-TTTGCAGAGGATG-CTTCGGGTGCGGCCGC-CGTCTAAG-TTCCTTGGAACAGGACGTCAGAGA-GGGTGAGAATCCCGTCTTGGGCGGGCGGTCCGCGCCCGTGTGAAGCTCCTTCGACGAGTCGAG-TTGTTTGGGAATGCAGCTCTAAGCGGGTGGTAAATTTCATCTAAAGCTAAATATTGGCCGGAGACCGATAGCGCACAAGTAGAGTGATCGAAAGGTTAAAAGCACCTTGAAAAGGGAGTTAAACAGCACGTGAAATTGTTGAAAGGGAAGCGBTTGCGGYCAGATTC-GGGGGCGGGGTTCAGCGGGTGCTCGTCGCCCGTGTATTCCTC-GTCTCCCGGGCCAGCATCAGTTTCGACGGCCGGTCAAAGGCCCCCGGAWTGYGTCGTCTCTCGGGACGTCTTATAGCCGGGGGTGCAATGCGGCCCGTCGGGACTGAGGAACGC-GCTCCGGCTCGGATGCTGGCGTAATGGCCGTAAGCGGCCCGTCTTGAAACACGGACCAAGGAGTCTAACATCCACGCGAGTGTTCGGGTGTC-AAACCCGTGCGCGCAGTGAAAGCGAACGGAGGTGGGAG-----CC-CTAGGGCGCACCATCGACCGATCCTGAAGTCTTCGGATGGATTTGAGTA-GGAGCGTGGCCGTTGGGACCCGAAAGATGGTGAACTATGCCTGAATA-GGGTG-AAGCCAGAGG-AAACTCTGGTGGAGGCTCGCAGCGG-TTCTGACGTGCAAATCGA-TCGTCAAATTTGGTGAG-CATTCATGCGTTGCAGCA--------TAAT-TGT-ATATT-TCGTGTCGAG-TTGTT-ACTGACTT-GGTT-------TACAGGCAAACTATTGCTGGTGAGCATGGTCTCGATGGATCCGGCCAGTGAGTGATTCTGCAAG------------------------------AAAAGTCCCGGTCTTGAGGGACTTGAATGTTGACAAC-TGGGA--TTTCTACAGCTACACCGGATCTTCTGACCTCCAATTGGAGCGCATGAATGTCTACTTCAACGAGGTGTGCACGA---CCAAGACCC---TTCCCTTCAGCAG--CATACTAACTCA-TTGGAGG------CAAAGGCCTCAAGCAAAAAATACGTTCCCCGTGCGGTTCTTGTTGATCTTGAGCCCGCCGCTCTCGATGCTGTCCGCGCCGGTCCTTTCGGTCAGCTCTTCCGCCCCGAGCCCTCGCCCGTGCCGTCTTCGAGAAGCCTGATATCCTCCTGCTCGACGAGCCCACAAACCATCTCGACGTCAAGAACGTCGCCTGGCTCGAGCAGTACCTCGTCAACTCCCCCTGCACCTCCATCATCGTCTCCCACGACTCCAAGTTCCTTAACAACGTCATCCAGCATGTCATCCTCTACGACCGCTTCAAGCTCCGCCGCTACCGTGGTGACTTGACCGCCCTCGTCAAGCGTGTCCCCTCGGCCCGCTAAGCTGCCAACCGTCCCTCGCCCAAGAATGAGCATCTGGTACGATAATGC--------------------------AAAGGT-----------GATAAGAG--------AAAGAATGATA----------GGGATAAGTGGCTGACTGG--------------ATGGGTAGTGTCCTTGGTGACCAGCATGATATCGACCGTGCTAAGCATCTCGGCGTCGATGCCATGTCCTCCGATGATTTGAAGAAGCTCAACAAGAACAAGAAGCTCATTAAGAAGCTCGCTCGCAAGTACGATGCTTTCCTTGCTTCCGATGCCCTTGTCCGACAGATTCCCCGTCTCTTGGGTCCCGGTCTCTCTAAGGGTGAG-TACTCC---------------------CATATTCGAAT--------------CTTCAGATATTGTTGAAGA--CAGGCCGAC-TAA-TTG---------ACAATA-GCCGGTAAATTCCCTACCCCCGT
>CBS117_63TKeratinophyton_indicum
CACAC-GT-GTCTACC-ACAC-TCTGTTGCCTTGGTGG-GCC-------TGCCCCC----------------------------GTGGCTGCCGG--------------------------------------GGAACGCCGCCG------------CGCGTCCC-GGGCCCGTGCCCACCGATGGAAA----------------ACCCTGAACC---CTC-T--GTGAATCTAGTGT-GTCTGAGCGA-TAGAGC--------AAATGAAAC-AAAACTTTCAACAATGGATCTCTTGGTTCTGGCAT-CGATGAAGAACGCAGCGAAATGCGATAAGTAATGTGAATTGCAGAATTCCGTGAATCATCGAATCTTTGAACGCACATTGCGCCCTCTGGTATTCCGGGGGGCATGCCTGTTCGAGCGTCATTGCAA-CCCCTCAAGCTCGGCTTGTGTGTTGGGCCACCGTCCCC-GCGTGTGT---------------------------------------GGACGGGCCTCAAAGGCAGTGGCGGCGCCGAGATACCGGTGT---CTGAGTGTATGGGC-GGCAAAAGCTC-AAATTTGAAAT--CTGGCC-CCGTC--AGGAGCTCGAGTTGTAA-TTTGGAGAGGACA-CTTCGGATGTGGCCGC-GGCGTAAG-TCCCTTGGAACAGGGCGTCATAGA-GGGTGAGAATCCCGTCTTGCGCCGCCGGACCACGCCCATGCGAAGTTCCTTCGACGAGTCGAG-TTGTTTGGGAATGCAGCTCTAAGTGGGTGGTAAATTTCATCTAAAGCTAAATATTGGCCAGAGACCGATAGCGAACAAGTAGAGTGATCGAAAGGTTAAAAGCACCTTGAAAAGGGAGTTAAATAGCACGTGAAATTGTTGAAAGGGAAGCGCTTGCAACCAGACTCGGTCGCGGGGGCTCATCGGGCATGCTT-GCCCGTGTACTCCCC-CGCGTTCGGGCCAGCATCGGTTCCGGCGGTTGGTGAAAGGCCCCTGGAATGTGTCTTCCTCCGGGACGTCTTATAGCCAGGGGCGCAATGCTGCCAGCCGGGACCGAGGAACGC-GCTTCGGCACGGATGCTGGCATAATGGTTGTAAGCGGCCCGTCTTGAAACACGGACCAAGGAGTCTAACATCCACGCGAGTGTTCGGGTGTC-AAACCCGTGCGCGCAGTGAAAGCGAACGGAGGTAGGAGC----CCTCACGGGTGCACTATCGACCGATCCTGAAGTCTTCGGATGGATTTGAGTA-GGAGCGTGGCTGTTGGGACCCGAAAGATGGTGAACTATGCCTGAATAGGGGTG-AAGCCAGAGG-AAACTCTGGTGGAGGCTCGCAGCGG-TTCTGACGTGCAAATCGT-TCGTCAAATTTGGTAAGCTCCGCAAGCATACATATCGCG-----TGCT-TTC-GCCTT-------CCCA-GGCTTTGCTAATTG----TGTCCACGTACAGGCAAAACATCGCTGGTGAACATGGTCTCGATGGTTCCGGCATGTAAGTGTGCT------------------------------------GGTTGATGGACATCTCCAACGATTCACCTTTGACAAC-------CTTGAAACAGGTATGCTGGGTCTTCTGAACTCCAGCTTGAGCGTATGAACGTTTATTTCAACGAGGTGAATTTGA---ATTGGCAAT---ATCCTACACTCAGTCCTTGCTTACCAC------------TCTCCAGGCCTCTGGCGGAAAATATGTCCCCCGTGCCGTCCTCGTCGACCTTGAACCCGGTACCATGGAAGCCGTCAAAGCTGGACCATTCGGTGAACTATTCCGTCCCGAGCACTTGCCCGTGCCGTGTTCGAAGACCCCGATATTCTCTTGCTCGACGAGCCCCCCAACCACTTGGACGTCGTCAACGTCGCCTGGCTCGGGGAATACCTCATCAACTCCCCCTGCACATCCATCATCGTGTCCCATGACAGCAAGTTCTTGAACAACGTCATTCAGCACGTCATCCACTACGAGCGCTTCAAACTCCGCCGCTACCGCGGTAACCTCACGGAGTTTGCCAAGAAGTGCCCGTCCGCCAGGTAAGCTCCCCTCCATTCCTCGCCCTGGAATGAGCATCTGGTATGTCGACCACGAT--------------GGACAATGGACGGTTGCCT----------------------------------GGTGGATTGAATGGTTCGAGCTGACGATACGGCTGTG-----ATGAATAGTGTTCTCGGTGACCAGCACGACATCGATCGTGCTAAGCACCACGGTTACGATGCCATGTCCGCCGACGACTTGAAGAAGCTCAACAAGAACAAGAAGCTCATCAAGAAGCTGGCCCGCAAGTACGATGCTTTCGTCGCTTCCGACGCTTTGATCAAGCAGATTCCTCGTCTCTTGGGTCCTGGTCTCTCCAAGGGTTCG-TATATTT-----------CTACGCCCGCATTTTGAAACTACAT------------------------------CTCGCTGACATCA-------------CTCCTA-GCCGGTAAATTCCCCACCCCCGT
>CBS118534Trichophyton_rubrum
CATTC-TT-GTCTACC-TCAC-CCGGTTGCCTCGGCGG-GCCGCGC---TCCCCCT-----------------------GCCA-GGGAGAGCCGT-CCGGC--------------------------------GGGCCCCTTCT--------GGGGGCCTCGAGC-CGGACCGCGCCCGCCGGAGGACAGACACC----------AAG-GAAAAT---TCTCT--GAAG-GGCTG-TCAGTCTGAGCGTTTAG--CAAG-C--ACAATCAGTTAAAAACTTTCAACAACGGATCTCTTGGTTCCGGCAT-CGATGAAGAACGCAGCGAAATGCGATAAGTAATGTGAATTGCAGAATTCCGTGAATCATCGAATCTTTGAACGCACATTGCGCCCTCTGGCATTCCGGGGGGCATGCCTGTTCGAGCGTCATTTCAA-CCCCTCAAGCCCGGCTTGTGTGATGGACGACCGTCC-G-GCCCCTCC----------CTTC------GG-----------GGGCG-GGACGCGCCCGAAAAGCAGTGGCCAGGCCGCGATTCCGGCTT--CCTGGGCGAATGGGC-GGCAAGAGCTC-AAATTTGAAAT--CTGGCCTCCCCC--GGGGGTCTGAGTTGTAA-TTTGCAGAGGATG-CTTCGGGCGCGGCCCC-CGTCTAAG-TTCCTTGGAACAGGACGTCAGAGA-GGGTGAGAATCCCGTCTTGGGCGGGCGGCCCGCGCCCGTGTGAAGCTCCTTCGACGAGTCGAG-TTGTTTGGGAATGCAGCTCTAAGCGGGTGGTAAATTTCATCTAAAGCTAAATACCGGCCGGAGACCGATAGCGCACAAGTAGAGTGATCGAAAGGTTAAAAGCACCTTGAAAAGGGAGTTAAACAGCACGTGAAATTGTTGAAAGGGAAGCGTTTGCGGCCAGACTCGGGGGGCGGGGTTCAGCGGGCGCTCGTCGCCCGTGCACTGCCC-GCTCCCCGGGCCAGCATCAGCTTCGACGGCCGGTCAAAGGCCCCCGGAATGTGTCGTCTCTAGGGACGTCTTATAGCCGGGGGTGCAATGCGGCCCGTCGAGACTGAGGAACGC-GCTCCGGCTCGGATGCTGGCGTAATGGCCGTAAGCGGCCCGTCTTGAAACACGGACCAAGGAGTCTAACATCCACGCGAGTGTTCGGGTGTC-AAACCCGTGCGCGCAGTGAAAGCGAACGGAGGTGGGAG--CCCCCCCCAGGGCGCACCATCGACCGATCCTGAAGTCTTCGGATGGATTTGAGTA-GGAGCGTGGCCGTTGGGACCCGAAAGATGGTGAACTATGCCTGAATA-GGGTG-AAGCCAGAGG-AAACTCTGGTGGAGGCTCGCAGCGG-TTCTGACGTGCAAATCGA-TCGTCAAATTTGGTGAG-CATTCACGCGTTGCAGCA--------TAAT-TGT-ATATT-TCGTGCCGAA-TTATT-ACTGACTT-GTTT-------TACAGGCAAACCATTGCTGGTGAGCACGGTCTCGATGGATCCGGCCAGTGAGTGATTTCGCTGGA------------------A---------AATATTTCCAAGTCTCGAGGGACATGAATGTTGACAAC-TGGGA--TTTTTATAGCTACACCGGATCTTCTGACCTCCAATTGGAGCGCATGAATGTCTACTTCAACGAGGTGTGCACGA---CCAAGACCC---TTCCCTTCAGCAG--CATACTAACTCA-TTGGAGG------CAAAGGCCTCAAGCAAAAAATACGTTCCCCGTGCGGTGCTTGTTGATCTTGAGCCCGCCGCTCTCGATGCTGTCCGTGCCGGTCCTTTCGGTCAGCTCTTCCGCCCCGAGCCCTCGCCCGTGCCGTCTTCGAGAAGCCAGACATCCTCCTGCTCGACGAGCCCACCAACCATCTCGACGTCAAGAACGTCGCCTGGCTCGAGCAGTACCTCGTCAACTCCCCCTGCACCTCCATCATCGTCTCCCACGACTCCAAGTTCCTCAACAACGTCATCCAGCACGTCATCCTCTACGACCGCTTCAAGCTTCGCCGCTACCGTGGTGACCTCACCGCCCTCGTCAAGCGTGTCCCCTCCGCCCGCTAAGCTGCCAACCGTCCCCCGCCCAAGAATGAGCATCTGGTACGATAATGC--------------------------AAATGT-----------GATAGGAG--------AAAGATTGATG----------AGGATAAGCGGCTGACTGG--------------ATGGATAGTGTCCTTGGTGACCAGCACGATATCGACCGTGCTAAGCATCTCGGCGTCGATGCCATGTCCTCCGATGACTTGAAAAAGCTCAACAAGAACAAGAAGCTCATCAAGAAGCTCGCTCGCAAGTACGATGCCTTCCTTGCTTCCGACGCCCTTGTCCGACAGATTCCTCGTCTCTTGGGTCCCGGTCTCTCCAAGGGTGAG-TACTCC---------------------CATATTAGAGT--------------CTTGAGATA----CGAAGA--CAGATGGAC-TAA-TTG---------ACAATA-GCCGGTAAATTCCCTACCCCCGT
>CBS118535Trichophyton_violaceum
CATTC-TT-GTCTACC-TCAC-CCGGTTGCCTCGGCGG-GCCGCGC---TCCCCCT-----------------------GCCA-GGGAGAGCCGT-CCGGC--------------------------------GGGCCCCTTCT--------GGGGGCCTCGAGC-CGGACCGCGCCCGCCGGAGGACAGACACC----------AAG-GAAAAT---TCTCT--GAAG-GGCTG-TCAGTCTGAGCGTTTAG--CAAG-C--ACAATCAGTT-AAAACTTTCAACAACGGATCTCTTGGTTCCGGCAT-CGATGAAGAACGCAGCGAAATGCGATAAGTAATGTGAATTGCAGAATTCCGTGAATCATCGAATCTTTGAACGCACATTGCGCCCTCTGGCATTCCGGGGGGCATGCCTGTTCGAGCGTCATTTCAA-CCCCTCAAGCCCGGCTTGTGTGATGGACGACCGTCC-G-GCCCCTCC----------CTTC------GG-----------GGGCG-GGACGCGCCCGAAAAGCAGTGGCCAGGCCGCGATTCCGGCTT--CCTGGGSGAATGGGC-GGCAAGAGCTC-AAATTTGAAAT--CTGGCCTCCCCC--GGGGGTCCGAGTTGTAA-TTTGCAGAGGATG-CTTCGGGCGCGGCCCC-CGTCTAAG-TTCCTTGGAACAGGACGTCAGAGA-GGGTGAGAATCCCGTCTTGGGCGGGCGGCCCGCGCCCGTGTGAAGCTCCTTCGACGAGTCGAG-TTGTTTGGGAATGCAGCTCTAAGCGGGTGGTAAATTTCATCTAAAGCTAAATACCGGCCGGAGACCGATAGCGCACAAGTAGAGTGATCGAAAGGTTAAAAGCACCTTGAAAAGGGAGTTAAACAGCACGTGAAATTGTTGAAAGGGAAGCGTTTGCGGCCAGACTCGGGGGGCGGGGTTCAGCGGGCGCTCGTCGCCCGTGCACTGCCC-GCTCCCCGGGCCAGCATCAGCTTCGACGGCCGGTCAAAGGCCCCCGGAATGTGTCGTCTCTAGGGACGTCTTATAGCCGGGGGTGCAATGCGGCCCGTCGAGACTGAGGAACGC-GCTCCGGCTCGGATGCTGGCGTAATGGCCGTAAGCGGCCCGTCTTGAAACACGGACCAAGGAGTCTAACATCCACGCGAGTGTTCGGGTGTC-AAACCCGTGCGCGCAGTGAAAGCGAACGGAGGTGGGAG--CCCCCCCCAGGGCGCACCATCGACCGATCCTGAAGTCTTCGGATGGATTTGAGTA-GGAGCGTGGCCGTTGGGACCCGAAAGATGGTGAACTATGCCTGAATA-GGGTG-AAGCCAGAGG-AAACTCTGGTGGAGGCTCGCAGCGG-TTCTGACGTGCAAATCGA-TCGTCAAATTTGGTGAG-CATTCACGCGTTGCAGCA--------TAAT-TGT-ATATT-TCGTGCCGAA-TTATT-ACTGACTT-GTTT-------TACAGGCAAACCATTGCTGGTGAGCACGGTCTCGATGGATCCGGCCAGTGAGTGATTTCGCTGGA------------------A---------AATATTTCCAAGTCTCGAGGGACATGAATGTTGACAAC-TGGGA--TTTTTATAGCTACACCGGATCTTCTGACCTCCAATTGGAGCGCATGAATGTCTACTTCAACGAGGTGTGCACGA---CCAAGACCC---TTCCCTTCAGCAG--CATACTAACTCA-TTGGAGG------CAAAGGCCTCAAGCAAAAAATACGTTCCCCGTGCGGTGCTTGTTGATCTTGAGCCCGCCGCTCTCGATGCTGTCCGTGCCGGTCCTTTCGGTCAGCTCTTCCGCCCCGAGCCCTCGCCCGTGCCGTCTTCGAGAAGCCAGACATCCTCCTGCTCGACGAGCCCACCAACCATCTCGACGTCAAGAACGTCGCCTGGCTCGAGCAGTACCTCGTCAACTCCCCCTGCACCTCCATCATCGTCTCCCACGACTCCAAGTTCCTCAACAACGTCATCCAGCACGTCATCCTCTACGACCGCTTCAAGCTTCGCCGCTACCGGGGTGACCTCACCGCCCTCGTCAAGCGTGTCCCCTCCGCCCGCTAAGCTGCCAACCGTCCCCCGCCCAAGAATGAGCATCTGGTACGATAATGC--------------------------AAATGT-----------GATAGGAG--------AAAGATTGATG----------AGGATAAGCGGCTGACTGG--------------WTGGATAGTGTCCTTGGTGACCAGCACGATATCGACCGTGCTAAGCATCTCGGCGTCGATGCCATGTCCTCCGATGACTTGAAAAAGCTCAACAAGAACAAGAAGCTCATCAAGAAGCTCGCTCGCAAGTACGATGCCTTCCTTGCTTCCGACGCCCTTGTCCGACAGATTCCTCGTCTCTTGGGTCCCGGTCTCTCCAAGGGTGAG-TACTCC---------------------CATATTAGAGT--------------CTTGAGATA----CGAAGA--CAGATGGAC-TAA-TTG---------ACAATA-GCCGGTAAATTCCCTACCCCCGT
>CBS118537Trichophyton_schoenleinii
CATTC-TT-GTCTACC-TTAC-TCGGTTGCCTCGGCGG-G-CGCGC-----TCTCT------------------------CTC-AGGAGAGCCGT-TC-GC--------------------------------GAG-CTCTCTT-------TAGTGGCTCAACGC-TGGACCGCGCCCGCCGGAGGACAGACGC--------------AAAAAWT---CTTTCAAGAAG-AGCTG-TCAGTCTGAGCGT-TAG--CAAGCA--AAAATCAGTT-AAAACTTTCAACAACGGATCTCTTGGTTCCGGCAT-CGATGAAGAACGCAGCGAAATGCGATAAGTAATGTGAATTGCAGAATTCCGTGAATCATCGAATCTTTGAACGCACATTGCGCCCCCTGGTATTCCGGGGGGCATGCCTGTTCGAGCGTCATTTCAG-CCCCTCAAGCCCGGCTTGTGTGATGGACGACCGTCC-G-GCACCCCC----------TTTC-TC-GGGG-----------GTGCG-GGACGCGCCCGAAAAGCAGTGGCCAGGCCGCGATTCCGGCTT--CCTAGGCGAATGGGC-GGCAAGAGCTC-AAATTTGAAAT--CTGGCCTCCCCC--GGGGGCCCGAGTTGTAA-TTTGCAGAGGATG-CTTCGGGTGCGGCCGC-CGTCTAAG-TTCCTTGGAACAGGACGTCAGAGA-GGGTGAGAATCCCGTCTTGGGCGGGCGGTCCGCGCCCGTGTGAAGCTCCTTCGACGAGTCGAG-TTGTTTGGGAATGCAGCTCTAAGCGGGTGGTAAATTTCATCTAAAGCTAAATATTGGCCGGAGACCGATAGCGCACAAGTAGAGTGATCGAAAGGTTAAAAGCACCTTGAAAAGGGAGTTAAACAGCACGTGAAATTGTTGAAAGGGAAGCGCTTGCGGCCAGACTC-GGGGGCGGGGTTCAGCGGGTGCTCGTCGCCCGTGTATTCCTC-GTTTCCCGGGCCAGCATCAGTTTCGACGGCCGGTCAAAGGCCCCCGGAATGTGTCGTCTCTCGGGACGTCTTATAGCCGGGGGTGCAATGCGGCCCGTCGGGACTGAGGAACGC-GCTTCGGCTCGGATGCTGGCGTAATGGCCGTAAGCGGCCCGTCTTGAAACACGGACCAAGGAGTCTAACATCCACGCGAGTGCACGGGTGTC-AAACCCGTGCGCGCAGTGAAAGCGAACGGAGGTGGGAG-----CC-TTAGGGCGCACCATCGACCGATCCTGAAGTCTTCGGATGGATTTGAGTA-GGAGCGTGGCCGTTGGGACCCGAAAGATGGTGAACTATGCCTGAATA-GGGTG-AAGCCAGAGG-AAACTCTGGTGGAGGCTCGCAGCGG-TTCTGACGTGCAAATCGA-TCGTCAAATTTGGTGAG-CATTCACGCGTTGTAGCA--------TAAT-CGT-ATATT-TCGTGTTGAA-TTGTT-ACTGACTT-GGTT-------TACAGGCAAACCATTGCTGGTGAGCACGGTCTCGATGGATCCGGCCAGTGAGTGATTCTGCAGGA------------------A---------AATAAGTCCAGGCCTCGAGGGACTTGAACGTTGACAAC-TGGGA--TTTCTATAGCTACACCGGATCTTCTGACCTCCAATTGGAGCGCATGAATGTCTACTTCAACGAGGTGTGCACGA---CCAAGACCC---TTCCCTTCAGCAG--CATACTAACTCA-TTGGAGG------CAAAGGCCTCAAGCAAAAAATACGTTCCCCGTGCGGTTCTTGTTGATCTTGAGCCCGCCGCTCTCGATGCTGTCCGTGCCGGTCCTTTCGGTCAGCTCTTCCGCCCCGAGCCCTCGCCCGTGCCGTCTTCGAGAAGCCTGATATCCTCCTGCTCGACGAGCCCACCAACCATCTCGACGTCAAGAACGTCGCCTGGCTCGAGCAGTACCTCGTCAACTCCCCCTGCACCTCCATCATCGTCTCCCACGACTCCAAGTTCCTCAACAACGTCATCCAGCATGTCATCCTCTACGACCGCTTCAAGCTCCGCCGCTACCGTGGTGACTTGACCGCCCTCGTCAAGCGTGTCCCCTCCGCCCGCTAAGCTGCCAACCGTCCCTCGCCCAAGAATGAGCGTCTGGTACGATAATGC--------------------------AAAGGC-----------GATAAGAG--------AATGATTGATG----------GAGATAAGTGGCTGACTGG--------------ATGGATAGTGTCCTTGGTGACCAGCACGATATCGACCGTGCTAAGCATCTCGGCGTCGATGCCATGTCCTCTGATGACTTGAAAAAGCTCAACAAGAACAAGAAGCTCATTAAGAAGCTCGCTCGCAAGTACGATGCTTTCCTTGCTTCTGACGCCCTTGTCCGACAGATTCCCCGTCTCTTGGGTCCCGGTCTCTCCAAGGGTGAG-TACTCT---------------------CATATTAGAAT--------------CTTTAGATATTGTCGAAGA--CAGATCGAC-TAA-TTG---------ACAATA-GCCGGTAAATTCCCTACCCCCGT
>CBS118538Trichophyton_schoenleinii
CATTC-TT-GTCTACC-TTAC-TCGGTTGCCTCGGCGG-GCCGCGC-----TCTCT------------------------CTC-AGGAGAGCCGT-TCGGC--------------------------------GAGCCTCTCTT-------TAGTGGCTCAACGC-TGGACCGCGCCCGCCGGAGGACAGACGC--------------AAAAAAT---TCTTTCAGAAG-AGCTG-TCAGTCTGAGCGT-TAG--CAAGCA--AAAATCAGTT-AAAACTTTCAACAACGGATCTCTTGGTTCCGGCAT-CGATGAAGAACGCAGCGAAATGCGATAAGTAATGTGAATTGCAGAATTCCGTGAATCATCGAATCTTTGAACGCACATTGCGCCCCCTGGTATTCCGGGGGGCATGCCTGTTCGAGCGTCATTTCAG-CCCCTCAAGCCCGGCTTGTGTGATGGACGACCGTCC-G-GCACCCCC----------TTTC-TC-GGGG-----------GTGCG-GGACGCGCCCGAAAAGCAGTGGCCAGGCCGCGATTCCGGCTT--CCTAGGCGAATGGGC-GGCAAGAGCTC-AAATTTGAAAT--CTGGCCTCCCCC--GGGGGCCCGAGTTGTAA-TTTGCAGAGGATG-CTTCGGGTGCGGCCGC-CGTCTAAG-TTCCTTGGAACAGGACGTCAGAGA-GGGTGAGAATCCCGTCTTGGGCGGGCGGTCCGCGCCCGTGTGAAGCTCCTTCGACGAGTCGAG-TTGTTTGGGAATGCAGCTCTAAGCGGGTGGTAAATTTCATCTAAAGCTAAATATTGGCCGGAGACCGATAGCGCACAAGTAGAGTGATCGAAAGGTTAAAAGCACCTTGAAAAGGGAGTTAAACAGCACGTGAAATTGTTGAAAGGGAAGCGCTTGCGGCCAGACTC-GGGGGCGGGGTTCAGCGGGTGCTCGTCGCCCGTGTATTCCTC-GTTTCCCGGGCCAGCATCAGTTTCGACGGCCGGTCAAAGGCCCCCGGAATGTGTCGTCTCTCGGGACGTCTTATAGCCGGGGGTGCAATGCGGCCCGTCGGGACTGAGGAACGC-GCTTCGGCTCGGATGCTGGCGTAATGGCCGTAAGCGGCCCGTCTTGAAACACGGACCAAGGAGTCTAACATCCACGCGAGTGCACGGGTGTC-AAACCCGTGCGCGCAGTGAAAGCGAACGGAGGTGGGAG-----CC-TTAGGGCGCACCATCGACCGATCCTGAAGTCTTCGGATGGATTTGAGTA-GGAGCGTGGCCGTTGGGACCCGAAAGATGGTGAACTATGCCTGAATA-GGGTG-AAGCCAGAGG-AAACTCTGGTGGAGGCTCGCAGCGG-TTCTGACGTGCAAATCGA-TCGTCAAATTTGGTGAG-CATTCACGCGTTGTAGCA--------TAAT-CGT-ATATT-TCGTGTTGAA-TTGTT-ACTGACTT-GGTT-------TACAGGCAAACCATTGCTGGTGAGCACGGTCTCGATGGATCCGGCCAGTGAGTGATTCTGCAGGA------------------A---------AATAAGTCCAGGCCTCGAGGGACTTGAACGTTGACAAC-TGGGA--TTTCTATAGCTACACCGGATCTTCTGACCTCCAATTGGAGCGCATGAATGTCTACTTCAACGAGGTGTGCACGA---CCAAGACCC---TTCCCTTCAGCAG--CATACTAACTCA-TTGGAGG------CAAAGGCCTCAAGCAAAAAATACGTTCCCCGTGCGGTTCTTGTTGATCTTGAGCCCGCCGCTCTCGATGCTGTCCGTGCCGGTCCTTTCGGTCAGCTCTTCCGCCCCGAGCCCTCGCCCGTGCCGTCTTCGAGAAGCCTGATATCCTCCTGCTCGACGAGCCCACCAACCATCTCGACGTCAAGAACGTCGCCTGGCTCGAGCAGTACCTCGTCAACTCCCCCTGCACCTCCATCATCGTCTCCCACGACTCCAAGTTCCTCAACAACGTCATCCAGCATGTCATCCTCTACGACCGCTTCAAGCTCCGCCGCTACCGTGGTGACTTGACCGCCCTCGTCAAGCGTGTCCCCTCCGCCCGCTAAGCTGCCAACCGTCCCTCGCCCAGGAATGAGCGTCTGGTACRATAATGC--------------------------AAAGGC-----------RATAAGAG--------AATGATTGATG----------GAGATAAGTGGCTGACTGG--------------ATGGATAGTGTCCTTGGTGACCAGCACGATATCGACCGTGCTAAGCATCTCGGCGTCGATGCCATGTCCTCTGATGACTTGAAAAAGCTCAACAAGAACAAGAAGCTCATTAAGAAGCTCGCTCGCAAGTACGATGCTTTCCTTGCTTCTGACGCCCTTGTCCGACAGATTCCCCGTCTCTTGGGTCCCGGTCTCTCCAAGGGTGAG-TACTCT---------------------CATATTAGAAT--------------CTTTAGATATTGTCGAAGA--CAGATCGAC-TAA-TTG---------ACAATA-GCCGGTAAATTCCCTACCCCCGT
>CBS118539Trichophyton_schoenleinii
CATTC-TT-GTCTACC-TTAC-TCGGTTGCCTCGGCGG-GCCGCGC-----TCTCT------------------------CTC-AGGAGAGCCGT-TCGGC--------------------------------GAGCCTCTCTT-------TAGTGGCTCAACGC-TGGACCGCGCCCGCCGGAGGACAGACGC--------------AAAAAAT---TCTTTCAGAAG-AGCTG-TCAGTCTGAGCGT-TAG--CAAGCA--AAAATCAGTT-AAAACTTTCAACAACGGATCTCTTGGTTCCGGCAT-CGATGAAGAACGCAGCGAAATGCGATAAGTAATGTGAATTGCAGAATTCCGTGAATCATCGAATCTTTGAACGCACATTGCGCCCCCTGGTATTCCGGGGGGCATGCCTGTTCGAGCGTCATTTCAG-CCCCTCAAGCCCGGCTTGTGTGATGGACGACCGTCC-G-GCACCCCC----------TTTC-TC-GGGG-----------GTGCG-GGACGCGCCCGAAAAGCAGTGGCCAGGCCGCGATTCCGGCTT--CCTAGGCGAATGGGC-GGCAAGAGCTC-AAATTTGAAAT--CTGGCCTCCCCC--GGGGGCCCGAGTTGTAA-TTTGCAGAGGATG-CTTCGGGTGCGGCCGC-CGTCTAAG-TTCCTTGGAACAGGACGTCAGAGA-GGGTGAGAATCCCGTCTTGGGCGGGCGGTCCGCGCCCGTGTGAAGCTCCTTCGACGAGTCGAG-TTGTTTGGGAATGCAGCTCTAAGCGGGTGGTAAATTTCATCTAAAGCTAAATATTGGCCGGAGACCGATAGCGCACAAGTAGAGTGATCGAAAGGTTAAAAGCACCTTGAAAAGGGAGTTAAACAGCACGTGAAATTGTTGAAAGGGAAGCGCTTGCGGCCAGACTC-GGGGGCGGGGTTCAGCGGGTGCTCGTCGCCCGTGTATTCCTC-GTTTCCCGGGCCAGCATCAGTTTCGACGGCCGGTCAAAGGCCCCCGGAATGTGTCGTCTCTCGGGACGTCTTATAGCCGGGGGTGCAATGCGGCCCGTCGGGACTGAGGAACGC-GCTTCGGCTCGGATGCTGGCGTAATGGCCGTAAGCGGCCCGTCTTGAAACACGGACCAAGGAGTCTAACATCCACGCGAGTGCACGGGTGTC-AAACCCGTGCGCGCAGTGAAAGCGAACGGAGGTGGGAG-----CC-TTAGGGCGCACCATCGACCGATCCTGAAGTCTTCGGATGGATTTGAGTA-GGAGCGTGGCCGTTGGGACCCGAAAGATGGTGAACTATGCCTGAATA-GGGTG-AAGCCAGAGG-AAACTCTGGTGGAGGCTCGCAGCGG-TTCTGACGTGCAAATCGA-TCGTCAAATTTGGTGAG-CATTCACGCGTTGTAGCA--------TAAT-CGT-ATATT-TCGTGTTGAA-TTGTT-ACTGACTT-GGTT-------TACAGGCAAACCATTGCTGGTGAGCACGGTCTCGATGGATCCGGCCAGTGAGTGATTCTGCAGGA------------------A---------AATAAGTCCAGGCCTCGAGGGACTTGAACGTTGACAAC-TGGGA--TTTCTATAGCTACACCGGATCTTCTGACCTCCAATTGGAGCGCATGAATGTCTACTTCAACGAGGTGTGCACGA---CCAAGACCC---TTCCCTTCAGCAG--CATACTAACTCA-TTGGAGG------CAAAGGCCTCAAGCAAAAAATACGTTCCCCGTGCGGTTCTTGTTGATCTTGAGCCCGCCGCTCTCGATGCTGTCCGTGCCGGTCCTTTCGGTCAGCTCTTCCGCCCCGAGCCCTCGCCCGTGCCGTCTTCGAGAAGCCTGATATCCTCCTGCTCGACGAGCCCACCAACCATCTCGACGTCAAGAACGTCGCCTGGCTCGAGCAGTACCTCGTCAACTCCCCCTGCACCTCCATCATCGTCTCCCACGACTCCAAGTTCCTCAACAACGTCATCCAGCATGTCATCCTCTACGACCGCTTCAAGCTCCGCCGCTACCGTGGTGACTTGACCGCCCTCGTCAAGCGTGTCCCCTCCGCCCGCTAAGCTGCCAACCGTCCCTCGCCCAAGAATGAGCGTCTGGTACGATAATGC--------------------------AAAGGC-----------GATAAGAG--------AATGATTGATG----------GAGATAAGTGGCTGACTGG--------------ATGGATAGTGTCCTTGGTGACCAGCACGATATCGACCGTGCTAAGCATCTCGGCGTCGATGCCATGTCCTCTGATGACTTGAAAAAGCTCAACAAGAACAAGAAGCTCATTAAGAAGCTCGCTCGCAAGTACGATGCTTTCCTTGCTTCTGACGCCCTTGTCCGACAGATTCCCCGTCTCTTGGGTCCCGGTCTCTCCAAGGGTGAG-TACTCT---------------------CATATTAGAAT--------------CTTTAGATATTGTCGAAGA--CAGATCGAC-TAA-TTG---------ACAATA-GCCGGTAAATTCCCTACCCCCGT
>CBS118548Trichophyton_violaceum
?????????????????????????????????????????????????????????????????????????????????????????????????????????????????????????????????????????????????????????????????????????????????????????????????????????????????????????????????????????????????????????????????????????????????????????????????????????????????????????????????????????????????????????????????????????????????????????????????????????????????????????????????????????????????????????????????????????????????????????????????????????????????????????????????????????????????????????????????????????????????????????????????????GC-GGCAAGAGCTC-AAATTTGAAAT--CTGGCCTCCCCC--GGGGGTCCGAGTTGTAA-TTTGCAGAGGATG-CTTCGGGCGCGGCCCC-CGTCTAAG-TTCCTTGGAACAGGACGTCAGAGA-GGGTGAGAATCCCGTCTTGGGCGGGCGGCCCGCGCCCGTGTGAAGCTCCTTCGACGAGTCGAG-TTGTTTGGGAATGCAGCTCTAAGCGGGTGGTAAATTTCATCTAAAGCTAAATACCGGCCGGAGACCGATAGCGCACAAGTAGAGTGATCGAAAGGTTAAAAGCACCTTGAAAAGGGAGTTAAACAGCACGTGAAATTGTTGAAAGGGAAGCGCTTGCGGCCAGACTCGGGGGGCGGGGTTCAGCGGGCGCTCGTCGCCCGTGCACTGCCC-GCTCCCCGGGCCAGCATCAGCTTCGACGGCCGGTCAAAGGCCCCCGGAATGTGTCGTCTCTAGGGACGTCTTATAGCCGGGGGTGCAATGCGGCCCGTCGAGACTGAGGAACGC-GCTCCGGCTCGGATGCTGGCGTAATGGCCGTAAGCGGCCCGTCTTGAAACACGGACCAAGGAGTCTAACATCCACGCGAGTGTTCGGGTGTC-AAACCCGTGCGCGCAGTGAAAGCGAACGGAGGTGGGAG-CCCCCCCCCAGGGCGCACCATCGACCGATCCTGAAGTCTTCGGATGGATTTGAGTA-GGAGCGTGGCCGTTGGGACCCGAAAGATGGTGAACTATGCCTGAATA-GGGTG-AAGCCAGAGG-AAACTCTGGTGGAGGCTCGCAGCGG-TTCTGACGTGCAAATCGA-TCGTCAAATTTGGTGAG-CATTCACGCGTTGCAGCA--------TAAT-TGT-ATATT-TCGTGTCGAA-TTATT-ACTGACTT-GTTT-------TACAGGCAAACCATTGCTGGTGAGCACGGTCTCGATGGATCCGGCCAGTGAGTGATTTCGCTGGA------------------A---------AATATTTCCAAGTCTCGAGGGACATGAATGTTGACAAC-TGGGA--TTTTTATAGCTACACCGGATCTTCTGACCTCCAATTGGAGCGCATGAATGTCTACTTCAACGAGGTGTGCACGA---CCAAGACCC---TTCCCTTCAGCAG--CATACTAACTCA-TTGGAGG------CAAAGGCCTCAAGCAAAAAATACGTTCCCCGTGCGGTGCTTGTTGATCTTGAGCCCGCCGCTCTCGATGCTGTCCGTGCCGGTCCTTTCGGTCAGCTCTTCCGCCCCGAGCCCTCGCCCGTGCCGTCTTCGAGAAGCCAGACATCCTCCTGCTCGACGAGCCCACCAACCATCTCGACGTCAAGAACGTCGCCTGGCTCGAGCAGTACCTCGTCAACTCCCCCTGCACCTCCATCATCGTCTCCCACGACTCCAAGTTCCTCAACAACGTCATCCAGCATGTCATCCTCTACGACCGCTTCAAGCTTCGCCGCTACCGTGGTGACCTCACCGCCCTCGTCAAGCGTGTCCCCTCCGCCCGCTAAGCTGCCAACCGTCCCCCGCCCAAGAATGAGCATCTGGTACGATAATGC--------------------------AAATGT-----------GATAGGAG--------AAAGATTGATG----------GGGATAAGTGGCTGACTGG--------------ATGGATAGTGTCCTTGGTGACCAGCACGATATCGACCGTGCTAAGCATCTCGGCGTCGATGCCATGTCCTCCGATGACTTGAAAAAGCTCAACAAGAACAAGAAGCTCATCAAGAAGCTCGCTCGCAAGTACGATGCCTTCCTTGCTTCCGACGCCCTTGTCCGACAGATTCCTCGTCTCTTGGGTCCCGGTCTCTCCAAGGGTGAG-TACTCC---------------------CATATTAGAGT--------------CTTGAGATA----CGAAGA--CAGATGGAC-TAA-TTG---------ACAATA-GCCGGTAAATTCCCTACCCCCGT
>CBS118893Nannizzia_gypsea
CATTC-TT-GTCTAT--TTAC-CCAGTTGCCTCGGCGG-GCCGCGC-----ACTC----------GTGCCGCGCC-------T-CGAGGAGCCGT-CCGGGGACAATCAA--------------------------------------------------CTCCC-TGGATCGCGCCCGCCGGAGGAGTGA-----------------TTAAAAT---CCAT---GAAT-A-CTGTTCCGTCTGAGCGT-TAG--CAAGTA---AAATCAGTT-AAAACTTTCAACAACGGATCTCTTGGTTCCGGCAT-CGATGAAGAACGCAGCGAAATGCGATAAGTAATGTGAATTGCAGAATTCCGTGAATCATCGAATCTTTGAACGCACATTGCGCCCTCTGGTATTCCGGGGGGCATGCCTGTTCGAGCGTCATTTCAA-CCCCTCAAGCCCGGCTTGTGTGATGGACGACCGTCC-C-GCCCTCCC----------TACT-CCAGGG------------GAGGG-GGACGCGCCCGAAAAGCAGTGGCCAGGCCGCGATTCCGGCTC---CTGGGCGAATGGGC-GGCAAAAGCTC-AAATTTGAAAT--CTGGCCTCCTAC--GGGGGTCCGAGTTGTAA-TTTGTAGAGGATG-CTTCGGGTGTGGCCGC-CGTCTAAG-TTCCTTGGAACAGGACGTCAGAGA-GGGTGAGAATCCCGTCTTGGGCGGCCGGTCCGCGCCCGTGTGAAGCTCCTTCGAAGAGTCGAG-TTGTTTGGGAATGCAGCTCTAAGCGGGTGGTAAATTTCATCTAAAGCTAAATACTGGTCGGAGACCGATAGCGCACAAGTAGAGTGATCGAAAGGTTAAAAGCACCTTGAAAAGGGAGTTAAACAGCACGTGAAATTGTTGAAAGGGAAGCGCTTGCGGCCAGACTC-GGGGGCGGGGTTCAGCGGGTGCTCGTCGCCCGTGCACTCCCC-GTCTCCCGGGCCAGCATCAGTTTCGACGGCCGGTCAAAGGCCTCCGGAATGTGTCGTCTCTCGGGACGTCTTATAGCCGGGGGTGCAATGCGGCCCGTCGGGACTGAGGAACGC-GCTTCGGCTCGGATGCTGGCGTAATGGCCGTAAGCGGCCCGTCTTGAAACACGGACCAAGGAGTCTAACATCCACGCGAGTGTTCGGGTGTC-AAACCCGTGCGCGCAGTGAAAGCGAACGGAGGTGGGAG-----CC-TTAGGGCGCACCATCGACCGATCCTGAAGTCTTCGGATGGATTTGAGTA-GGAGCGTGGCCGTTGGGACCCGAAAGATGGTGAACTATGCCTGAATA-GGGTG-AAGCCAGAGG-AAACTCTGGTGGAGGCTCGCAGCGG-TTCTGACGTGCAAATCGA-TCGTCAAATTTGGTAGG-CATCCACGCGTTGGAGTA--------CGAT-TGT-ATATA-TTATATTGGA-TTGCT-ACTGACTT-TGTG-----TGTACAGGCAAACCATTGCTGGCGAGCACGGTCTCGATGGATCCGGCCAGTAAGTGATTCTACAAGC------------------ACAA----C-AAAAGGTCCAGGGCTTGA-GGACAGGAATGTTGACA-T-TGGGC--TTTCTCTAGCTACACTGGATCTTCTGACCTCCAATTGGAGCGTATGAACGTCTACTTCAACGAGGTGTGCACGA---CCAAGACCC---TTTCCTTCAGCAG--CATACTAACTCA-TTGGAGG------CAAAGGCCTCAAGTAAAAAATACGTTCCCCGTGCCGTTCTTGTTGATCTTGAACCTGCTGCTCTCGATGCAGTCCGTGCCGGTCCTTTCGGCCAGCTCTTCCGCCCCGAGCCCTTGCCCGTGCCGTCTTCGAGAGGCCTGATATCCTCTTGCTCGACGAGCCCACCAACCATCTCGACGTCAAGAACGTCGCCTGGCTCGAGCAGTACCTCACCAACTCCCCCTGCACCTCCATCATCGTCTCCCACGACTCCAAGTTCCTCAACAACGTCATCCAGCACGTCATCCTCTATGACCGCTTCAAGCTCCGCCGCTACCGTGGTGACCTCACTGCCCTCGTCAAGCGTGTCCCCTCTGCTCGCTAAGCTGCCAACCATTCCTCGCCCAAGAATGAGCATCTGGTACGACACACA--------------------------AAAGAT-----------CAAACGAT--------AAAGAGAAAGTGAACCATGAGGGGATAAGAGGCTGACAGG--------------GTGGATAGTGTTCTCGGTGACCAGCACGATATCGATCGTGCTAAGCATCTCGGTGTCGATGCCATGTCCTCTGACGACTTGAAGAAACTCAACAAGAACAAGAAGCTCATCAAGAAGCTTGCTCGCAAGTACGATGCTTTCCTTGCTTCCGACGCCCTTGTCCGACAGATTCCTCGTCTCTTGGGTCCCGGTCTCTCCAAGGGTGAG-TACTCTAC-------------------CATCTCTAGAA------------ATCTTCAGATAATA-TGAAGA--TAGGCTAAC-GGG-------------ATAACA-GCTGGTAAATTCCCCACTCCCGT
>CBS118_61AUTArthroderma_quadrifidum
CATTC-TT-GCCTAC--TGAC-CCAGTTGCCTCGGCGA-GCCGTG------CCA------------------------------CTCGTGGCAGA-CCGGAAGCCGTTTGAA---------------CCCCTAGGG-----CTCA-------GGCGG-----CCC-TGGCCAGTGCCCGCCGACGGACAGAC-----------------TTAAAA---TCTTT--ATAT--ATTG-GCCGTCTGAGCGTATAAAGC--------AAATCAATT-AAAACTTTCAACAACGGATCTCTTGGTTCCGGCAT-CGATGAAGAACGCAGCGAAATGCGATAAGTAATGTGAATTGCAGAATTCCGTGAATCATCGAATCTTTGAACGCACATTGCGCCCCCTGGTATTCCGGGGGGCATGCCTGTTCGAGCGTCATTGCAA--CCCTCAAGCTCGGCTTGTGTGATGGGCGACCGTCCT-----CCCCT-------------------------------AGGGGCG-GGACGCGTCCGAAAAGCAGTGGCTAGGCCGCGATTCCGGCGC---CTGAGCGAATGG?????????????????????????????????????????????????????????????????????????????????????????????????????????????????????????????????????????????????????????????????????????????????????????????????????????????????????????????????????????????????????????????????????????????????????????????????????????????????????????????????????????????????????????????????????????????????????????????????????????????????????????????????????????????????????????????????????????????????????????????????????????????????????????????????????????????????????????????????????????????????????????????????????????????????????????????????????????????????????????????????????????????????????????????????????????????????????????????????????????????????????????????????????????????????????????????????????????????????????????????????????????????????????????????????????????????????????????????????????????????????????????????????????????????????????????????????????????????????????????????????????????????????????????????????????????????????????????????????????????????????????????????????????????????????????????????????????????????????????????????????????????????????????????????????????????????????????????????????????????????????????????????????????????????????????????????????????????????????????????????????????????????????????????????????????????????????????????????????????????????????????????????????????????????????????????????????????????????????????????????????????????????????????????????????????????????????????????????????????????????????????????????????????????????????????????????????????????????????????????????????????????????????????????????????????????????????????????????????????????????????????????????????????????????????????????????????????????????????????????????????????????????????????????????????????????????????????????????????????????????????????????????????????????????????????????????????????????????????????????????????????????????????????????????????????????????????????????????????????????????????????????????????????????????????????????
>CBS119446Trichophyton_violaceum
CATTC-TT-GTCTACC-TCAC-CCGGTTGCCTCGGCGG-GCCGCGC---TCCCCCT-----------------------GCCA-GGGAGAGCCGT-CCGGC--------------------------------GGGCCCCTTCT--------GGGGGCCTCGAGC-CGGACCGCGCCCGCCGGAGGACAGACACC----------AAGAAAAAAT---TCTCT--GAAG-AGCTG-TCAGTCTGAGCGTTTAG--CAAG-C--ACAATCAGTT-AAAACTTTCAACAACGGATCTCTTGGTTCCGGCAT-CGATGAAGAACGCAGCGAAATGCGATAAGTAATGTGAATTGCAGAATTCCGTGAATCATCGAATCTTTGAACGCACATTGCGCCCTCTGGCATTCCGGGGGGCATGCCTGTTCGAGCGTCATTTCAA-CCCCTCAAGCCCGGCTTGTGTGATGGACGACCGTCC-G-GCCCCTCC----------CTTC------GG-----------GGGCG-GGACGCGCCCGAAAAGCAGTGGCCAGGCCGCGATTCCGGCTT--CCTGGGCGAATGGGC-GGCAAGAGCTC-AAATTTGAAAT--CTGGCCTCCCCC--GGGGGTCCGAGTTGTAA-TTTGCAGAGGATG-CTTCGGGCGCGGCCCC-CGTCTAAG-TTCCTTGGAACAGGACGTCAGAGA-GGGTGAGAATCCCGTCTTGGGCGGGCGGCCCGCGCCCGTGTGAAGCTCCTTCGACGAGTCGAG-TTGTTTGGGAATGCAGCTCTAAGCGGGTGGTAAATTTCATCTAAAGCTAAATACCGGCCGGAGACCGATAGCGCACAAGTAGAGTGATCGAAAGGTTAAAAGCACCTTGAAAAGGGAGTTAAACAGCACGTGAAATTGTTGAAAGGGAAGCGCTTGCGGCCAGACTCGGGGGGCGGGGTTCAGCGGGCGTTCGTCGCCCGTGCACTGCCC-GCTCCCCGGGCCAGCATCAGCTTCGACGGCCGGTCAAAGGCCCCCGGAATGTGTCGTCTCTAGGGACGTCTTATAGCCGGGGGTGCAATGCGGCCCGTCGAGACTGAGGAACGC-GCTCCGGCTCGGATGCTGGCGTAATGGCCGTAAGCGGCCCGTCTTGAAACACGGACCAAGGAGTCTAACATCCACGCGAGTGTTCGGGTGTC-AAACCCGTGCGCGCAGTGAAAGCGAACGGAGGTGGGAG--CCCCCCCCAGGGCGCACCATCGACCGATCCTGAAGTCTTCGGATGGATTTGAGTA-GGAGCGTGGCCGTTGGGACCCGAAAGATGGTGAACTATGCCTGAATA-GGGTG-AAGCCAGAGG-AAACTCTGGTGGAGGCTCGCAGCGG-TTCTGACGTGCAAATCGA-TCGTCAAATTTGGTGAG-CATTCACGCGTTGCAGCA--------TAAT-TGT-ATATT-TCGTGTCGAA-TTATT-ACTGACTT-GTTT-------TACAGGCAAACCATTGCTGGTGAGCACGGTCTCGATGGATCCGGCCAGTGAGTGATTTCGCTGGA------------------A---------AATATTTCCAAGTCTCGAGGGACATGAATGTTGACAAC-TGGGA--TTTTTATAGCTACACCGGATCTTCTGACCTCCAATTGGAGCGCATGAATGTCTACTTCAACGAGGTGTGCACGA---CCAAGACCC---TTCCCTTCAGCAG--CATACTAACTCA-TTGGAGG------CAAAGGCCTCAAGCAAAAAATACGTTCCCCGTGCGGTGCTTGTTGATCTTGAGCCCGCCGCTCTCGATGCTGTCCGTGCCGGTCCTTTCGGTCAGCTCTTCCGCCCCGAGCCCTCGCCCGTGCCGTCTTCGAGAAGCCAGACATCCTCCTGCTCGACGAGCCCACCAACCATCTCGACGTCAAGAACGTCGCCTGGCTCGAGCAGTACCTCGTCAACTCCCCCTGCACCTCCATCATCGTCTCCCACGACTCCAAGTTCCTCAACAACGTCATCCAGCATGTCATCCTCTACGACCGCTTCAAGCTTCGCCGCTACCGTGGTGACCTCACCGCCCTCGTCAAGCGTGTCCCCTCCGCCCGCTAAGCTGCCAACCGTCCCCCGCCCAAGAATGAGCATCTGGTACGATAATGC--------------------------AAATGT-----------GATAGGAG--------AAAGATTGATG----------GGGATAAGTGGCTGACTGG--------------ATGGATAGTGTCCTTGGTGACCAGCACGATATCGACCGTGCTAAGCATCTCGGCGTCGATGCCATGTCCTCCGATGACTTGAAAAAGCTCAACAAGAACAAGAAGCTCATCAAGAAGCTCGCTCGCAAGTACGATGCCTTCCTTGCTTCCGACGCCCTTGTCCGACAGATTCCTCGTCTCTTGGGTCCCGGTCTCTCCAAGGGTGAG-TACTCC---------------------CATATTAGAGT--------------CTTGA-ATA----CGAAGA--CAGATGGAC-TAA-TTG---------ACAATA-GCCGGTAAATTCCCTACCCCCGT
>CBS119447Trichophyton_interdigitale
CATTC-TT-GTCTACA-TTAC-TCGGTTGCCTCGGCGG-GCCGCG-------CTCT------------------------CCC-AGGAGAGCCGT-TCGGC--------------------------------GAGCCTCTCTT-------TAGTGGCTAAACGC-TGGACCGCGCCCGCCGGAGGACAGACGC-------------AAAAAAAT---TCTTTCAGAAG-AGCTG-TCAGTCTGAGCGT-TAG--CAAGCA--AAAATCAGTT-AAAACTTTCAACAACGGATCTCTTGGTTCCGGCAT-CGATGAAGAACGCAGCGAAATGCGATAAGTAATGTGAATTGCAGAATTCCGTGAATCATCGAATCTTTGAACGCACATTGCGCCCCCTGGCATTCCGGGGGGCATGCCTGTTCGAGCGTCATTTCAG-CCCCTCAAGCCCGGCTTGTGTGATGGACGACCGTCC-G-GCGCCCCC----------GTCT-TT-GGGG-----------GTGCG-GGACGCGCCCGAAAAGCAGTGGCCAGGCCGCGATTCCGGCTT--CCTAGGCGAATGGGC-GGCAAGAGCTC-AAATTTGAAAT--CTGGCCTCCCCC--GGGGGCTCGAGTTGTAA-TTTGCAGAGGATG-CTTCGGGTGCGGCCGC-CGTCTAAG-TTCCTTGGAACAGGACGTCAGAGA-GGGTGAGAATCCCGTCTTGGGCGGGCGGTCCGCGCCCGTGTGAAGCTCCTTCGACGAGTCGAG-TTGTTTGGGAATGCAGCTCTAAGCGGGTGGTAAATTTCATCTAAAGCTAAATATTGGCCGGAGACCGATAGCGCACAAGTAGAGTGATCGAAAGGTTAAAAGCACCTTGAAAAGGGAGTTAAACAGCACGTGAAATTGTTGAAAGGGAAGCGCTTGCGGCCAGACTC-GGGGGCGGGGTTCAGCGGGTGCTCGTCGCCCGTGTATTCCTC-GTCTCCCGGGCCAGCATCAGTTTCGACGGCCGGTCAAAGGCCCCCGGAATGTGTCGTCTCTCGGGACGTCTTATAGCCGGGGGTGCAATGCGGCCCGTCGGGACTGAGGAACGC-GCTCCGGCTCGGATGCTGGCGTAATGGCCGTAAGCGGCCCGTCTTGAAACACGGACCAAGGAGTCTAACATCCACGCGAGTGTTCGGGTGTC-AAACCCGTGCGCGCAGTGAAAGCGAACGGAGGTGGGAG-----CC-TTAGGGCGCACCATCGACCGATCCTGAAGTCTTCGGATGGATTTGAGTA-GGAGCGTGGCCGTTGGGACCCGAAAGATGGTGAACTATGCCTGAATA-GGGTG-AAGCCAGAGG-AAACTCTGGTGGAGGCTCGCAGCGG-TTCTGACGTGCAAATCGA-TCGTCAAATTTGGTGAG-CATTCATGCGTTGCAGCA--------TAAT-TGT-ATATT-TCGTGTCGAG-TTGTT-ACTGACTT-GGTT-------TACAGGCAAACTATTGCTGGTGAGCATGGTCTCGATGGATCCGGCCAGTGAGTGATTCTGCAAG------------------------------AAAAGTCCCGGTCTTGAGGGACTTGAATGTTGACAAC-TGGGA--TTTCTACAGCTACACCGGATCTTCTGACCTCCAATTGGAGCGCATGAATGTCTACTTCAACGAGGTGTGCACGA---CCAAGACCC---TTCCCTTCAGCAG--CATACTAACTCA-TTGGAGG------CAAAGGCCTCAAGCAAAAAATACGTTCCCCGTGCGGTTCTTGTTGATCTTGAGCCCGCCGCTCTCGATGCTGTCCGCGCCGGTCCTTTCGGTCAGCTCTTCCGCCCCGAGCCCTCGCCCGTGCCGTCTTCGAGAAGCCTGATATCCTCCTGCTCGACGAGCCCACCAACCATCTCGACGTCAAGAACGTCGCCTGGCTCGAGCAGTACCTCGTCAACTCCCCCTGCACCTCCATCATCGTCTCCCACGACTCCAAGTTCCTTAACAACGTCATCCAGCATGTCATCCTCTACGACCGCTTCAAGCTCCGCCGCTACCGTGGTGACTTGACCGCCCTCGTCAAGCGTGTCCCCTCGGCCCGCTAAGCTGCCAACCGTCCCTCGCCCAAGAATGAGCATCTGGTACGATAATGC--------------------------AAAGGT-----------GATAAGAG--------AAAGAATGATA----------GGGATAAGTGGCTGAC-GK--------------ATGGGTAGTGTCCTTGGTGACCAGCATGATATCGACCGTGCTAAGCATCTCGGCGTCGATGCCATGTCCTCCGATGATTTGAAGAAGCTCAACAAGAACAAGAAGCTCATTAAGAAGCTCGCTCGCAAGTACGATGCTTTCCTTGCTTCCGATGCCCTTGTCCGACAGATTCCCCGTCTCTTGGGCCCCGGTCTCTCTAAGGGTGAG-TACTCC---------------------CATATTCGAAT--------------CTTCAGATATTGTTGAAGA--CAGGCCGAC-TAA-TTG---------ACAATA-GCCGGTAAATTCCCTACCCCCGT
>CBS119449Microsporum_audouinii
CATTC-TT-GTCTAC--TGAC-CCGGTTGCCTCGGCGG-GCCGCGC-----CTGCT---------GTGCTACAGCGGCCGTTC-GGGGGGGACGC-CTGAGGG------------------------------GGACTTTTGTTT------CCTAGGCCACGCCC-CGGGCAGCGCTCGCCGGAGGATTACTCTG----------GAAAACACAC---TCTT---GAAA-GAACATACCGTCTGAGCGAGCAACGC--------AAATCAGTT-AAAACTTTCAACAACGGATCTCTTGGTTCCGGCAT-CGATGAAGAACGCAGCGAAATGCGATAAGTAATGTGAATTGCAGAATTCCGTGAATCATCGAATCTTTGAACGCACATTGCGCCCCCTGGCATTCCGGGGGGCATGCCTGTTCGAGCGTCATTTCAA-CCCCTCAAGCCCGGCTTGTGTGATGGACGACCGTCCCC----CCCCAATAA-CCACCCACCGCTTAGGGGGGTGGG-AGGGAGGG-GGACGCGCCCGAAAAGCAGTGGTCAGGCCGCGATTCCGGCTC---CTGGGCGAATGGGC-GGCAAGAGCTC-AAATTTGAAAT--CTGGCCTCCCTT-GGGGGGTCCGAGTTGTAA-TTTGTAGAGGATG-CTTCGGGTGTGGCCGC-CGTCTAAG-TTCCTTGGAACAGGACGTCGTAGA-GGGTGAGAATCCCGTCTTGGGCGGCCGGCCCGCGCCCGTGTGAAGCTCCTTCGACGAGTCGAG-TTGTTTGGGAATGCAGCTCTAAGCGGGTGGTAAATTTCATCTAAAGCTAAATACTGGCCGGAGACCGATAGCGCACAAGTAGAGTGATCGAAAGGTTAAAAGCACCTTGAAAAGGGAGTTAAACAGCACGTGAAATTGTTGAAAGGGAAGCGCTTGCGGCCAGACTCGAGGGGCGGGGTTCAGCGGGTGCGCGTCACCCGTGCACTCCCCGTCCCCTCGGGCCAGCATCAGTTTCGACGGCCGGTCAAAGGCCCCCGGAATGTGTCGTCTCTAGGGACGTCTTATAGCCGGGGGTGCAATGCGGCCCGCCGGGACTGAGGAACGC-GCTCCGGCTCGGATGCTGGCGTAATGGCCGTAAGCGGCCCGTCTTGAAACACGGACCAAGGAGTCTAACATCCACGCGAGTGTTCGGGTGTC-AAACCCGTGCGCGCAGTGAAAGCGAACGGAGGTGGGAG-----CC-CTAGGGCGCACCATCGACCGATCCTGAAGTCTTCGGATGGATTTGAGTA-GGAGCGTGGCCGTTGGGACCCGAAAGATGGTGAACTATGCCTGAATA-GGGTG-AAGCCAGAGG-AAACTCTGGTGGAGGCTCGCAGCGG-TTCTGACGTGCAAATCGA-TCGTCAAATTTGGTAAG-CATTCAACACGCCAATCA--------TGCC-TGT-ATATAGTCGTGTACGA-TCGTT-ACTGACTGAAATT------GTATAGGCAAACCATTGCTGGTGAGCATGGTCTCGATGGATCCGGCCAGTGAGTAAATCCGCAAGAGT---------CGAAG--------------------TAGGGCTCGA-GGACTCGGTTATTGACG----------TGATGATAGCTATACCGGATCTTCTGACCTCCAATTGGAGCGCATGAACGTCTACTTCAACGAGGTTGGCACAA---CCAAAACCC--TTTCTCTTCAGCAG--AATACTAACTCA-TTGGAGG------CACAGGCCTCTAGCAAAAAATACGTTCCTCGTGCCGTGCTTGTTGATCTCGAGCCCGCTGCGCTCGATGCTGTCCGTGCCGGTCCTTTCGGCCAACTCTTCCGTCCCGAGCCCTCGCCCGTGCCGTCTTCGAGAAGCCCGACATCCTCCTCCTCGACGAGCCCACCAACCATCTCGACGTCAAGAACGTCGCCTGGCTCGAGGAGTACCTCACCAACTCCCCCTGCACCTCCATCATCGTCTCCCACGACTCCAAGTTCTTGAACAACGTCATCCAGCATGTCATCCTCTACGACCGCTTCAAGCTCCGCCGCTACCGCGGTGACCTCAACGCCCTCGTCAAGCGTGTCCCCTCCGCCCGCTAAGCTGCCAACCGTTCCTCGCCCAAGAATGAGCATCTGGTACGCTTCAA---------------------------CGAGAC-------------------------AACAATRGAACAAAKGCATGAGAGGGT-GARGTGCTGACTAGAATTGGTTA-TTTTTGATATAGCGTTCTCGGTGACCAGCATGATATCGACCGTGCTAAGCATCTCGGCGTCGATGCCATGTCCTCTGACGACTTGAAGAAGCTCAACAAGAACAAGAAGCTCATCAAGAAGCTCGCACGCAAGTACGATGCTTTCCTTGCCTCTGACTCCTTGGTCCGACAGATTCCTCGTCTCCTGGGTCCCGGTCTCTCCAAGGGTAAG-TGTTAGC-----------------------TTTCTCATACTTCTCACTA------------CAWTTT-CGA--GGTACTACTTAAC---------------TCTA-GCTGGTAAATTCCCTACCCCCGT
>CBS119779Arthroderma_uncinatum
CATTC-TT-GTCTAC--TGAC-CCAGTTGCCTCGGCGC-GCCGCT------CC-------------------------------CTAGTGGACGG-TCGGAGGCC-CTTGGA----------------CCCAG-CG-----TCCA-------TGTGG-----CCC-TGGCCAGTGCGCGCCGGCGGACAGTC-----------------T-AAAA---TCTTT--ATAT--ATTG-GCCGTCTGAGCGTATAAAGC--------AAATCAATT-AAAACTTTCAACAACGGATCTCTTGGTTCCGGCAT-CGATGAAGAACGCAGCGAAATGCGATAAGTAATGTGAATTGCAGAATTCCGTGAATCATCGAATCTTTGAACGCACATTGCGCCCCCTGGTATTCCGGGGGGCATGCCTGTTCGAGCGTCATTTCAA--CCCTCAAGCCCGGCTTGTGTGATGGACGAACGTCCTG----CCTTT-------------------------------AGGGGCG-GGACGCGTCCGAAAAGCAGTGGCTAGGCCGCGACTTCGGCGC---CTGAGCGAATGGGC-GGCAAAAGCTC-AAATTTGAAAT--CTGGCT-CCTTC---GGGGTCCGAGTTGTAA-TTTGTAGAGGATG-CTTCGGGTGTGGCCAC-GACCTAAG-TTCCTTGGAACAGGACGTCATAGA-GGGTGAGAATCCCGTCTTGGGCCGTTGGTCCACGCCCGTGTGAAGCTCCTTCGACGAGTCGAG-TTGTTTGGGAATGCAGCTCTAAGCGGGTGGTAAATTTCATCTAAAGCTAAATATTGGCCGGAGACCGATAGCGCACAAGTAGAGTGATCGAAAGGTTAAAAGCACCTTGAAAAGGGAGTTAAACAGCACGTGAAATTGTTGAAAGGGAAGCGCTTGCGGCCAGACTC-GAGCGCAGGGTTCAGCGGGTGCGTGTCACCCGTGCACTCCCT-GTCGCCCGGGCCAGCATCAGTTCTAACGGCCGGTCAAAGGCCCCCGGAATGTGTCGTCTCTCGGGACGTCTTATAGCCGGGGGTGCAATGCGGCCCGTCGGGACTGAGGAACGC-GCTTCGGCTCGGATGCTGGCATAATGGCCGTAAGCGGCCCGTCTTGAAACACGGACCAAGGAGTCTAACATCCACGCGAGTGTTCGGGTGTC-AAACCCGTGCGCGCAGTGAAAGCGAACGGAGGTGGGAG-----CC-TTAGGGCGCACCATCGACCGATCCTGAAGTCTTCGGATGGATTTGAGTA-GGAGCGTGGCCGTTGGGACCCGAAAGATGGTGAACTATGCCTGAATA-GGGTG-AAGCCAGAGG-AAACTCTGGTGGAGGCTCGCAGCGG-TTCTGACGTGCAAATCGA-TCGTCAAATTTGGTAAG-CAT-CGACAAGGA-------------AACT-GAT-A-TTGG--GTG-TTCG-TCGTT-ACTAAC------A----GTCTATAGGCAAACCATTGCTGGCGAGCATGGTCTCGACGGATCCGGACAGTGAGTGAT-----------------------ACTACTGA----TGGTAG-------------AAGGATTCAGTTATTGACA---GA--------CTCTAGCTACACTGGATCTTCTGACCTCCAATTGGAGCGCATGAACGTCTATTTCAATGAGGTTGGCACGA---CCAAGACCC---TTTTCTTCGGCAG--CATACTAACTCA-TTGGAGG------CAAAGGCCTCTAGCAAAAAATACGTTCCGCGTGCGGTGCTCGTTGATCTCGAGCCCGCCGCGCTTGACGCCGTCCGTGCCGGTCCTTTTGGTCAGCTCTTCCGCCCCGAGCCCTTGCCCGTGCCGTCTTCGAGAAGCCTGACATTCTTTTGCTCGACGAGCCCACCAACCATCTCGACGTCAAGAACGTTGCCTGGCTCGAGGAATACCTCACCAACTCCCCCTGCACATCCATCATCGTCTCTCACGACTCCAAGTTCTTGAACAACGTCATCCAGCACGTCATCCTCTACGAGCGCTTCAAGCTTCGCCGCTACCGTGGTGACTTGACCGCCCTCGTCAAGCGTGTCCCATCTGCCCGCTAAGCTGCCTACCCTTCCTCGCCCAAGAATGAGCATCTGGTACGCTTCG----------------------------AGAGAT------------ATATCAG-----GAGAGAGAAAAAGAATACGGTTGGGGGT-GGTCTGCTGACGG-ATGGTTTTA---ATTCGTATAGCGTTCTCGGTGACCAGCACGATATCGATCGTGCTAAGCATCTCGGCGTCGATGCCATGTCCTCTGACGACTTGAAGAAGCTCAACAAGAACAAGAAGCTCATCAAGAAGCTCGCCCGCAAGTACGATGCTTTCCTCGCTTCCGACTCCTTGGTCCGACAGATTCCTCGTCTCTTGGGTCCCGGTCTCTCCAAAGGTTAG-TAATTGC--------------------CGTCCTAAGAATCA----TCTTGTCGGCAA---TATA------------ACTAACTTGT-------------CGATTA-GCCGGTAAATTCCCTACCCCCGT
>CBS120316Trichophyton_violaceum
CATTC-TT-GTCTACC-TCAC-CCGGTTGCCTCGGCGG-GCCGCGC---TCCCCCT-----------------------GCCA-GGGAGAGCCGT-CCGGC--------------------------------GGGCCCCTTCT--------GGGGGCCTCGAGC-CGGACCGCGCCCGCCGGAGGACAGACACC----------AAGAAAAAAT---TCTCT--GAAG-AGCTG-TCAGTCTGAGCGTTTAG--CAAG-C--ACAATCAGTT-AAAACTTTCAACAACGGATCTCTTGGTTCCGGCAT-CGATGAAGAACGCAGCGAAATGCGATAAGTAATGTGAATTGCAGAATTCCGTGAATCATCGAATCTTTGAACGCACATTGCGCCCTCTGGCATTCCGGGGGGCATGCCTGTTCGAGCGTCATTTCAA-CCCCTCAAGCCCGGCTTGTGTGATGGACGACCGTCC-G-GCCCCTCC----------CTTC------GG-----------GGGCG-GGACGCGCCCGAAAAGCAGTGGCCAGGCCGCGATTCCGGCTT--CCTGGGCGAATGG---GGCAGGAGCTC-AAATTTGAGAT--CTGGCCTCYCCG---GGGGTCCGAGTTGTAA-TTTGCAGAGGATG-CTTCGGGCGCGGCCCC-CGTCTAAG-TTCCTTGGAACAGGACGTCAGAGA-GGGTGAGAATCCCGTCTTGGGCGGGCGGCCCGCGCCCGTGTGAAGCTCCTTCGACGAGTCGAG-TTGTTTGGGAATGCAGCTCTAAGCGGGTGGTAAATTTCATCTAAAGCTAAATACCGGCCGGAGACCGATAGCGCACAAGTAGAGTGATCGAAAGGTTAAAAGCACCTTGAAAAGGGAGTTAAACAGCACGTGAAATTGTTGAAAGGGAAGCGCTTGCGGCCAGACTCGGGGGGCGGGGTTCAGCGGGCGTTCGTCGCCCGTGCACTGCCC-GCTCCCCGGGCCAGCATCAGCTTCGACGGCCGGTCAAAGGCCCCCGGAATGTGTCGTCTCTAGGGACGTCTTATAGCCGGGGGTGCAATGCGGCCCGTCGAGACTGAGGAACGC-GCTCCGGCTCGGATGCTGGCGTAATGGCCGTAAGCGGCCCGTCTTGAAACACGGACCAAGGAGTCTAACATCCACGCGAGTGTTCGGGTGTC-AAACCCGTGCGCGCAGTGAAAGCGAACGGAGGTGGGAG--CCCCCCCCAGGGCGCACCATCGACCGATCCTGAAGTCTTCGGATGGATTTGAGTA-GGAGCGTGGCCGTTGGGACCCGAAAGATGGTGAACTATGCCTGAATA-GGGTG-AAGCCAGAGG-AAACTCTGGTGGAGGCTCGCAGCGG-TTCTGACGTGCAAATCGA-TCGTCAAATTTGGTGAG-CATTCACGCGTTGCAGCA--------TAAT-TGT-ATATT-TCGTGTCGAA-TTATT-ACTGACTT-GTTT-------TACAGGCAAACCATTGCTGGTGAGCACGGTCTCGATGGATCCGGCCAGTGAGTGATTTCGCTGGA------------------A---------AATATTTCCAAGTCTCGAGGGACATGAATGTTGACAAC-TGGGA--TTTTTATAGCTACACCGGATCTTCTGACCTCCAATTGGAGCGCATGAATGTCTACTTCAACGAGGTGTGCACGA---CCAAGACCC---TTCCCTTCAGCAG--CATACTAACTCA-TTGGAGG------CAAAGGCCTCAAGCAAAAAATACGTTCCCCGTGCGGTGCTTGTTGATCTTGAGCCCGCCGCTCTCGATGCTGTCCGTGCCGGTCCTTTCGGTCAGCTCTTCCGCCCCGAGCCCTCGCCCGTGCCGTCTTCGAGAAGCCAGACATCCTCCTGCTCGACGAGCCCACCAACCATCTCGACGTCAAGAACGTCGCCTGGCTCGAGCAGTACCTCGTCAACTCCCCCTGCACCTCCATCATCGTCTCCCACGACTCCAAGTTCCTCAACAACGTCATCCAGCATGTCATCCTCTACGACCGCTTCAAGCTTCGCCGCTACCGTGGTGACCTCACCGCCCTCGTCAAGCGTGTCCCCTCCGCCCGCTAAGCTGCCAACCGTCCCCCGCCCAAGAATGAGCATCTGGTACGATAATGC--------------------------AAATGT-----------GATAGGAG--------AAAGATTGATG----------GGGATAAGTGGCTGACTGG--------------ATGGATAGTGTCCTTGGTGACCAGCACGATATCGACCGTGCTAAGCATCTCGGCGTCGATGCCATGTCCTCCGATGACTTGAAAAAGCTCAACAAGAACAAGAAGCTCATCAAGAAGCTCGCTCGCAAGTACGATGCCTTCCTTGCTTCCGACGCCCTTGTCCGACAGATTCCTCGTCTCTTGGGTCCCGGTCTCTCCAAGGGTGAG-TACTCC---------------------CATATTAGAGT--------------CTTGAGATA----CGAAGA--CAGATGGAC-TAA-TTG---------ACAATA-GCCGGTAAATTCCCTACCCCCGT
>CBS120317Trichophyton_violaceum
CATTC-TT-GTCTACC-TCAC-CCGGTTGCCTCGGCGG-GCCGCGC---TCCCCCT-----------------------GCCA-GGGAGAGCCGT-CCGGC--------------------------------GGGCCCCTTCT--------GGGGGCCTCGAGC-CGGACCGCGCCCGCCGGAGGACAGACACC----------AAGAAAAAAT---TCTCT--GAAG-AGCTG-TCAGTCTGAGCGTTTAG--CAAG-C--ACAATCAGTT-AAAACTTTCAACAACGGATCTCTTGGTTCCGGCAT-CGATGAAGAACGCAGCGAAATGCGATAAGTAATGTGAATTGCAGAATTCCGTGAATCATCGAATCTTTGAACGCACATTGCGCCCTCTGGCATTCCGGGGGGCATGCCTGTTCGAGCGTCATTTCAA-CCCCTCAAGCCCGGCTTGTGTGATGGACGACCGTCC-G-GCCCCTCC----------CTTC------GG-----------GGGCG-GGACGCGCCCGAAAAGCAGTGGCCAGGCCGCGATTCCGGCTT--CCTGGGCGAATGGGC-GGCAAGAGCTC-AAATTTGAAAT--CTGGCCTCTCCC--GGGGGTCCGAGTTGTAA-TTTGCAGAGGATG-CTTCGGGCGCGGCCCC-CGTCTAAG-TTCCTTGGAACAGGACGTCAGAGA-GGGTGAGAATCCCGTCTTGGGCGGGCGGCCCGCGCCCGTGTGAAGCTCCTTCGACGAGTCGAG-TTGTTTGGGAATGCAGCTCTAAGCGGGTGGTAAATTTCATCTAAAGCTAAATACCGGCCGGAGACCGATAGCGCACAAGTAGAGTGATCGAAAGGTTAAAAGCACCTTGAAAAGGGAGTTAAACAGCACGTGAAATTGTTGAAAGGGAAGCGCTTGCGGCCAGACTCGGGGGGCGGGGTTCAGCGGGCGTTCGTCGCCCGTGCACTGCCC-GCTCCCCGGGCCAGCATCAGCTTCGACGGCCGGTCAAAGGCCCCCGGAATGTGTCGTCTCTAGGGACGTCTTATAGCCGGGGGTGCAATGCGGCCCGTCGAGACTGAGGAACGC-GCTCCGGCTCGGATGCTGGCGTAATGGCCGTAAGCGGCCCGTCTTGAAACACGGACCAAGGAGTCTAACATCCACGCGAGTGTTCGGGTGTC-AAACCCGTGCGCGCAGTGAAAGCGAACGGAGGTGGGAG--CCCCCCCCAGGGCGCACCATCGACCGATCCTGAAGTCTTCGGATGGATTTGAGTA-GGAGCGTGGCCGTTGGGACCCGAAAGATGGTGAACTATGCCTGAATA-GGGTG-AAGCCAGAGG-AAACTCTGGTGGAGGCTCGCAGCGG-TTCTGACGTGCAAATCGA-TCGTCAAATTT???????????????????????????????????????????????????????????????????????????????????????????????????????????????????????????????????????????????????????????????????????????????????????????????????????????????????????????????????????????????????????????????????????????????????????????????????????????????????????????????????????????????????????????????????????????????????????????????????????????????????????????????????????????????????????????????????????????????GCCCTCGCCCGTGCCGTCTTCGAGAAACCAGACATCCTCCTGCTCGACGAGCCCACCAACCATCTCGACGTCAAGAACGTCGCCTGGCTCGAGCAGTACCTCGTCAACTCCCCCTGCACCTCCATCATCGTCTCCCACGACTCCAAGTTCCTCAACAACGTCATCCAGCATGTCATCCTCTACGACCGCTTCAAGCTTCGCCGCTACCGTGGTGACCTCACCGCCCTCGTCAAGCGTGTTCCCTCCGCCCGCTAAGCTGCCAACCGTCCCCCGCCCAAGAATGAGCATCTGGTACGATAATGC--------------------------AAATGT-----------GATAGGAG--------AAAGATTGATG----------GGGATAAGTGGCTGACTG---------------ATGGATAGTGTCCTTGGTGACCAGCACGATATCGACCGTGCTAAGCATCTCGGCGTCGATGCCATGTCCTCCGATGACTTGAAAAAGCTCAACAAGAACAAGAAGCTCATCAAGAAGCTCGCTCGCAAGTACGATGCCTTCCTTGCTTCCGACGCCCTTGTCCGACAGATTCCTCGTCTCTTGGGTCCCGGTCTCTCCAAGGGTGAG-TACTCC---------------------CATATTAGAGT--------------CTTGAGATA----CGAAGA--CAGATGGAC-TAA-TTG---------ACAATA-GCCGGTAAATTCCCTACCCCCGT
>CBS120318Trichophyton_violaceum
CATTC-TT-GTCTACC-TCAC-CCGGTTGCCTCGGCG-------------------------------------------------------------------------------------------------GGCCCCTTCT--------GGGGGCCTCGAGC-CGGACCGCGCCCGCCGGAGGACAGACACC----------AAGAAAAAAT---TCTCT--GAAG-AGCTG-TCAGTCTGAGCGTTTAG--CAAG-C--ACAATCAGTT-AAAACTTTCAACAACGGATCTCTTGGTTCCGGCAT-CGATGAAGAACGCAGCGAAATGCGATAAGTAATGTGAATTGCAGAATTCCGTGAATCATCGAATCTTTGAACGCACATTGCGCCCTCTGGCATTCCGGGGGGCATGCCTGTTCGAGCGTCATTTCAA-CCCCTCAAGCCCGGCTTGTGTGATGGACGACCGTCC-G-GCCCCTCC----------CTTC------GG-----------GGGCG-GGACGCGCCCGAAAAGCAGTGGCCAGGCCGCGATTCCGGCTT--CCTGGGCGAATGGGC-GGCAAGAGCTC-AAATTTGAAAT--CTGGCCTCCCCC--GGGGGTCCGAGTTGTAA-TTTGCAGAGGATG-CTTCGGGCGCGGCCCC-CGTCTAAG-TTCCTTGGAACAGGACGTCAGAGA-GGGTGAGAATCCCGTCTTGGGCGGGCGGCCCGCGCCCGTGTGAAGCTCCTTCGACGAGTCGAG-TTGTTTGGGAATGCAGCTCTAAGCGGGTGGTAAATTTCATCTAAAGCTAAATACCGGCCGGAGACCGATAGCGCACAAGTAGAGTGATCGAAAGGTTAAAAGCACCTTGAAAAGGGAGTTAAACAGCACGTGAAATTGTTGAAAGGGAAGCGCTTGCGGCCAGACTCGGGGGGCGGGGTTCAGCGGGCGTTCGTCGCCCGTGCACTGCCC-GCTCCCCGGGCCAGCATCAGCTTCGACGGCCGGTCAAAGGCCCCCGGAATGTGTCGTCTCTAGGGACGTCTTATAGCCGGGGGTGCAATGCGGCCCGTCGAGACTGAGGAACGC-GCTCCGGCTCGGATGCTGGCGTAATGGCCGTAAGCGGCCCGTCTTGAAACACGGACCAAGGAGTCTAACATCCACGCGAGTGTTCGGGTGTC-AAACCCGTGCGCGCAGTGAAAGCGAACGGAGGTGGGAG--CCCCCCCCAGGGCGCACCATCGACCGATCCTGAAGTCTTCGGATGGATTTGAGTA-GGAGCGTGGCCGTTGGGACCCGAAAGATGGTGAACTATGCCTGAATA-GGGTG-AAGCCAGAGG-AAACTCTGGTGGAGGCTCGCAGCGG-TTCTGACGTGCAAATCGA-TCGTCAAATTTGGTGAG-CATTCATGCATTGCAGCA--------TAAT-TGT-ATATT-TCGTGTCGAG-TTGTT-ACTGACTT-GGTT-------TACAGGCAAACCATTGCTGGTGAACACGGTCTCGATGGATCCGGCCAGTGAGTGATTCTGCAAG-----------------------------AAAAAGTTCCGGTCTTGAGGGACTTGAACGTTGACAAC-TGGGA--TTTCTACAGCTACACCGGATCTTCTGACCTCCAATTGGAGCGCATGAATGTCTACTTCAACGAGGTGTGCACGA---CCAAGACCC---TTCCCTTCAGCAG--CATACTAACTCA-TTGGAGG------CAAAGGCCTCAAGCAAAAAATACGTTCCCCGTGCGGTTCTTGTTGATCTTGAGCCCGCCGCTCTCGATGCTGTCCGCGCCGGTCCTTTCGGTCAGCTCTTCCGCCCCGAGCCCTCGCCCGTGCCTGCTTCGAGAAGCCTGATATCCTCCTGCTCGACGAGCCCACCAACCATCTCGACGTCAAGAACGTCGCCTGGCTCGAGCAGTACCTCGTCAACTCCCCCTGCACCTCCATCATCGTCTCCCACGACTCCAAGTTCCTTAACAACGTCATCCAGCATGTCATCCTCTACGACCGCTTCAAGCTCCGCCGCTACCGTGGTGACTTGACCGCCCTCGTCAAGCGTGTCCCCTCGGCCCGCTAAGCTGCCAACCGTCCCCCGCCCAAGAATGAGCATCTGGTACGATAATGC--------------------------AAATGT-----------GATAGGAG--------AAAGATTGATG----------GGGATAAGTGGCTGACTGG--------------ATGGATAGTGTCCTTGGTGACCAGCACGATATCGACCGTGCTAAGCATCTCGGCGTCGATGCCATGTCCTCCGATGACTTGAAAAAGCTCAACAAGAACAAGAAGCTCATCAAGAAGCTCGCTCGCAAGTACGATGCCTTCCTTGCTTCCGACGCCCTTGTCCGACAGATTCCTCGTCTCTTGGGTCCCGGTCTCTCCAAGGGTGAG-TACTCC---------------------CATATTAGAGT--------------CTTGAGATA----CGAAGA--CAGATGGAC-TAA-TTG---------ACAATA-GCCGGTAAATTCCCTACCCCCGT
>CBS120319Trichophyton_violaceum
CATTC-TT-GTCTACC-TCAC-CCGGTTGCCTCGGCGG-GCCGCGC---TCCCCCT-----------------------GCCA-GGGAGAGCCGT-CCGGC--------------------------------GGGCCCCTTCT--------GGGGGCCTCGAGC-CGGACCGCGCCCGCCGGAGGACAGACACC----------AAG-GAAAAT---TCTCT--GAAG-GGCTG-TCAGTCTGAGCGTTTAG--CAAG-C--ACAATCAGTT-AAAACTTTCAACAACGGATCTCTTGGTTCCGGCAT-CGATGAAGAACGCAGCGAAATGCGATAAGTAATGTGAATTGCAGAATTCCGTGAATCATCGAATCTTTGAACGCACATTGCGCCCTCTGGCATTCCGGGGGGCATGCCTGTTCGAGCGTCATTTCAA-CCCCTCAAGCCCGGCTTGTGTGATGGACGACCGTCC-G-GCCCCTCC----------CTTC------GG-----------GGGCG-GGACGCGCCCGAAAAGCAGTGGCCAGGCCGCGATTCCGGCTT--CCTGGGCGAATGGGC-GGCAAGAGCTC-AAATTTGAAAT--CTGGCCTCCCCC--GGGGGTCYGAGTTGTAA-TTTGCAGAGGATG-CTTCGGGCGCGGCCCC-CGTCTAAG-TTCCTTGGAACAGGACGTCAGAGA-GGGTGAGAATCCCGTCTTGGGCGGGCGGCCCGCGCCCGTGTGAAGCTCCTTCGACGAGTCGAG-TTGTTTGGGAATGCAGCTCTAAGCGGGTGGTAAATTTCATCTAAAGCTAAATACCGGCCGGAGACCGATAGCGCACAAGTAGAGTGATCGAAAGGTTAAAAGCACCTTGAAAAGGGAGTTAAACAGCACGTGAAATTGTTGAAAGGGAAGCGTTTGCGGCCAGACTCGGGGGGCGGGGTTCAGCGGGCGCTCGTCGCCCGTGCACTGCCC-GCTCCCCGGGCCAGCATCAGCTTCGACGGCCGGTCAAAGGCCCCCGGAATGTGTCGTCTCTAGGGACGTCTTATAGCCGGGGGTGCAATGCGGCCCGTCGAGACTGAGGAACGC-GCTCCGGCTCGGATGCTGGCGTAATGGCCGTAAGCGGCCCGTCTTGAAACACGGACCAAGGAGTCTAACATCCACGCGAGTGTTCGGGTGTC-AAACCCGTGCGCGCAGTGAAAGCGAACGGAGGTGGGAG--CCCCCCCCAGGGCGCACCATCGACCGATCCTGAAGTCTTCGGATGGATTTGAGTA-GGAGCGTGGCCGTTGGGACCCGAAAGATGGTGAACTATGCCTGAATA-GGGTG-AAGCCAGAGG-AATCTCTGGTGGAGGCTCGCAGCGG-TTCTGACGTGCAAATCGA-TCGTCAAATTTGGTGAG-CATTCACGCGTTGCAGCA--------TAAT-TGT-ATATT-TCGTGCCGAA-TTATT-ACTGACTT-GTTT-------TACAGGCAAACCATTGCTGGTGAGCACGGTCTCGATGGATCCGGCCAGTGAGTGATTTCGCTGGA------------------A---------AATATTTCCAAGTCTCGAGGGACATGAATGTTGACAAC-TGGGA--TTTTTATAGCTACACCGGATCTTCTGACCTCCAATTGGAGCGCATGAATGTCTACTTCAACGAGGTGTGCACGA---CCAAGACCC---TTCCCTTCAGCAG--CATACTAACTCA-TTGGAGG------CAAAGGCCTCAAGCAAAAAATACGTTCCCCGTGCGGTGCTTGTTGATCTTGAGCCCGCCGCTCTCGATGCTGTCCGTGCCGGTCCTTTCGGTCAGCTCTTCCGCCCCGAGCCCTCGCCCGTGCCGTCTTCGAGAAGCCAGACATCCTCCTGCTCGACGAGCCCACCAACCATCTCGACGTCAAGAACGTCGCCTGGCTCGAGCAGTACCTCGTCAACTCCCCCTGCACCTCCATCATCGTCTCCCACGACTCCAAGTTCCTCAACAACGTCATCCAGCAGGTCATCCTCTACGACCGCTTCAAGCTTCGCCGCTTCCTCGGTGACCCTCCCGCCCTCGTCAAGCGTGTCCCCTCCGCCCGCTAAGCTGCCAACCGTCCCCCGCCCAAGAATGAGCATCTGGTACGATAATGC--------------------------AAATGT-----------GATAGGAG--------AAAGATTGATG----------AGGATAAGCGGCTGACTGG--------------ATGGATAGTGTCCTTGGTGACCAGCACGATATCGACCGTGCTAAGCATCTCGGCGTCGATGCCATGTCCTCCGATGACTTGAAAAAGCTCAACAAGAACAAGAAGCTCATCAAGAAGCTCGCTCGCAAGTACGATGCCTTCCTTGCTTCCGACGCCCTTGTCCGACAGATTCCTCGTCTCTTGGGTCCCGGTCTCTCCAAGGGTGAG-TACTCC---------------------CATATTAGAGT--------------CTTGAGWCG-------AGA--CAGATGGAC-TAA-TTG---------ACAATA-GCCGGTAAATTCCCTACCCCCGT
>CBS120320Trichophyton_violaceum
CATTC-TT-GTCTACC-TTAC-TCGGTTGCCTCGGCGG-GCCGCG-------CTCT------------------------CCC-AGGAGAGCCGT-TCGGC--------------------------------GAGCCTCTCTT-------TAGTGGCTAAACGC-TGGACCGCGCCCGCCGGAGGACAGACGC-------------AAAAAAAT---TCTTTCAGAAG-AGCTG-TCAGTCTGAGCGT-TAG--CAAGCA--AAAATCAGTT-AAAACTTTCAACAACGGATCTCTTGGTTCCGGCAT-CGATGAAGAACGCAGCGAAATGCGATAAGTAATGTGAATTGCAGAATTCCGTGAATCATCGAATCTTTGAACGCACATTGCGCCCCCTGGCATTCCGGGGGGCATGCCTGTTCGAGCGTCATTTCAG-CCCCTCAAGCCCGGCTTGTGTGATGGACGACCGTCC-G-GCGCCCCC----------GTCT-TK-GGGG-----------GTGCG-GGACGCGCCCGAAAAGCAGTGGCCAGGCCGCGATTCCGGCTT--CCTAGGCGAATGGGC-GGCAAGAGCTC-AAATTTGAAAT--CTGGCCTCCCCC--GGGGGTCCGAGTTGTAA-TTTGCAGAGGATG-CTTCGGGCGCGGCCCC-CGTCTAAG-TTCCTTGGAACAGGACGTCAGAGA-GGGTGAGAATCCCGTCTTGGGCGGGCGGCCCGCGCCCGTGTGAAGCTCCTTCGACGAGTCGAG-TTGTTTGGGAATGCAGCTCTAAGCGGGTGGTAAATTTCATCTAAAGCTAAATACCGGCCGGAGACCGATAGCGCACAAGTAGAGTGATCGAAAGGTTAAAAGCACCTTGAAAAGGGAGTTAAACAGCACGTGAAATTGTTGAAAGGGAAGCGTTTGCGGCCAGACTCGGGGGGCGGGGTTCAGCGGGCGCTCGTCGCCCGTGCACTGCCC-GCTCCCCGGGCCAGCATCAGCTTCGACGGCCGGTCAAAGGCCCCCGGAATGTGTCGTCTCTAGGGACGTCTTATAGCCGGGGGTGCAATGCGGCCCGTCGAGACTGAGGAACGC-GCTCCGGCTCGGATGCTGGCGTAATGGCCGTAAGCGGCCCGTCTTGAAACACGGACCAAGGAGTCTAACATCCACGCGAGTGTTCGGGTGTC-AAACCCGTGCGCGCAGTGAAAGCGAACGGAGGTGGGAG--CCCCCCCCAGGGCGCACCATCGACCGATCCTGAAGTCTTCGGATGGATTTGAGTA-GGAGCGTGGCCGTTGGGACCCGAAAGATGGTGAACTATGCCTGAATA-GGGTG-AAGCCAGAGG-AAACTCTGGTGGAGGCTCGCAGCGG-TTCTGACGTGCAAATCGA-TCGTCAAATTTGGTGAG-CATTCACGCGTTGCAGCA--------TAAT-TGT-ATATT-TCGTGCCGAA-TTATT-ACTGACTT-GTTT-------TACAGGCAAACCATTGCTGGTGAGCACGGTCTCGATGGATCCGGCCAGTGAGTGATTTCGCTGGA------------------A---------AATATTTCCAAGTCTCGAGGGACATGAATGTTGACAAC-TGGGA--TTTTTATAGCTACACCGGATCTTCTGACCTCCAATTGGAGCGCATGAATGTCTACTTCAACGAGGTGTGCACGA---CCAAGACCC---TTCCCTTCAGCAG--CATACTAACTCA-TTGGAGG------CAAAGGCCTCAAGCAAAAAATACGTTCCCCGTGCGGTGCTTGTTGATCTTGAGCCCGCCGCTCTCGATGCTGTCCGTGCCGGTCCTTTCGGTCAGCTCTTCCGCCCCGAGCCCTCGCCCGTGCCGTCTTCGAGAAGCCAGACATCCTCCTGCTCGACGAGCCCACCAACCATCTCGACGTCAAGAACGTCGCCTGGCTCGAGCAGTACCTCGTCAACTCCCCCTGCACCTCCATCATCGTCTCCCACGACTCCAAGTTCCTCAACAACGTCATCCAGCACGTCATCCTCTACGACCGCTTCAAGCTTCGCCGCTACCGTGGTGACCTCACCGCCCTCGTCAAGCGTGTCCCCTCCGCCCGCTAAGCTGCCAACCGTCCCCCGCCCAAGAATGAGCATCTGGTACGATAATGC--------------------------AAATGT-----------GATAGGAG--------AAAGATTGATG----------AGGATAAGCGGCTGACTGG--------------ATGGATAGTGTCCTTGGTGACCAGCACGATATCGACCGTGCTAAGCATCTCGGCGTCGATGCCATGTCCTCCGATGACTTGAAAAAGCTCAACAAGAACAAGAAGCTCATCAAGAAGCTCGCTCGCAAGTACGATGCCTTCCTTGCTTCCGACGCCCTTGTCCGACAGATTCCTCGTCTCTTGGGTCCCGGTCTCTCCAAGGGTGAG-TACTCC---------------------CATATTAGAGT--------------CTTGAGATA----CGAAGA--CAGATGGAC-TAA-TTG---------ACAATA-GCCGGTAAATTCCCTACCCCCGT
>CBS120324Trichophyton_mentagrophytes
CATTC-TT-GTCTACC-TTAC-TCGGTTGCCTCGGCGG-GCCGCG-------CTCT------------------------CCC-AGGAGAGTCGT-TCGGC--------------------------------GAGCCTCTCTT-------TAGTGGCTAAACGC-TGGACCGCGCCCGCCGGAGGACAGACGC-------------AAAAAAAT---TCTTTCAGAAG-AGCTG-TCAGTCTGAGCGT-TAG--CAAGCA--AAAATCAGTT-AAAACTTTCAACAACGGATCTCTTGGTTCCGGCAT-CGATGAAGAACGCAGCGAAATGCGATAAGTAATGTGAATTGCAGAATTCCGTGAATCATCGAATCTTTGAACGCACATTGCGCCCCCTGGCATTCCGGGGGGCATGCCTGTTCGAGCGTCATTTCAG-CCCCTCAAGCCCGGCTTGTGTGATGGACGATCGTCC-G-GCGCCCCC----------GTCT-TT-GGGG-----------GTGCG-GGACGCGCCCGAAAAGCAGTGGCCAGGCCGCGATTCCGGCTT--CCTAGGCGAATGGGC-GGCAAGAGCTC-AAATTTGAAAT--CTGGTCTCCCCC--GGGGGCCCGAGTTGTAA-TTTGCAGAGGATG-CTTCGGGTGCGGCCGC-CGTCTAAG-TTCCTTGGAACAGGACGTCAGAGA-GGGTGAGAATCCCGTCTTGGGCGGGCGGTCCGCGCCCGTGTGAAGCTCCTTCGACGAGTCGAG-TTGTTTGGGAATGCAGCTCTAAGCGGGTGGTAAATTTCATCTAAAGCTAAATATTGGCCGGAGACCGATAGCGCACAAGTAGAGTGATCGAAAGGTTAAAAGCACCTTGAAAAGGGAGTTAAACAGCACGTGAAATTGTTGAAAGGGAAGCGCTTGCGGCCAGATTC-GGGGGCGGGGTTCAGCGGGTGCTCGTCGCCCGTGTATTCCTC-GTCTCCCGGGCCAGCATCAGTTTCGACGGCCGGTCAAAGGCCCCCGGAATGTGTCGTCTCTCGGGACGTCTTATAGCCGGGGGTGCAATGCGGCCCGTCGGGACTGAGGAACGC-GCTCCGGCTCGGATGCTGGCGTAATGGCCGTAAGCGGCCCGTCTTGAAACACGGACCAAGGAGTCTAACATCCACGCGAGTGTTCGGGTGTC-AAACCCGTGCGCGCAGTGAAAGCGAACGGAGGTGGGAG-----CC-CTAGGGCGCACCATCGACCGATCCTGAAGTCTTCGGATGGATTTGAGTA-GGAGCGTGGCCGTTGGGACCCGAAAGATGGTGAACTATGCCTGAATA-GGGTG-AAGCCAGAGG-AAACTCTGGTGGAGGCTCGCAGCGG-TTCTGACGTGCAAATCGA-TCGTCAAATTTGGTGAG-CATTCATGCATTGCAGCA--------TAAT-TGT-ATATT-TCGTGTCGAG-TTGTT-ACTGACTT-GGTT-------TACAGGCAAACCATTGCTGGTGAACACGGTCTCGATGGATCCGGCCAGTGAGTGATTCTGCAAG-----------------------------AAAAAGTTCCGGTCTTGAGGGACTTGAACGTTGACAAC-TGGGA--TTTCTACAGCTACACCGGATCTTCTGACCTCCAATTGGAGCGCATGAATGTCTACTTCAACGAGGTGTGCACGA---CCAAGACCC---TTCCCTTCAGCAG--CATACTAACTCA-TTGGAGG------CAAAGGCCTCAAGCAAAAAATACGTTCCCCGTGCGGTTCTTGTTGATCTTGAGCCCGCCGCTCTCGATGCTGTCCGCGCCGGTCCTTTCGGTCAGCTCTTCCGCCCCGAGCCCTCGCCCGTGCCGTCTTCGAGAAGCCTGATATCCTCCTGCTCGACGAGCCCACAAACCATCTCGACGTCAAGAACGTCGCCTGGCTCGAGCAGTACCTCGTCAACTCCCCCTGCACCTCCATCATCGTCTCCCACGACTCCAAGTTCCTTAACAACGTCATCCAGCATGTCATCCTCTACGACCGCTTCAAGCTCCGCCGCTACCGTGGTGACTTGACCGCCCTCGTCAAGCGTGTCCCCTCGGCCCGCTAAGCTGCCAACCGTCCCTCGCCCAAGAATGAGCATCTGGTACGATAATGC--------------------------AAAGGT-----------GATAAGAG--------AAAGAATGATA----------GGGATAAGTGGCTGACTGG--------------ATGGGTAGTGTCCTTGGTGACCAGCATGATATCGACCGTGCTAAGCATCTCGGCGTCGATGCCATGTCCTCCGATGATTTGAAGAAGCTCAACAAGAACAAGAAGCTCATTAAGAAGCTCGCTCGCAAGTACGATGCTTTCCTTGCTTCCGATGCCCTTGTCCGACAGATTCCCCGTCTCTTGGGTCCCGGTCTCTCTAAGGGTGAG-TACTCC---------------------CATATTCGAAT--------------CTTCAGATATTGTTGAAGA--CAGGCCGAC-TAA-TTG---------ACAATA-GCCGGTAAATTCCCTACCCCCGT
>CBS120356Trichophyton_mentagrophytes
CATTC-TT-GTCTACC-TTAC-TCGGTTGCCTCGGCGG-GCCGCG-------CTCT------------------------CCC-AGGAGAGCCGT-TCGGC--------------------------------GAGCCTCTCTT-------TAGTGGCTAAACGC-TGGACCGCGCCCGCCGGAGGACAGACGC-------------AAAAAAAT---TCTTTCAGAAG-AGCTG-TCAGTCTGAGCGT-TAG--CAAGCA--AAAATCAGTT-AAAACTTTCAACAACGGATCTCTTGGTTCCGGCAT-CGATGAAGAACGCAGCGAAATGCGATAAGTAATGTGAATTGCAGAATTCCGTGAATCATCGAATCTTTGAACGCACATTGCGCCCCCTGGCATTCCGGGGGGCATGCCTGTTCSAGCGTCATTTCAG-CCCCTCAAGCCCGGCTTGTGTGATGGACGACCGTCC-G-GCGCCCCC----------GTCT-TT-GGGG-----------GTGCG-GGACGCGCCCGAAAAGCAGTGGCCAGGCCGCGATTCCGGCTT--CCTAGGCGAATGGGC-GGCAAGAGCTC-AAATTTGAAAT--CTGGCCTCCCCC--GGGGGCCCGAGTTGTAA-TTTGCAGAGGATG-CTTCGGGTGCGGCCGC-CGTCTAAG-TTCCTTGGAACAGGACGTCAGAGA-GGGTGAGAATCCCGTCTTGGGCGGGCGGTCCGCGCCCGTGTGAAGCTCCTTCGACGAGTCGAG-TTGTTTGGGAATGCAGCTCTAAGCGGGTGGTAAATTTCATCTAAAGCTAAATATTGGCCGGAGACCGATAGCGCACAAGTAGAGTGATCGAAAGGTTAAAAGCACCTTGAAAAGGGAGTTAAACAGCACGTGAAATTGTTGAAAGGGAAGCGCTTGCGGCCAGATTC-GGGGGCGGGGTTCAGCGGGTGCTCGTCGCCCGTGTATTCCTC-GTCTCCCGGGCCAGCATCAGTTTCGACGGCCGGTCAAAGGCCCCCGGAATGTGTCGTCTCTCGGGACGTCTTATAGCCGGGGGTGCAATGCGGCCCGTCGGGACTGAGGAACGC-GCTCCGGCTCGGATGCTGGCGTAATGGCCGTAAGCGGCCCGTCTTGAAACACGGACCAAGGAGTCTAACATCCACGCGAGTGTTCGGGTGTC-AAACCCGTGCGCGCAGTGAAAGCGAACGGAGGTGGGAG-----CC-CTAGGGCGCACCATCGACCGATCCTGAAGTCTTCGGATGGATTTGAGTA-GGAGCGTGGCCGTTGGGACCCGAAAGATGGTGAACTATGCCTGAATA-GGGTG-AAGCCAGAGG-AAACTCTGGTGGAGGCTCGCAGCGG-TTCTGACGTGCAAATCGA-TCGTCAAATTTGGTGAG-CATTCATGCATTGCAGCA--------TAAT-TGT-ATATT-TCGTGTCGAG-TTGTT-ACTGACTT-GGTT-------TACAGGCAAACCATTGCTGGTGAACACGGTCTCGATGGATCCGGCCAGTGAGTGATTCTGCAAG-----------------------------AAAAAGTTCCGGTCTTGAGGGACTTGAACGTTGACAAC-TGGGA--TTTCTACAGCTACACCGGATCTTCTGACCTCCAATTGGAGCGCATGAATGTCTACTTCAACGAGGTGTGCACGA---CCAAGACCC---TTCCCTTCAGCAG--CATACTAACTCA-TTGGAGG------CAAAGGCCTCAAGCAAAAAATACGTTCCCCGTGCGGTTCTTGTTGATCTTGAGCCCGCCGCTCTCGATGCTGTCCGCGCCGGTCCTTTCGGTCAGCTCTTCCGCCCCGAGCCCTCGCCCGTGCCGTCTTCGAGAAGCCTGATATCCTCCTGCTCGACGAGCCCACCAACCATCTCGACGTCAAGAACGTCGCCTGGCTCGAGCAGTACCTCGTCAACTCCCCCTGCACCTCCATCATCGTCTCCCACGACTCCAAGTTCCTTAACAACGTCATCCAGCATGTCATCCTCTACGACCGCTTCAAGCTCCGCCGCTACCGTGGTGACTTGACCGCCCTCGTCAAGCGTGTCCCCTCGGCCCGCTAAGCTGCCAACCGTCCCTCGCCCAAGAATGAGCATCTGGTACGATAATGC--------------------------AAAGGT-----------GATAAGAG--------AAAGAATGATA----------GGGATAAGTGGCTGACTGG--------------ATGGGTAGTGTCCTTGGTGACCAGCATGATATCGACCGTGCTAAGCATCTCGGCGTCGATGCCATGTCCTCCGATGATTTGAAGAAGCTCAACAAGAACAAGAAGCTCATTAAGAAGCTCGCTCGCAAGTACGATGCTTTCCTTGCTTCCGATGCCCTTGTCCGACAGATTCCCCGTCTCTTGGGTCCCGGTCTCTCTAAGGGTGAG-TACTCC---------------------CATATTCGAAT--------------CTTCAGATATTGTTGAAGA--CAGGCCGAC-TAA-TTG---------ACAATA-GCCGGTAAATTCCCTACCCCCGT
>CBS120357Trichophyton_mentagrophytes
CATTC-TT-GTCTACC-TTAC-TCGGTTGCCTCGGCGG-GCCGCG-------CTCT------------------------CCC-AGGAGAGCCGT-TCGGC--------------------------------GAGCCTCTCTT-------TAGTGGCTAAACGC-TGGACCGCGCCCGCCGGAGGACAGACGC-------------AAAAAAAT---TCTTTCAGAAG-AGCTG-TCAGTCTGAGCGT-TAG--CAAGCA--AAAATCAGTT-AAAACTTTCAACAACGGATCTCTTGGTTCCGGCAT-CGATGAAGAACGCAGCGAAATGCGATAAGTAATGTGAATTGCAGAATTCCGTGAATCATCGAATCTTTGAACGCACATTGCGCCCCCTGGCATTCCGGGGGGCATGCCTGTTCGAGCGTCATTTCAG-CCCCTCAAGCCCGGCTTGTGTGATGGACGACCGTCC-G-GCGCCCCC----------GTCT-TT-GGGG-----------GTGCG-GGACGCGCCCGAAAAGCAGTGGCCAGGCCGCGATTCCGGCTT--CCTAGGCGAATGGGC-GGCAAGAGCTC-AAATTTGAAAT--CTGGCCTCCCCC--GGGGGCCCGAGTTGTAA-TTTGCAGAGGATG-CTTCGGGTGCGGCCGC-CGTCTAAG-TTCCTTGGAACAGGACGTCAGAGA-GGGTGAGAATCCCGTCTTGGGCGGGCGGTCCGCGCCCGTGTGAAGCTCCTTCGACGAGTCGAG-TTGTTTGGGAATGCAGCTCTAAGCGGGTGGTAAATTTCATCTAAAGCTAAATATTGGCCGGAGACCGATAGCGCACAAGTAGAGTGATCGAAAGGTTAAAAGCACCTTGAAAAGGGAGTTAAACAGCACGTGAAATTGTTGAAAGGGAAGCGCTTGCGGCCAGATTC-GGGGGCGGGGTTCAGCGGGTGCTCGTCGCCCGTGTATTCCTC-GTCTCCCGGGCCAGCATCAGTTTCGACGGCCGGTCAAAGGCCCCCGGAATGTGTCGTCTCTCGGGACGTCTTATAGCCGGGGGTGCAATGCGGCCCGTCGGGACTGAGGAACGC-GCTCCGGCTCGGATGCTGGCGTAATGGCCGTAAGCGGCCCGTCTTGAAACACGGACCAAGGAGTCTAACATCCACGCGAGTGTTCGGGTGTC-AAACCCGTGCGCGCAGTGAAAGCGAACGGAGGTGGGAG-----CC-CTAGGGCGCACCATCGACCGATCCTGAAGTCTTCGGATGGATTTGAGTA-GGAGCGTGGCCGTTGGGACCCGAAAGATGGTGAACTATGCCTGAATA-GGGTG-AAGCCAGAGG-AAACTCTGGTGGAGGCTCGCAGCGG-TTCTGACGTGCAAATCGA-TCGTCAAATTTGGTGAG-CATTCATGCATTGCAGCA--------TAAT-TGT-ATATT-TCGTGTCGAG-TTGTT-ACTGACTT-GGTT-------TACAGGCAAACCATTGCTGGTGAACACGGTCTCGATGGATCCGGCCAGTGAGTGATTCTGCAAG-----------------------------AAAAAGTTCCGGTCTTGAGGGACTTGAACGTTGACAAC-TGGGA--TTTCTACAGCTACACCGGATCTTCTGACCTCCAATTGGAGCGCATGAATGTCTACTTCAACGAGGTGTGCACGA---CCAAGACCC---TTCCCTTCAGCAG--CATACTAACTCA-TTGGAGG------CAAAGGCCTCAAGCAAAAAATACGTTCCCCGTGCGGTTCTTGTTGATCTTGAGCCCGCCGCTCTCGATGCTGTCCGCGCCGGTCCTTTCGGTCAGCTCTTCCGCCCCGAGCCCTCGCCCGTGCCGTCTTCGAGAAGCCTGATATCCTCCTGCTCGACGAGCCCACCAACCATCTCGACGTCAAGAACGTCGCCTGGCTCGAGCAGTACCTCGTCAACTCCCCCTGCACCTCCATCATCGTCTCCCACGACTCCAAGTTCCTTAACAACGTCATCCAGCATGTCATCCTCTACGACCGCTTCAAGCTCCGCCGCTACCGTGGTTACTTGACCGCCCTCGTCAAGCGTGTCCCCTCGGCCCGCTAAGCTGCCAACCGTCCCTCGCCCAAGAATGAGCATCTGGTACGATAATGC--------------------------AAAGGT-----------GATAAGAG--------AAAGAATGATA----------GGGATAAGTGGCTGACTGG--------------ATGGGTAGTGTCCTTGGTGACCAGCATGATATCGACCGTGCTAAGCATCTCGGCGTCGATGCCATGTCCTCCGATGATTTGAAGAAGCTCAACAAGAACAAGAAGCTCATTAAGAAGCTCGCTCGCAAGTACGATGCTTTCCTTGCTTCCGATGCCCTTGTCCGACAGATTCCCCGTCTCTTGGGTCCCGGTCTCTCTAAGGGTGAG-TACTCC---------------------CATATTCGAAT--------------CTTCAGATATTGTTGAAGA--CAGGCCGAC-TAA-TTG---------ACAATA-GCCGGTAAATTCCCTACCCCCGT
>CBS120425Trichophyton_rubrum
?????????????????????????????????????????????????????????????????????????????????????????????????????????????????????????????????????????????????????????????????????????????????????????????????????????????????????????????????????????????????????????????????????????????????????????????????????????????????????????????????????????????????????????????????????????????????????????????????????????????????????????????????????????????????????????????????????????????????????????????????????????????????????????????????????????????????????????????????????????????????????????????????????GC-GGCAAGAGCTC-AAATTTGAAAT--CTGGCCTCCCCC--GGGGGTCCGAGTTGTAA-TTTGCAGAGGATG-CTTCGGGCGCGGCCCC-CGTCTAAG-TTCCTTGGAACAGGACGTCAGAGA-GGGTGAGAATCCCGTCTTGGGCGGGCGGCCCGCGCCCGTGTGAAGCTCCTTCGACGAGTCGAG-TTGTTTGGGAATGCAGCTCTAAGCGGGTGGTAAATTTCATCTAAAGCTAAATACCGGCCGGAGACCGATAGCGCACAAGTAGAGTGATCGAAAGGTTAAAAGCACCTTGAAAAGGGAGTTAAACAGCACGTGAAATTGTTGAAAGGGAAGCGCTTGCGGCCAGACTCGGGGGGCGGGGTTCAGCGGGCGCTCGTCGCCCGTGCACTGCCC-GCTCCCCGGGCCAGCATCAGCTTCGACGGCCGGTCAAAGGCCCCCGGAATGTGTCGTCTCTAGGGACGTCTTATAGCCGGGGGTGCAATGCGGCCCGTCGAGACTGAGGAACGC-GCTCCGGCTCGGATGCTGGCGTAATGGCCGTAAGCGGCCCGTCTTGAAACACGGACCAAGGAGTCTAACATCCACGCGAGTGTTCGGGTGTC-AAACCCGTGCGCGCAGTGAAAGCGAACGGAGGTGGGAG-CCCCCCCCCAGGGCGCACCATCGACCGATCCTGAAGTCTTCGGATGGATTTGAGTA-GGAGCGTGGCCGTTGGGACCCGAAAGATGGTGAACTATGCCTGAATA-GGGTG-AAGCCAGAGG-AAACTCTGGTGGAGGCTCGCAGCGG-TTCTGACGTGCAAATCGA-TCGTCAAATTTGGTGAG-CATTCACGCGTTGCAGCA--------TAAT-TGT-ATATT-TCGTGTCGAA-TTATT-ACTGACTT-GTTT-------TACAGGCAAACCATTGCTGGTGAGCACGGTCTCGATGGATCCGGCCAGTGAGTGATTTCGCTGGA------------------A---------AATATTTCCAAGTCTCGAGGGACATGAATGTTGACAAC-TGGGA--TTTTTATAGCTACACCGGATCTTCTGACCTCCAATTGGAGCGCATGAATGTCTACTTCAACGAGGTGTGCACGA---CCAAGACCC---TTCCCTTCAGCAG--CATACTAACTCA-TTGGAGG------CAAAGGCCTCAAGCAAAAAATACGTTCCCCGTGCGGTGCTTGTTGATCTTGAGCCCGCCGCTCTCGATGCTGTCCGTGCCGGTCCTTTCGGTCAGCTCTTCCGCCCCGAGCCCTCGCCCGTGCCGTCTTCGAGAAGCCAGACATCCTCCTGCTCGACGAGCCCACCAACCATCTCGACGTCAAGAACGTCGCCTGGCTCGAGCAGTACCTCGTCAACTCCCCCTGCACCTCCATCATCGTCTCCCACGACTCCAAGTTCCTCAACAACGTCATCCAGCATGTCATCCTCTACGACCGCTTCAAGCTTCGCCGCTACCGTGGTGACCTCACCGCCCTCGTCAAGCGTGTCCCCTCCGCCCGCTAAGCTGCCAACCGTCCCCCGCCCAAGAATGAGCATCTGGTACGATAATGC--------------------------AAATGT-----------GATAGGAG--------AAAGATTGATG----------GGGATAAGTGGCTGACTGG--------------ATGGATAGTGTCCTTGGTGACCAGCACGATATCGACCGTGCTAAGCATCTCGGCGTCGATGCCATGTCCTCCGATGACTTGAAAAAGCTCAACAAGAACAAGAAGCTCATCAAGAAGCTCGCTCGCAAGTACGATGCCTTCCTTGCTTCCGACGCCCTTGTCCGACAGATTCCTCGTCTCTTGGGTCCCGGTCTCTCCAAGGGTGAG-TACTCC---------------------CATATTAGAGT--------------CTTGAGATA----CGAAGA--CAGATGGAC-TAA-TTG---------ACAATA-GCCGGTAAATTCCCTACCCCCGT
>CBS120669Trichophyton_benhamiae
CATTC-TT-GTCTACC-TTAC-TCGGTTGCCTCGGCGG-GCCGCG-------CTCT------------------------CCT-GGGAGAGTCGT-CCGGC--------------------------------GAGCCTCTTC---------GGGGGCTTTA-GC-TGGATCGCGCCCGCCGGAGGACAGACATC--------------AAAAAA---TCTT---GGAA-AGCTG-TCAGTCTGAGCGT-TAG--CAAG-T--AAAATCAGTT-AAAACTTTCAACAACGGATCTCTTGGTTCCGGCAT-CGATGAAGAACGCAGCGAAATGCGATAAGTAATGTGAATTGCAGAATTCCGTGAATCATCGAATCTTTGAACGCACATTGCGCCCTCTGGTATTCCGGGGGGCATGCCTGTTCGAGCGTCATTTCAA-CCCCTCAAGCCCGGCTTGTGTGATGGACGACCGTCCGG--CCCCCTC----------TTTC------GG-----------GGGCG-GGACGCGCCCGAAAAGCAGTGGCCAGGCCGCGATTCCGGCTT--CCTGGGCGAATGGGC-GGCAAGAGCTC-AAATTTGAAAT--CTGGCCTCCTCC--GGGGGTCCGAGTTGTAA-TTTGCAGAGGATG-CTTCGGGTGCGGCCCC-CGTCTAAG-TTCCTTGGAACAGGACGTCAGAGA-GGGTGAGAATCCCGTCTTGGGCGGGCGGCCCGCGCCCGTGTGAAGCTCCTTCGACGAGTCGAG-TTGTTTGGGAATGCAGCTCTAAGCGGGTGGTAAATTTCATCTAAAGCTAAATACTGGCCGGAGACCGATAGCGCACAAGTAGAGTGATCGAAAGGTTAAAAGCACCTTGAAAAGGGAGTTAAACAGCACGTGAAATTGTTGAAAGGGAAGCGCTTGCGGCCAGACTC-GGGGGCGGGGTTCAGCGGGCGCTCGTCGCCCGTGCACTCCCC-GCGCCCCGGGCCAGCATCAGTTTCGACGGCCGGTCAAAGGCCCCCGGAATGTGTCGTCTCTAGGGACGTCTTATAGCCGGGGGTGCAATGCGGCCCGTCGGGACTGAGGAACGC-GCTCCGGCTCGGATGCTGGCGTAATGGCCGTAAGCGGCCCGTCTTGAAACACGGACCAAGGAGTCTAACATCCACGCGAGTGTTCGGGTGTC-AAACCCGTGCGCGCAGTGAAAGCGAACGGAGGTGGGAG-----CC-TTTGGGCGCACCATCGACCGATCCTGAAGTCTTCGGATGGATTTGAGTA-GGAGCGTGGCCGTTGGGACCCGAAAGATGGTGAACTATGCCTGAATA-GGGTG-AAGCCAGAGG-AAACTCTGGTGGAGGCTCGCAGCGG-TTCTGACGTGCAAATCGA-TCGTCAAATTTGGTGAG-CATTCATGCGTTGCATCG--------TAAT-TGT-ATATC-TCGTGTCGAA-TTGTT-ACTGACTT-GATT-------TACAGGCAAACCATTGCCGGTGAGCACGGTCTCGATGGATCCGGCCAGTGAGTGATTCTGCAGGG------------------GAGA----C-AAAGTCCCCGAGTCTCGAGGGACTTGAATGTTGACGAC-TGGGA--TTTCTTTAGCTACACCGGATCTTCTGACCTCCAATTGGAGCGCATGAATGTCTACTTCAACGAGGTGTGCACGA---CCAAGACCC---TTCCCTTCAGCAG--CATACTAACTCA-TTGGAGG------CAAAGGCCTCAAGCAAAAAATACGTTCCCCGTGCGGTTCTTGTTGATCTTGAGCCCGCCGCTCTCGATGCTGTCCGTGCCGGTCCTTTCGGTCAGCTTTTCCGCCCCGAGCCCTCGCCCGTGCCGTCTTCGAGAAGCCAGACATCCTCCTGCTCGACGAGCCCACCAACCATCTCGACGTCAAGAACGTCGCCTGGCTCGAGCAGTACCTCGTCAACTCCCCCTGCACATCCATCATCGTCTCCCACGACTCCAAGTTCCTCAACAACGTCATCCAGCACGTCATCCTCTACGACCGCTTCAAGCTCCGCCGCTACCGTGGTGACCTCACCGCCCTCGTCAAGCGTGTCCCCTCGGCCCGCTAAGCTGCCAACCGTCCCTCGCCCAAGAATGAGCATCTGGTACGATTATGCAAA-----------------------AAAGGC-----------GATAAGAG--------AAAGATTGATG----------GGAATAAGTGGCTGACTAR--------------ATGGATAGTGTTCTTGGTGACCAGCACGATATCGACCGTGCTAAACATCTCGGCGTCGATGCCATGTCCTCCGATGATCTGAAGAAGCTCAACAAGAACAAGAAGCTCATTAAGAAGCTCGCTCGCAAGTACGATGCTTTCCTTGCTTCCGATGCCCTTGTCCGACAGATTCCCCGTCTCTTGGGTCCCGGTCTCTCCAAGGGTGAG-TACTCC---------------------CATATTAGAAT--------------CTTCAGGTA----TGAAGA--CAGATCAAC-TAACTTG---------ACAACACGCTGGTAAATTCCCTACCCCCGT
>CBS120675Nannizzia_gypsea
CATTC-TT-GTCTAT--TTAC-CCAGTTGCCTCGGCGG-GCCGCGC-----ACTC----------GTGCCGCGCC-------T-CGAGGAGCCGT-CCGGGGGCAATCAG--------------------------------------------------CTCCC-TGGACCGCGCCCGCCGGAGGAGTGA-----------------TCAAAAT---CCAT---GAAT-A-CTGTTCCGTCTGAGCGT-TAG--CAAGTA---AAATCAGTT-AAAACTTTCAACAACGGATCTCTTGGTTCCGGCAT-CGATGAAGAACGCAGCGAAATGCGATAAGTAATGTGAATTGCAGAATTCCGTGAATCATCGAATCTTTGAACGCACATTGCGCCCTCTGGTATTCCGGGGGGCATGCCTGTTCGAGCGTCATTTCAA-CCCCTCAAGCCCGGCTTGTGTGATGGACGACCGTCC-C-GCCCTCCC----------TGCT-CCAGGG------------GAGGG-GGACGCGCCCGAAAAGCAGTGGCCAGGCCGCGATTCCGGCTC---CTGGGCGAATGGGC-GGCAAAAGCTC-AAATTTGAAAT--CTGGCCTCCTAC--GGGGGTCCGAGTTGTAA-TTTGTAGAGGATG-CTTCGGGTGTGGCCGC-CGTCTAAG-TTCCTTGGAACAGGACGTCAGAGA-GGGTGAGAATCCCGTCTTGGGCGGCCGGTCCGCGCCCGTGTGAAGCTCCTTCGAAGAGTCGAG-TTGTTTGGGAATGCAGCTCTAAGCGGGTGGTAAATTTCATCTAAAGCTAAATACTGGTCGGAGACCGATAGCGCACAAGTAGAGTGATCGAAAGGTTAAAAGCACCTTGAAAAGGGAGTTAAACAGCACGTGAAATTGTTGAAAGGGAAGCGCTTGCGGCCAGACTC-GGGGGCGGGGTTCAGCGGGTGCTCGTCGCCCGTGCACTCCCC-GTCTCCCGGGCCAGCATCAGTTTCGACGGCCGGTCAAAGGCCTCCGGAATGTGTCGTCTCTCGGGACGTCTTATAGCCGGGGGTGCAATGCGGCCCGTCGGGACTGAGGAACGC-GCTTCGGCTCGGATGCTGGCGTAATGGCCGTAAGCGGCCCGTCTTGAAACACGGACCAAGGAGTCTAACATCCACGCGAGTGTTCGGGTGTC-AAACCCGTGCGCGCAGTGAAAGCGAACGGAGGTGGGAG-----CC-TTAGGGCGCACCATCGACCGATCCTGAAGTCTTCGGATGGATTTGAGTA-GGAGCGTGGCCGTTGGGACCCGAAAGATGGTGAACTATGCCTGAATA-GGGTG-AAGCCAGAGG-AAACTCTGGTGGAGGCTCGCAGCGG-TTCTGACGTGCAAATCGA-TCGTCAAATTTGGTAGG-CATCCACGCGTTGGAGTA--------CGAT-TGT-ATATA-TTATATTGGA-TTGCT-ACTGACTT-TGTG-----TGTACAGGCAAACCATTGCTGGCGAGCACGGTCTCGATGGATCCGGCCAGTAAGTGATTCTACAAGC------------------ACAA----C-AAAAGGTCCAGGGCTTGA-GGACAGGAATGTTGACA-T-TGGGC--TTTCTCTAGCTACACTGGATCTTCTGACCTCCAATTGGAGCGTATGAACGTCTACTTCAACGAGGTGTGCACGA---CCAAGACCC---TTTCCTTCAGCAG--CATACTAACTCA-TTGGAGG------CAAAGGCCTCAAGTAAAAAATACGTTCCCCGTGCCGTTCTTGTTGATCTTGAACCTGCTGCTCTCGATGCAGTCCGTGCCGGTCCTTTCGGCCAGCTCTTCCGCCCCGAGCCCTTGCCCGTGCCGTCTTCGAGAAGCCTGATATCCTCTTGCTCGACGAGCCCACCAACCATCTCGACGTCAAGAACGTCGCCTGGCTCGAGCAGTACCTCACCAACTCCCCCTGCACCTCCATCATCGTCTCCCACGACTCCAAGTTCCTCAACAACGTCATCCAGCACGTCATCCTCTATGACCGCTTCAAGCTCCGCCGCTACCGTGGTGACCTCACTGCCCTCGTCAAGCGTGTCCCCTCTGCTCGCTAAGCTGCCAACCATTCCTCGCCCAAGAATGAGCATCTGGTACGACACACA--------------------------AAAGAT-----------CAAACGAT--------AAAGAGAAAGTGAACCATGAGGGGATAAGAGGCTGACAGG--------------GTGGATAGTGTTCTCGGTGACCAGCACGATATCGATCGTGCTAAGCATCTCGGTGTCGATGCCATGTCCTCTGACGACTTGAAGAAACTCAACAAGAACAAGAAGCTCATCAAGAAGCTTGCTCGCAAGTACGATGCTTTCCTTGCTTCCGACGCCCTTGTCCGACAGATTCCTCGTCTCTTGGGTCCCGGTCTCTCCAAGGGTGAG-TACTCTAC-------------------CATCTCTAGAA------------ATCTTCAGATAATA-TGAAGA--TAGGCTAAC-GGG-------------ATAACA-GCTGGTAAATTCCCCACCCCCGT
>CBS120_30Arthroderma_melis
CATTC-TT-GACTAC--TGAC-CCAGTTGCCTCGGCGG-GCCGTT------CCG------------------------------CTCGCGGCCGG-CCGGAAGCCCTCTAGA----------------TCCTTAGG-----TCTA-------GGCGG-----CCC-TGGTCTGCGCCCGCCGAAGGACAGTT------------------AAAAA---TCTTT--ATAT--ATTG-GCCGTCTGAGCATATAAAGCA------AAAATCAATT-AAAACTTTCAACAACGGATCTCTTGGTTCCGGCAT-CGATGAAGAACGCAGCGAAATGCGATAAGTAATGTGAATTGCAGAATTCCGTGAATCATCGAATCTTTGAACGCACATTGCGCCCTCTGGTATTCCGGAGGGCATGCCTGTTCGAGCGTCATTGCAA--CCCTCAAGCTCGGCTTGTGTGATGGGCGACCGTCCTC----CCCCCT-----------------------------AGGGGGCG-GGACGCGTCCGAAAAGCAGTGGCTAGGCCGCGATTCCGGCGC---CTGAGCGAATGGGC-GGCAAAAGCTC-AAATTTGAAAT--CTGGCT-CCTTA---GGGGTCCGAGTTGTAA-TTTGTAGAGGATG-CTTCGGGTGCGGCCAC-GGCCTAAG-TTCCTTGGAACAGGACGTCATAGA-GGGTGAGAATCCCGTCTTGGGTCGTTGGTCCACGCCCGTGTGAAGCTCCTTCGACGAGTCGAG-TTGTTTGGGAATGCAGCTCTAAGCGGGTGGTAAATTTCATCTAAAGCTAAATATTGGCCGGAGACCGATAGCGCACAAGTAGAGTGATCGAAAGGTTAAAAGCACCTTGAAAAGGGAGTTAAACAGCACGTGAAATTGTTGAAAGGGAAGCGCTTGCGGTCAGACTC-GAGCGCGGGGTTCATCAGGTGCGAGTCATCTGTGCACTCCCC-GCTGCTCGGGCCAGCATCAGTTCTGACGGCCGGTCAAAGGCCCCCGGAATGTGTCGTCTCTCGGGACGTCTTATAGCCGGGGGTGCAATGCGGCCTGTTGGGACTGAGGAACGC-GCTTCGGCTCGGATGCTGGCATAATGGCCGTAAGCGGCCCGTCTTGAAACACGGACCAAGGAGTCTAACATCCACGCGAGTGTTCGGGTGTC-AAACCCGTGCGCGCAGTGAAAGCGAACGGAGGTGGGAG-----CC-TTAGGGCGCACCATCGACCGATCCTGAAGTCTTCGGATGGATTTGAGTA-GGAGCGTGGCCGTTGGGACCCGAAAGATGGTGAACTATGCCTGAATA-GGGTG-AAGCCAGAGG-AAACTCTGGTGGAGGCTCGCAGCGG-TTCTGACGTGCAAATCGA-TCGTCAAATTT????????????????????????????????????????????????????????????????????????????????????????????????????????????????????????????????????????????????????????????????????????????????????????????????????????????????????????????????????????????????????????????????????????????????????????????????????????????????????????????????????????????????????????????????????????????????????????????????????????????????????????????????????????????????????????????????????????????????????????????????????????????????????????????????????????????????????????????????????????????????????????????????????????????????????????????????????????????????????????????????????????????????????????????????????????????????????????????????????????????AAGTTGCCCACTCTTCCTCGCCCAAGAATGAGCCTCTGGTACGCCTCACC--------------------------AAGAAA------------ATATAA-------ATCAGGAATTTAAATATAGTGAGGGGT-GAATCGCTGACAAGGGGTGTTTA--TTGTGATGTAGTGTCCTTGGTGACCAGCACGACATCGATCGTGCTAAGCATCTCGGCGTCGATGCCATGTCCTCCGACGATTTGAAGAAGCTTAACAAGAACAAGAAGCTCATCAAGAAGCTCGCACGCAAGTACGATGCTTTCCTTGCTTCCGACACCTTGGTCCGACAGATTCCTCGTCTCTTGGGTCCCGGTCTCTCCAAAGGTCAG-TAAAAGT--------------------CGTCGCTCGAATCG-CCCCCGGTCCGGCTC---TCCAAGT-CAA--GATGCTAACCTAT-TCGA--------TTTCTA-GCCGGTAAATTCCCTACCCCCGT
>CBS121947TNannizzia_polymorpha
CATTC-TT-GTCTATC-TTAC-CTGGTTGCCTCGGCGG-GCCGCGC-----CCTCC---------TCGCTGCCCCAG-GCGAC-GAGGGGGCCGT-CCGGGGGGATGCCTAGAG---------------------------------------------CTTCCC-TGGACCGCGCCCGCCGGAGGGGTACTAC--------------TTAAAATT--CTACA--AAAT-GACCGTCAAGTCTGAGCGT-TAG--CAAGCA---AAATCAGTT-AAAACTTTCAACAACGGATCTCTTGGTTCCGGCAT-CGATGAAGAACGCAGCGAAATGCGATAAGTAATGTGAATTGCAGAATTCCGTGAATCATCGAATCTTTGAACGCACATTGCGCCCTCTGGTATTCCGGGGGGCATGCCTGTTCGAGCGTCATTTCAA-CCCCTCAAGCCCGGCTTGTGTGATGGACGACCGTCCGG-CCCCAACC----------CGTT-CTCGGGGG---------CGGGCC-GGACGCGCCCGAAAAGCAGTGGCCAGGCCGCGATTCCGGCTC---CTGGGCGAATGGGC-GGCAAGAGCTC-AAATTTGAAAT--CTGGCCTCCTCC--GGGGGTCCGAGTTGTAA-TTTGTAGAGGATG-CTTCGGGTGTGGCCGC-CGTCTAAG-TTCCTTGGAACAGGACGTCAGAGA-GGGTGAGAATCCCGTCTTGGGCGGCCGGTCCGCGCCCGTGTGAAGCTCCTTCGACGAGTCGAG-TTGTTTGGGAATGCAGCTCTAAGCGGGTGGTAAATTTCATCTAAAGCTAAATATTGGCCGGAGACCGATAGCGCACAAGTAGAGTGATCGAAAGGTTAAAAGCACCTTGAAAAGGGAGTTAAACAGCACGTGAAATTGTTGAAAGGGAAGCGCTTGCGGCCAGACTC-GGGGGCGGGGTTCAGCGAGCGCTCGTCGCCCGTGCACTCCCC-GCTTCCCGGGCCAGCATCAGTTTCCACGGCCGGTCAAAGGCCTCCGGAATGTGTCGTCTCTCGGGACGTCTTATAGCCGGGGGTGCAATGCGGCCCGTGGGGACTGAGGAACGC-GCTCCGGCTCGGATGCTGGCGTAATGGCCGTAAGCGGCCCGTCTTGAAACACGGACCAAGGAGTCTAACATCCACGCGAGTGTTCGGGTGTC-AAACCCGTGCGCGCAGTGAAAGCGAACGGAGGTGGGAG-----CC-TTAGGGCGCACCATCGACCGATCCTGAAGTCTTCGGATGGATTTGAGTA-GGAGCGTGGCCGTTGGGACCCGAAAGATGGTGAACTATGCCTGAATA-GGGTG-AAGCCAGAGG-AAACTCTGGTGGAGGCTCGCAGCGG-TTCTGACGTGCAAATCGA-TCGTCAAATTTGGTAGG-CATTCACGCGTTGGGGTA--------CAAT-GGT-ATATA-CCGTATTGGA-TTGTG-ACTGACTT-TGTT-------TACAGGCAAACCATTGCTGGCGAGCACGGTCTCGATGGATCCGGCCAGTGAGTGATTCTGCAATCA-----------------AAAA----CACTCCCCCCCAAGACGCGA-CGAATTGAATGTTGACA-T-TGGGC--CTTCTCCAGCTACACCGGATCTTCTGACCTCCAATTGGAGCGCATGAACGTCTACTTCAACGAGGTGTGCACGA---CCAAGACCC---TTCCCTTCAGCAG--CATACTAACTCA-TTGGAGG------CAAAGGCCTCAAGCAAAAAATACGTTCCCCGTGCGGTTCTCGTTGATCTTGAGCCCGCTGCTCTTGATGCCGTCCGTGCCGGTCCATTCGGTCAGCTCTTCCGCCCTGAGCCCTTGCCCGTGCCGTCTTCGAGAAGCCCGACATCCTGCTCCTCGACGAGCCCACCAACCATCTCGACGTCAAGAACGTCGCCTGGCTCGAGCAGTACCTCATCAACTCCCCCTGCACCTCCATCATCGTCTCCCACGACTCCAAGTTCCTCAACAACGTCATTCAGCATGTCATCCTCTACGACCGCTTCAAGCTCCGCCGCTACCGTGGTGACCTGACTGCCCTGGTCAAGCGTGTCCCATCTGCCCGCTAAGCTGCCAAGCATCCCTCGTCCAAGAATGAGCATCTGGTACGATACACA--------------------------CAAGAT------------ATATGAG--------AATAAGAAAGTTCATTA----GGGATA-GAGGCTGACTGG--------------ATGGATAGTGTTCTCGGTGACCAGCACGATATTGACCGTGCTAAGCATCTCGGTGTCGATGCCATGTCCTCTGATGACTTGAAGAAGCTCAACAAGAACAAGAAGCTCATCAAGAAGCTCGCTCGCAAGTACGATGCTTTCCTTGCTTCCGATGCCCTTGTCCGACAGATTCCCCGTCTCTTGGGCCCCGGTCTCTCCAAGGGTGAG-TAACTAC--------------------CATCTTAAAAA------------GTCTTTA-ATGGTA-TGGAGA--TAGACTAAC--GG-------------ATAACA-GCTGGTAAATTCCCAACCCCCGT
>CBS124401Trichophyton_mentagrophytes
CATTC-TT-GTCTACC-TTAC-TCGGTTGCCTCGGCGG-GCCGCG-------CTCT------------------------CCC-AGGAGAGCCGT-TCGGC--------------------------------GAGCCTCTCTT-------TAGTGGCTAAACGC-TGGACCGCGCCCGCCGGAGGACAGACGC-------------AAAAAAAT---TCTTTCAGAAG-AGCTG-TCAGTCTGAGCGT-TAG--CAAGCA--AAAATCAGTT-AAAACTTTCAACAACGGATCTCTTGGTTCCGGCAT-CGATGAAGAACGCAGCGAAATGCGATAAGTAATGTGAATTGCAGAATTCCGTGAATCATCGAATCTTTGAACGCACATTGCGCCCCCTGGCATTCCGGGGGGCATGCCTGTTCGAGCGTCATTTCAG-CCCCTCAAGCCCGGCTTGTGTGATGGACGACCGTCC-G-GCGCCCCC----------GTCT-TT-GGGG-----------GTGCG-GGACGCGCCCGAAAAGCAGTGGCCAGGCCGCGATTCCGGCTT--CCTAGGCGAATGGGC-GGCAAGAGCTC-AAATTTGAAAT--CTGGCCTCCCCC--GGGGGCCCGAGTTGTAA-TTTGCAGAGGATG-CTTCGGGTGCGGCCGC-CGTCTAAG-TTCCTTGGAACAGGACGTCAGAGA-GGGTGAGAATCCCGTCTTGGGCGGGCGGTCCGCGCCCGTGTGAAGCTCCTTCGACGAGTCGAG-TTGTTTGGGAATGCAGCTCTAAGCGGGTGGTAAATTTCATCTAAAGCTAAATATTGGCCGGAGACCGATAGCGCACAAGTAGAGTGATCGAAAGGTTAAAAGCACCTTGAAAAGGGAGTTAAACAGCACGTGAAATTGTTGAAAGGGAAGCGCTTGCGGCCAGATTC-GGGGGCGGGGTTCAGCGGGTGCTCGTCGCCCGTGTATTCCTC-GTCTCCCGGGCCAGCATCAGTTTCGACGGCCGGTCAAAGGCCCCCGGAATGTGTCGTCTCTCGGGACGTCTTATAGCCGGGGGTGCAATGCGGCCCGTCGGGACTGAGGAACGC-GCTCCGGCTCGGATGCTGGCGTAATGGCCGTAAGCGGCCCGTCTTGAAACACGGACCAAGGAGTCTAACATCCACGCGAGTGTTCGGGTGTC-AAACCCGTGCGCGCAGTGAAAGCGAACGGAGGTGGGAG-----CC-CTAGGGCGCACCATCGACCGATCCTGAAGTCTTCGGATGGATTTGAGTA-GGAGCGTGGCCGTTGGGACCCGAAAGATGGTGAACTATGCCTGAATA-GGGTG-AAGCCAGAGG-AAACTCTGGTGGAGGCTCGCAGCGG-TTCTGACGTGCAAATCGA-TCGTCAAATTTGGTGAG-CATTCATGCGTTGCAGCA--------TAAT-TGT-ATATT-TCGTGTCGAG-TTGTT-ACTGACTT-GGTT-------TACAGGCAAACTATTGCTGGTGAGCATGGTCTCGATGGATCCGGCCAGTGAGTGATTCTGCAAG------------------------------AAAAGTCCCGGTCTTGAGGGACTTGAATGTTGACAAC-TGGGA--TTTCTACAGCTACACCGGATCTTCTGACCTCCAATTGGAGCGCATGAATGTCTACTTCAACGAGGTGTGCACGA---CCAAGACCC---TTCCCTTCAGCAG--CATACTAACTCA-TTGGAGG------CAAAGGCCTCAAGCAAAAAATACGTTCCCCGTGCGGTTCTTGTTGATCTTGAGCCCGCCGCTCTCGATGCTGTCCGCGCCGGTCCTTTCGGTCAGCTCTTCCGCCCCGAGCCCTCGCCCGTGCCGTCTTCGAGAAGCCTGATATCCTCCTGCTCGACGAGCCCACAAACCATCTCGACGTCAAGAACGTCGCCTGGCTCGAGCAGTACCTCGTCAACTCCCCCTGCACCTCCATCATCGTCTCCCACGACTCCAAGTTCCTTAACAACGTCATCCAGCATGTCATCCTCTACGACCGCTTCAAGCTCCGCCGCTACCGTGGTGACTTGACCGCCCTCGTCAAGCGTGTCCCCTCGGCCCGCTAAGCTGCCAACCGTCCCTCGCCCAAGAATGAGCATCTGGTACGATAATGC--------------------------AAAGGT-----------GATAAGAG--------AAAGAATGATA----------GGGATAAGTGGCTGACTGG--------------ATGGGTAGTGTCCTTGGTGACCAGCATGATATCGACCGTGCTAAGCATCTCGGCGTCGATGCCATGTCCTCCGATGATTTGAAGAAGCTCAACAAGAACAAGAAGCTCATTAAGAAGCTCGCTCGCAAGTACGATGCTTTCCTTGCTTCCGATGCCCTTGTCCGACAGATTCCCCGTCTCTTGGGTCCCGGTCTCTCTAAGGGTGAG-TACTCC---------------------CATATTCGAAT--------------CTTCAGATATTGTTGAAGA--CAGGCCGAC-TAA-TTG---------ACAATA-GCCGGTAAATTCCCTACCCCCGT
>CBS124404Trichophyton_mentagrophytes
CATTC-TT-GTCTACC-TTAC-TCGGTTGCCTCGGCGG-GCCGCG-------CTCT------------------------CCC-AGGAGAGCCGT-TCGGC--------------------------------GAGCCTCTCTT-------TAGTGGCTAAACGC-TGGACCGCGCCCGCCGGAGGACAGACGC-------------AAAAAAAT---TCTTTCAGAAG-AGCTG-TCAGTCTGAGCGT-TAG--CAAGCA--AAAATCAGTT-AAAACTTTCAACAACGGATCTCTTGGTTCCGGCAT-CGATGAAGAACGCAGCGAAATGCGATAAGTAATGTGAATTGCAGAATTCCGTGAATCATCGAATCTTTGAACGCACATTGCGCCCCCTGGCATTCCGGGGGGCATGCCTGTTCGAGCGTCATTTCAG-CCCCTCAAGCCCGGCTTGTGTGATGGACGACCGTCC-G-GCGCCCCC----------GTCT-TT-GGGG-----------GTGCG-GGACGCGCCCGAAAAGCAGTGGCCAGGCCGCGATTCCGGCTT--CCTAGGCGAATGGGC-GGCAAGAGCTC-AAATTTGAAAT--CTGGCCTCCCCC--GGGGGCCCGAGTTGTAA-TTTGCAGAGGATG-CTTCGGGTGCGGCCGC-CGTCTAAG-TTCCTTGGAACAGGACGTCAGAGA-GGGTGAGAATCCCGTCTTGGGCGGGCGGTCCGCGCCCGTGTGAAGCTCCTTCGACGAGTCGAG-TTGTTTGGGAATGCAGCTCTAAGCGGGTGGTAAATTTCATCTAAAGCTAAATATTGGCCGGAGACCGATAGCGCACAAGTAGAGTGATCGAAAGGTTAAAAGCACCTTGAAAAGGGAGTTAAACAGCACGTGAAATTGTTGAAAGGGAAGCGCTTGCGGCCAGATTC-GGGGGCGGGGTTCAGCGGGTGCTCGTCGCCCGTGTATTCCTC-GTCTCCCGGGCCAGCATCAGTTTCGACGGCCGGTCAAAGGCCCCCGGAATGTGTCGTCTCTCGGGACGTCTTATAGCCGGGGGTGCAATGCGGCCCGTCGGGACTGAGGAACGC-GCTCCGGCTCGGATGCTGGCGTAATGGCCGTAAGCGGCCCGTCTTGAAACACGGACCAAGGAGTCTAACATCCACGCGAGTGTTCGGGTGTC-AAACCCGTGCGCGCAGTGAAAGCGAACGGAGGTGGGAG-----CC-CTAGGGCGCACCATCGACCGATCCTGAAGTCTTCGGATGGATTTGAGTA-GGAGCGTGGCCGTTGGGACCCGAAAGATGGTGAACTATGCCTGAATA-GGGTG-AAGCCAGAGG-AAACTCTGGTGGAGGCTCGCAGCGG-TTCTGACGTGCAAATCGA-TCGTCAAATTTGGTGAG-CATTCATGCGTTGCAGCA--------TAAT-TGT-ATATT-TCGTGTCGAG-TTGTT-ACTGACTT-GGTT-------TACAGGCAAACTATTGCTGGTGAGCATGGTCTCGATGGATCCGGCCAGTGAGTGATTCTGCAAG------------------------------AAAAGTCCCGGTCTTGAGGGACTTGAATGTTGACAAC-TGGGA--TTTCTACAGCTACACCGGATCTTCTGACCTCCAATTGGAGCGCATGAATGTCTACTTCAACGAGGTGTGCACGA---CCAAGACCC---TTCCCTTCAGCAG--CATACTAACTCA-TTGGAGG------CAAAGGCCTCAAGCAAAAAATACGTTCCCCGTGCGGTTCTTGTTGATCTTGAGCCCGCCGCTCTCGATGCTGTCCGCGCCGGTCCTTTCGGTCAGCTCTTCCGCCCCGAGCCCTCGCCCGTGCCGTCTTCGAGAAGCCTGATATCCTCCTGCTCGACGAGCCCACAAACCATCTCGACGTCAAGAACGTCGCCTGGCTCGAGCAGTACCTCGTCAACTCCCCCTGCACCTCCATCATCGTCTCCCACGACTCCAAGTTCCTTAACAACGTCATCCAGCATGTCATCCTCTACGACCGCTTCAAGCTCCGCCGCTACCGTGGTGACTTGACCGCCCTCGTCAAGCGTGTCCCCTCGGCCCGCTAAGCTGCCAACCGTCCCTCGCCCAAGAATGAGCATCTGGTACGATAATGC--------------------------AAAGGT-----------GATAAGAG--------AAAGAATGATA----------GGGATAAGTGGCTGACTGG--------------ATGGGTAGTGTCCTTGGTGACCAGCATGATATCGACCGTGCTAAGCATCTCGGCGTCGATGCCATGTCCTCCGATGATTTGAAGAAGCTCAACAAGAACAAGAAGCTCATTAAGAAGCTCGCTCGCAAGTACGATGCTTTCCTTGCTTCCGATGCCCTTGTCCGACAGATTCCCCGTCTCTTGGGTCCCGGTCTCTCTAAGGGTGAG-TACTCC---------------------CATATTCGAAT--------------CTTCAGATATTGTTGAAGA--CAGGCCGAC-TAA-TTG---------ACAATA-GCCGGTAAATTCCCTACCCCCGT
>CBS124410Trichophyton_mentagrophytes
CATTC-TT-GTCTACC-TTAC-TCGGTTGCCTCGGCGG-GCCGCG-------CTCT------------------------CCC-AGGAGAGCCGT-TCGGC--------------------------------GAGCCTCTCTT-------TAGTGGCTAAACGC-TGGACCGCGCCCGCCGGAGGACAGACGC-------------AAAAAAAT---TCTTTCAGAAG-AGCTG-TCAGTCTGAGCGT-TAG--CAAGCA--AAAATCAGTT-AAAACTTTCAACAACGGATCTCTTGGTTCCGGCAT-CGATGAAGAACGCAGCGAAATGCGATAAGTAATGTGAATTGCAGAATTCCGTGAATCATCGAATCTTTGAACGCACATTGCGCCCCCTGGCATTCCGGGGGGCATGCCTGTTCGAGCGTCATTTCAG-CCCCTCAAGCCCGGCTTGTGTGATGGACGACCGTCC-G-GCGCCCCC----------GTCT-TT-GGGG-----------GTGCG-GGACGCGCCCGAAAAGCAGTGGCCAGGCCGCGATTCCGGCTT--CCTAGGCGAATGGGC-GGCAAGAGCTC-AAATTTGAAAT--CTGGCCTCCCCC--GGGGGCCCGAGTTGTAA-TTTGCAGAGGATG-CTTCGGGTGCGGCCGC-CGTCTAAG-TTCCTTGGAACAGGACGTCAGAGA-GGGTGAGAATCCCGTCTTGGGCGGGCGGTCCGCGCCCGTGTGAAGCTCCTTCGACGAGTCGAG-TTGTTTGGGAATGCAGCTCTAAGCGGGTGGTAAATTTCATCTAAAGCTAAATATTGGCCGGAGACCGATAGCGCACAAGTAGAGTGATCGAAAGGTTAAAAGCACCTTGAAAAGGGAGTTAAACAGCACGTGAAATTGTTGAAAGGGAAGCGCTTGCGGCCAGATTC-GGGGGCGGGGTTCAGCGGGTGCTCGTCGCCCGTGTATTCCTC-GTCTCCCGGGCCAGCATCAGTTTCGACGGCCGGTCAAAGGCCCCCGGAATGTGTCGTCTCTCGGGACGTCTTATAGCCGGGGGTGCAATGCGGCCCGTCGGGACTGAGGAACGC-GCTCCGGCTCGGATGCTGGCGTAATGGCCGTAAGCGGCCCGTCTTGAAACACGGACCAAGGAGTCTAACATCCACGCGAGTGTTCGGGTGTC-AAACCCGTGCGCGCAGTGAAAGCGAACGGAGGTGGGAG-----CC-CTAGGGCGCACCATCGACCGATCCTGAAGTCTTCGGATGGATTTGAGTA-GGAGCGTGGCCGTTGGGACCCGAAAGATGGTGAACTATGCCTGAATA-GGGTG-AAGCCAGAGG-AAACTCTGGTGGAGGCTCGCAGCGG-TTCTGACGTGCAAATCGA-TCGTCAAATTTGGTGAG-CATTCATGCGTTGCAGCA--------TAAT-TGT-ATATT-TCGTGTCGAG-TTGTT-ACTGACTT-GGTT-------TACAGGCAAACTATTGCTGGTGAGCATGGTCTCGATGGATCCGGCCAGTGAGTGATTCTGCAAG------------------------------AAAAGTCCCGGTCTTGAGGGACTTGAATGTTGACAAC-TGGGA--TTTCTACAGCTACACCGGATCTTCTGACCTCCAATTGGAGCGCATGAATGTCTACTTCAACGAGGTGTGCACGA---CCAAGACCC---TTCCCTTCAGCAG--CATACTAACTCA-TTGGAGG------CAAAGGCCTCAAGCAAAAAATACGTTCCCCGTGCGGTTCTTGTTGATCTTGAGCCCGCCGCTCTCGATGCTGTCCGCGCCGGTCCTTTCGGTCAGCTCTTCCGCCCCGAGCCCTCGCCCGTGCCGTCTTCGAGAAGCCTGATATCCTCCTGCTCGACGAGCCCACAAACCATCTCGACGTCAAGAACGTCGCCTGGCTCGAGCAGTACCTCGTCAACTCCCCCTGCACCTCCATCATCGTCTCCCACGACTCCAAGTTCCTTAACAACGTCATCCAGCATGTCATCCTCTACGACCGCTTCAAGCTCCGCCGCTACCGTGGTGACTTGACCGCCCTCGTCAAGCGTGTCCCCTCGGCCCGCTAAGCTGCCAACCGTCCCTCGCCCAAGAATGAGCATCTGGTACGATAATGC--------------------------AAAGGT-----------GATAAGAG--------AAAGAATGATA----------GGGATAAGTGGCTGACTGG--------------ATGGGTAGTGTCCTTGGTGACCAGCATGATATCGACCGTGCTAAGCATCTCGGCGTCGATGCCATGTCCTCCGATGATTTGAAGAAGCTCAACAAGAACAAGAAGCTCATTAAGAAGCTCGCTCGCAAGTACGATGCTTTCCTTGCTTCCGATGCCCTTGTCCGACAGATTCCCCGTCTCTTGGGTCCCGGTCTCTCTAAGGGTGAG-TACTCC---------------------CATATTCGAAT--------------CTTCAGATATTGTTGAAGA--CAGGCCGAC-TAA-TTG---------ACAATA-GCCGGTAAATTCCCTACCCCCGT
>CBS124411Trichophyton_erinacei
CATTC-TT-GTTTACC-TTAC-TCGGTTGCCTCGGCGG-GCCGCG-------CTCT------------------------CCT-GGGAGAGTCGT-CCGGC--------------------------------GAGTCTCTTC---------GGGGGCTTTA-GC-TGGATCGCGCCCGCCGGAGGACAGACATC--------------CAAAAA---TCTT---GAAA-AGTTG-TCAGTCTGAGCGT-TAG--CAAG-C--AAAATCAGTT-AAAGCTTTCAACAACGGATCTCTTGGTTCCGGCAT-CGATGAAGAACGCAGCGAAATGCGATAAGTAATGTGAATTGCAGAATTCCGTGAATCATCGAATCTTTGAACGCACATTGCGCCCTCTGGTATTCCGGGGGGCATGCCTGTTCGAGCGTCATTTCAA-CCCCTCAAGCCCGGCTTGTGTGATGGACGACCGTCCGG--CCCCCTC----------TTTC------GG-----------GGGCT-GGACGCGCCCGAAAAGCAGTGGCCAGGCCGCGATTCCGGCTT--CCTGGGCGAATGGGC-GGCAAGAGCTC-AAATTTGAAAT--CTGGCCTCCCCC--GGGGGCCCGAGTTGTAA-TTTGCAGAGGATG-CTTCGGGTGCGGCCGC-CGTCTAAG-TTCCTTGGAACAGGACGTCAGTGA-GGGTGTGAATCCCGTCTTGGGCGGGCGGTCCGCGCCCGTGTGAAGCTCCTTCGACGAGTCGAG-TTGTTTGGGAATGCAGCTCTAAGCGGGTGGTAAATTTCATCTAAAGCTAAATATTGGCCGGAGACCGATAGCGCACAAGTAGAGTGATCGAAAGGTTAAAAGCACCTTGAAAAGGGAGTTAAACAGCACGTGAAATTGTTGAAAGGGAAGCGCTTGCGGCCAGAYTC-GGGGGCGGGGTTCAGCGGGTGCTCGTCGCCCGTGTATTCCTC-GTCTCCCGGGCCAGCATCAGTTTCGACGGCCGGTCAAAGGCCCCCGGAATGTGTCGTCTCTCGGGACGTCTTATAGCCGGGGGTGCAATGCGGCCCGTCGGGACTGAGGAACGC-GCTCCGGCTCGGATGCTGGCGTAATGGCCGTAAGCGGCCCGTCTTGAAACACGGACCAAGGAGTCTAACATCCACGCGAGTGTTCGGGTGTC-AAACCCGTGCGCGCAGTGAAAGCGAACGGAGGTGGGAG-----CC-CTAGGGCGCACCATCGACCGATCCTGAAGTCTTCGGATGGATTTGAGTA-GGAGCGTGGCCGTTGGGACCCGAAAGATGGTGAACTATGCCTGAATA-GGGTG-AAGCCAGAGG-AAACTCTGGTGGAGGCTCGCAGCGG-TTCTGACGTGCAAATCGA-TCGTCAAATTTGGTGAG-CATTCACGCGTTGCATCG--------TAAT-TGT-ATATC-TCGTGTCGAA-TTGTT-ACTGACTT-GATT-------TACAGGCAAACCATTGCCGGTGAGCACGGTCTCGATGGATCCGGCCAGTGAGTGATTCTGCAGGG------------------GAGG----C-AAAGT-CCCGAGTCTCGAGGGACTTGAATGTTGACAAC-TGGGA--TTTCTTTAGCTACACCGGATCTTCTGACCTCCAATTGGAGCGCATGAATGTCTACTTCAACGAGGTGTGCACGA---CCAAGACCC---TTCCCTTCAGCAG--CATACTAACTCA-TTGGAGG------CAAAGGCCTCAAGCAAAAAATACGTTCCCCGTGCGGTTCTTGTTGATCTTGAGCCCGCCGCTCTCGATGCTGTCCGTGCCGGTCCTTTCGGTCAGCTTTTCCGCCCTGAGCGGGGGGGGGTGCCGTCTTCGAGAAGACAGACATCCTCCTGCTCGACGAGCCCACCAACCATCTCGACGTCAAGAACGTCGCCTGGCTCGAGCAGTACCTCGTCAACTCCCCCTGCACATCCATCATCGTCTCCCACGACTCCAAGTTCCTCAACAACGTCATCCAGCACGTCATCCTCTACGACCGCTTCAAGCTCCGCCGCTACCGTGGTGACCTCACCGCCCTCGTCAAGCGTGTCCCCTCGGCCCGCTAAGCTGCCAACCGTCCCTCGCCCAAGAATGAGCATCTGGTACGATAATAC--------------------------AAAGGC-----------GATAAGAG--------AAAGATTGATG----------GGAATAAGTGGCTGACTGG--------------ATGGACAGTGTTCTTGGTGACCAGCACGATATCGACCGTGCTAAGCATCTCGGCGTCGATGCCATGTCCTCCGATGACCTGAAGAAGCTCAACAAGAACAAGAAGCTCATTAAGAAGCTCGCTCGCAAGTACGATGCTTTCCTTGCTTCCGACGCCCTTGTCCGACAGATTCCCCGTCTCTTGGGTCCCGGTCTCTCCAAGGGTGAG-TACTCC---------------------CATATTAGAAT--------------CTTCAGGTA----TGAAGA--TAAATCGAC-TAACTTG---------ACAACA-GCTGGTAAATTCCCTACTCCCGT
>CBS124415Trichophyton_mentagrophytes
CATTC-TT-GTCTACC-TTAC-TCGGTTGCCTCGGCGG-GCCGCG-------CTCT------------------------CCC-AGGAGAGCCGT-TCGGC--------------------------------GAGCCTCTCTT-------TAGTGGCTAAACGC-TGGACCGCGCCCGCCGGAGGACAGACGC-------------AAAAAAAT---TCTTTCAGAAG-AGCTG-TCAGTCTGAGCGT-TAG--CAAGCA--AAAATCAGTT-AAAACTTTCAACAACGGATCTCTTGGTTCCGGCAT-CGATGAAGAACGCAGCGAAATGCGATAAGTAATGTGAATTGCAGAATTCCGTGAATCATCGAATCTTTGAACGCACATTGCGCCCCCTGGCATTCCGGGGGGCATGCCTGTTCGAGCGTCATTTCAG-CCCCTCAAGCCCGGCTTGTGTGATGGACGACCGTCC-G-GCGCCCCC----------GTCT-TT-GGGG-----------GTGCG-GGACGCGCCCGAAAAGCAGTGGCCAGGCCGCGATTCCGGCTT--CCTAGGCGAATGGGC-GGCAAGAGCTC-AAATTTGAAAT--CTGGCCTCCCCC--GGGGGCCCGAGTTGTAA-TTTGCAGAGGATG-CTTCGGGTGCGGCCGC-CGTCTAAG-TTCCTTGGAACAGGACGTCAGAGA-GGGTGAGAATCCCGTCTTGGGCGGGCGGTCCGCGCCCGTGTGAAGCTCCTTCGACGAGTCGAG-TTGTTTGGGAATGCAGCTCTAAGCGGGTGGTAAATTTCATCTAAAGCTAAATATTGGCCGGAGACCGATAGCGCACAAGTAGAGTGATCGAAAGGTTAAAAGCACCTTGAAAAGGGAGTTAAACAGCACGTGAAATTGTTGAAAGGGAAGCGCTTGCGGCCAGATTC-GGGGGCGGGGTTCAGCGGGTGCTCGTCGCCCGTGTATTCCTC-GTCTCCCGGGCCAGCATCAGTTTCGACGGCCGGTCAAAGGCCCCCGGAATGTGTCGTCTCTCGGGACGTCTTATAGCCGGGGGTGCAATGCGGCCCGTCGGGACTGAGGAACGC-GCTCCGGCTCGGATGCTGGCGTAATGGCCGTAAGCGGCCCGTCTTGAAACACGGACCAAGGAGTCTAACATCCACGCGAGTGTTCGGGTGTC-AAACCCGTGCGCGCAGTGAAAGCGAACGGAGGTGGGAG-----CC-CTAGGGCGCACCATCGACCGATCCTGAAGTCTTCGGATGGATTTGAGTA-GGAGCGTGGCCGTTGGGACCCGAAAGATGGTGAACTATGCCTGAATA-GGGTG-AAGCCSGAGG-RRRCTCTGGTGGAGGCTCGCAGCGG-TTCTGACGTGCAAATCGA-TCGTCAAATTTGGTGAG-CATTCATGCATTGCAGCA--------TAAT-TGT-ATATT-TCGTGTCGAG-TTGTT-ACTGACTT-GGTT-------TACAGGCAAACCATTGCTGGTGAACACGGTCTCGATGGATCCGGCCAGTGAGTGATTCTGCAAG-----------------------------AAAAAGTTCCGGTCTTGAGGGACTTGAACGTTGACAAC-TGGGA--TTTCTACAGCTACACCGGATCTTCTGACCTCCAATTGGAGCGCATGAATGTCTACTTCAACGAGGTGTGCACGA---CCAAGACCC---TTCCCTTCAGCAG--CATACTAACTCA-TTGGAGG------CAAAGGCCTCAAGCAAAAAATACGTTCCCCGTGCGGTTCTTGTTGATCTTGAGCCCGCCGCTCTCGATGCTGTCCGCGCCGGTCCTTTCGGTCAGCTCTTCCGCCCCGAGCCCTCGCCCGTGCCGTCTTCGAGAAGCCTGATATCCTCCTGCTCGACGAGCCCACCAACCATCTCGACGTCAAGAACGTCGCCTGGCTCGAGCAGTACCTCGTCAACTCCCCCTGCACCTCCATCATCGTCTCCCACGACTCCAAGTTCCTTAACAACGTCATCCAGCATGTCATCCTCTACGACCGCTTCAAGCTCCGCCGCTACCGTGGTGACTTGACCGCCCTCGTCAAGCGTGTCCCCTCGGCCCGCTAAGCTGCCAACCGTCCCTCGCCCAAGAATGAGCATCTGGTACGATAATGC--------------------------AAAGGT-----------GATAAGAG--------AAAGAATGATA----------GGGATAAGTGGCTGACTGG--------------ATGGGTAGTGTCCTTGGTGACCAGCATGATATCGACCGTGCTAAGCATCTCGGCGTCGATGCCATGTCCTCCGATGATTTGAAGAAGCTCAACAAGAACAAGAAGCTCATTAAGAAGCTCGCTCGCAAGTACGATGCTTTCCTTGCTTCCGATGCCCTTGTCCGACAGATTCCCCGTCTCTTGGGTCCCGGTCTCTCTAAGGGTGAG-TACTCC---------------------CATATTCGAAT--------------CTTCAGATATTGTTGAAGA--CAGGCCGAC-TAA-TTG---------ACAATA-GCCGGTAAATTCCCTACCCCCGT
>CBS124419Trichophyton_mentagrophytes
CATTC-TT-GTCTACA-TTAC-TCGGTTGCCTCGGCGG-GCCGCG-------CTCT------------------------CCC-AGGAGAGCCGT-TCGGC--------------------------------GAGCCTCTCTT-------TAGTGGCTAAACGC-TGGACCGCGCCCGCCGGAGGACAGACGC-------------AAAAAAAT---TCTTTCAGAAG-AGCTG-TCAGTCTGAGCGT-TAG--CAAGCA--AAAATCAGTT-AAAACTTTCAACAACGGATCTCTTGGTTCCGGCAT-CGATGAAGAACGCAGCGAAATGCGATAAGTAATGTGAATTGCAGAATTCCGTGAATCATCGAATCTTTGAACGCACATTGCGCCCCCTGGCATTCCGGGGGGCATGCCTGTTCGAGCGTCATTTCAG-CCCCTCAAGCCCGGCTTGTGTGATGGACGACCGTCC-G-GCGCCCCC----------GTCT-TT-GGGG-----------GTGCG-GGACGCGCCCGAAAAGCAGTGGCCAGGCCGCGATTCCGGCTT--CCTAGGCGAATGGGC-GGCAAGAGCTC-AAATTTGAAAT--CTGGCCTCCCCC--GGGGGCCCGAGTTGTAA-TTTGCAGAGGATG-CTTCGGGTGCGGCCGC-CGTCTAAG-TTCCTTGGAACAGGACGTCAGAGA-GGGTGAGAATCCCGTCTTGGGCGGGCGGTCCGCGCCCGTGTGAAGCTCCTTCGACGAGTCGAG-TTGTTTGGGAATGCAGCTCTAAGCGGGTGGTAAATTTCATCTAAAGCTAAATATTGGCCGGAGACCGATAGCGCACAAGTAGAGTGATCGAAAGGTTAAAAGCACCTTGAAAAGGGAGTTAAACAGCACGTGAAATTGTTGAAAGGGAAGCGCTTGCGGCCAGACTC-GGGGGCGGGGTTCAGCGGGTGCTCGTCGCCCGTGTATTCCTC-GTCTCCCGGGCCAGCATCAGTTTCGACGGCCGGTCAAAGGCCCCCGGAATGTGTCGTCTCTCGGGACGTCTTATAGCCGGGGGTGCAATGCGGCCCGTCGGGACTGAGGAACGC-GCTCCGGCTCGGATGCTGGCGTAATGGCCGTAAGCGGCCCGTCTTGAAACACGGACCAAGGAGTCTAACATCCACGCGAGTGTTCGGGTGTC-AAACCCGTGCGCGCAGTGAAAGCGAACGGAGGTGGGAG-----CC-TTAGGGCGCACCATCGACCGATCCTGAAGTCTTCGGATGGATTTGAGTA-GGAGCGTGGCCGTTGGGACCCGAAAGATGGTGAACTATGCCTGAATA-GGGTG-AAGCCAGAGG-AAACTCTGGTGGAGGCTCGCAGCGG-TTCTGACGTGCAAATCGA-TCGTCAAATTTGGTGAG-CATTCATGCGTTGCAGCA--------TAAT-TGT-ATATT-TCGTGTCGAG-TTGTT-ACTGACTT-GGTT-------TACAGGCAAACCATTGCTGGTGAGCACGGTCTCGATGGATCCGGCCAGTGAGTGATTCTGCAAG-----------------------------AAAAAGTTCCGGTCTTGAGGGACTTGAACGTTGACAAC-TGGGA--TTTCTATAGCTACACCGGATCTTCTGACCTCCAATTGGAGCGCATGAATGTCTACTTCAACGAGGTGTGCACGA---CCAAGACCC---TTCCCTTCAGCAG--CATACTAACTCA-TTGGAGG------CAAAGGCCTCAAGCAAAAAATACGTTCCCCGTGCGGTTCTTGTTGATCTTGAGCCCGCCGCTCTCGATGCTGTCCGCGCCGGTCCTTTTGGTCAGCTCTTCCGCCCCGAGCCCTCGCCCGTGCCGTCTTCGAGAAGCCTGATATCCTCCTGCTCGACGAGCCCACCAACCATCTCGACGTCAAGAACGTCGCCTGGCTCGAGCAGTACCTCGTCAACTCCCCCTGCACCTCCATCATCGTCTCCCACGACTCCAAGTTCCTTAACAACGTCATCCAGCATGTCATCCTCTACGACCGCTTCAAGCTCCGCCGCTACCGTGGTGACTTGACCGCCCTCGTCAAGCGTGTCCCCTCGGCCCGCTAAGCTGCCAACCGTCCCTCGCCCAAGAATGAGCATCTGGTACGATAATGC--------------------------AAAGGT-----------GATAAGAG--------AAAGAATGATA----------GGGATAAGTGGCTGACTGG--------------ATGGGTAGTGTCCTTGGTGACCAGCATGATATCGACCGTGCTAAGCATCTCGGCGTCGATGCCATGTCCTCCGATGATTTGAAGAAGCTCAACAAGAACAAGAAGCTCATTAAGAAGCTCGCTCGCAAGTACGATGCTTTCCTTGCTTCCGATGCCCTTGTCCGACAGATTCCCCGTCTCTTGGGCCCCGGTCTCTCTAAGGGTGAG-TACTCC---------------------CATATTCGAAT--------------CTTCAGATATTGTTGAAGA--CAGGCCGAC-TAA-TTG---------ACAATA-GCCGGTAAATTCCCTACCCCCGT
>CBS124420Trichophyton_mentagrophytes
CATTC-TT-GTCTACC-TTAC-TCGGTTGCCTCGGCGG-GCCGCG-------CTCT------------------------CCC-AGGAGAGCCGT-TCGGC--------------------------------GAGCCTCTCTT-------TAGTGGCTAAACGC-TGGACCGCGCCCGCCGGAGGACAGACGC-------------AAAAAAAT---TCTTTCAGAAG-AGCTG-TCAGTCTGAGCGT-TAG--CAAGCA--AAAATCAGTT-AAAACTTTCAACAACGGATCTCTTGGTTCCGGCAT-CGATGAAGAACGCAGCGAAATGCGATAAGTAATGTGAATTGCAGAATTCCGTGAATCATCGAATCTTTGAACGCACATTGCGCCCCCTGGCATTCCGGGGGGCATGCCTGTTCGAGCGTCATTTCAG-CCCCTCAAGCCCGGCTTGTGTGATGGACGACCGTCC-G-GCGCCCCC----------GTCT-TT-GGGG-----------GTGCG-GGACGCGCCCGAAAAGCAGTGGCCAGGCCGCGATTCCGGCTT--CCTAGGCGAATGGGC-GGCAAGAGCTC-AAATTTGAAAT--CTGGCCTCCCCC--GGGGGCCCGAGTTGTAA-TTTGCAGAGGATG-CTTCGGGTGCGGCCGC-CGTCTAAG-TTCCTTGGAACAGGACGTCAGAGA-GGGTGAGAATCCCGTCTTGGGCGGGCGGTCCGCGCCCGTGTGAAGCTCCTTCGACGAGTCGAG-TTGTTTGGGAATGCAGCTCTAAGCGGGTGGTAAATTTCATCTAAAGCTAAATATTGGCCGGAGACCGATAGCGCACAAGTAGAGTGATCGAAAGGTTAAAAGCACCTTGAAAAGGGAGTTAAACAGCACGTGAAATTGTTGAAAGGGAAGCGCTTGCGGCCAGATTC-GGGGGCGGGGTTCAGCGGGTGCTCGTCGCCCGTGTATTCCTC-GTCTCCCGGGCCAGCATCAGTTTCGACGGCCGGTCAAAGGCCCCCGGAATGTGTCGTCTCTCGGGACGTCTTATAGCCGGGGGTGCAATGCGGCCCGTCGGGACTGAGGAACGC-GCTCCGGCTCGGATGCTGGCGTAATGGCCGTAAGCGGCCCGTCTTGAAACACGGACCAAGGAGTCTAACATCCACGCGAGTGTTCGGGTGTC-AAACCCGTGCGCGCAGTGAAAGCGAACGGAGGTGGGAG-----CC-CTAGGGCGCACCATCGACCGATCCTGAAGTCTTCGGATGGATTTGAGTA-GGAGCGTGGCCGTTGGGACCCGAAAGATGGTGAACTATGCCTGAATA-GGGTG-AAGCCAGAGG-AAACTCTGGTGGAGGCTCGCAGCGG-TTCTGACGTGCAAATCGA-TCGTCAAATTTGGTGAG-CATTCATGCGTTGCAGCA--------TAAT-TGT-ATATT-TCGTGTCGAG-TTGTT-ACTGACTT-GGTT-------TACAGGCAAACTATTGCTGGTGAGCATGGTCTCGATGGATCCGGCCAGTGAGTGATTCTGCAAG------------------------------AAAAGTCCCGGTCTTGAGGGACTTGAATGTTGACAAC-TGGGA--TTTCTACAGCTACACCGGATCTTCTGACCTCCAATTGGAGCGCATGAATGTCTACTTCAACGAGGTGTGCACGA---CCAAGACCC---TTCCCTTCAGCAG--CATACTAACTCA-TTGGAGG------CAAAGGCCTCAAGCAAAAAATACGTTCCCCGTGCGGTTCTTGTTGATCTTGAGCCCGCCGCTCTCGATGCTGTCCGCGCCGGTCCTTTCGGTCAGCTCTTCCGCCCCGAGCCCTCGCCCGTGCCGTCTTCGAGAAGCCTGATATCCTCCTGCTCGACGAGCCCACAAACCATCTCGACGTCAAGAACGTCGCCTGGCTCGAGCAGTACCTCGTCAACTCCCCCTGCACCTCCATCATCGTCTCCCACGACTCCAAGTTCCTTAACAACGTCATCCAGCATGTCATCCTCTACGACCGCTTCAAGCTCCGCCGCTACCGTGGTGACTTGACCGCCCTCGTCAAGCGTGTCCCCTCGGCCCGCTAAGCTGCCAACCGTCCCTCGCCCAAGAATGAGCATCTGGTACGATAATGC--------------------------AAAGGT-----------GATAAGAG--------AAAGAATGATA----------GGGATAAGTGGCTGACTGG--------------ATGGGTAGTGTCCTTGGTGACCAGCATGATATCGACCGTGCTAAGCATCTCGGCGTCGATGCCATGTCCTCCGATGATTTGAAGAAGCTCAACAAGAACAAGAAGCTCATTAAGAAGCTCGCTCGCAAGTACGATGCTTTCCTTGCTTCCGATGCCCTTGTCCGACAGATTCCCCGTCTCTTGGGTCCCGGTCTCTCTAAGGGTGAG-TACTCC---------------------CATATTCGAAT--------------CTTCAGATATTGTTGAAGA--CAGGCCGAC-TAA-TTG---------ACAATA-GCCGGTAAATTCCCTACCCCCGT
>CBS124421Trichophyton_mentagrophytes
CATTC-TT-GTCTACC-TTAC-TCGGTTGCCTCGGCGG-GCCGCG-------CTCT------------------------CCC-AGGAGAGCCGT-TCGGC--------------------------------GAGCCTCTCTT-------TAGTGGCTAAACGC-TGGACCGCGCCCGCCGGAGGACAGACGC-------------AAAAAAAT---TCTTTCAGAAG-AGCTG-TCAGTCTGAGCGT-TAG--CAAGCA--AAAATCAGTT-AAAACTTTCAACAACGGATCTCTTGGTTCCGGCAT-CGATGAAGAACGCAGCGAAATGCGATAAGTAATGTGAATTGCAGAATTCCGTGAATCATCGAATCTTTGAACGCACATTGCGCCCCCTGGCATTCCGGGGGGCATGCCTGTTCGAGCGTCATTTCAG-CCCCTCAAGCCCGGCTTGTGTGATGGACGACCGTCC-G-GCGCCCCC----------GTCT-TT-GGGG-----------GTGCG-GGACGCGCCCGAAAAGCAGTGGCCAGGCCGCGATTCCGGCTT--CCTAGGCGAATGG----------------------------------------------------------A-TTTGCAGAGGATG-CTTCGGGTGCGGCCGC-CGTCTAAG-TTCCTTGGAACAGGACGTCAGAGA-GGGTGAGAATCCCGTCTTGGGCGGGCGGTCCGCGCCCGTGTGAAGCTCCTTCGACGAGTCGAG-TTGTTTGGGAATGCAGCTCTAAGCGGGTGGTAAATTTCATCTAAAGCTAAATATTGGCCGGAGACCGATAGCGCACAAGTAGAGTGATCGAAAGGTTAAAAGCACCTTGAAAAGGGAGTTAAACAGCACGTGAAATTGTTGAAAGGGAAGCGCTTGCGGCCAGATTC-GGGGGCGGGGTTCAGCGGGTGCTCGTCGCCCGTGTATTCCTC-GTCTCCCGGGCCAGCATCAGTTTCGACGGCCGGTCAAAGGCCCCCGGAATGTGTCGTCTCTCGGGACGTCTTATAGCCGGGGGTGCAATGCGGCCCGTCGGGACTGAGGAACGC-GCTCCGGCTCGGATGCTGGCGTAATGGCCGTAAGCGGCCCGTCTTGAAACACGGACCAAGGAGTCTAACATCCACGCGAGTGTTCGGGTGTC-AAACCCGTGCGCGCAGTGAAAGCGAACGGAGGTGGGAG-----CC-CTAGGGCGCACCATCGACCGATCCTGAAGTCTTCGGATGGATTTGAGTA-GGAGCGTGGCCGTTGGGACCCGAAAGATGGTGAACTATGCCTGAATA-GGGTG-AAGCCAGAGG-AAACTCTGGTGGAGGCTCGCAGCGG-TTCTGACGTGCAAATCGA-TCGTCAAATTTGGTGAG-CATTCATGCGTTGCAGCA--------TAAT-TGT-ATATT-TCGTGTCGAG-TTGTT-ACTGACTT-GGTT-------TACAGGCAAACTATTGCTGGTGAGCATGGTCTCGATGGATCCGGCCAGTGAGTGATTCTGCAAG------------------------------AAAAGTCCCGGTCTTGAGGGACTTGAATGTTGACAAC-TGGGA--TTTCTACAGCTACACCGGATCTTCTGACCTCCAATTGGAGCGCATGAATGTCTACTTCAACGAGGTGTGCACGA---CCAAGACCC---TTCCCTTCAGCAG--CATACTAACTCA-TTGGAGG------CAAAGGCCTCAAGCAAAAAATACGTTCCCCGTGCGGTTCTTGTTGATCTTGAGCCCGCCGCTCTCGATGCTGTCCGCGCCGGTCCTTTCGGTCAGCTCTTCCGCCCCGAGCCCTCGCCCGTGCCGTCTTCGAGAAGCCTGATATCCTCCTGCTCGACGAGCCCACAAACCATCTCGACGTCAAGAACGTCGCCTGGCTCGAGCAGTACCTCGTCAACTCCCCCTGCACCTCCATCATCGTCTCCCACGACTCCAAGTTCCTTAACAACGTCATCCAGCATGTCATCCTCTACGACCGCTTCAAGCTCCGCCGCTACCGTGGTGACTTGACCGCCCTCGTCAAGCGTGTCCCCTCGGCCCGCTAAGCTGCCAACCGTCCCTCGCCCAAGAATGAGCATCTGGTACGATAATGC--------------------------AAAGGT-----------GATAAGAG--------AAAGAATGATA----------GGGATAAGTGGCTGACTGG--------------ATGGGTAGTGTCCTTGGTGACCAGCATGATATCGACCGTGCTAAGCATCTCGGCGTCGATGCCATGTCCTCCGATGATTTGAAGAAGCTCAACAAGAACAAGAAGCTCATTAAGAAGCTCGCTCGCAAGTACGATGCTTTCCTTGCTTCCGATGCCCTTGTCCGACAGATTCCCCGTCTCTTGGGTCCCGGTCTCTCTAAGGGTGAG-TACTCC---------------------CATATTCGAAT--------------CTTCAGATATTGTTGAAGA--CAGGCCGAC-TAA-TTG---------ACAATA-GCCGGTAAATTCCCTACCCCCGT
>CBS124422TParaphyton_mirabile
CATTC-TT-GTCTAC--CTAC-CCGGTTGCCTCGGCGG-GCCGCGCGCCCCCTCCCAA--CGGAG-------------------AGGAGCGCCGGCCAGGCGG------------------------------GAGATCTCTATA---------GTCTCCCCGCC-CGGTCCGCGCCCGCCGGCGGACCATCT---------------CAGAAAC---CCTTT--TAATTATCGTTTCCGTCTGAGCATAACAAGC--------AAATCAGTT-AAAACTTTCAACAACGGATCTCTTGGTTCCGGCAT-CGATGAAGAACGCAGCGAAATGCGATAAGTAATGTGAATTGCAGAATTCCGTGAATCATCGAATCTTTGAACGCACATTGCGCCCCCTGGTATTCCGGGGGGCATGCCTGTTCGAGCGTCATTTCAA-CCCCTCAAGCCCGGCTTGTGTGATGGACGACCGTCCCC------------------------CCTAAAA-----------ACGGG-GGACGCGCCCGAAAAGCAGTGGCCAGGCCGCGCTTCCGGCTC---CTAGGCGAATGG?????????????????????????????????????????????????????????????????????????????????????????????????????????????????????????????????????????????????????????????????????????????????????????????????????????????????????????????????????????????????????????????????????????????????????????????????????????????????????????????????????????????????????????????????????????????????????????????????????????????????????????????????????????????????????????????????????????????????????????????????????????????????????????????????????????????????????????????????????????????????????????????????????????????????????????????????????????????????????????????????????????????????????????????????????????????????????????????????????????????????????????????????????????????????????????????????????????????????????????????????????????????????????????GGTAAG-CTT---CACGTCGAAATA--------CATCTTAT-ATACT-CTTCTTTAGAGCTGTTAACCAACAT---TG-------TATAGGCAAACCATTGCTGGTGAGCACGGTCTCGATGGATCCGGCCAGTGAGTGCATCTATAGGAGC--------------------------------CCCGGGACTCGA-GGAGCCGAATATTGACATA-GGGTC-CCCTTTTTAGCTACACTGGATCTTCTGACCTCCAATTGGAGCGTATGAACGTCTACTTCAACGAGGTTGGCACGA---CCAAGACCC---CATTCTTCAGCAG--CATACTAACTCA-TTGGAGG------CAAAGGCCTCGAGTAAAAAATACGTTCCCCGTGCGGTTCTCGTCGATCTCGAGCCCGCTGCCCTTGACGCCGTCCGTGCCGGTCCTTTCGGTCAGCTCTTCCGTCCCGA?????????????????????????????????????????????????????????????????????????????????????????????????????????????????????????????????????????????????????????????????????????????????????????????????????????????????????????????????????????????????????????????????????????????????????????????????????????????????????????????????????????????????????????????????????????????????????????????????????????????????????????????????????????????????????????????????????????????????????????????????????????????????????????????????????????????????????????????????????????????????????????????????????????????????????????????????????????????????????????????????????????????????????????????????????????????????????????????????????????????????????????????????????????????????
>CBS124424Trichophyton_mentagrophytes
CATTC-TT-GTCTACC-TTAC-TCGGTTGCCTCGGCGG-GCCGCG-------CTCT------------------------CCC-AGGAGAGCCGT-TCGGC--------------------------------GAGCCTCTCTT-------TAGTGGCTAAACGC-TGGACCGCGCCCGCCGGAGGACAGACGC-------------AAAAAAAT---TCTTTCAGAAG-AGCTG-TCAGTCTGAGCGT-TAG--CAAGCA--AAAATCAGTT-AAAACTTTCAACAACGGATCTCTTGGTTCCGGCAT-CGATGAAGAACGCAGCGAAATGCGATAAGTAATGTGAATTGCAGAATTCCGTGAATCATCGAATCTTTGAACGCACATTGCGCCCCCTGGCATTCCGGGGGGCATGCCTGTTCGAGCGTCATTTCAG-CCCCTCAAGCCCGGCTTGTGTGATGGACGACCGTCC-G-GCGCCCCC----------GTCT-TT-GGGG-----------GTGCG-GGACGCGCCCGAAAAGCAGTGGCCAGGCCGCGATTCCGGCTT--CCTAGGCGAATGGGC-GGCAAGAGCTC-AAATTTGAAAT--CTGGCCTCCCCC--GGGGGCCCGAGTTGTAA-TTTGCAGAGGATG-CTTCGGGTGCGGCCGC-CGTCTAAG-TTCCTTGGAACAGGACGTCAGAGA-GGGTGAGAATCCCGTCTTGGGCGGGCGGTCCGCGCCCGTGTGAAGCTCCTTCGACGAGTCGAG-TTGTTTGGGAATGCAGCTCTAAGCGGGTGGTAAATTTCATCTAAAGCTAAATATTGGCCGGAGACCGATAGCGCACAAGTAGAGTGATCGAAAGGTTAAAAGCACCTTGAAAAGGGAGTTAAACAGCACGTGAAATTGTTGAAAGGGAAGCGCTTGCGGCCAGATTC-GGGGGCGGGGTTCAGCGGGTGCTCGTCGCCCGTGTATTCCTC-GTCTCCCGGGCCAGCATCAGTTTCGACGGCCGGTCAAAGGCCCCCGGAATGTGTCGTCTCTCGGGACGTCTTATAGCCGGGGGTGCAATGCGGCCCGTCGGGACTGAGGAACGC-GCTCCGGCTCGGATGCTGGCGTAATGGCCGTAAGCGGCCCGTCTTGAAACACGGACCAAGGAGTCTAACATCCACGCGAGTGTTCGGGTGTC-AAACCCGTGCGCGCAGTGAAAGCGAACGGAGGTGGGAG-----CC-CTAGGGCGCACCATCGACCGATCCTGAAGTCTTCGGATGGATTTGAGTA-GGAGCGTGGCCGTTGGGACCCGAAAGATGGTGAACTATGCCTGAATA-GGGTG-AAGCCAGAGG-AAACTCTGGTGGAGGCTCGCAGCGG-TTCTGACGTGCAAATCGA-TCGTCAAATTTGGTGAG-CATTCATGCGTTGCAGCA--------TAAT-TGT-ATATT-TCGTGTCGAG-TTGTT-ACTGACTT-GGTT-------TACAGGCAAACTATTGCTGGTGAGCATGGTCTCGATGGATCCGGCCAGTGAGTGATTCTGCAAG------------------------------AAAAGTCCCGGTCTTGAGGGACTTGAATGTTGACAAC-TGGGA--TTTCTACAGCTACACCGGATCTTCTGACCTCCAATTGGAGCGCATGAATGTCTACTTCAACGAGGTGTGCACGA---CCAAGACCC---TTCCCTTCAGCAG--CATACTAACTCA-TTGGAGG------CAAAGGCCTCAAGCAAAAAATACGTTCCCCGTGCGGTTCTTGTTGATCTTGAGCCCGCCGCTCTCGATGCTGTCCGCGCCGGTCCTTTCGGTCAGCTCTTCCGCCCCGAGCCCTCGCCCGTGCCGTCTTCGAGAAGCCTGATATCCTCCTGCTCGACGAGCCCACAAACCATCTCGACGTCAAGAACGTCGCCTGGCTCGAGCAGTACCTCGTCAACTCCCCCTGCACCTCCATCATCGTCTCCCACGACTCCAAGTTCCTTAACAACGTCATCCAGCATGTCATCCTCTACGACCGCTTCAAGCTCCGCCGCTACCGTGGTGACTTGACCGCCCTCGTCAAGCGTGTCCCCTCGGCCCGCTAAGCTGCCAACCGTCCCTCGCCCAAGAATGAGCATCTGGTACGATAATGC--------------------------AAAGGT-----------GATAAGAG--------AAAGAATGATA----------GGGATAAGTGGCTGACTGG--------------ATGGGTAGTGTCCTTGGTGACCAGCATGATATCGACCGTGCTAAGCATCTCGGCGTCGATGCCATGTCCTCCGATGATTTGAAGAAGCTCAACAAGAACAAGAAGCTCATTAAGAAGCTCGCTCGCAAGTACGATGCTTTCCTTGCTTCCGATGCCCTTGTCCGACAGATTCCCCGTCTCTTGGGTCCCGGTCTCTCTAAGGGTGAG-TACTCC---------------------CATATTCGAAT--------------CTTCAGATATTGTTGAAGA--CAGGCCGAC-TAA-TTG---------ACAATA-GCCGGTAAATTCCCTACCCCCGT
>CBS124425Trichophyton_mentagrophytes
CATTC-TT-GTCTACC-TTAC-TCGGTTGCCTCGGCGG-GCCGCG-------CTCT------------------------CCC-AGGAGAGCCGT-TCGGC--------------------------------GAGCCTCTCTT-------TAGTGGCTAAACGC-TGGACCGCGCCCGCCGGAGGACAGACGC-------------AAAAAAAT---TCTTTCAGAAG-AGCTG-TCAGTCTGAGCGT-TAG--CAAGCA--AAAATCAGTT-AAAACTTTCAACAACGGATCTCTTGGTTCCGGCAT-CGATGAAGAACGCAGCGAAATGCGATAAGTAATGTGAATTGCAGAATTCCGTGAATCATCGAATCTTTGAACGCACATTGCGCCCCCTGGCATTCCGGGGGGCATGCCTGTTCGAGCGTCATTTCAG-CCCCTCAAGCCCGGCTTGTGTGATGGACGACCGTCC-G-GCGCCCCC----------GTCT-TT-GGGG-----------GTGCG-GGACGCGCCCGAAAAGCAGTGGCCAGGCCGCGATTCCGGCTT--CCTAGGCGAATGGGC-GGCAAGAGCTC-AAATTTGAAAT--CTGGCCTCCCCC--GGGGGCCCGAGTTGTAA-TTTGCAGAGGATG-CTTCGGGTGCGGCCGC-CGTCTAAG-TTCCTTGGAACAGGACGTCAGAGA-GGGTGAGAATCCCGTCTTGGGCGGGCGGTCCGCGCCCGTGTGAAGCTCCTTCGACGAGTCGAG-TTGTTTGGGAATGCAGCTCTAAGCGGGTGGTAAATTTCATCTAAAGCTAAATATTGGCCGGAGACCGATAGCGCACAAGTAGAGTGATCGAAAGGTTAAAAGCACCTTGAAAAGGGAGTTAAACAGCACGTGAAATTGTTGAAAGGGAAGCGCTTGCGGCCAGATTC-GGGGGCGGGGTTCAGCGGGTGCTCGTCGCCCGTGTATTCCTC-GTCTCCCGGGCCAGCATCAGTTTCGACGGCCGGTCAAAGGCCCCCGGAATGTGTCGTCTCTCGGGACGTCTTATAGCCGGGGGTGCAATGCGGCCCGTCGGGACTGAGGAACGC-GCTCCGGCTCGGATGCTGGCGTAATGGCCGTAAGCGGCCCGTCTTGAAACACGGACCAAGGAGTCTAACATCCACGCGAGTGTTCGGGTGTC-AAACCCGTGCGCGCAGTGAAAGCGAACGGAGGTGGGAG-----CC-CTAGGGCGCACCATCGACCGATCCTGAAGTCTTCGGATGGATTTGAGTA-GGAGCGTGGCCGTTGGGACCCGAAAGATGGTGAACTATGCCTGAATA-GGGTG-AAGCCAGAGG-AAACTCTGGTGGAGGCTCGCAGCGG-TTCTGACGTGCAAATCGA-TCGTCAAATTTGGTGAG-CATTCATGCGTTGCAGCA--------TAAT-TGT-ATATT-TCGTGTCGAG-TTGTT-ACTGACTT-GGTT-------TACAGGCAAACTATTGCTGGTGAGCATGGTCTCGATGGATCCGGCCAGTGAGTGATTCTGCAAG------------------------------AAAAGTCCCGGTCTTGAGGGACTTGAATGTTGACAAC-TGGGA--TTTCTACAGCTACACCGGATCTTCTGACCTCCAATTGGAGCGCATGAATGTCTACTTCAACGAGGTGTGCACGA---CCAAGACCC---TTCCCTTCAGCAG--CATACTAACTCA-TTGGAGG------CAAAGGCCTCAAGCAAAAAATACGTTCCCCGTGCGGTTCTTGTTGATCTTGAGCCCGCCGCTCTCGATGCTGTCCGCGCCGGTCCTTTCGGTCAGCTCTTCCGCCCCGAGCCCTCGCCCGTGCCGTCTTCGAGAAGCCTGATATCCTCCTGCTCGACGAGCCCACAAACCATCTCGACGTCAAGAACGTCGCCTGGCTCGAGCAGTACCTCGTCAACTCCCCCTGCACCTCCATCATCGTCTCCCACGACTCCAAGTTCCTTAACAACGTCATCCAGCATGTCATCCTCTACGACCGCTTCAAGCTCCGCCGCTACCGTGGTGACTTGACCGCCCTCGTCAAGCGTGTCCCCTCGGCCCGCTAAGCTGCCAACCGTCCCTCGCCCAAGAATGAGCATCTGGTACGATAATGC--------------------------AAAGGT-----------GATAAGAG--------AAAGAATGATA----------GGGATAAGTGGCTGACTGG--------------ATGGGTAGTGTCCTTGGTGACCAGCATGATATCGACCGTGCTAAGCATCTCGGCGTCGATGCCATGTCCTCCGATGATTTGAAGAAGCTCAACAAGAACAAGAAGCTCATTAAGAAGCTCGCTCGCAAGTACGATGCTTTCCTTGCTTCCGATGCCCTTGTCCGACAGATTCCCCGTCTCTTGGGTCCCGGTCTCTCTAAGGGTGAG-TACTCC---------------------CATATTCGAAT--------------CTTCAGATATTGTTGAAGA--CAGGCCGAC-TAA-TTG---------ACAATA-GCCGGTAAATTCCCTACCCCCGT
>CBS124426Trichophyton_mentagrophytes
CATTC-TT-GTCTACC-TTAC-TCGGTTGCCTCGGCGG-GCCGCG-------CTCT------------------------CCC-AGGAGAGCCGT-TCGGC--------------------------------GAGCCTCTCTT-------TAGTGGCTAAACGC-TGGACCGCGCCCGCCGGAGGACAGACGC-------------AAAAAAAT---TCTTTCAGAAG-AGCTG-TCAGTCTGAGCGT-TAG--CAAGCA--AAAATCAGTT-AAAACTTTCAACAACGGATCTCTTGGTTCCGGCAT-CGATGAAGAACGCAGCGAAATGCGATAAGTAATGTGAATTGCAGAATTCCGTGAATCATCGAATCTTTGAACGCACATTGCGCCCCCTGGCATTCCGGGGGGCATGCCTGTTCGAGCGTCATTTCAG-CCCCTCAAGCCCGGCTTGTGTGATGGACGACCGTCC-G-GCGCCCCC----------GTCT-TTGGGGG-----------TGGCG-GGACGCGCCCGAAAAGCAGTGGCCAGGCCGCGATTCCGGCTT--CCTAGGCGAATGGGC-GGCAAGAGCTC-AAATTTGAAAT--CTGGCCTCCCCC--GGGGGCCCGAGTTGTAA-TTTGCAGAGGATG-CTTCGGGTGCGGCCGC-CGTCTAAG-TTCCTTGGAACAGGACGTCAGAGA-GGGTGAGAATCCCGTCTTGGGCGGGCGGTCCGCGCCCGTGTGAAGCTCCTTCGACGAGTCGAG-TTGTTTGGGAATGCAGCTCTAAGCGGGTGGTAAATTTCATCTAAAGCTAAATATTGGCCGGAGACCGATAGCGCACAAGTAGAGTGATCGAAAGGTTAAAAGCACCTTGAAAAGGGAGTTAAACAGCACGTGAAATTGTTGAAAGGGAAGCGCTTGCGGCCAGATTC-GGGGGCGGGGTTCAGCGGGTGCTCGTCGCCCGTGTATTCCTC-GTCTCCCGGGCCAGCATCAGTTTCGACGGCCGGTCAAAGGCCCCCGGAATGTGTCGTCTCTCGGGACGTCTTATAGCCGGGGGTGCAATGCGGCCCGTCGGGACTGAGGAACGC-GCTCCGGCTCGGATGCTGGCGTAATGGCCGTAAGCGGCCCGTCTTGAAACACGGACCAAGGAGTCTAACATCCACGCGAGTGTTCGGGTGTC-AAACCCGTGCGCGCAGTGAAAGCGAACGGAGGTGGGAG-----CC-CTAGGGCGCACCATCGACCGATCCTGAAGTCTTCGGATGGATTTGAGTA-GGAGCGTGGCCGTTGGGACCCGAAAGATGGTGAACTATGCCTGAATA-GGGTG-AAGCCAGAGG-AAACTCTGGTGGAGGCTCGCAGCGG-TTCTGACGTGCAAATCGA-TCGTCAAATTTGGTGAG-CATTCATGCATTGCAGCA--------TAAT-TGT-ATATT-TCGTGTCGAG-TTGTT-ACTGACTT-GGTT-------TACAGGCAAACCATTGCTGGTGAACACGGTCTCGATGGATCCGGCCAGTGAGTGATTCTGCAAG-----------------------------AAAAAGTTCCGGTCTTGAGGGACTTGAACGTTGACAAC-TGGGA--TTTCTACAGCTACACCGGATCTTCTGACCTCCAATTGGAGCGCATGAATGTCTACTTCAACGAGGTGTGCACGA---CCAAGACCC---TTCCCTTCAGCAG--CATACTAACTCA-TTGGAGG------CAAAGGCCTCAAGCAAAAAATACGTTCCCCGTGCGGTTCTTGTTGATCTTGAGCCCGCCGCTCTCGATGCTGTCCGCGCCGGTCCTTTCGGTCAGCTCTTCCGCCCCGA---------------------GGGAAGCCTGATATCCTCCTGCTCGACGAGCCCACCAACCATCTCGACGTCAAGAACGTCGCCTGGCTCGAGCAGTACCTCGTCAACTCCCCCTGCACCTCCATCATCGTCTCCCACGACTCCAAGTTCCTTAACAACGTCATCCAGCATGTCATCCTCTACGACCGCTTCAAGCTCCGCCGCTACCGTGGTGACTTGACCGCCCTCGTCAAGCGTGTCCCCTCGGCCCGCTAAGCTGCCAACCGTCCCTCGCCCAAGAATGAGCATCTGGTACGATAATGC--------------------------AAAGGT-----------GATAAGAG--------AAAGAATGATA----------GGGATAAGTGGCTGACTGG--------------ATGGGTAGTGTCCTTGGTGACCAGCATGATATCGACCGTGCTAAGCATCTCGGCGTCGATGCCATGTCCTCCGATGATTTGAAGAAGCTCAACAAGAACAAGAAGCTCATTAAGAAGCTCGCTCGCAAGTACGATGCTTTCCTTGCTTCCGATGCCCTTGTCCGACAGATTCCCCGTCTCTTGGGTCCCGGTCTCTCTAAGGGTGAG-TACTCC---------------------CATATTCGAAT--------------CTTCAGATATTGTTGAAGA--CAGGCCGAC-TAA-TTG---------ACAATA-GCCGGTAAATTCCCTACCCCCGT
>CBS128_75Arthroderma_uncinatum
CATTC-TT-GTCTAC--TGAC-CCAGTTGCCTCGGCGC-GCCGCT------CC-------------------------------CTAGTGGACGG-TCGGAGGCC-CTTGGA----------------CCCAG-CG-----TCCA-------TGTGG-----CCC-TGGCCAGTGCGCGCCGGCGGACAGTC-----------------C-AAAA---TCTTT--ATAT--ATTG-GCCGTCTGAGCGTATAAAGC--------AAATCAATT-AAAACTTTCAACAACGGATCTCTTGGTTCCGGCAT-CGATGAAGAACGCAGCGAAATGCGATAAGTAATGTGAATTGCAGAATTCCGTGAATCATCGAATCTTTGAACGCACATTGCGCCCCCTGGTATTCCGGGGGGCATGCCTGTTCGAGCGTCATTTCAA--CCCTCAAGCCCGGCTTGTGTGATGGACGAACGTCCTG----CCTTT-------------------------------AGGGGCG-GGACGCGTCCGAAAAGCAGTGGCTAGGCCGCGACTTCGGCGC---CTGAGCGAATGGGC-GGCAAAAGCTC-AAATTTGAAAT--CTGGCTCCCTTC---GGGGTCCGAGTTGTAA-TTTGTAGAGGATG-CTTCGGGTGTGGCCAC-GACCTAAG-TTCCTTGGAACAGGACGTCATAGA-GGGTGAGAATCCCGTCTTGGGCCGTTGGTCCACGCCCGTGTGAAGCTCCTTCGACGAGTCGAG-TTGTTTGGGAATGCAGCTCTAAGCGGGTGGTAAATTTCATCTAAAGCTAAATATTGGCCGGAGACCGATAGCGCACAAGTAGAGTGATCGAAAGGTTAAAAGCACCTTGAAAAGGGAGTTAAACAGCACGTGAAATTGTTGAAAGGGAAGCGCTTGCGGCCAGACTC-GAGCGCAGGGTTCAGCGGGTGCGTGTCACCCGTGCACTCCCT-GTCGCCCGGGCCAGCATCAGTTCTAACGGCCGGTCAAAGGCCCCCGGAATGTGTCGTCTCTCGGGACGTCTTATAGCCGGGGGTGCAATGCGGCCCGTCGGGACTGAGGAACGC-GCTTCGGCTCGGATGCTGGCATAATGGCCGTAAGCGGCCCGTCTTGAAACACGGACCAAGGAGTCTAACATCCACGCGAGTGTTCGGGTGTC-AAACCCGTGCGCGCAGTGAAAGCGAACGGAGGTGGGAG-----CC-TTAGGGCGCACCATCGACCGATCCTGAAGTCTTCGGATGGATTTGAGTA-GGAGCGTGGCCGTTGGGACCCGAAAGATGGTGAACTATGCCTGAATA-GGGTG-AAGCCAGAGG-AAACTCTGGTGGAGGCTCGCAGCGG-TTCTGACGTGCAAATCGA-TCGTCAAATTTGGTAAG-CAT-CGACAAGGA-------------AACT-GAT-A-TTGG--GTG-TTCG-TCGTT-ACTAAC------A----GTCTATAGGCAAACCATTGCTGGCGAGCATGGTCTCGACGGATCCGGCCAGTGAGTGAT-----------------------ACTACTGA----TGGTAG-------------AAGGATTCAGTTGTTAACA---AA--------CTCTAGCTACACTGGATCTTCTGACCTCCAATTGGAGCGCATGAACGTCTATTTCAATGAGGTTGGCACGA---CCAAGACCC---TTTTCTTCGGCAG--CATACTAACTCA-TTGGAGG------CAAAGGCCTCTAGCAAAAAATACGTTCCGCGTGCGGTGCTCGTTGATCTCGAGCCCGCCGCGCTTGACGCCGTCCGTGCCGGTCCTTTCGGTCAGCTCTTCCGCCCCGAGCCCTTGCCCGTGCCGTCTTCGAGAAGCCTGACATTCTCTTGCTCGACGAGCCCACCAACCATCTCGACGTCAAGAACGTYGCCTGGCTCGAGGATTACCTCACCAACTCCCCCTGCACATCCATCATCGTCTCTCACGACTCCAAATTCTTGAACAACGTCATCCAGCACGTCATCCTCTACGAGCGCTTCAAGCTTCGCCGCTACCGTGGTGACTTGACCGCCCTCGTCAAGCGTGTCCCATCTGCCCGCTAAGCTGCCTACCCTTCCTCGCCCAAGAATGAGCATCTGGTACGCTTCG----------------------------AGAGAT------------ATATCAG-----GAGAGAGAGAAAGAATACGGTTGGGGGT-GGTCTGCTGACGGAATGGTTTTA---ATTCGTATAGCGTTCTCGGTGACCAGCACGATATCGATCGTGCTAAGCATCTCGGCGTCGATGCCATGTCCTCTGACGACTTGAAGAAGCTCAACAAGAACAAGAAGCTCATCAAGAAGCTCGCCCGCAAGTACGATGCTTTCCTCGCTTCCGACTCCTTGGTCCGACAGATTCCTCGTCTCTTGGGTCCCGGTCTCTCCAAAGGTTAG-TAATTGC--------------------TGTCCTAAGAATCA----GCTTGTCTGCAG---TATA------------ACTAACTTGT-------------CGATTA-GCCGGTAAATTCCCTACCCCCGT
>CBS129179Paraphyton_mirabile
CATTC-TT-GTCTAC--CTAC-CCGGTTGCCTCGGCGG-GCCGCGCGCCCCCTCCCAA--CGGAG-------------------AGGAGCGCCGGCCAGGCGG------------------------------GAGATCTCTATA---------GTCTCCCCGCC-CGGTCCGCGCCCGCCGGCGGACCATCT---------------CAGAAAC---CCTTT--TAATTATCGTTTCCGTCTGAGCATAACAAGC--------AAATCAGTT-AAAACTTTCAACAACGGATCTCTTGGTTCCGGCAT-CGATGAAGAACGCAGCGAAATGCGATAAGTAATGTGAATTGCAGAATTCCGTGAATCATCGAATCTTTGAACGCACATTGCGCCCCCTGGTATTCCGGGGGGCATGCCTGTTCGAGCGTCATTTCAA-CCCCTCAAGCCCGGCTTGTGTGATGGACGACCGTCCCC------------------------CCTAAAA-----------ACGGG-GGACGCGCCCGAAAAGCAGTGGCCAGGCCGCGCTTCCGGCTC---CTAGGCGAATGG?????????????????????????????????????????????????????????????????????????????????????????????????????????????????????????????????????????????????????????????????????????????????????????????????????????????????????????????????????????????????????????????????????????????????????????????????????????????????????????????????????????????????????????????????????????????????????????????????????????????????????????????????????????????????????????????????????????????????????????????????????????????????????????????????????????????????????????????????????????????????????????????????????????????????????????????????????????????????????????????????????????????????????????????????????????????????????????????????????????????????????????????????????????????????????????????????????????????????????????????????????????????????????????GGTAAG-CTT---CACGTCGAAATA--------CATCTTAT-ATACT-CTTCTTTAGAGCTGTTAACTAACAT---TG-------TATAGGCAAACCATTGCTGGTGAGCACGGTCTCGATGGATCCGGCCAGTGAGTGTATCTATAGGAGC--------------------------------CCCGGGACTCGA-GGAGCCGAATATTGACATA-GGGTC-CCCTTTTTAGCTACACTGGATCTTCTGACCTCCAATTGGAGCGTATGAACGTCTACTTCAACGAGGTTGGCACGA---CCAAGACCC---CATTCTTCAGCAG--CATACTAACTCA-TTGGAGG------CAAAGGCCTCGAGTAAAAAATACGTTCCCCGTGCGGTTCTCGTCGATCTCGAGCCCGCTGCCCTTGACGCCGTCCGTGCCGGTCCTTTCGGTCAGCTCTTCCGTCCCGA?????????????????????????????????????????????????????????????????????????????????????????????????????????????????????????????????????????????????????????????????????????????????????????????????????????????????????????????????????????????????????????????????????????????????????????????????????????????????????????????????????????????????????????????????????????????????????????????????????????????????????????????????????????????????????????????????????????????????????????????????????????????????????????????????????????????????????????????????????????????????????????????????????????????????????????????????????????????????????????????????????????????????????????????????????????????????????????????????????????????????????????????????????????????????
>CBS130922Microsporum_canis
CATTC-TT-GTCTAC--TGAC-CCGGTTGCCTCGGCGG-GCCGCGC-----CTGCT---------GTGCTACAGCGGCCGTTC-GGGGGGGACGC-CTGAGGG------------------------------GGACTCTTGTTT------CCTAGGCCACGCCC-CGGGCAGCGCTCGCCGGAGGATTACTCTG----------GAAAACACAC---TCTT---GAAA-GAACATACCGTCTGAGCGAGCAACGC--------AAATCAGTT-AAAACTTTCAACAACGGATCTCTTGGTTCCGGCAT-CGATGAAGAACGCAGCGAAATGCGATAAGTAATGTGAATTGCAGAATTCCGTGAATCATCGAATCTTTGAACGCACATYGCSCCCCCTGSCATTCCGGGGGGCATGCCTGTTCGAGCGTCATTTCAA-CCCCTCAAGCCCGGCTTGTGTGATGGACGACCGTCCCC-CCTCCCCAGTAA-CCACCCACCGCTTAGGGGGGTGGG-AGGGAGGG-GGACGCGCCCGAAAAGCAGTGGTCAGGCCGCGATTCCGGCTC---CTGGGCGAATGGGC-GGCAAGAGCTC-AAATTTGAAAT--CTGGCCTCCCTT-GGGGGGTACGAGTTGTAA-TTTGTAGAGGATG-CTTCGGGTGTGGCCGC-CGTCTAAG-TTCCTTGGAACAGGACGTCGTAGA-GGGTGAGAATCCCGTCTTGGGCGGCCGGTCCGCGCCCGTGTGAAGCTCCTTCGACGAGTCGAG-TTGTTTGGGAATGCAGCTCTAAGCGGGTGGTAAATTTCATCTAAAGCTAAATACTGGCCGGAGACCGATAGCGCACAAGTAGAGTGATCGAAAGGTTAAAAGCACCTTGAAAAGGGAGTTAAACAGCACGTGAAATTGTTGAAAGGGAAGCGCTTGCGGCCAGACTCGAGGGGCGGGGTTCAGCGGGTGCGCGTCACCCGTGCACTCCCCGTCCCCCCGGGCCAGCATCAGTTTCGACGGCCGGTCAAAGGCCCCCGGAATGTGTCGTCTCTAGGGACGTCTTATAGCCGGGGGTGCAATGCGGCCCGCCGGGACTGAGGAACGC-GCTCCGGCTCGGATGCTGGCGTAATGGCCGTAAGCGGCCCGTCTTGAAACACGGACCAAGGAGTCTAACATCCACGCGAGTGTTCGGGTGTC-AAACCCGTGCGCGCAGTGAAAGCGAACGGAGGTGGGAG-----CC-CTAGGGCGCACCATCGACCGATCCTGAAGTCTTCGGATGGATTTGAGTA-GGAGCGTGGCCGTTGGGACCCGAAAGATGGTGAACTATGCCTGAATA-GGGTG-AAGCCAGAGG-AAACTCTGGTGGAGGCTCGCAGCGG-TTCTGACGTGCAAATCGA-TCGTCAAATTTGGTAAG-CATTCAACACGCCAATCA--------TGCT-TGT-ATATAGTCGTGTACGA-TCGTT-ACTGACTGAAATT------GTATAGGCAAACCATTGCTGGTGAGCATGGGCACGACCGAACCGGCCAGTGAGTAAATCCGCAGGAGT---------CGAAG--------------------TAGGGCTCGA-GGACTCGGTTATTGACG----------TGATAATAGCTATACCGGATCTTCTGACCTCCAATTGGAGCGCATGAACGTCTACTTCAACGAGGTTGGCACAA---CCAAAGCCC---TTCTCTTCAGCAG--AATACTAACTCA-TTGGAGG------CACAGGCCTCTAGCAAAAAATACGTTCCTCGTGCTGTGCTTGTTGATCTCGAGCCCGCTGCGCTCGATGCTGTCCGTGCCGGTCCTTTCGGCCAACTTTTCCGCCCCGA?????????????????????????????????????????????????????????????????????????????????????????????????????????????????????????????????????????????????????????????????????????????????????????????????????????????????????????????????????????????????????????????AAGCTGCCAACCGTTCCTCGCCCAAGAATGAGCATCTGGTACGCTTCAA---------------------------CGAGAC-------------------------AACAATAGAACAAATGCATGAGAGGGT-GAAGTGCTGACTAGAATTGGTTT-TTTTTGATATAGCGTTCTCGGTGACCAGCATGATATCGACCGTGCTAAGCATCTCGGCGTCGATGCCATGTCCTCTGACGACTTGAAGAAGCTCAACAAGAACAAGAAGCTCATCAAGAAGCTCGCACGCAAGTACGATGCTTTCCTTGCCTCTGACTCCTTGGTCCGACAGATTCCTCGTCTCCTGGGTCCCGGTCTCTCCAAGGGTAAG-TGTTAGC-----------------------TTTCTCATATTTCTCACTA-----------CCTATTT-CAA--GGTACTAACTTAA-------------CTTCTA-GCTGGTAAATTCCCTACCCCCGT
>CBS130931Microsporum_canis
CATTC-TT-GTCTAC--TGAC-CCGGTTGCCTCGGCGG-GCCGCGC-----CTGCT---------GTGCTACAGCGGCCGTTC-GGGGGGGACGC-CTGAGGG------------------------------GGACTCTTGTTT------CCTAGGCCACGCCC-CGGGCAGCGCTCGCCGGAGGATTACTCTG----------GAAAACACAC---TCTT---GAAA-GAACATACCGTCTGAGCGAGCAACGC--------AAATCAGTT-AAAACTTTCAACAACGGATCTCTTGGTTCCGGCAT-CGATGAAGAACGCAGCGAAATGCGATAAGTAATGTGAATTGCAGAATTCCGTGAATCATCGAATCTTTGAACGCACATTGCGCCCCCTGGCATTCCGGGGGGCATGCCTGTTCGAGCGTCATTTCAA-CCCCTCAAGCCCGGCTTGTGTGATGGACGACCGTCCCC-CCTCCCCAGTAA-CCACCCACCGCTTAGGGGGGTGGG-AGGGAGGG-GGACGCGCCCGAAAAGCAGTGGTCAGGCCGCGATTCCGGCTC---CTGGGCGAATGGGC-GGCAAGAGCTC-AAATTTGAAAT--CTGGCCTCCCTT-GGGGGGTTYGAGTTGTAA-TTTGTAGAGGATG-CTTCGGGTGTGGCCGC-CGTCTAAG-TTCCTTGGAACAGGACGTCGTAGA-GGGTGAGAATCCCGTCTTGGGCGGCCGGTCCGCGCCCGTGTGAAGCTCCTTCGACGAGTCGAG-TTGTTTGGGAATGCAGCTCTAAGCGGGTGGTAAATTTCATCTAAAGCTAAATACTGGCCGGAGACCGATAGCGCACAAGTAGAGTGATCGAAAGGTTAAAAGCACCTTGAAAAGGGAGTTAAACAGCACGTGAAATTGTTGAAAGGGAAGCGCTTGCGGCCAGACTCGAGGGGCGGGGTTCAGCGGGTGCGCGTCACCCGTGCACTCCCCGTCCCCCCGGGCCAGCATCAGTTTCGACGGCCGGTCAAAGGCCCCCGGAATGTGTCGTCTCTAGGGACGTCTTATAGCCGGGGGTGCAATGCGGCCCGCCGGGACTGAGGAACGC-GCTCCGGCTCGGATGCTGGCGTAATGGCCGTAAGCGGCCCGTCTTGAAACACGGACCAAGGAGTCTAACATCCACGCGAGTGTTCGGGTGTC-AAACCCGTGCGCGCAGTGAAAGCGAACGGAGGTGGGAG-----CC-CTAGGGCGCACCATCGACCGATCCTGAAGTCTTCGGATGGATTTGAGTA-GGAGCGTGGCCGTTGGGACCCGAAAGATGGTGAACTATGCCTGAATA-GGGTG-AAGCCAGAGG-AAACTCTGGTGGAGGCTCGCAGCGG-TTCTGACGTGCAAATCGA-TCGTCAAATTTGGTAAG-CATTCAACACGCCAATCA--------TGCT-TGT-ATATAGTCGTGTACGA-TCGTT-ACTGACTGAAATT------GTATAGGCAAACCATTGCTGGTGAGCATGGGCACCACCAAACCGGCCAGTGAGTAAATCCGCAGGAGT---------CGAAG--------------------TAGGGCTCGA-GGACTCGGTTATTGACG----------TGATAATAGCTATACCGGATCTTCTGACCTCCAATTGGAGCGCATGAACGTCTACTTCAACGAGGTTGGCACAA---CCAAAGCCC---TTCTCTTCAGCAG--AATACTAACTCA-TTGGAGG------CACAGGCCTCTAGCAAAAAATACGTTCCTCGTGCTGTGCTTGTTGATCTCGAGCCCGCTGCGCTCGATGCTGTCCGTGCCGGTCCTTTCGGCCAACTTTTCCGCCCCGAGCCCTCGCCCGGGCCGTCTTCGAGAAGCCCGACATCCTCCTCCTCGACGAGCCCACCAACCATCTCGACGTCAAGAACGTCGCCTGGCTCGAGGAGTACCTCACCAACTCCCCCTGCACCTCCATCATCGTCTCCCACGACTCCAAGTTCTTGAACAACGTCATCCAGCACGTCGTCCTCTACGACCTCTTCAGGCTCCGCCACTACCGCGGTGACCTCAACGCCCTCGTCAAGCGCGTCCCCTCCGCCCGCTAAGCTGCCAACCGTTCCTCGCCCAAGAATGAGCATCTGGTACGCTTCAA---------------------------CGAGAC-------------------------AACAATAGAACAAAKGCATGAGAGGGT-GAAGTGCTGACTAGAATTGGTTT-TTTTTGATATAGCGTTCTCGGTGACCAGCATGATATCGACCGTGCTAAGCATCTCGGCGTCGATGCCATGTCCTCTGACGACTTGAAGAAGCTCAACAAGAACAAGAAGCTCATCAAGAAGCTCGCACGCAAGTACGATGCTTTCCTTGCCTCTGACTCCTTGGTCCGACAGATTCCTCGTCTCCTGGGTCCCGGTCTCTCCAAGGGTAAG-TGTTAGC-----------------------TTTCTCATATTTCTCACTA-----------CCTATTT-CAA--GGTACTAACTTAA-------------CTTCTA-GCTGGTAAATTCCCTACCCCCGT
>CBS130932Microsporum_canis
CATKC-TT-GTCTAC--TGAC-CCGGTTGCCTCGGMGG-GMCRCGC-----CTGCT---------GTGCTACAGCKGCCGTTC-SGGGGGGACGC-CTGAGGG------------------------------GGACTCTTGTTT------CCTAGGCCACGCCC-CGGGCAGCGCTCGCCGGAGGATTACTCTG----------GAAAACACAC---TCTT---GAAA-GAACATACCGTCTGAGCRAGCAACGC--------AAATCAKTT-AAAACTTTCAACAACGGATCTCTTGGTTCCGGYAT-CRATGAAGAACGCAGCGAAATGCGATAAGTAATGTGAATTGCAGAATTCCGTGAATMATCGAATCTTTGAACGCACATTGCGCCCCCTGGCATTCCGGGGGGCATGCCTGTTCGAGCGTCATTTCAA-CCCCTCAAGCCCGGCTCGTGTGATGGACGACCGTCCCC-CCTCCCCAGTAA-CCCCCCACCGCTTAGGGGGGTGGG-AGGGAGGG-GGACGCGCCCGAAAAGCAGTGGTCAGGCCGCGATTCCGGCTC---CTGGGCGAATGG?????????????????????????????????????????????????????????????????????????????????????????????????????????????????????????????????????????????????????????????????????????????????????????????????????????????????????????????????????????????????????????????????????????????????????????????????????????????????????????????????????????????????????????????????????????????????????????????????????????????????????????????????????????????????????????????????????????????????????????????????????????????????????????????????????????????????????????????????????????????????????????????????????????????????????????????????????????????????????????????????????????????????????????????????????????????????????????????????????????????????????????????????????????????????????????????????????????????????????????????????????????????????????????GGTAAG-CATTCAACACGCCAATCA--------TGCT-TGT-ATATAGTCGTGTACGA-TCGTT-ACTGACTGAAATT------GTATAGGCAAACCATTGCTGGTGAGCATGGGCACGACCAAACCGGCCAGTGAGTAAATCCGCAGGAGT---------CGAAG--------------------TAGGGCTCGA-GGACTCGGTTATTGACG----------TGATAATAGCTATACCGGATCTTCTGACCTCCAATTGGAGCGCATGAACGTCTACTTCAACGAGGTTGGCACAA---CCAAAGCCC---TTCTCTTCAGCAG--AATACTAACTCA-TTGGAGG------CACAGGCCTCTAGCAAAAAATACGTTCCTCGTGCTGTGCTTGTTGATCTCGAGCCCGCTGCGCTCGATGCTGTCCGTGCCGGTCCTTTCGGCCAACTTTTCCGCCCCGAGCCCTCGCCCGTGCCGTCTTCGAGAAGCCCGACATCCTCCTCCTCGACGAGCCCACCAACCATCTCGACGTCAAGAACGTCGCCTGGCTCGAGGAGTACCTCACCAACTCCCCCTGCACCTCCATCATCGTCTCCCACGACTCCAAGTTCTTGAACAACGTCATCCAGCACGTCATCCTCTACGACCGCTTCAAGCTCCGCCGCTACCGCGGTGACCTCAACGCCCTCGTCAAGCGCGTCCCCTCCGCCCGCTAAGCTGCCAACCGTTCCTCGCCCAAGAATGAGCATCTGGTACGCTTCAA---------------------------CGAGAC-------------------------AACAATAGAACAAAKGCATGAGAGGGT-GAAGTGCTGACTAGAATTGGTTT-TTTTTGATATAGCGTTCTCGGTGACCAGCATGATATCGACCGTGCTAAGCATCTCGGCGTCGATGCCATGTCCTCTGACGACTTGAAGAAGCTCAACAAGAACAAGAAGCTCATCAAGAAGCTCGCACGCAAGTACGATGCTTTCCTTGCCTCTGACTCCTTGGTCCGACAGATTCCTCGTCTCCTGGGTCCCGGTCTCTCCAAGGGTAAG-TGTTAGC-----------------------TTTCTCATATTTCTCACTA-----------CCTATTT-CAA--GGTACTAACTTAA-------------CTTCTA-GCTGGTAAATTCCCTACCCCCGT
>CBS130934Nannizzia_fulva
CATTC-TT-GTCTAT--CTAC-CTGGTTGCCTCGGCGG-GCCGCGC-----ACTC----------GTGCCGC------------------------CCGGGGATGTTTAT--------------------------------------------------CTCCC-TGGACCGCGCCCGCCGGAGGAGCGA-----------------TTAAAAC---CCAT---GAAT-A-CTGTTCAGTCTGAGCGT-AAG--CAAGTG---AAATCAGTT-AAAACTTTCAACAACGGATCTCTTGGTTCCGGCAT-CGATGAAGAACGCAGCGAAATGCGATAAGTAATGTGAATTGCAGAATTCCGTGAATCATCGAATCTTTGAACGCACATTGCGCCCTCTGGTATTCCGGGGGGCATGCCTGTTCGAGCGTCATTTCAA-CCCCTCAAGCCCGGCTTGTGTGATGGACGACCGTCC-C-GCCCTCCC----------CGAT-CCCGGG------------GAGGG-GGACGCGCCCGAAAAGCAGTGGCCAGGCCGCGATTCCGGCTC---CTGGGCGAATGGGC-GGCAAAAGCTC-AAATTTGAAAT--CTGGCCTCCTAC--GGGGGTCCGAGTTGTAA-TTTGTAGAGGATG-CTTCGGGTGTGGCCGC-CGTCTAAG-TTCCTTGGAACAGGACGTCAGAGA-GGGTGAGAATCCCGTCTTGGGCGGCCGGTCCGCGCCCGTGTGAAGCTCCTTCGACGAGTCGAG-TTGTTTGGGAATGCAGCTCTAAGCGGGTGGTAAATTTCATCTAAAGCTAAATACTGGTCGGAGACCGATAGCGCACAAGTAGAGTGATCGAAAGGTTAAAAGCACCTTGAAAAGGGAGTTAAACAGCACGTGAAATTGTTGAAAGGGAAGSGSTTGCGGCCAGACTC-GGGGGCGGGGTTCAGCGGGCGCTCGTCGCCCGTGCACTCCCC-GTCTCCCGGGCCAGCATCAGTTTCGACGGCCGGTCAAAGGCCTCCGGAATGTGTCGTCTCTCGGGACGTCTTATAGCCGGGGGTGCAATGCGGCCCGTCGGGACTGAGGAACGC-GCTTCGGCTCGGATGCTGGCGTAATGGCCGTAAGCGGCCCGTCTTGAAACACGGACCAAGGAGTCTAACATCCACGCGAGTGTTCGGGTGTC-AAACCCGTGCGCGCAGTGAAAGCGAACGGAGGTGGGAG-----CC-TTAGGGCGCACCATCGACCGATCCTGAAGTCTTCGGATGGATTTGAGTA-GGAGCGTGGCCGTTGGGACCCGAAAGATGGTGAACTATGCCTGAATA-GGGTG-AAGCCAGAGG-AAACTCTGGTGGAGGCTCGCAGCGG-TTCTGACGTGCAAATCGA-TCGTCAAATTTGGTAAG-CCTTCACGCGTTGGAGTA--------TGAT-TGT-ATATA-TTGTGTTGGA-TTGTT-ACTGACTT-TGTT-------TACAGGCAAACCATTGCTGGCGAGCACGGTCTCGATGGATCCGGCCAGTGAGTGATTCTACAAACCA-------------AAAAAAA----AAAAATGGTCCAGAGCTTGA-GGACAGGAATGTTGACA-T-TGGGT--TTTCTCTAGCTACACTGGATCTTCTGACCTCCAATTGGAGCGTATGAACGTCTACTTCAACGAGGTGTGCACGA---CCAAGGCCT---TTCCCTTCAGCAG--CATACTAACTCA-TTGGAGG------CAAAGGCCTCAAGCAAAAAATACGTTCCCCGTGCGGTTCTCGTTGATCTTGAGCCCGCTGCTCTTGATGCAGTCCGTGCCGTCCTT-------------------------------------CGTCTTCGAGAGGCCTGATATTCTGCTTCTTGACGAGCCCACCAACCATCTTGACGTCAAGAACGTTGCCTGGCTCGAGCAGTACCTCACCAACTCCCCCTGCACATCCATCATCGTCTCCCACGACTCCAAGTTCCTCAACAACGTCATCCAGCACGTCATCCTCTACGACCGCTTCAAGCTCCGCCGCTACCGTGGTGACCTCACTGCTCTCGTCAAGCGTGTCCCCTCTGCTCGCTAAGTTGCCAACCATCCCTCGCCCAAGAATGAGCATTTGGTACGACACACA--------------------------AAAGAT-----------GACATGAT--------AAAGAGAGAAA-GACTATGAGGGGATAAGAGGCTGACTGG--------------ATGGATAGTGTTCTCGGTGACCAGCACGATATCGACCGTGCTAAGCATCTCGGTGTCGATGCCATGTCCTCTGACGACTTGAAGAAGCTCAACAAGAACAAGAAGCTCATCAAGAAGCTCGCTCGCAAGTACGATGCTTTCCTTGCTTCCGACGCCCTTGTCCGACAGATTCCCCGTCTCTTGGGTCCCGGTCTCTCCAAGGGTGAG-TACTCCAC-------------------TATCTATATCA------------ATCCCCAGATGGTA-TGAAGA--TAGACTAAC-GGG-------------ATAACA-GCTGGTAAATTCCCTACCCCCGT
>CBS130935Paraphyton_cookei
CATTC-TT-GTCTAC--CTAC-CCGGTTGCCTCGGCGGTGCCGCGCGCCCCCCTCCCAGCTGAGG-------------------GGGAGCGCCGGCCAGGCGG------------------------------GAGATCCGT---------------CTCCCTCC-CGGTCCGCGCCCGCCGGAGGACCATTT---------------GAAAAAC---CTTTTT-AAATCATCGTCTCCGTCTGAGCATAACAAGC--------AAATCAGTT-AAAACTTTCAACAACGGATCTCTTGGTTCCGGCAT-CGATGAAGAACGCAGCGAAATGCGATAAGTAATGTGAATTGCAGAATTCCGTGAATCATCGAATCTTTGAACGCACATTGCGCCCCCTGGTATTCCGGGGGGCATGCCTGTTCGAGCGTCATTTCAA-CCCCTCAAGCCCGGCTTGTGTGATGGACGACCGTCCCC----TCCCCG--------------TCAGACG-----------GAGGG-GGACGCGCCCGAAAAGCAGTGGCCAGGCCGCGCTTCCGGCAC---CTAGGCGAATGGGC-GGCAAGAGCTC-AAATTTGAAAT--CTGGCCTCCTTC--GGGGGTCCGAGTTGTAA-TTTGTAGAGGATG-CTTCGGGTGTGGCCGC-CGTCTAAG-TTCCTTGGAACAGGACGTCAGAGA-GGGTGAGAATCCCGTCTTGGACGGCCGGTCCGCGCCCGTGTGAAGCTCCTTCGACGAGTCGAG-TTGTTTGGGAATGCAGCTCTAAGCGGGTGGTAAATTTCATCTAAAGCTAAATATTGGCCGGAGACCGATAGCGCACAAGTAGAGTGATCGAAAGGTTAAAAGCACCTTGAAAAGGGAGTTAAACAGCACGTGAAATTGTTGAAAGGGAAGCGCTTGCGGCCAGACTC-GGGGGCGGGGTTCAGCGGGCGCTCGTCGCCCGTGCACTCCCC-GTTCCCCGGGCCAGCATCAGTTTCGACGGCCGGTCAAAGGCCCCCGGAATGTGTCGTCTCTCGGGACGTCTTATAGCCGGGGGTGCAATGCGGCCCGCCGGGACTGAGGAACGC-GCTTCGGCTCGGATGCTGGCGTAATGGCCGTAAGCGGCCCGTCTTGAAACACGGACCAAGGAGTCTAACATCCACGCGAGTGTTCGGGTGTC-AAACCCGTGCGCGCAGTGAAAGCGAACGGAGGTGGGAG-----CC-TTAGGGCGCACCATCGACCGATCCTGAAGTCTTYGGATGGATTTGAGTA-GGAGCGTGGCCGTTGGGACCCGAAAGATGGTGAACTATGCCTGAATA-GGGTG-AAGCCAGAGG-AAACTCTGGTGGAGGCTCGCAGCGG-TTCTGACGTGCAAATCGA-TCGTCAAA---GGTAAG-AAT---CATGTTGCAGCA--------TACC-TGT-ATAAG-CTGTTTTGGAGCTGCT-ACTAACCT---TG-------TATAGGCAAACCATTGCTGGCGAGCACGGTCTCGATGGATCCGGCCAGTGAGTGAATCTACATGAA---------------------------------GCCGAAACTCGA-GGACTCGAATATTGACAGAGGGGAC--CCTTTCTAGCTACACTGGATCTTCTGACCTCCAATTGGAGCGTATGAACGTCTACTTCAACGAGGTTGGCACGA---CCAAGACCC---TACTCTTCAGCAG--CATACTAACTCA-TTGGAGG------CAAAGGCCTCAAGCAAAAAATACGTTCCCCGTGCGGTTCTCGTCGATCTCGAGCCCGCTGCCCTCGATGCCGTCCGTGCCGGTCCTTTCGGTCAGCTCTTCCGCCCCGAGCCCTTGCCCGTGCCGTTTTCGAGAAGCCTGACATTCTCTTGCTCGACGAGCCCACTAACCATCTCGACGTCAAGAACGTTGCCTGGCTCGAGGACTACCTCACCAACTCCCCTTGCACTTCGATCATCGTCTCTCACGACTCCAAGTTCCTCAACAACGTCATCCAGCACGTCATCCTCTACGACCGCTTCAAGCTCCGCCGCTACCGTGGTGACCTTACTGCCCTCGTCAAGCGTGTCCCATCTGCCCGCTAAGCTACCCACCGTTCCCCGTCCAAGAATGAGCCTCTGGTATGGCGGTCT--------------------------ATGAAC----------GAATATAGA--------ATAAAAGGGTTGCGCT------------------GACA----------------GTTGGTAGTGTTCTTGGTGACCAGCACGATATCGATCGTGCTAAGCACCTTGGTGTCGATGCCATGTCCTCCGACGACTTGAAGAAGCTCAACAAGAACAAGAAGCTCATCAAGAAGCTTGCTCGCAAGTACGATGCCTTCCTTGCTTCTGACGCCCTTGTCCGACAGATTCCTCGTCTCTTGGGTCCCGGTCTCTCCAAGGGTTAG-TACTATTCT---------------ACTTCC-TCACAAT---------------------------TGATAT-CTATACTAAC-GGC-------------TGGACA-GCTGGTAAATTCCCTACCCCCGT
>CBS130936Nannizzia_gypsea
CATKC-TT-GTCTAT--YTAC-CCAGTTGCCTCGGCGG-GSCGCGC-----ACTC----------GTGCCGCGCC-------T-CSAGGAGCCGT-CCGGGGACAATCAA--------------------------------------------------CTCCC-TGGATCGCGCCCGCCGGAGGAGTGA-----------------TTAAAAT---CCAT---GAAT-A-CTGTTCCGTCTGAGCGT-YAG--CAAGTA---AAATCASTT-AAAACTTTCAACAACGGATCTCTTGGTTCCGGCAT-CGATGAAGAACGCAGCGAAATGCGATAAGTAATGTGAATTGCAGAATTCCGTGAATCATCSAATCTTTGAACGCACATTGCGCCCTCTGGTATTCCKGGGGGCATGCCTGTTCCAGCGTCATTTCAA-CCCCTCAACCCCGGCTTGTGTGATGGACGACCGTCC-C-GCCCTCCC----------TACT-CCAGGG------------GAGGG-GGACGCGCCCGAAAAGCAGTGGCCAGGCCGCGATTCCGGCTC---CTGGGCGAATGGGC-GGCAAAAGCTC-AAATTTGAAAT--CTGGCCTCCTAC--GGGGGTCCKAGTTGTAA-TTTGTAGAGGATG-CTTCGGGTGTGGCCGC-CGTCTAAG-TTCCTTGGAACAGGACGTCAGAGA-GGGTGAGAATCCCGTCTTGGGCGGCCGGTCCGCGCCCGTGTGAAGCTCCTTCGAAGAGTCGAG-TTGTTTGGGAATGCAGCTCTAAGCGGGTGGTAAATTTCATCTAAAGCTAAATACTGGTCGGAGACCGATAGCGCACAAGTAGAGTGATCGAAAGGTTAAAAGCACCTTGAAAAGGGAGTTAAACAGCACGTGAAATTGTTGAAAGGGAAGCGCTTGCGGCCAGACTC-GGGGGCGGGGTTCAGCGGGTGCTCGTCGCCCGTGCACTCCCC-GTCTCCCGGGCCAGCATCAGTTTCGACGGCCGGTCAAAGGCCTCCGGAATGTGTCGTCTCTCGGGACGTCTTATAGCCGGGGGTGCAATGCGGCCCGTCGGGACTGAGGAACGC-GCTTCGGCTCGGATGCTGGCGTAATGGCCGTAAGCGGCCCGTCTTGAAACACGGACCAAGGAGTCTAACATCCACGCGAGTGTTCGGGTGTC-AAACCCGTGCGCGCAGTGAAAGCGAACGGAGGTGGGAG-----CC-TTAGGGCGCACCATCGACCGATCCTGAAGTCTTCGGATGGATTTGAGTA-GGAGCGTGGCCGTTGGGACCCGAAAGATGGTGAACTATGCCTGAATA-GGGTG-AAGCCAGAGG-AAACTCTGGTGGAGGCTCGCAGCGG-TTCTGACGTGCAAATCGA-TCGTCAAATTTGGTAGG-CATCCACGCGTTGGAGTA--------CGAT-TGT-ATATA-TTATATTGGA-TTGCT-ACTGACTT-TGTG-----TGTACAGGCAAACCATTGCTGGCGAGCACGGTCTCGATGGATCCGGCCAGTAAGTGATTCTACAAGC------------------ACAA----C-AAAAGGTCCAGGGCTTGA-GGACAGGAATGTTGACA-T-TGGGC--TTTCTCTAGCTACACTGGATCTTCTGACCTCCAATTGGAGCGTATGAACGTCTACTTCAACGAGGTGTGCACGA---CCAAGACCC---TTTCCTTCAGCAG--CATACTAACTCA-TTGGAGG------CAAAGGCCTCAAGTAAAAAATACGTTCCCCGTGCCGTTCTTGTTGATCTTGAACCTGCTGCTCTCGATGCAGTCCGTGCCGGTCCTTTCGGCCAGCTCTTCCGCCCCGA-------------------TCGAGAGGCCTGATATCCTCTTGCTCGACGAGCCCACCAACCATCTCGACGTCAAGAACGTCGCCTGGCTCGAGCAGTACCTCACCAACTCCCCCTGCACCTCCATCATCGTCTCCCACGACTCCAAGTTCCTCAACAACGTCATCCAGCACGTCATCCTCTATGACCGCTTCAAGCTCCGCCGCTACCGTGGTGACCTCACTGCCCTCGTCAAGCGTGTCCCCTCTGCTCGCTAAGCTGCCAACCATTCCTCGCCCAAGAATGAGCATCTGGTACGACACACA--------------------------AAAGAT-----------CAAACGAT--------AAAGAGAAGTG-AACCATGAGGGGATAAGAGGCTGACAGG--------------GTGGATAGTGTTCTCGGTGACCAGCACGATATCGATCGTGCTAAGCATCTCGGTGTCGATGCCATGTCCTCTGACGACTTGAAGAAACTCAACAAGAACAAGAAGCTCATCAAGAAGCTTGCTCGCAAGTACGATGCTTTCCTTGCTTCCGACGCCCTTGTCCGACAGATTCCTCGTCTCTTGGGTCCCGGTCTCTCCAAGGGTGAG-TACTCTAC-------------------CATCTCTAGAA------------ATCTTCAGATAATA-TGAAGA--TAGGCTAAC-GGG-------------ATAACA-GCTGGTAAATTCCCCACTCCCGT
>CBS130939Nannizzia_gypsea
CATTC-TT-GTCTAT--KTAC-CCAGTTGSCTCGGCGG-GSCGSGC-----ACTC----------GTGCCGCGCC-------T-CGAGGAGCCGT-CCGGGGACAATCAA--------------------------------------------------CTCSC-TGGATCGCGCCCGCCGGAGGAGTGA-----------------TTAAMAT---CCAT---GAAT-A-CTGTTCCGTCTGAGCGT-TAG--CAAGTA---AAATCAGTT-AAAACTTTCAACAACGGATCTCTTGGTTCCGGCAT-CGATGAAGAACGCAGCGAAATGCGATAAGTAATGTGAATTGCAGAATTCCGTGAATCATCGAATCTTTGAACGCACATTGCGCCCTCTGGTATTCCGGGGGGCATGCCTGTTCGAGCGTCATTTCAA-CCCCTCAAGCCCGGCTTGTGTGATGGACGACCGTCC-C-GCCCTCCC----------TACT-CCAGGG------------GAGGG-GGACGCGCCCGAAAAGCAGTGGCCAGGCCGCGATTCCGGCTC---CTGGGCGAATGGGC-GGCAAAAGCTC-AAATTTGAAAT--CTGGCCTCCTAC--GGGGGTCCGAGTTGTAA-TTTGTAGAGGATG-CTTCGGGTGTGGCCGC-CGTCTAAG-TTCCTTGGAACAGGACGTCAGAGA-GGGTGAGAATCCCGTCTTGGGCGGCCGGTCCGCGCCCGTGTGAAGCTCCTTCGAAGAGTCGAG-TTGTTTGGGAATGCAGCTCTAAGCGGGTGGTAAATTTCATCTAAAGCTAAATACTGGTCGGAGACCGATAGCGCACAAGTAGAGTGATCGAAAGGTTAAAAGCACCTTGAAAAGGGAGTTAAACAGCACGTGAAATTGTTGAAAGGGAAGCGCTTGCGGCCAGACTC-GGGGGCGGGGTTCAGCGGGTGCTCGTCGCCCGTGCACTCCCC-GTCTCCCGGGCCAGCATCAGTTTCGACGGCCGGTCAAAGGCCTCCGGAATGTGTCGTCTCTCGGGACGTCTTATAGCCGGGGGTGCAATGCGGCCCGTCGGGACTGAGGAACGC-GCTTCGGCTCGGATGCTGGCGTAATGGCCGTAAGCGGCCCGTCTTGAAACACGGACCAAGGAGTCTAACATCCACGCGAGTGTTCGGGTGTC-AAACCCGTGCGCGCAGTGAAAGCGAACGGAGGTGGGAG-----CC-TTAGGGCGCACCATCGACCGATCCTGAAGTCTTCGGATGGATTTGAGTA-GGAGCGTGGCCGTTGGGACCCGAAAGATGGTGAACTATGCCTGAATA-GGGTG-AAGCCAGAGG-AAACTCTGGTGGAGGCTCGCAGCGG-TTCTGACGTGCAAATCGA-TCGTCAAATTTGGTAGG-CATCCACGCGTTGGAGTA--------CGAT-TGT-ATATA-TTATATTGGA-TTGCT-ACTGACTT-TGTG-----TGTACAGGCAAACCATTGCTGGCGAGCACGGTCTCGATGGATCCGGCCAGTAAGTGATTCTACAAGC------------------ACAA----C-AAAAGATCCAGGGCTTGA-GGACAGGAATGTTGACA-T-TGGGC--TTTCTCTAGCTACACTGGATCTTCTGACCTCCAATTGGAGCGTATGAACGTCTACTTCAACGAGGTGTGCACGA---CCAAGACCC---TTTCCTTCAGCAG--CATACTAACTCA-TTGGAGG------CAAAGGCCTCAAGTAAAAAATACGTTCCCCGTGCCGTTCTTGTTGATCTTGAACCTGCTGCTCTCGATGCAGTCCGTGCCGGTCCTTTCGGCCAGCTCTTCCGCCCCGAGCCCTTGCCCGTGCCGTCTTCGAGAAGCCTGATATCCTCTTGCTCGACGAGCCCACCAACCATCTCGACGTCAAGAACGTCGCCTGGCTCGAGCAGTACCTCACCAACTCCCCCTGCACCTCCATCATCGTCTCCCACGACTCCAAGTTCCTCAACAACGTCATCCAGCACGTCATCCTCTATGACCGCTTCAAGCTCCGCCGCTACCGTGGTTACCTCACTGCCCTCGTCAAGCGTGTCCCCTCTGCTCGCTAAGCTGCCAACCATTCCTCGCCCAAGAATGAGCATCTGGTACGACACACA--------------------------AAAGAT-----------CAAACGAT--------AAAGAGAAAGTGAACCATGAGGGGATAAGAGGCTGACAGG--------------GTGGATAGTGTTCTCGGTGACCAGCACGATATCGATCGTGCTAAGCATCTCGGTGTCGATGCCATGTCCTCTGACGACTTGAAGAAACTCAACAAGAACAAGAAGCTCATCAAGAAGCTTGCTCGCAAGTACGATGCTTTCCTTGCTTCCGACGCCCTTGTCCGACAGATTCCTCGTCTCTTGGGTCCCGGTCTCTCCAAGGGTGAG-TACTCTAC-------------------CATCTCTAGAA------------ATCTTCAGATAATA-TGAAGA--TAGGCTAACGGGG-------------ATAACA-GCTGGTAAATTCCCCACCCCCGT
>CBS130942Nannizzia_fulva
CATTC-TT-GTCTAT--CTAC-CTGGTTGCCTCGGCGG-GCCGCGC-----ACTC----------GTGCCGC------------------------CCGGGGATGTTTAT--------------------------------------------------CTCCC-TGGACCGCGCCCGCCGGAGGAGCGA-----------------TTAAAAC---CCAT---GAAT-A-CTGTTCAGTCTGAGCGT-AAG--CAAGTG---AAATCAGTT-AAAACTTTCAACAACGGATCTCTTGGTTCCGGCAT-CGATGAAGAACGCAGCGAAATGCGATAAGTAATGTGAATTGCAGAATTCCGTGAATCATCGAATCTTTGAACGCACATTGCGCCCTCTGGTATTCCGGGGGGCATGCCTGTTCGAGCGTCATTTCAA-CCCCTCAAGCCCGGCTTGTGTGATGGACGACCGTCC-C-GCCCTCCC----------CGAT-CCCGGG------------GAGGG-GGACGCGCCCGAAAAGCAGTGGCCAGGCCGCGATTCCGGCTC---CTGGGCGAATGGGC-GGCAAAAGCTC-AAATTTGAAAT--CTGGCCTCCTAC--GGGGGYCCKWGTTGTAA-TTTGTAGAGGATG-CTTCGGGTGTGGCCGC-CGTCTAAG-TTCCTTGGAACAGGACGTCAGAGA-GGGTGAGAATCCCGTCTTGGGCGGCCGGTCCGCGCCCGTGTGAAGCTCCTTCGACGAGTCGAG-TTGTTTGGGAATGCAGCTCTAAGCGGGTGGTAAATTTCATCTAAAGCTAAATACTGGTCGGAGACCGATAGCGCACAAGTAGAGTGATCGAAAGGTTAAAAGCACCTTGAAAAGGGAGTTAAACAGCACGTGAAATTGTTGAAAGGGAAGCGCTTGCGGCCAGACTC-GGGGGCGGGGTTCAGCGGGCGCTCGTCGCCCGTGCACTCCCC-GTCTCCCGGGCCAGCATCAGTTTCGACGGCCGGTCAAAGGCCTCCGGAATGTGTCGTCTCTCGGGACGTCTTATAGCCGGGGGTGCAATGCGGCCCGTCGGGACTGAGGAACGC-GCTTCGGCTCGGATGCTGGCGTAATGGCCGTAAGCGGCCCGTCTTGAAACACGGACCAAGGAGTCTAACATCCACGCGAGTGTTCGGGTGTC-AAACCCGTGCGCGCAGTGAAAGCGAACGGAGGTGGGAG-----CC-TTAGGGCGCACCATCGACCGATCCTGAAGTCTTCGGATGGATTTGAGTA-GGAGCGTGGCCGTTGGGACCCGAAAGATGGTGAACTATGCCTGAATA-GGGTG-AAGCCAGAGG-AAACTCTGGTGGAGGCTCGCAGCGG-TTCTGACGTGCAAATCGA-TCGTCAAATTTGGTAAG-CCTTCACGCGTTGGAGTA--------TGAT-TGT-ATATA-TTGTGTTGGA-TTGTT-ACTGACTT-TGTT-------TACAGGCAAACCATTGCTGGTGAGCACGGTCTCGATGGATCCGGCCAGTGAGTGATTCTACAAACCA-------------AAAAAAA----AAAAATGGTCCAGAGCTTGA-GGACAGGAATGTTGACA-T-TGGGT--TTTCTCTAGCTACACTGGATCTTCTGACCTCCAATTGGAGCGTATGAACGTCTACTTCAACGAGGTGTGCACGA---CCAAGGCCT---TTCCCTTCAGCAG--CATACTAACTCA-TTGGAGG------CAAAGGCCTCAAGCAAAAAATACGTTCCCCGTGCGGTTCTCGTTGATCTTGAGCCCGCTGCTCTTGATGCAGTCCGTGCCGGTCCTTTCGGTCAGCTTTTCCCCCCCAAGCCCTTGCCCGTGCCGTCTTCGAGAAGCCTGATATTCTGCTTCTTGACGAGCCCACCAACCATCTTGACGTCAAGAACGTTGCCTGGCTCGAGCAGTACCTCACCAACTCCCCCTGCACATCCATCATCGTCTCCCACGACTCCAAGTTCCTCAACAACGTCATCCAGCACGTCATCCTCTACGACCGCTTCAAGCTCCGCCGCTACCGTGGTGACCTCACTGCTCTCGTCAAGCGTGTCCCCTCTGCTCGCTAAGCTGCCAACCATCCCTCGCCCAAGAATGAGCATCTGGTACGACACACA--------------------------AAAGAT-----------AACATGAT--------AAAGAGGAAAA-GATTATTAGGGGATAGGTGGCTGACTGG--------------ATGGATAGTGTTCTCGGTGACCAGCACGATATCGACCGTGCTAAGCATCTCGGTGTCGATGCCATGTCCTCTGACGACTTGAAGAAGCTCAACAAGAACAAGAAGCTCATCAAGAAGCTCGCTCGCAAGTACGATGCTTTCCTTGCTTCCGACGCCCTTGTCCGACAGATTCCCCGTCTCTTGGGTCCCGGTCTCTCCAAGGGTGAG-TACTCCAC-------------------TATCTATATCA------------ATCCTCAGATGGTA-TGAAGA--TAGACTAAC-GGG-------------ATAACA-GCTGGTAAATTCCCTACCCCCGT
>CBS130944Trichophyton_verrucosum
CATTC-TT-GTCTACC-TTAC-TCGGTTGCCTCGGCGG-GCCGCG-------CTCT------------------------CCC-CGGAGAGTCGT-CCGGC--------------------------------GAGCCTCTTC---------GGGGGCTTTA-GC-TGGATCGCGCCCGCCGGAGGACAGACATC--------------AAAAAA---TCTT---GWAG-AGCTG-TCAGTCTGAGCGT-TAG--CAAG-C--AAAATCAGTT-AAAACTTTCAACAACGGATCTCTTGGTTCCGGCAT-CGATGAARAACGCAGCGAAATGCGATAAGTAATGTGAATTGCAGAATTCCGTGAATCATCGAATCTTTGAACGCACATTGCGCCCTCYGGTATTCCGGGGGGCAYGCCTGTTCSAGYGTCATTTCAA-CCCCTCAAGCTCGGCYYGTGTGATGGACGACCGTCCGG--CCCCCTC----------TTTC------GG-----------GGGCG-GGACGCGCCCGAAAAGCAGYGGCCAGGCCGCGATYCCGGCTT--CCTGGGCGAAYGGGC-GGCAGGAGCTC-AAATTTGAAAT--CTGACCTCCTCC--GGGGGTCCGAGTTGTAA-TTTGCAGAGGATG-CTTCGGGTGCGGCCCC-CGTCTAAG-TTCCTTGGAACAGGACGTCAGAGA-GGGTGAGAATCCCGTCTTGGGCGGGCGGCCCGCGCCCGTGTGAAGATCCTTCGACGAGTCGAG-TTGTTTGGGAATGCAGCTCTAAGCGGGTGGTAAATTTCATCTAAAGCTAAATACTGGCCGGAGACCGATAGCGCACAAGTAGAGTGATCGAAAGGTTAAAAGCACCTTGAAAAGGGAGTTAAACAGCACGTGAAATTGTTGAAAGGGAAGCGCTTGCGGCCAGACTC-GGGGGCGGGGTTCAGCGGGCGCTCGTCGCCCGTGCACTCCCC-GCGCCCCGGGCCAGCATCAGTTTCGACGGCCGGTCAAAGGCCCCCGGAATGTGTCGTCTCTAGGGACGTCTTATAGCCGGGGGTGCAATGCGGCCCGTCGGGACTGAGGAACGC-GCTCCGGCTCGGATGCTGGCGTAATGGCCGTAAGCGGCCCGTCTTGAAACACGGACCAAGGAGTCTAACATCCACGCGAGTGTTCGGGTGTC-AAACCCGTGCGCGCAGTGAAAGCGAACGGAGGTGGGAG-----CC-TTTGGGCGCACCATCGACCGATCCTGAAGTCTTCGGATGGATTTGAGTA-GGAGCGTGGCCGTTGGGACCCGAAAGATGGTGAACTATGCCTGAGTA-GGGTG-AAGCCAGAGG-AAACTCTGGTGGAGGCTCGCAGCGG-TTCTGACGTGCAAATCGA-TCGTCAAATTTGGTAAG-CATTCACGCGTTGCATCG--------TAAT-TGT-ATATC-TCGTGTCGAA-TTGTT-ACTGACTT-GATT-------TACAGGCAAACCATTGCCGGTGAGCACGGTCTCGATGGATCCGGCCAGTGAGTGATTCTGCAGGG------------------GAGG----C-AAAGT-CCCGAGTCTCGAGGGACTTGAATGTTGACAAC-TGCGA--TTTCTTTAGCTACACCGGATCTTCTGACCTCCAATTGGAGCGCATGAATGTCTACTTCAACGAGGTGTGCACGA---CCAAGACCC---TTCCCTTCAGCAG--CATACTAACTCA-TTGGAGG------CAAAGGCCTCAAGCAAAAAATACGTTCCCCGTGCGGTTCTTGTTGATCTTGAGCCCGCCGCTCTCGATGCTGTCCGTGCCGGTCCTTTCGGTCAGCTTTTCCGCCCTGAGCCCTCGCTCGTGCCGTCTTTGAGAAGCCAGACATCCTCCTGCTCGACGAACCCACCAACCATCTTGACGTCAAGAACGTCGCCTGGCTCGAGCAGTACCTCGTCAACTCCCCCTGCACATCCATCATCGTCTCCCACGACTCCAAGTTCCTCAACAATGTCATCCAGCACGTCATCCTCTACGACCGCTTCAAGCTCCGCCGCTACCGTGGTGACCTCACCGCCCTCGTCAAGCGTGTCCCCTCGGCCCGCTAAGCTGCCAACCGTCCCTCGCCCAAGAATGAGCATCTGGTACGATATTGC--------------------------AAAGGC-----------GATAAGAG--------AAAGATTAATG----------GGAATAAGTGGCTGACGGG--------------ATGGACAGTGTTCTTGGTGACCAGCACGATATCGACCGTGCTAAGCATCTCGGCGTCGATGCCATGTCCTCCGATGACCTGAAGAAGCTCAACAAGAACAAGAAGCTCATTAAGAAGCTCGCTCGCAAGTACGATGCTTTCCTTGCTTCCGACGCCCTTGTCCGACAGATTCCTCGTCTCTTGGGTCCCGGTCTCTCCAAGGGTGAG-TACTCC---------------------CATATTAGAAT--------------CTTCAGGTA----TGAAGA--CAGGTCGAC-TAACTTG---------ACAATA-GCTGGTAAATTCCCTACCCCCGT
>CBS130945Trichophyton_verrucosum
CATTC-TT-GTCTACC-TTAC-TCGGTTGCCTCGGCGG-G-CGCG-------CTCT------------------------CCC-CGGAGAGTCGT-CCGGC--------------------------------GAGCCTCTTC---------GGGGGCTTTA-GC-TGGATCGCGCCSGCCGGAGGACAGACATC--------------AAAAAA---TCTT---GAAG-AGCTG-TCAGTCTGAGCGT-TAG--CAAG-C--AAAATCAGTT-AAAACTTTCAACAACGGATCTCTTGGTTCCGGCAT-CGATGAAGAACGCAGCGAAATGCGATAAGTAATGTGAATTGCAGAATTCCGTGAATCATCGAATCTTTGAACGCACATTGCGCCCTCTGGTATTCCGGGGGGCATGCCTGTTCGAGCGTCATTTCAA-CCCCTCAAGCTCGGCTTGTGTGATGGACGACCGTCCGG--CCCCCTC----------TTTC------GG-----------GGGCG-GGACGCGCCCGAAAAGCAGTGGCCAGGCCGCGATTCCGGCTT--CCTGGGCGAATGGGC-GGCAGGAGCTC-AAATTTGAAAT--CTGACCTCCTCC--GGGGGTCYGAGTTGTAA-TTTGCAGAGGATG-CTTCGGGTGCGGCCCC-CGTCTAAG-TTCCTTGGAACAGGACGTCAGAGA-GGGTGAGAATCCCGTCTTGGGCGGGCGGCCCGCGCCCGTGTGAAGATCCTTCGACGAGTCGAG-TTGTTTGGGAATGCAGCTCTAAGCGGGTGGTAAATTTCATCTAAAGCTAAATACTGGCCGGAGACCGATAGCGCACAAGTAGAGTGATCGAAAGGTTAAAAGCACCTTGAAAAGGGAGTTAAACAGCACGTGAAATTGTTGAAAGGGAAGCGCTTGCGGCCAGACTC-GGGGGCGGGGTTCAGCGGGCGCTCGTCGCCCGTGCACTCCCC-GCGCCCCGGGCCAGCATCAGTTTCGACGGCCGGTCAAAGGCCCCCGGAATGTGTCGTCTCTAGGGACGTCTTATAGCCGGGGGTGCAATGCGGCCCGTCGGGACTGAGGAACGC-GCTCCGGCTCGGATGCTGGCGTAATGGCCGTAAGCGGCCCGTCTTGAAACACGGACCAAGGAGTCTAACATCCACGCGAGTGTTCGGGTGTC-AAACCCGTGCGCGCAGTGAAAGCGAACGGAGGGGGGAG-----CC-TTTGGGCGCACCATCGACCGATCCCGAAGTCTTTGGATGGATTTGAGTA-GGAGCGTGGCCGTTGGGGCCCGAAAGATGGTGAACTATGCCCGAGTA-GGGTG-GAGCCCGAGG-GGGCTCTGGGGGAGGCTCGCAGCGG-TTCTGACGTGCAAATCGA------------GGTAAG-CATTCACGCGTTGCATCG--------TAAT-TGT-ATATC-TCGTGTCGAA-TTGTT-ACTGACTT-GATT-------TACAGGCAAACCATTGCCGGTGAGCACGGTCTCGATGGATCCGGCCAGTGAGTGATTCTGCAGGG------------------GAGG----C-AAAGT-CCCGAGTCTCGAGGGACTTGAATGTTGACAAC-TGCGA--TTTCTTTAGCTACACCGGATCTTCTGACCTCCAATTGGAGCGCATGAATGTCTACTTCAACGAGGTGTGCACGA---CCAAGACCC---TTCCCTTCAGCAG--CATACTAACTCA-TTGGAGG------CAAAGGCCTCAAGCAAAAAATACGTTCCCCGTGCGGTTCTTGTTGATCTTGAGCCCGCCGCTCTCGATGCTGTCCGTGCCGGTCCTTTCGGTCAGCTTTTCCGCCCTGAGCCCTCGCTCGTGCCGTCTTTGAGAAGCCAGACATCCTCCTGCTCGACGAACCCACCAACCATCTTGACGTCAAGAACGTCGCCTGGCTCGAGCAGTACCTCGTCAACTCCCCCTGCACATCCATCATCGTCTCTCACGACTCCAAGTTCCTCAACAATGTCATCCAGCACGTCATCCTCTACGACCGCTTCAAGCTCCGCCGCTACCGGTTTGACCTCACCGCCCTCGTCAAGCGTGTCCCCTCGGCCCGCTAAGCTGCCAACCGTCCCTCGCCCAAGAATGAGCATCTGGTACGATATTGC--------------------------AAAGGC-----------GATAAGAG--------AAAGATTAATG----------GGAATAAGTGGCTGACGGG--------------ATGGACAGTGTTCTTGGTGACCAGCACGATATCGACCGTGCTAAGCATCTCGGCGTCGATGCCATGTCCTCCGATGACCTGAAGAAGCTCAACAAGAACAAGAAGCTCATTAAGAAGCTCGCTCGCAAGTACGATGCTTTCCTTGCTTCCGACGCCCTTGTCCGACAGATTCCTCGTCTCTTGGGTCCCGGTCTCTCCAAGGGTGAG-TACTCC---------------------CATATTAGAAT--------------CTTCAGGTA----TGAAGA--CAGGTCGAC-TAACTTG---------ACAATA-GCTGGTAAATTCCCTACCCCCGT
>CBS130946Trichophyton_verrucosum
CATTC-TT-GTCTACC-TTAC-TCGGTTGCCTCGGCGG-GCCGCG-------CTCT------------------------CCC-CGGAGAGTCGT-CCGGC--------------------------------GAGCCTCTTC---------GGGGGCTTTA-GC-TGGATCGCGCCCGCCGGAGGACAGACATC--------------AAAAAA---TCTT---GAAG-AGCTG-TCAGTCTGAGCGT-TAG--CAAG-C--AAAATCAGTT-AAAACTTTCAACAACGGATCTCTTGGTTCCGGCAT-CGATGAAGAACGCAGCGAAATGCGATAAGTAATGTGAATTGCAGAATTCCGTGAATCATCGAATCTTTGAACGCACATTGCGCCCTCTGGTATTCCGGGGGGCATGCCTGTTCGAGCGTCATTTCAA-CCCCTCAAGCTCGGCTTGTGTGATGGACGACCGTCCGG--CCCCCTC----------TTTC------GG-----------GGGCG-GGACGCGCCCGAAAAGCAGTGGCCAGGCCGCGATTCCGGCTT--CCTGGGCGAATGGGC-GGCAGGAGCTC-AAATTTGAAAT--CTGACCTCCTCC--GGGGGTCCGAGTTGTAA-TTTGCAGAGGATG-CTTCGGGTGCGGCCCC-CGTCTAAG-TTCCTTGGAACAGGACGTCAGAGA-GGGTGAGAATCCCGTCTTGGGCGGGCGGCCCGCGCCCGTGTGAAGATCCTTCGACGAGTCGAG-TTGTTTGGGAATGCAGCTCTAAGCGGGTGGTAAATTTCATCTAAAGCTAAATACTGGCCGGAGACCGATAGCGCACAAGTAGAGTGATCGAAAGGTTAAAAGCACCTTGAAAAGGGAGTTAAACAGCACGTGAAATTGTTGAAAGGGAAGCGCTTGCGGCCAGACTC-GGGGGCGGGGTTCAGCGGGCGCTCGTCGCCCGTGCACTCCCC-GCGCCCCGGGCCAGCATCAGTTTCGACGGCCGGTCAAAGGCCCCCGGAATGTGTCGTCTCTAGGGACGTCTTATAGCCGGGGGTGCAATGCGGCCCGTCGGGACTGAGGAACGC-GCTCCGGCTCGGATGCTGGCGTAATGGCCGTAAGCGGCCCGTCTTGAAACACGGACCAAGGAGTCTAACATCCACGCGAGTGTTCGGGTGTC-AAACCCGTGCGCGCAGTGAAAGCGAACGGAGGTGGGAG-----CC-TTTGGGCGCACCATCGACCGATCCTGAAGTCTTCGGATGGATTTGAGTA-GGAGCGTGGCCGTTGGGACCCGAAAGATGGTGAACTATGCCTGAGTA-GGGTG-AAGCCAGAGG-AAACTCTGGTGGAGGCTCGCAGCGG-TTCTGACGTGCAAATCGA-TCGTCAAATTTGGTAAG-CATTCACGCGTTGCATCG--------TAAT-TGT-ATATC-TCGTGTCGAA-TTGTT-ACTGACTT-GATT-------TACAGGCAAACCATTGCCGGTGAGCACGGTCTCGATGGATCCGGCCAGTGAGTGATTCTGCAGGG------------------GAGG----C-AAAGT-CCCGAGTCTCGAGGGACTTGAATGTTGACAAC-TGCGA--TTTCTTTAGCTACACCGGATCTTCTGACCTCCAATTGGAGCGCATGAATGTCTACTTCAACGAGGTGTGCACGA---CCAAGACCC---TTCCCTTCAGCAG--CATACTAACTCA-TTGGAGG------CAAAGGCCTCAAGCAAAAAATACGTTCCCCGTGCGGTTCTTGTTGATCTTGAGCCCGCCGCTCTCGATGCTGTCCGTGCCGGTCCTTTCGGTCAGCTTTTCCGCCCTGA?????????????????????????????????????????????????????????????????????????????????????????????????????????????????????????????????????????????????????????????????????????????????????????????????????????????????????????????????????????????????????????????AAGCTGCCAACCGTCCCTCGCCCAAGAATGAGCATCTGGTACGATATTGC--------------------------AAAGGC-----------GATAAGAG--------AAAGATTAATG----------GGAATAAGTGGCTSACGKG--------------ATGGACAGTGTTCTTGGTGACCAGCACGATATCGACCGTGCTAAGCATCTCGGCGTCGATGCCATGTCCTCCGATGACCTGAAGAAGCTCAACAAGAACAAGAAGCTCATTAAGAAGCTCGCTCGCAAGTACGATGCTTTCCTTGCTTCCGACGCCCTTGTCCGACAGATTCCTCGTCTCTTGGGTCCCGGTCTCTCCAAGGGTGAG-TACTCC---------------------CATATTAGAAT--------------CTTCAGGTA----TGAAGA--CAGGTCGAC-TAACTTG---------ACAATA-GCTGGTAAATTCCCTACCCCCGT
>CBS130947Trichophyton_verrucosum
CATTC-TT-GTCTACC-TTAC-TCGGTTGCCTCGGCGG-GCCGCG-------CTCT------------------------CCC-CGGAGAGTCGT-CCGGC--------------------------------GAGCCTCTTC---------GGGGGCTTTA-GC-TGGATCGCGCCCGCCGGAGGACAGACATC--------------AAAAAA---TCTT---GAAG-AGCTG-TCAGTCTGAGCGT-TAG--CAAG-C--AAAATCAGTT-AAAACTTTCAACAACGGATCTCTTGGTTCCGGCAT-CGATGAAGAACGCAGCGAAATGCGATAAGTAATGTGAATTGCAGAATTCCGTGAATCATCGAATCTTTGAACGCACATTGCGCCCTCTGGTATTCCGGGGGGCATGCCTGTTCGAGCGTCATTTCAA-CCCCTCAAGCTCGGCTTGTGTGATGGACGACCGTCCGG--CCCCCTC----------TTTC------GG-----------GGGCG-GGACGCGCCCGAAAAGCAGTGGCCAGGCCGCGATTCCGGCTT--CCTGGGCGAATGGGC-GGCAGGAGCTC-AAATTTGAAAT--CTGACCTCCTCC--GGGGGTCCGAGTTGTAA-TTTGCAGAGGATG-CTTCGGGTGCGGCCCC-CGTCTAAG-TTCCTTGGAACAGGACGTCAGAGA-GGGTGAGAATCCCGTCTTGGGCGGGCGGCCCGCGCCCGTGTGAAGATCCTTCGACGAGTCGAG-TTGTTTGGGAATGCAGCTCTAAGCGGGTGGTAAATTTCATCTAAAGCTAAATACTGGCCGGAGACCGATAGCGCACAAGTAGAGTGATCGAAAGGTTAAAAGCACCTTGAAAAGGGAGTTAAACAGCACGTGAAATTGTTGAAAGGGAAGCGCTTGCGGCCAGACTC-GGGGGCGGGGTTCAGCGGGCGCTCGTCGCCCGTGCACTCCCC-GCGCCCCGGGCCAGCATCAGTTTCGACGGCCGGTCAAAGGCCCCCGGAATGTGTCGTCTCTAGGGACGTCTTATAGCCGGGGGTGCAATGCGGCCCGTCGGGACTGAGGAACGC-GCTCCGGCTCGGATGCTGGCGTAATGGCCGTAAGCGGCCCGTCTTGAAACACGGACCAAGGAGTCTAACATCCACGCGAGTGTTCGGGTGTC-AAACCCGTGCGCGCAGTGAAAGCGAACGGAGGTGGGAG-----CC-TTTGGGCGCACCATCGACCGATCCTGAAGTCTTCGGATGGATTTGAGTA-GGAGCGTGGCCGTTGGGACCCGAAAGATGGTGAACTATGCCTGAGTA-GGGTG-AAGCCAGAGG-AAACTCTGGTGGAGGCTCGCAGCGG-TTCTGACGTGCAAATCGA-TCGTCAAATTTGGTAAG-CATTCACGCGTTGCATCG--------TAAT-TGT-ATATC-TCGTGTCGAA-TTGTT-ACTGACTT-GATT-------TACAGGCAAACCATTGCCGGTGAGCACGGTCTCGATGGATCCGGCCAGTGAGTGATTCTGCAGGG------------------GAGG----C-AAAGT-CCCGAGTCTCGAGGGACTTGAATGTTGACAAC-TGCGA--TTTCTTTAGCTACACCGGATCTTCTGACCTCCAATTGGAGCGCATGAATGTCTACTTCAACGAGGTGTGCACGA---CCAAGACCC---TTCCCTTCAGCAG--CATACTAACTCA-TTGGAGG------CAAAGGCCTCAAGCAAAAAATACGTTCCCCGTGCGGTTCTTGTTGATCTTGAGCCCGCCGCTCTCGATGCTGTCCGTGCCGGTCCTTTCGGTCAGCTTTTCCGCCCTGAGCCCTCGCTCGTGCCGTCTTTGAGAAGCCAGACATCCTCCTGCTCGACGAACCCACCAACCATCTTGACGTCAAGAACGTCGCCTGGCTCGAGCAGTACCTCGTCAACTCCCCCTGCACATCCATCATCGTCTCTCACGACTCCAAGTTCCTCAACAATGTCATCCAGCACGTCATCCTCTACGACCGCTTCAAGCTCCGCCGCTACCGTGGTGACCTCACCGCCCTCGTCAAGCGTGGCCCCTCGGCCCGCTAAGCTGCCAACCGTCCCTCGCCCAAGAATGAGCATCTGGTACGATATTGC--------------------------AAAGGC-----------GATAAGAG--------AAAGATTAATG----------GGAATAAGTGGCTGACGGG--------------ATGGACAGTGTTCTTGGTGACCAGCACGATATCGACCGTGCTAAGCATCTCGGCGTCGATGCCATGTCCTCCGATGACCTGAAGAAGCTCAACAAGAACAAGAAGCTCATTAAGAAGCTCGCTCGCAAGTACGATGCTTTCCTTGCTTCCGACGCCCTTGTCCGACAGATTCCTCGTCTCTTGGGTCCCGGTCTCTCCAAGGGTGAG-TACTCC---------------------CATATTAGAAT--------------CTTCAGGTA----TGAAGA--CAGGTCGAC-TAACTTG---------ACAATA-GCTGGTAAATTCCCTACCCCCGT
>CBS130948Nannizzia_incurvata
CATTC-TT-GTCTAC--CAAC-CCAGTTGCCTCGGCGG-GCCGCGT--------------------------------------------------------------------------------------------------------------------------------GCCCGCCAGAGGAGTGA-----------------TTAAAAC---CCAT---GAAT-A-TTGTCCCGTCTGAGCGT-TAG--CAAGTG---AAATCAGTT-AAAACTTTCAACAACGGATCTCTTGGTTCCGGCAT-CGATGAAGAACGCAGCGAAATGCGATAAGTAATGTGAATTGCAGAATTCCGTGAATCATCGAATCTTTGAACGCACATTGCGCCCTCTGGTATTCCGGGGGGCATGCCTGTTCGAGCGTCATTTCAA-CCCCTCAAGCGCGGCTTGTGTGATGGACGACCGTCCCC-GTCCTCCC----------CGGC-TCCCGGG-----------GAGGG-GGACGCGCCCGAAAAGCAGTGGCCAGGCCGCGATTCCGGCTC---CTGGGCGAATGGGC-GGCAAGAGCTC-AAATTTGAAAT--CTGGCCTCCTTC--GGGGGTCCGAGTTGTAA-TTTGTAGAGGATG-CTTCGGGTGTGGCCGC-CGTCTAAG-TTCCTTGGAACAGGACGTCATAGA-GGGTGAGAATCCCGTCTTGGGCGGCTGGTCCGCGCCCGTGTGAAGCTCCTTCGACGAGTCGAG-TTGTTTGGGAATGCAGCTCTAAGCGGGTGGTAAATTTCATCTAAAGCTAAATACTGGTCGGAGACCGATAGCGCACAAGTAGAGTGATCGAAAGGTTAAAAGCACCTTGAAAAGGGAGTTAAACAGCACGTGAAATTGTTGAAAGGGAAGCGCTTGCGGCCAGACTC-GGGGGCGGGGTTCAGCGGGTGCTCGTCGCCCGTGCACTCCCC-GTCTCCCGGGCCAGCATCAGTTTCGACGGCCGGTCAAAGGCCTCCGGAATGTGTCGTCTCTCGGGACGTCTTATAGCCGGGGGTGCAATGCGGCCCGTTGGGACTGAGGAACGC-GCTCCGGCTCGGATGCTGGCGTAATGGCCGTAAGCGGCCCGTCTTGAAACACGGACCAAGGAGTCTAACATCCACGCGAGTGTTCGGGTGTC-AAACCCGTGCGCGCAGTGAAAGCGAACGGAGGTGGGAG-----CC-TTAGGGCGCACCATCGACCGATCCTGAAGTCTTCGGATGGATTTGAGTA-GGAGCGTGGCCGTTGGGACCCGAAAGATGGTGAACTATGCCTGAATA-GGGTG-AAGCCAGAGG-AAACTCTGGTGGAGGCTCGCAGCGG-TTCTGACGTGCAAATCGA-TCGTCAAATTTGGTAAG-GATTCACGCGTTGGAGTA--------CGAT-TGT-ATATG-TCGTGTTGAC-TTGTT-GCTGACTT-TGTT-------TACAGGCAAACCATTGCTGGCGAGCACGGTCTCGATGGATCCGGCCAGTGAGTGATTCTCTAAATT-----------------AAAA----AGAAAAGGCCCAGAGCTCAA-GGATAGGAATGTTGACATT-TGGGC--TTTCTCTAGCTACACTGGATCTTCTGACCTCCAATTGGAGCGTATGAACGTCTACTTCAACGAGGTGTGCACGA---CCAAGACCC---TTCCCTTCAGCAG--CATACTAACTCA-TTGGAGG------CAAAGGCCTCAAGCAAAAAATACGTTCCCCGTGCGGTCCTCGTTGATCTTGAGCCCGCTGCTCTCGATGCTGTCCGTGCCGGTCCTTTTGGTCAGCTTTTCCGCCCCGAGCCCTTGCTCGTGCCGTCTTCGAGAAGCCCGACATCCTCTTGCTCGACGAGCCCACCAACCATCTTGACGTCAAGAACGTTGCCTGGCTCGAGGACTACCTCACCAACTCCCCCTGCACCTCCATCATCGTCTCCCACGACTCCAAGTTCCTCAACAACGTCATCCAGCACGTCAACCTCTACGACCGCTTCAAGCTCCGCCGCTACCGTGGTGACCTCACTGCCCTCGTCAAGCGTGTCCCCTCTGCTCGCTAAGCTGCCAACCATCCCTCGCCCAAGAATGAGCATCTGGTACGGCACGCA--------------------------AAATAT-----------GGAACGAT------------------------ATTAGGGGATAGGAGGCTGACTGG--------------ATGAATAGTGTTCTCGGTGACCAGCATGATATCGACCGTGCTAAGCATCTCGGTGTCGACGCCATGTCCTCTGACGACTTGAAGAAGCTCAACAAGAACAAGAAGCTCATCAAGAAGCTCGCTCGCAAGTACGATGCTTTCCTTGCTTCCGACGCCCTTGTCCGACAGATTCCCCGTCTCTTGGGTCCCGGTCTCTCCAAGGGTGAG-TACTCTAAC------------------TATCTTT----------------ATCTTATCATACTA-TCACGA--TTGACTAACGGGA-------------TAAACA-GCCGGTAAATTCCCTACCCCCGT
>CBS130949Microsporum_canis
CATTC-TT-GTCTAC--TGAC-CCGGTTGCCTCGGCGG-GCCGCGC-----CTGCT---------GTGCTACAGCGGCCGTTC-GGGGGGGACGC-CTGAGGG------------------------------GGACTCTTGTTT------CCTAGGCCACGCCC-CGGGCAGCGCTCGCCGGAGGATTACTCTG----------GAAAACACAC---TCTT---GAAA-GAACATACCGTCTGAGCGAGCAACGC--------AAATCAGTT-AAAACTTTCAACAACGGATCTCTTGGTTCCGGCAT-CGATGAAGAACGCAGCGAAATGCGATAAGTAATGTGAATTGCAGAATTCCGTGAATCATCGAATCTTTGAACGCACATTGCGCCCCCTGGCATTCCGGGGGGCATGCCTGTTCGAGCGTCATTTCAA-CCCCTCAAGCCCGGCTTGTGTGATGGACGACCGTCCCC-CCTCCCCAGTAA-CCACCCACCGCTTAGGGGGGTGGG-AGGGAGGG-GGACGCGCCCGAAAAGCAGTGGTCAGGCCGCGATTCCGGCTC---CTGGGCGAATGGGC-GGCAAGAGCTC-AAATTTGAAAT--CTGGCCTCCCTT-GGGGGGTCCGAGTTGTAA-TTTGTAGAGGATG-CTTCGGGTGTGGCCGC-CGTCTAAG-TTCCTTGGAACAGGACGTCGTAGA-GGGTGAGAATCCCGTCTTGGGCGGCCGGTCCGCGCCCGTGTGAAGCTCCTTCGACGAGTCGAG-TTGTTTGGGAATGCAGCTCTAAGCGGGTGGTAAATTTCATCTAAAGCTAAATACTGGCCGGAGACCGATAGCGCACAAGTAGAGTGATCGAAAGGTTAAAAGCACCTTGAAAAGGGAGTTAAACAGCACGTGAAATTGTTGAAAGGGAAGCGCTTGCGGCCAGACTCGAGGGGCGGGGTTCAGCGGGTGCGCGTCACCCGTGCACTCCCCGTCCCCCCGGGCCAGCATCAGTTTCGACGGCCGGTCAAAGGCCCCCGGAATGTGTCGTCTCTAGGGACGTCTTATAGCCGGGGGTGCAATGCGGCCCGCCGGGACTGAGGAACGC-GCTCCGGCTCGGATGCTGGCGTAATGGCCGTAAGCGGCCCGTCTTGAAACACGGACCAAGGAGTCTAACATCCACGCGAGTGTTCGGGTGTC-AAACCCGTGCGCGCAGTGAAAGCGAACGGAGGTGGGAG-----CC-CTAGGGCGCACCATCGACCGATCCTGAAGTCTTCGGATGGATTTGAGTA-GGAGCGTGGCCGTTGGGACCCGAAAGATGGTGAACTATGCCTGAATA-GGGTG-AAGCCAGAGG-AAACTCTGGTGGAGGCTCGCAGCGG-TTCTGACGTGCAAATCGA-TCGTCAAATTGGGTAAG-CATTCAACACGCCAATCA--------TGCT-TGT-ATATAGTCGTGTACGA-TCGTT-ACTGACTGAAATT------GTATAGGCAAACCATTGCTGGTGAGCATGGTCTCGATGGATCCGGCCAGTGAGTAAATCCGCAGGAGT---------CGAAG--------------------TAGGGCTCGA-GGACTCGGTTATTGACG----------TGATAATAGCTATACCGGATCTTCTGACCTCCAATTGGAGCGCATGAACGTCTACTTCAACGAGGTTGGCACAA---CCAAAGCCC---TTCTCTTCAGCAG--AATACTAACTCA-TTGGAGG------CACAGGCCTCTAGCAAAAAATACGTTCCTCGTGCTGTGCTTGTTGATCTCGAGCCCGCTGCGCTCGATGCTGTCCGTGCCGGTCCTTTCGGCCAACTTTTCCGCCCCGA--------------CGTCTTCGAGAGGCCCGACATCCTCCTCCTCGACGAGCCCACCAACCATCTCGACGTCAAGAACGTCGCCGGGCTCGAGGAGTACCTCACCAACTCCCCCTGCACCTCCATCATCGTCTCCCACGACTCCAAGTTCTTGAACAACGTCATCCAGCACGTCATCCTCTACGACCGCTTCAAGCTCCGCCGCTACCGCGGTGACCTCAACGCCCTCGTCAAGCGCGTCCCCTCCGCCCGCTAAGCTGCCAACCGTTCCTCGCCCAAGAATGAGCATCTGGTACGCTTCAA---------------------------CGAGAC-------------------------AACAATAGAACAAATGCATGAGAGGGT-GAAGTGCTGACTAGAATTGGTTT-TTTTTGATATAGCGTTCTCGGTGACCAGCATGATATCGACCGTGCTAAGCATCTCGGCGTCGATGCCATGTCCTCTGACGACTTGAAGAAGCTCAACAAGAACAAGAAGCTCATCAAGAAGCTCGCACGCAAGTACGATGCTTTCCTTGCCTCTGACTCCTTGGTCCGACAGATTCCTCGTCTCCTGGGTCCCGGTCTCTCCAAGGGTAAG-TGTTAGC-----------------------TTTCTCATATTTCTCACTA-----------CCTATTT-CAA--GGTACTAACTTAA-------------CTTCTA-GCTGGTAAATTCCCTACCCCCGT
>CBS130_70Arthroderma_crocatum
CATTC-TT-GCCTAC--CGAC-CCAGTTGCCTCGGCGG-GCCGTT------CCGCTGG--------------------TTCTT-CTAGCGGACGG-CC----------------------------------------------------------------ACC-CGGTCCGCGCCCGCCGGTGGACAGTTA----------------TAAAAAT--CATTT--AGTT-AAAAG-GTTGTCTGAGCGTATAAAAG-------CAAATCAGTT-AAAACTTTCAACAACGGATCTCTTGGTTCCGGCAT-CGATGAAGAACGCAGCGAAATGCGATAAGTAATGTGAATTGCAGAATTCCGTGAATCATCGAATCTTTGAACGCACATTGCGCCCCCTGGTATTCCGGGGGGCATGCCTGTTCGAGCGTCATTGCAA--CCCTCAAGCCCGGCTTGTGTGATGGACGACCGT-CAG----CCTTA---------------------------------CGGCG-GGACGCGCCCGAAATGCAGTGGCTAGGCCGCGATTCCGGCGC---CTGAGCGAATGGGC-GGCAAAAGCTC-AAATTTGAAAT--CTGGCT-CCTTA---GGGGTCCGAGTTGTAA-TTTGTAGAGGATG-CTTCGGGTGCGGCCAC-GGTCTAAG-TTCCTTGGAACAGGACGTCATAGA-GGGTGAGAATCCCGTCTTGGGCCGTTGGTCCACGCCCGTGTGAAGCTCCTTCGACGAGTCGAG-TTGTTTGGGAATGCAGCTCTAAGCGGGTGGTAAATTTCATCTAAAGCTAAATATTGGCCGGAGACCGATAGCGCACAAGTAGAGTGATCGAAAGGTTAAAAGCACCTTGAAAAGGGAGTTAAACAGCACGTGAAATTGTTGAAAGGGAAGCGCTTGCGGCCAGACTC-GGGCGCGGGGTTCAGCGGGTGCGCGTCACCCGTGCACTCCCC-GCCGCCCGGGCCAGCATCAGTTCTGACGACCGGTCAAAGGCCCCCGGAATGTGTCGTCTCTCGGGACGTCTTATAGCCGGGGGTGCAATGCGGCCCGTCGGGACTGAGGAACGC-GCTTCGGCTCGGATGCTGGCGTAATGGCCGTAAGCGGCCCGTCTTGAAACACGGACCAAGGAGTCTAACATCCACGCGAGTGTTCGGGTGTC-AAACCCGTGCGCGCAGTGAAAGCGAACGGAGGTGGGAG-----CC-TTAGGGCGCACCATCGACCGATCCTGAAGTCTTCGGATGGATTTGAGTA-GGAGCGTGGCCGTTGGGACCCGAAAGATGGTGAACTATGCCTGAATA-GGGTG-AAGCCAGAGG-AAACTCTGGTGGAGGCTCGCAGCGG-TTCTGACGTGCAAATCGA-TCGTCAAATTTGGTACG-CAC-CACCACTGATAATGACACTGA------GAC------------------GCGTTCGCTAACCTCAATT----GTGCACAGGCAAACCATTGCTGGCGAGCACGGTCTCGACGGTTCCGGCCAGTGAGTGTTTACCTCGTTAACAGATGCTGGACGC------------------------GGCAAAAGTATCCTGTTATTGACA---------GGGTCTCTAGCTACACCGGTTCCTCCGATCTTCAATTGGAGCGTATGAACGTCTACTTCAACGAGGTACGCAGAACAACTGAGAGGA---TTCCCTACGACTG-----GCTGACCCT--------------GGAAGGCCTCTAGCAAGAAGTATGTCCCCCGTGCGGTGCTCGTCGATCTCGAGCCCGCCGCGCTCGACGCCGTCCGTGCTGGTCCCTTCGGCCAGCTCTTCCGCCCCGAGCCCTCGCCCGTGCCGTCTTCGAGAAGCCCGACATCCTCCTCCTCGACGAGCCCACCAACCATCTCGACGTCAAGAACGTCGCCTGGCTCGAGGACTACCTCACTAACTCTCCCTGCACCTCCATCATCGTCTCCCACGACTCCAAGTTTCTTAACAACGTCATCCAGCACGTTATCCTATACGACCGCTTCAAGCTCCGCCGCTACAAGGGTGACCTGACCGCCCTCGTCAAGCGTGTCCCCTCCGCCCGCT????????????????????????????????????????????????????????????????????????????????????????????????????????????????????????????????????????????????????????????????????????????????????????????????????????????????????????????????????????????????????????????????????????????????????????????????????????????????????????????????????????????????????????????????????????????????????????????????????????????????????????????????????????????????????????????????????????????????????????????????????????????????????
>CBS131645Trichophyton_bullosum
CATTC-TT-GTCTACC-TTAC-TCGGTTGCCTCGGCGG-GCCGCG-------CTCT------------------------CCT-GGGAGAGCCGT-TCGGC--------------------------------GAGCCCCCCTC--------GGGGGCTTTA-GC-TGGATCGCGCCCGCCGGAGGACAGACATC-------------AAAAAAT---CCTT---GAAG-AGCTG-TCAGTCTGAGCGT-TAG--CAAGTT--AAAATCAGTT-AAAACTTTCAACAACGGATCTCTTGGTTCCGGCAT-CGATGAAGAACGCAGCGAAATGCGATAAGTAATGTGAATTGCAGAATTCCGTGAATCATCGAATCTTTGAACGCACATTGCGCCCTCCGGTACTCCGGGGGGCATGCCTGTTCGAGCGTCATTTCAA-CCCCTCAAGCCCGGCTTGTGTGATGGACGATCGTCCGG-CCCCCTTC----------TTTC------GG-----------GGGCG-GGACGCGCCCGAAAAGCAGTGGCCAGGCCGCGATTCCGGCTT--CCTGGGCGAATGG?????????????????????????????????????????????????????????????????????????????????????????????????????????????????????????????????????????????????????????????????????????????????????????????????????????????????????????????????????????????????????????????????????????????????????????????????????????????????????????????????????????????????????????????????????????????????????????????????????????????????????????????????????????????????????????????????????????????????????????????????????????????????????????????????????????????????????????????????????????????????????????????????????????????????????????????????????????????????????????????????????????????????????????????????????????????????????????????????????????????????????????????????????????????????????????????????????????????????????????????????????????????????????????GGTGAG-CATTCACGCGTTGCAGCA--------TAAT-TGT-ATATC-TCGTGTC-AA-TTGTT-ACTGACTT-GATT-------TGCAGGCAAACCATTGCCGGTGAGCACGGTCTCGATGGATCCGGCCAGTGAGTGATTCTGCAGGG------------------GAGA----C-AAAGTCCCCGAGTCTCGAGGGACTTGAATGTTGACGAT-TGGGA--TTTCTTTAGCTACACCGGATCTTCTGACCTCCAATTGGAGCGCATGAATGTCTACTTCAACGAGGTGTGCACGA---CCAAGACCC---TTCCCTTCAGCAG--CATACTAACTCA-TTGGAGG------CAAAGGCCTCAAGCAAAAAATACGTTCCCCGTGCGGTTCTTGTTGATCTTGAGCCCGCCGCTCTCGATGCTGTCCGTGCCGGTCCTTTCGGTCAACTCTTCCGCCCCGAGCCCTCGCCCGTGCCGTCTTCGAGAAGCCAGACATCCTCCTGCTCGACGAGCCCACCAACCATCTCGACGTCAAGAACGTCGCCTGGCTCGAGCAGTACCTCGTCAACTCCCCCTGCACCTCCATCATCGTCTCCCACGACTCCAAGTTCCTCAACAACGTCATCCAGCACGTCATCCTCTACGACCGCTTCAAGCTTCGCCGCTACCGTGGTGACCTGACTGCCCTCGTCAAGCGTGTCCCCTCGGCCCGCT---------------------------ATGAGCATCTGGTACAATTATGCAAA-----------------------AAAGGC-----------GATAGGAG--------AAAGATTGATG----------GGAATAAGTGGTTGACTGG--------------ATGGATAGTGTTCTTGGTGACCAGCACGATATCGACCGTGCTAAGCATCTCGGCGTCGATGCCATGTCCTCCGATGACCTGAAGAAGCTCAACAAGAACAAGAAGCTCATTAAGAAGCTCGCTCGCAAGTACGATGCTTTCCTTGCTTCCGACGCCCTTGTCCGACAGATTCCCCGTCTCTTGGGCCCCGGTCTCTCTAAGGGTGAG-TACTCC---------------------CATATTAGAAT--------------CTTCAGGTA----TGAAGA--CAAATCGAC-TAACTTG---------ACGACA-GCTGGTAAATTCCCTACCCCCGT
>CBS132551TArthroderma_magnisporum
CATTC-TT-GTCTAC--TGAC-CCAGTTGCCTCGGCGA-GCCGTA------CCG------------------------------TTCGCGGTCGG-CCGGAAGCCACCAAGA-----------------CCTAGTG-----TCCT-------GGAGG-----CCC-TGGTCTGTGCCCGCCGAAGAACAGTT------------------AAAAA---TCTAT--ATAT--ATTG-GCCGTCTGAGCATATAAAGC--------AAATCAATT-AAAACTTTCAACAACGGATCTCTTGGTTCCGGCAT-CGATGAAGAACGCAGCGAAATGCGATAAGTAATGTGAATTGCAGAATTCCGTGAATCATCGAATCTTTGAACGCACATTGCGCCCTCTGGTATTCCGGAGGGCATGCCTGTTCGAGCGTCATTGCAA--CCCTCAAGCTCGGCTTGTGTGATGGGCGATCGTCTTT----CCTTTT------------------------------AGAAA---GGACGCGTCCGAAAAGCAGTGGCTAGGCCGCGATTCCGGCGC---CTAAGCGAATGGGC-GGCAAAAGCTC-AAATTTGAAAT--CTGGCT-CCTTT---GGGGTCCGAGTTGTAA-TTTGTAGAGGATG-CTTCGGGTGCGGCCAC-GGCCTAAG-TTCCTTGGAACAGGACGTCATAGA-GGGTGAGAATCCCGTCTTGGGTCGTTGGTCCACGCCCGTGTGAAGCTCCTTCGACGAGTCGAG-TTGTTTGGGAATGCAGCTCTAAGCGGGTGGTAAATTTCATCTAAAGCTAAATATTGGCCGGAGACCGATAGCGCACAAGTAGAGTGATCGAAAGGTTAAAAGCACCTTGAAAAGGGAGTTAAACAGCACGTGAAATTGTTGAAAGGGAAGCGCTTGCGGCCAGACTC-AGGTGCAGGGTTCAGCGGGTGCGTGTCACCTGTGTACTCCTT-GCTGCCTGGGCCAGCATCAGTTCTGACGGCCGGTCAAAGGCCCCTGGAATGTGTCGTCTTTCGGGACGTCTTATAGCCAGGGGTGCAATGCGGCCTGTTGGGACTGAGGAACGC-GCTTCGGCTCGGATGCTGGCATAATGGCCGTAAGCGGCCCGTCTTGAAACACGGACCAAGGAGTCTAACATCCACGCGAGTGTTCGGGTGTC-AAACCCGTGCGCGCAGTGAAAGCGAACGGAGGTGGGAG-----CC-TTAGGGCGCACCATCGACCGATCCTGAAGTCTTCGGATGGATTTGAGTA-GGAGCGTGGCCGTTGGGACCCGAAAGATGGTGAACTATGCCTGAATA-GGGTG-AAGCCAGAGG-AAGCTCTGGTGGAGGCTCGCAGCGG-TTCTGACGTGCAAATCGA-TCGTCAAATTTGGTAAG-CAT-CAGGCCCGACATTCATACACCACACC-GAT-A-TTGGGCGTA-TTCA-CCGTT-ACTAACTC-CATT----GACTTTAGGCAAACTATTGCTGGCGAGCACGGCCTCGACGGATCTGGCCAGTGAGTGAATTTGCAA----------------------------GGATCGGACTCG-----AGAAGAATTCCGTTATTGACA---GGGC------TCGTAGCTACACTGGATCTTCCGATCTCCAATTGGAGCGCGTGAACGTCTATTTCAATGAGGTTGGCACGAC--CCAAGACCC---TTCTCTTCGACAG-CCATACTAATTCA-TTTGAGG-------AAAGGCCTCTAGCAAAAAATACGTTCCCCGTGCAGTGCTCGTTGATCTCGAGCCCGCCGCCCTCGATGCCGTCCGCGCCGGACCTTTCGGTCAGCTCTTCCGCCCTGA?????????????????????????????????????????????????????????????????????????????????????????????????????????????????????????????????????????????????????????????????????????????????????????????????????????????????????????????????????????????????????????????????????????????????????????????????????????????????????????????????????????????????????????????????????????????????????????????????????????????????????????????????????????????????????????????????????????????????????????????????????????????????????????????????????????????????????????????????????????????????????????????????????????????????????????????????????????????????????????????????????????????????????????????????????????????????????????????????????????????????????????????????????????????????
>CBS132552TArthroderma_oceanitis
CATTC-TT-GCCTAC--TGAC-CCAGTTGCCTCGGTGG-GCCGAG------CCG------------------------------TTCGCGGCCGG-CCGGTGGAAGTTTCGG-----------TTCGCCCTGCGTG-----GGCC-------GCCGCTT--CCTC-GGGCCTGTGCCCGCCGATGGACATTT-------------------AAAA---ATCTA--ATAT--ATTG-GCCGTCTGAGC-A-TAAAGC-------AAAATCTTTT-AAAACTTTCAACAACGGATCTCTTGGTTCCGGCAT-CGATGAAGAACGCAGCGAAATGCGATAAGTAATGTGAATTGCAGAATTCCGTGAATCATCGAATCTTTGAACGCACATTGCGCCCTCTGGTATTCCGGAGGGCATGCCTGTTCGAGCGTCATTGCAA--CCCTCAAGCTCGGCTTGTGTGATGGGCGACCGTCCTT----CCCCT-------------------------------AGGGGCG-GGACGCGTCCGAAAAGCAGTGGCTAGGCCGCGACTCCGGCGC---CTGAGCGAATGGGC-GGCAAAAGCTC-AAATTTGAAAT--CTGGCT-CCTTT--AGGGGTCCGAGTTGTAA-TTTGCAGAGGATG-CTTCGGGAGCGGCCAC-GGCTTAAG-TGCCTTGGAACAGGACGTCATAGA-GGGTGAGAATCCCGTCTTGGGTCGTTGGTCCGCGCCCATGTGAAGCTCCTTCGACGAGTCGAG-TTGTTTGGGAATGCAGCTCTAAGCGGGTGGTAAATTTCATCTAAAGCTAAATATTGGCCGGAGACCGATAGCGCACAAGTAGAGTGATCGAAAGGTTAAAAGCACCTTGAAAAGGGAGTTAAACAGCACGTGAAATTGTTGAAAGGGAAGCGCTTGCGGCCAGACTC-GGGTACAGGGTTCAGCGGGTGCGTGTCACCCGTGCACTCCCT-GTTTCCCGGGCCAGCATCAGTTCTGACGGCCGGTCAAAGGCCCCTGGAATGTGTCGTCTTTCGGGACGTCTTATAGCCAGGGGTGCAATGCGGCCCGTTGGGACTGAGGAACGC-GCT-CGGCTCGGATGC------------------------------------------------------------------------------------------------------------------------------------------------------------------------------------------------------------------------------------------------------------------------------------------------------GGTAAG-CCT-----------------------CCTC-------CTAACCCCTATCCCGGCTTC-ACTAACGCA----------CCACAGGCAAACCATCGCTGGCGAGCACGGCCTCGACGGAACCGGCCAGTGAGTACCAGCCTCGAGTCCACGCCCG---------------------------------------------TTGCTGACA------------CCAGTAGCTACACTGGATCCTCCGATCTCCAATTGGAGCGCGTCAACGTCTACTTCAACGAGGTTGGCCCTG----TACACTTC---ATCCCTAACTCAG--CATGCTAACTCT-----GAG------CACAGGCGTCTAGCCAAAAATATGTCCCCCGTGCCGTCCTCGTCGATCTCGAGCCTGCTGCCCTGGATGCCGTCCGTGCCGGTCCCTTTGGCCAGCTCTTCCGCCCCGA?????????????????????????????????????????????????????????????????????????????????????????????????????????????????????????????????????????????????????????????????????????????????????????????????????????????????????????????????????????????????????????????????????????????????????????????????????????????????????????????????????????????????????????????????????????????????????????????????????????????????????????????????????????????????????????????????????????????????????????????????????????????????????????????????????????????????????????????????????????????????????????????????????????????????????????????????????????????????????????????????????????????????????????????????????????????????????????????????????????????????????????????????????????????????
>CBS132920TArthroderma_onychocola
CATTC-TT-GACTAC--TGAC-CCAGTTGCCTCGGCGG-GCCGTT------CCG------------------------------CCCGCGGCCGG-CCGGAAGCCCCCTAGA----------------CCGTCAGG-----CCTA-------GGCGG-----CCC-TGGTCTGCGCCCGCCGAAGGACAGTT------------------AAAAA---TCTTT--ATAT--ATTG-GCCGTCTGAGCGTATAAAGC-------AAAATCAATT-AAAACTTTCAACAACGGATCTCTTGGTTCCGGCAT-CGATGAAGAACGCAGCGAAATGCGATAAGTAATGTGAATTGCAGAATTCCGTGAATCATCGAATCTTTGAACGCACATTGCGCCCTCTGGTATTCCGGAGGGCATGCCTGTTCGAGCGTCATTGCAA--CCCTCAAGCCCGGCTTGTGTGATGGGCGAACGTCCCT----CCCTCT-----------------------------AGGGGGCG-GGACGCGTCCGAAAGGCAGTGGCTAGGCCGCGATTCCGGCGC---CTGAGCGAATGG------------------------AT--CTGTCGTCCCCC--GGGGGTCCGAGTTGTAA-TTTGCAGAGGATG-CTTCGGGTGCGGCCGC-GGTCTAAG-TTCCTTGGAACAGGACGTCAGAGA-GGGTGAGAATCCCGTCTTGGGTGGTCGGTCCGCGCCCGTGTGAAGCTCCTTCGACGAGTCGAG-TTGTTTGGGAATGCAGCTCTAAGCGGGTGGTAAATTTCATCTAAAGCTAAATATTGGCCGGAGACCGATAGCGCACAAGTAGAGTGATCGAAAGGTTAAAAGCACCTTGAAAAGGGAGTTAAACAGCACGTGAAATTGTTGAAAGGGAAGCGCTTGCGGCCAGATTC-GGGGGCGGGGTTCATCGGGTGCTTGTCGCCCGTGCATTCCCC-GCCGCCCGGGCCAGCATCAGTTTTGACGGCCGGTCAAAGGCCCCCGGAATGTGTCGTCTCTCGGGACGTCTTATAGCCGGGGGTGCAATGCGGCCCGCCGGGACTGAGGAACGC-GCTTCGGCTCGGATGCTGGCGTAATGGCCGTAAGCGGCCCGTCTTGAAACACGGACCAAGGAGTCTAACATCCACGCGAGTGTTCGGGTGTC-AAACCCGTGCGCGCAGTGAAAGCGAACGGAGGTGGGAG-----CC-TTAGGGCGCACCATCGACCGATCCTGAAGTCTTCGGATGGATTTGAGTA-GGAGCGTGGCCGTTGGGACCCGAAAGATGGTGAACTATGCCTGAATA-GGGTG-AAGCCAGAGG-AAACTCTGGTGGAGGCTCGCAGCGG-TACTGACGTGCAAATCGA-TCGTCAAATTTGGTAAGCCAA-CAAAGACATCACCAATG-----TGCT-CAT-A-CCGGCCTAG-TTCA-TCGTT-ACTAACTC-GATT----GTGCTTAGGCAAACCATTGCTGGCGAGCATGGACTCGACGGATCCGGCCAGTAAGTGAATCCACGAG---------------------------GGGTTGTATTTGATAGCAAAGGGACGGTCCAATTGACA---AGGA------ATTTAGCTACACCGGTTCTTCTGACCTTCAGTTGGAGCGTATGAACGTGTATTTCAATGAGGTTGGCACAA---CCAAGACCC---TTCTCTTCAGCAG--CATACTAACTCA-TTGGAGG------CAAAGGCCTCGAGCAAAAAATACGTTCCGCGTGCGGTGCTCGTTGATCTCGAGCCCGCCGCGCTAGATGCTGTCCGCGCCGGCCCATTCGGTCAACTTTTCCGCCCAGAGCCCTTGCTCGTGCCGTCTTCGAGAAGCCTGACATTCTCTTGCTCGATGAGCCCACCAACCATCTCGACGTCAAGAACGTTGCCTGGTTGGAAGACTACCTCACCAACTCCCCTTGCACATCCATCATCGTCTCCCACGACTCCAAGTTCTTGAACAATGTCATCCAGCACGTCATCCTCTACGAGCGCTTCAAGCTCCGCCGTTACCGCGGTGACCTGACCTCGCTCGTCAAGCGTGTCCCATCTGCCCGCTAAGTTGCCCACTCTTCCTCGCCCAAGAATGAGCCTCTGGTACGCCTCACC-----------------------------AAA------------ATATAA-------ATCAAGAATTTAAATATGGTCAAGGGC-GAATCACTGACAAGGTGTGGTTA--TTGTGATATAGTGTCCTTGGTGACCAGCACGACATCGATCGTGCTAAGCATCTCGGCGTCGATGCCATGTCCTCCGACGATTTGAAGAAGCTCAACAAGAACAAGAAGCTCATCAAGAAGCTCGCTCGCAAGTACGATGCTTTCCTTGCTTCCGACACCTTGGTCCGACAAATTCCTCGTCTCTTGGGTCCCGGTCTCTCCAAAGGTCAG-TAAAAGT--------------------CG-------------CTCCCGGTCCGACAC---ACCAAGT-CAA--GATGCTAACTCCT-TCAA--------TTTTTA-GCCGGTAAATTCCCGACCCCTGT
>CBS134549TNannizzia_aenigmatica
CATTC-TT-GTCTAT--CTAC-CCAGTTGCCTCGGCGG-GCCGCGC-----ATTC----------GTGCCGC------------------------CCGGGGACTATCAA--------------------------------------------------GCCCC-TGGACCGCGCCCGCCGGAGGAGTGA-----------------TTGAAAT---CCAT---GAAT-ATTTGTTTAGTCTGAGCGT-TA---TAAGCA---AAATCAGTT-AAAACTTTCAACAACGGATCTCTTGGTTCCGGCAT-CGATGAAGAACGCAGCGAAATGCGATAAGTAATGTGAATTGCAGAATTCCGTGAATCATCGAATCTTTGAACGCACATTGCGCCCTCTGGTATTCCGGGGGGCATGCCTGTTCGAGCGTCATTTCAA-CCCCTCAAGCCCGGCTTGTGTGATGGACGACCGTCC-C-GCCCTCCC----------CGCC-CCAGGGGG---------AGGGGG-GGACGCGCCCGAAAAGCAGTGGCCAGGCCGCGATTCCGGCTC---CTGGGCGAATGGGC-GGCAAGAGCTC-AAATTTGAAAT--CTGGCCTCCCAC--GGGGGTCCGAGTTGTAA-TTTGTAGAGGATG-CTTCGGGTGTGGCCGC-CGTCTAAG-TTCCTTGGAAGAGGACGTCAGAGA-GGGTGAGAATCCCGTCTTGGGCGGCCGGTCCGCGCCCGTGTGAAGCTCCTTCGAAGAGTCGAG-TTGTTTGGGAATGCAGCTCTAAGCGGGTGGTAAATTTCATCTAAAGCTAAATACTGGTCGGAGACCGATAGCGCACAAGTAGAGTGATCGAAAGGTTAAAAGCACCTTGAAAAGGGAGTTAAACAGCACGTGAAATTGTTGAAAGGGAAGCGCTTGCGGCCAGACTC-GGGGGCGGGGTTCAGCGGGTGCTCGTCGCCCGTGCATTCCCC-GTCTCCCGGGCCAGCATCAGTTTCGACGGCCGGTCAAAGGCCTCCGGAATGTGTCGTCTCTCGGGACGTCTTATAGCCGGGGGTGCAATGCGGCCCGTCGGGACTGAGGAACGC-GCTTCGGCTCGGATGCTGGCGTAATGGCCGTAAGCGGCCCGTCTTGAAACACGGACCAAGGAGTCTAACATCCACGCGAGTGTTCGGGTGTC-AAACCCGTGCGCGCAGTGAAAGCGAACGGAGATGGGAG-----CC-TTAGGGCGCACCATCGACCGATCCTGAAGTCTTCGGATGGATTTGAGTA-GGAGCGTGGCCGTTGGGACCCGAAAGATGGTGAACTATGCCTGAATA-GGGTG-AAGCCAGAGG-AAACTCTGGTGGAGGCTCGCAGCGG-TTCTGACGTGCAAATCGA-TCGTCGAATTTGGTATG-CATCCACGCGTTGGAGTA--------CGAT-TGT-ACATA-GTATGTTGGA-TTGTT-ACTGACTC-TGTG-------TATAGGCAAACCATTGCTGGCGAGCACGGTCTCGATGGATCCGGCCAGTAAGTGATTCTACAAAC------------------ACAA----C-AAAAGGTCCAGGGCTCGA-GGACAGGAATGTTGACA-T-TGGGC--TTTCTCTAGCTACACCGGATCTTCTGACCTCCAATTGGAGCGTATGAACGTCTACTTTAACGAGGTGTGCACGA---CCAAGACCC---TTCCCTTCAGCAG--CATACTAACTCA-TTGGAGG------CAAAGGCCTCGAGTAAAAAATACGTTSCCCGTGCCGTTCTTGTTGATCTTGAGCCTGCTGCTCTTGATGCAGTTCGTGCCGGTCTTTCGGGTCAGCTCTTCCACCCCGAGCCCTTGCCCGTGCCGTCTTCGAGAAGCCCGATATCCTCTTGCTCGACGAGCCCACCAACCATCTTGACGTCAAGAACGTCGCCTGGCTCGAGAACTACCTCACCAACTCCCCCTGCACCTCCATCATCGTCTCCCACGACTCCAAGTTCCTCAACAATGTCATCCAGCACGTCATCCTTTATGACCGCTTCAAGCTCCGCCGCTACCGTGGTGACCTCACTGCTCTCGTCAAGCGTGTCCCCTCTGCTCGCTAAGCTGCCAACCATTCCTCGCCCAAGAATGAGCATCTGGTACGACTCGCA--------------------------AAATAT-----------CAAACGAT--------AAAGAGAAAGC-AACCACAA-GGGATAAGAGGCTGACTGG--------------ATGGATAGTGTTCTCGGTGACCAGCACGATATCGACCGTGCTAAGCATCTCGGTGTCGATGCCATGTCCTCTGACGACTTGAAGAAGCTCAACAAGAACAAGAAGCTCATCAAGAAGCTTGCTCGCAAGTACGATGCTTTCCTTGCTTCCGACGCCCTTGTCCGACAGATTCCCCGTCTCTTGGGTCCCGGTCTCTCCAAGGGTGAG-TACTCTAC-------------------TATCTCTAGAA------------GTCCTCAGATGATA-TGAAGA--TAGACTAAC-GGA-------------ATAACA-GCTGGTAAATTCCCTACCCCCGT
>CBS134551TArthroderma_redellii
CATTC-TT-GCCTAC--TGAC-CCAGTTGCCTCGGCGA-GCCCTG------CCA------------------------------CAGGTGGCAGA-CCGGAAGCCGCCTGAG---------------CCCCTAGGG-----CCTA-------GGCGG-----CCC-TGGCCAGTGCCCGCCGACGGACATAC-----------------CTAAAA---TCTTT--ATAT--ATTG-GCCGTCTGAGCGTATAAAGC--------AAATCAATT-AAAACTTTCAACAACGGATCTCTTGGTTCCGGCAT-CGATGAAGAACGCAGCGAAATGCGATAAGTAATGTGAATTGCAGAATTCCGTGAATCATCGAATCTTTGAACGCACATTGCGCCCCCTGGTATTCCGGGGGGCATGCCTGTTCGAGCGTCATTGCAA--CCCTCAAGCTCGGCTTGTGTGATGGGCGACCGTCCTT----CCCCT-------------------------------AGGGGCG-GGATGCGTCCGAAAAGCAGTGGCTAGGCCGCGATTCCGGCGC---CTGAGCGAATGG-------------------------------------------------------------------------------GGTGCGGCCAC-GGCCTAAG-TTCCTTGGAACAGGACGTCATAGA-GGGTGAGAATCCCGTCTTGGGTCGTTGGTCCACGCCCATGTGAAGCTCCTTCGACGAGTCGAG-TTGTTTGGGAATGCAGCTCTAAGCGGGTGGTAAATTTCATCTAAAGCTAAATATTGGCCGGAGACCGATAGCGCACAAGTAGAGTGATCGAAAGGTTAAAAGCACCTTGAAAAGGGAGTTAAACAGCACGTGAAATTGTTGAAAGGGAAGCGCTTGCGGCCAGACTC-AGGCGCAGGGTTCAGCGGGTGCGTGTCACCCGTGCACTCCCT-GCCGCCTGGGCCAGCATCGGTTCTGACGGCCGGTCAAAGGCCCCCGGAATGTGTCGTCTCTAGGGACGTCTTATAGCCGGGGGTGCAATGCGGCCCGTCGGGACTGAGGAACGC-GCTTCGGCTCGGATGCTGGCATAATGGCCGTAAGCGGCCCGTCTTGAAACACGGACCAAGGAGTCTAACATCCACGCGAGTGTTCGGGTGTC-AAACCCGTGCGCGCAGTGAAAGCGAACGGAGGTGGGAG-----CC-TTAGGGCGCACCATCGACCGATCCTGAAGTCTTCGGATGGATTTGAGTA-GGAGCGTGGCCGTTGGGACCCGAAAGATGGTGAACTATGCCTGAATA-GGGTG-AAGCCAGAGG-AAACTCTGGTGGAGGCTCGCAGCGG-TTCTGACGTGCAAATCGA-TCGTCAAATTTGGTAAG-CAT-CAACAACATCACA---------TACT-GAT-A-CCAGGCGTG-TTCA-TCGTT-GCTAACTC-GAT------TGTACAGGCAAACCATTGCTGGCGAGCATGGTCTCGACGGCTCCGGCCAGTAAGTGAAT-----------------------ACATCG-------ATAGAG-----------AAGGATTCTGTTATTGAC----AGGG------CTCTAGCTACACTGGATCTTCCGATCTCCAATTGGAGCGCATGAACGTCTATTTCAATGAGGTTGGCACGA---CCAAGACCC---TTCTCATTGGCAG--CATACTAACTCA-TTGGAGG------CAAAGGCCTCTAGCAAAAAATATGTTCCGCGTGCGGTGCTCGTTGATCTCGAGCCCGCCGCGCTCGATGCCGTCCGCGCCGGTCCCTTCGGTCAGCTCTTCCGCCCCGA?????????????????????????????????????????????????????????????????????????????????????????????????????????????????????????????????????????????????????????????????????????????????????????????????????????????????????????????????????????????????????????????????????????????????????????????????????????????????????????????????????????????????????????????????????????????????????????????????????????????????????????????????????????????????????????????????????????????????????????????????????????????????????????????????????????????????????????????????????????????????????????????????????????????????????????????????????????????????????????????????????????????????????????????????????????????????????????????????????????????????????????????????????????????????
>CBS138_26Arthroderma_quadrifidum
CATTC-TT-GCCTAC--TGAC-CTAGTTGCCTCGGCGA-GCCCTG------CCA------------------------------CTCGTGGCAGG-CTGGAAGCCGCTTAAA---------------CCCCTGGGG-----CTTA-------GGCGG-----CCC-TGGCCAGTGCCCGCCGACGGACAGAC-----------------CTAAAA---TCTTT--ATAT--ATTG-GCCGTCTGAGCGTATAAAGC--------AAATCAATT-AAAACTTTCAACAACGGATCTCTTGGTTCCGGCAT-CGATGAAGAACGCAGCGAAATGCGATAAGTAATGTGAATTGCAGAATTCCGTGAATCATCGAATCTTTGAACGCACATTGCGCCCCCTGGTATTCCGGGGGGCATGCCTGTTCGAGCGTCATTGCAA--CCCTCAAGCTCGGCTTGTGTGATGGGCGACCGTCCTT----CCCCT-------------------------------AGGGGCG-GGACGCGTCCGAAAAGCAGTGGCTAGGCCGCGATTCCGGCGC---CTGAGCGAATGGGC-GGCAAAAGCTC-AAATTTGAAAT--CTGGCT-CCTTA---GGGGTCCGAGTTGTAA-TTTGTAGAGGATG-CTTCGGGTGCGGCCAC-GGCCTAAG-TTCCTTGGAACAGGACGTCATAGA-GGGTGAGAATCCCGTCTTGGGTCGTTGGTCCACGCCCGTGTGAAGCTCCTTCGACGAGTCGAG-TTGTTTGGGAATGCAGCTCTAAGCGGGTGGTAAATTTCATCTAAAGCTAAATATTGGCCGGAGACCGATAGCGCACAAGTAGAGTGATCGAAAGGTTAAAAGCACCTTGAAAAGGGAGTTAAACAGCACGTGAAATTGTTGAAAGGGAAGCGCTTGCGGCCAGACTC-AGGCGCAGGGTTCAGCGGGTGCGTGTCACCCGTGCACTCCCT-GCCGCCTGGGCCAGCATCAGTTCTGACGGCCGGTCAAAGGCCCCCGGAATGTGTCGTCTCTCGGGACGTCTTATAGCCGGGGGTGCAATGCGGCCCGTCGGGACTGAGGAACGC-GCTTCGGCTCGGATGCTGGCATAATGGCCGTAAGCGGCCCGTCTTGAAACACGGACCAAGGAGTCTAACATCCACGCGAGTGTTCGGGTGTC-AAACCCGTGCGCGCAGTGAAAGCGAACGGAGGTGGGAG-----CC-TTAGGGCGCACCATCGACCGATCCTGAAGTCTTCGGATGGATTTGAGTA-GGAGCGTGGCCGTTGGGACCCGAAAGATGGTGAACTATGCCTGAATA-GGGTG-AAGCCAGAGG-AAACTCTGGTGGAGGCTCGCAGCGG-TTCTGACGTGCAAATCGA-TCGTCAAATTTGGTAAG-CAT-CAACAACATCACC---------TACT-GAT-A-CTAGGCATG-TTCA-TCGTT-ACTGACTC-GAT------TGTACAGGCAAACCATTGCTGGCGAGCATGGTCTCGACGGCTCCGGCCAGTGAGTGAACCTA-----------------AGACCGACG-------ATAGAG-----------AAGGATTCCGTTATTGACA---AGGG------CTCTAGCTACACTGGATCTTCCGATCTCCAATTGGAGCGCATGAACGTCTATTTCAATGAGGTTGGCACGA---CCAAGATCC---TTCTCATTGGCAG--CATACTAACTCA-TTGGAGG------CAAAGGCCTCTAGCAAAAAATATGTTCCGCGTGCGGTGCTCGTTGATCTCGAGCCCGCCGCGCTCGATGCCGTCCGCGCCGGTCCCTTCGGTCAGCTCTTCCGCCCCGAGCTCTTGCCCGTGCCGTCTTCGAGAAGCCCGACATTCTCTTGCTCGACGAGCCCACCAACCATCTCGACGTCAAGAACGTTGCCTGGTTGGAAGAGTACCTCACCAACTCCCCCTGCACATCCATCATCGTCTCTCACGACTCCAAGTTCTTGAACAACGTCATCCAGCACGTCATCCTCTACGAGCGCTTCAAGCTCCGCCGCTACCGTGGTGACTTGACCGCTCTCGTCAAGCGTGTCCCATCTGCCCGCTAAGCTGCCAACCCTTCCTCGCCCAAGAATGAGCATCTGGTACGCGTCACC--------------------------GAGAAT------------ACAAGG--------ATGGAATATAGGATATGGTCAAGGGT-GAATTGCTGACGGGAATTGTTTG----TTCTGATAGTGTCCTCGGTGACCAGCACGATATCGATCGTGCTAAGCATCTCGGCGTCGATGCCATGTCCTCTGACGACTTGAAGAAGCTCAACAAGAACAAGAAGCTCATCAAGAAGCTCGCTCGCAAGTACGATGCTTTCCTCGCTTCCGACTCCCTTGTCCGACAGATTCCTCGTCTCTTGGGTCCCGGTCTCTCCAAAGGTTAG-TAAAAGT--------------------TGTCCCTGAATCGG---------CCTGTGC---TTTACGG-CAG--GATGCTAACTTGC-TTAA-------TTTTCCA-GCCGGTAAATTCCCTACCCCCGT
>CBS142595TNannizzia_graeserae
CATTC-TT-GTCTAT--CTAC-CCGGTTGCCTCGGCGG-GCCGCGC-----CCTC----------GTGCCGCGTC-------T-CGAGGAGCCGT-TCGGGGAGAGGGGGGGACACC----------------------------------------CCCTATCC-TGGACCGCGCCCGCCGAAGGAGTGA-----------------TTGAAAT---CCAT---GAAT-AACGGTTCAGTCTGAGCGT-TAG--CAAGTG---AAATCAGTT-AAAACTTTCAACAACGGATCTCTTGGTTCCGGCAT-CGATGAAGAACGCAGCGAAATGCGATAAGTAATGTGAATTGCAGAATTCCGTGAATCATCGAATCTTTGAACGCACATTGCGCCCTCTGGTATTCCGGGGGGCATGCCTGTTCGAGCGTCATTTCAA-CCCCTCAAGCCCGGCTTGTGTGATGGACGACCGTCC-G-GCCCTCCC----------CGCC-TCCGGGG-----------AGGGG-GGACGCGCCCGAAAAGCAGTGGCCAGGCCGCGATTCCGGCTC---CTGGGCGAATGGGC-GGCAAGAGCTC-AAATTTGAAAT--CTGGCCTCCTCC--GGGGGTCCGAGTTGTAA-TTTGTAGAGGATG-CTTCGGGTGCGGCCGC-CGTCTAAG-TTCCTTGGAACAGGACGTCAGAGA-GGGTGAGAATCCCGTCTTGGGCGGCCGGTCCGCGCCCGTGTGAAGCTCCTTCGACGAGTCGAG-TTGTTTGGGAATGCAGCTCTAAGCGGGTGGTAAATTTCATCTAAAGCTAAATACTGGTCGGAGACCGATAGCGCACAAGTAGAGTGATCGAAAGGTTAAAAGCACCTTGAAAAGGGAGTTAAACAGCACGTGAAATTGTTGAAAGGGAAGCGCTTGCGGCCAGACTC-GGGGGCGGGGTTCAGCGGGCGCTCGTCGCCCGTGCACTCCCC-GTCTCCCGGGCCAGCATCAGTTTCGACGGCCGGTCAAAGGCCCCCGGAATGTGTCGTCTCTCGGGACGTCTTATAGCCGGGGGTGCAATGCGGCCCGTCGGGACTGAGGAACGC-GCTCCGGCTCGGATGCTGGCGTAATGGCCGTAAGCGGCCCGTCTTGAAACACGGACCAAGGAGTCTAACATCCACGCGAGTGTTCGGGTGTCAAAACCCGTGCGCGCAGTGAAAGCGAACGGAGGTGGGAG-----CC-TCAGGGCGCACCATCGACCGATCCTGAAGTCTTCGGATGGATTTGAGTA-GGAGCGTGGCCGTTGGGACCCGAAAGATGGTGAACTATGCCTGAATA-GGGTG-AAGCCAGAGG-AAACTCTGGTGGAGGCTCGCAGCGG-TTCTGACGTGCAAATCGA-TCGTCAAA---????????????????????????????????????????????????????????????????????????????????????????????????????????????????????????????????????????????????????????????????????????????????????????????????????????????????????????????????????????????????????????????????????????????????????????????????????????????????????????????????????????????????????????????????????????????????????????????????????????????????????????????????????????????????????????????????????????????????????????????????????????????????????????????????????????????????????????????????????????????????????????????????????????????????????????????????????????????????????????????????????????????????????????????????????????????????????????????????????????????????????????????????????????????????????????????????????????????????????????????????????????????????????????????????????????????????????????????????????????????????????????????????????????????????????????????????????????????????????????????????????????????????????????????????????????????????????????????????????????????????????????????????????????????????????????????????????????????????????????????????????????????????????????????????????????????????????????????????????????????????????????????????
>CBS143634TCtenomyces_indicus
CATTC-GT-GTCTAC--CGAC-CCAGTTGCCTCGGCGG-GCCGCG------CCGC--------------------------------AAGGCCGG-CCGGGGGGAGTCTCTCC-------------------------------------------------CCT-ATGTCCGCGCCCGCCGATGGACCCAT-----------------TAAACT-----CTG--ATAT-TTTTG-GCTGTCTGAGC-T-TTAAGC--------AAATCAGTT-AAAACTTTCAACAACGGATCTCTTGGTTCCGGCAT-CGATGAAGAACGCAGCGAAATGCGATAAGTAATGTGAATTGCAGAATTCCGTGAATCATCGAATCTTTGAACGCACATTGCGCCCCCTGGTATTCCGGGGGGCATGCCTGTTCGAGCGTCATTTCAA--CCTTCAGGCCCGGCTTGTGTGATGGGTGACCGTCCCT----CCTCT---------------------------------CGGCG-GGACGCGCCCGAAATTCAGTGGCTAGACCGCGATTCCGGCGT---CTGAGCGAATGGGC-GGCAAAAGCTC-AAATTTGAAAT--CTGGCC-CTTTC---AGGGTCCGAGTTGTAA-TTTGCAGAGGATG-CTTCGGGTGCGGCCCC-GGCCTAAG-TTCCTTGGAACAGGACGTCATAGA-GGGTGAGAATCCCGTCTTTGGTCGTCGGCCCGCGCCCGTGTGAAGCTCCTTCGAAGAGTCGAG-TTGTTTGGGAATGCAGCTCTAAGCGGGTGGTAAATTTCATCTAAAGCTAAATATTGGCCGGAGACCGATAGCGCACAAGTAGAGTGATCGAAAGGTTAAAAGCACCTTGAAAAGGGAGTTAAACAGCACGTGAAATTGTTGAAAGGGAAGCGCTTGCGGCCAGACTC-GGGTGCGGGGTTCAGCGGGCGCGTGTCGCCCGTGCACTCCCC-GTTTCCCGGGCCAGCATCAGTTTCGACGGCCGGTCAAAGGCCTCTGGAATGTGTCGTCTCTCGGGACGTCTTATAGCCAGAGGTGCAATGCGGCCTGTTGGGACTGAGGAACGC-GCTTCGGCTCGGATGCTGGCATAATGGCCGTAAGCGGCCCGTCTTGAAACACGGACCAAGGAGTCTAACATCCACGCGAGTGTTCGGGTGTC-AAACCCGTGCGCGCAGTGAAAGCGAACGGAGGTGGGAG-----CC-TTAGGGCGCACCATCGACCGATCCTGAAGTCTTCGGATGGATTTGAGTA-GGAGCGTGGCCGTTGGGACCCGAAAGATGGTGAACTATGCCTGAATA-GGGTG-AAGCCAGAGG-AAACTCTGGTGGAGGCTCGCAGCGG-TTCTGACGTGCAAATCGA-TCGTCAAATTT????????????????????????????????????????????????????????????????????????????????????????????????????????????????????????????????????????????????????????????????????????????????????????????????????????????????????????????????????????????????????????????????????????????????????????????????????????????????????????????????????????????????????????????????????????????????????????????????????????????????????????????????????????????????????????????????????????????????????????????????????????????????????????????????????????????????????????????????????????????????????????????????????????????????????????????????????????????????????????????????????????????????????????????????????????????????????????????????????????????????????????????????????????????????????????????????????????????????????????????????????????????????????????????????????????????????????????????????????????????????????????????????????????????????????????????????????????????????????????????????????????????????????????????????????????????????????????????????????????????????????????????????????????????????????????????????????????????????????????????????????????????????????????????????????????????????????????????????????????????????????????????????
>CBS143_77Aphanoascus_foetidus
CACAC-GT-GTCTACT-CAAC-TTGGTTGCCTTGGCGA-GCC-------TGCCACCT---------------------------GTGGCTGCCGG--------------------------------------GGATGCCTCACG-------------GCGTCTC-GGGCTCGTGCTCGCCAGTGGAAC----------------TCTTTGAACT---CTTCT--GTGAAAATAGTCT-GTCTGAGCAT-TATTGC--------AAATTAAAC-AAAACTTTCAACAACGGATCTCTTGGTTCCGGCAT-CGATGAAGAACGCAGCGAAATGCGATAAGTAATGTGAATTGCAGAATTCCGTGAATCATCGAATCTTTGAACGCACATTGCGCCCCCTGGTATTCCGGGGGGCATGCCTGTTCGAGCGTCATTGCAAACCCCTCAAGCACGGCTTGTGTGTTGGGCCATCGTCCCC----CCCGT---------------------------------------GGACGGGCCTGAAATGCAGTGGCAGCACCGAG-TCCTGGTGT---CTGAGTGTATGGGC-GGCAAAAGCTC-AAATTTGAAAT--CTGGCT-CCGTT--AGGTGCCCGAGTTGTAA-TTTGGAGAGGATA-CTTCGGGTGTGGCCGC-GGCGTAAG-TCCCTTGGAACAGGGCGTCAGAGA-GGGTGAGAATCCCGTCTTCCGCCGCCGGACCACGCCCATGCGAAGTTCCTTCGACGAGTCGAG-TTGTTTGGGAATGCAGCTCTAAGTGGGTGGTAAATTTCATCTAAAGCTAAATATTGGCCGGAGACCGATAGCGAACAAGTAGAGTGATCGAAAGGTTAAAAGCACCTTGAAAAGGGAGTTAAATAGCACGTGAAATTGTTGAAAGGGAAGCGCTTGCAGCCAGACTCGGTCATAGGGGCTCAACGGGCATGCGT-GCCCGTGTACTCCCC-TGTGTTCGGGCCAGCATCAGTTCTGGCGGTCGGTTAAAGGCCCTGGGAATGTATCGTCCTCCGGGACGTCTTATAGCCCAGGGCGTAATGCGGCCAGCCGGGACTGAGGAACGC-GCTTCGGCACGGATGCTGGCATAATGGCTGTAAGCGGCCCGTCTTGAAACACGGACCAAGGAGTCTAACATCCACGCGAGTGTTCGGGTGTC-AAACCCGTGCGCGTAGTGAAAGCGAACGGAGGTGGGAGC----CCGCAAGGGTGCACCATCGACCGATCCTGAAGTCTTCGGATGGATTTGAGTA-AGAGCGTGGCTGTTGGGACCCGAAAGATGGTGAACTATGCCTGAATA-GGGTG-AAGCCAGAGG-AAACTCTGGTGGAGGCTCGCAGCGG-TTCTGACGTGCAAATCGA-TCGTCAAATTTGGTAAGCT-------CAACCGAATAGTG-----TGAC-AAT-ACTTG-------TTTA-CCACTTACTAAATC-A--TGTGTGTTTAAAGGCAAACCATCTCTGGAGAGCATGGCCTCGATGGCTCCGGCATGTGAGTTATTG-------------------------------------GAGAGCGGGCAATAAATGACACAATCCATTAACA------------CATACAGGTATGCTGGATCTTCTGATCTTCAGCTCGAGCGGATGAACGTTTACTTCAATGAGGTATGCTTAGAGCACCAGGAGC---CTCTCTACCTGCTTCTTTACTAATAAT---------CTCTTTTCAGGCCTCCGGCAAGAAATACGTCCCTCGTGCCGTTCTCGTTGATCTCGAACCCGGTACGATGGATGCCGTCCGTGCTGGACCATTTGGCCAACTCTTCCGTCCCGAGCCTTGGCCCGTGCCGTGTTCGAGAAGCCCGACATTCTCTTGCTCGACGAGCCCACTAACCATCTCGATGTCAAGAACGTCGCCTGGTTGGAGCAGTACCTCATCAACTCCCCCTGCACTTCCATCATCGTCTCCCACGACAGCGGTTTCTTGAACAACGTGATCCAGCACGTCATCCACTACGAACGCTTCAAGCTCCGCCGTTATCGCGGTAACCTCACTGAGTTCTCCCGGAAGTGCCCCTCTGCTCGCTAAATTGCCTTCCGTTCCCCGCCCTGGAATGAGCATCTGGTACGTCGT-----------------------ATTGCAAATGGC-------------------------------------AGTGGGATTGGCGGACTGCTGGCTAACCATGGGGCGACC-----ATATGTAGTGTTCTCGGTGACCAGCACGACATTGACCGTGCCAAGCACCACGGTGTTGATGCCATGTCCTCCGACGACTTGAAGAAGCTGAACAAGAACAAGAAGCTCATCAAGAAGCTGGCCCGCAAATACGACGCTTTCGTTGCCTCCGACTCCTTGATCAAGCAGATTCCTCGTCTCTTGGGCCCCGGTCTCTCCAAAGGTTCGTCAAATGCAATCTGCAAAGCACTTGATTTGTTCATGCGCAAA----------------------ATTGGGATCAATAACTGACATGC-GCCT--------CATTTA-GCCGGTAAATTCCCTACCCCTAT
>CBS144073TArthroderma_chiloniense
CATTC-TT-GTCTAC--TGAC-CCAGTTGCCTCGGCGG-GCCGCT------CCGCA----------------------------CTCGTGGACGG-CCGGACAC----------------------------------------------------------CCC-TGGTCTGCGCCCGCCGGCGGACATTT-----------------ATAAAA---CCAAT--ATTC--TTAG-GTTGTCTGAGCGTATAAAGC--------AAATCAGTT-AAAACTTTCAACAACGGATCTCTTGGTTCCGGCAT-CGATGAAGAACGCAGCGAAATGCGATAAGTAATGTGAATTGCAGAATTCCGTGAATCATCGAATCTTTGAACGCACATTGCGCCCTCTGGTATTCCGGGGGGCATGCCTGTTCGAGCGTCATTGCAA--CCCTCAAGCTCGGCTTGTGTGATGGGCGGCCGTCCAG----CCTCC---------------------------------GGGCGAGGACGCGCCCGAAATGCAGTGGCCAGGCCGCGACTCCGGCGC---CTGAGCGAATGGGC-GGCAAAAGCTC-AAATTTGAAAT--CTGGCT-CCTCC---GGGGTCCGAGTTGTAA-TTTGTAGAGGATG-CTTCGGGTGCGGCCAC-GGTCTAAG-TTCCTTGGAACAGGACGTCATAGA-GGGTGAGAATCCCGTCTTGGGCCGTTGGTTCACGCCCGTGTGAAGCTCCTTCGACGAGTCGAG-TTGTTTGGGAATGCAGCTCTAAGCGGGTGGTAAATTTCATCTAAAGCTAAATATTGGCCGGAGACCGATAGCGCACAAGTAGAGTGATCGAAAGGTTAAAAGCACCTTGAAAAGGGAGTTAAACAGCACGTGAAATTGTTGAAAGGGAAGCGCTTGCGGCCAGACTC-GGGCGCGGGGTTCAGCGGGTGCTCGTCACCAGTGTACTCCCC-GCCGCCCGGGCCAGCATCAGTTCTGACGGCCGGTCAAAGGCCTCCGGAATGTGTCGTCTCTCAAGACGTCTTATAGCCGGGGGTGCAATGCGGCCCGTCGGGACTGAGGAACGCGGCTTCGGCTCGGATGCTGGCGTAA----------------------------------------------------------------------------------------------------------------------------------------------------------------------------------------------------------------------------------------------------------------------------------------------GGTAAGGCAC-CACACCCATCGATAAA------TGTCTTCT-AGATAGATGTGTT----CATTCCGCTGACGTGAATT----GTGTACAGGCAAACCATTGCTGGCGAGCACGGCCTTGACGGATCCGGCCAGTGAGTGTTTACATATTCGATGGTGGACGCGG-----------------------------GGAAGTACGGTGTTATTGACA---------GATTCTTCAGCTACACCGGTTCTTCCGATCTCCAATTGGAGCGTATGAACGTCTACTTCAACGAGGTTGGCAAAA---TTGAGGCTCCTTTCTTTCTCGACAG--CATACTAACCCG-TTGGAGG------CAAAGGCTTCTAGCAAAAAATACGTTCCCCGTGCGGTTCTCGTCGATCTCGAGCCCGCCGCGCTCGATGCTGTCCGTGCCGGTCCCTTTGGACAGCTCTTCCGTCCCGA?????????????????????????????????????????????????????????????????????????????????????????????????????????????????????????????????????????????????????????????????????????????????????????????????????????????????????????????????????????????????????????????AAGCTTCCCACCATCCCCCGCCCACGCATGGGTATCTGGTACGCTCCGACACTA----------------------AGACAT-----------------------TTAAGAGGGAAGAAGAT-------------GGGTTATTAACAGG--------------TGGAATAGTGTCCTCGGTGACCAGCACGATATTGACCGTGCTAAGCATCTCGGCGTCGATGCCATGTCCGCGGACGACTTGAAGAAGCTCAACAAGAACAAGAAGCTCATCAAGAAGCTCGCCCGCAAGTACGATGCTTTCCTCGCCTCCGACTCCCTCGTCCGACAGATTCCCCGTCTCTTGGGTCCAGGTCTCTCCAAGGGTAAGCTACTTCCGCG------------AATCTTATCTTATCATGCT--------------------------------CTAGCTAACTTTG-------------GGGATA-GCCGGTAAATTCCCTACCCCCAT
>CBS146623TTrichophyton_indotineae
CATTC-TT-GTCTACC-TTAC-TCGGTTGCCTCGGCGG-GCCGCG-------CTCT------------------------TCC-AGGAGAGCCGT-TCGGC--------------------------------GAGCCTCTCTT-------TAGTGGCTAAACGC-TGGACCGCGCCCGCCGGAGGACAGACGC-------------AAAAAAAT---TCTTTCAGAAG-AGCTG-TCAGTCTGAGCGT-TAG--CAAGCA--AAAATCAGTT-AAAACTTTCAACAACGGATCTCTTGGTTCCGGCAT-CGATGAAGAACGCAGCGAAATGCGATAAGTAATGTGAATTGCAGAATTCCGTGAATCATCGAATCTTTGAACGCACATTGCGCCCCCTGGCATTCCGGGGGGCATGCCTGTTCGAGCGTCATTTCAG-CCCCTCAAGCCCGGCTTGTGTGATGGACGACCGTCC-G-GCGCCCCC----------GTTT-TT-GGGG-----------GTGCG-GGACGCGCCCGAAAAGCAGTGGCCAGGCCGCGATTCCGGCTT--CCTAGGCGAATGG?????????????????????????????????????????????????????????????????????????????????????????????????????????????????????????????????????????????????????????????????????????????????????????????????????????????????????????????????????????????????????????????????????????????????????????????????????????????????????????????????????????????????????????????????????????????????????????????????????????????????????????????????????????????????????????????????????????????????????????????????????????????????????????????????????????????????????????????????????????????????????????????????????????????????????????????????????????????????????????????????????????????????????????????????????????????????????????????????????????????????????????????????????????????????????????????????????????????????????????????????????????????????????????????????????????????????????????????????????????????????????????????????????????????????????????????????????????????????????????????????????????????????????????????????????????????????????????????????????????????????????????????????????????????????????????????????????????????????????????????????????????????????????????????????????????????????????????????????????????????????????????????????????????????????????????????????????????????????????????????????????????????????????????????????????????????????????????????????????????????????????????????????????????????????????????????????????????????????????????????????????????????????????????????????????????????????????????????????????????????????????????????????????????????????????????????????????????????????????????????????????????????????????????????????????????????????????????????????????????????????????????????????????????????????????????????????????????????????????????????????????????????????????????????????????????????????????????????????????????????????????????????????????????????????????????????????????????????????????????????????????????????????????????????????????????????????????????????????????????????????????????????????????????????????????????
>CBS146624Trichophyton_indotineae
CATTC-TT-GTCTACC-TTAC-TCGGTTGCCTCGGCGG-GCCGCG-------CTCT------------------------TCC-AGGAGAGCCGT-TCGGC--------------------------------GAGCCTCTCTT-------TAGTGGCTAAACGC-TGGACCGCGCCCGCCGGAGGACAGACGC-------------AAAAAAAT---TCTTTCAGAAG-AGCTG-TCAGTCTGAGCGT-TAG--CAAGCA--AAAATCAGTT-AAAACTTTCAACAACGGATCTCTTGGTTCCGGCAT-CGATGAAGAACGCAGCGAAATGCGATAAGTAATGTGAATTGCAGAATTCCGTGAATCATCGAATCTTTGAACGCACATTGCGCCCCCTGGCATTCCGGGGGGCATGCCTGTTCGAGCGTCATTTCAG-CCCCTCAAGCCCGGCTTGTGTGATGGACGACCGTCC-G-GCGCCCCC----------GTTT-TT-GGGG-----------GTGCG-GGACGCGCCCGAAAAGCAGTGGCCAGGCCGCGATTCCGGCTT--CCTAGGCGAATGG?????????????????????????????????????????????????????????????????????????????????????????????????????????????????????????????????????????????????????????????????????????????????????????????????????????????????????????????????????????????????????????????????????????????????????????????????????????????????????????????????????????????????????????????????????????????????????????????????????????????????????????????????????????????????????????????????????????????????????????????????????????????????????????????????????????????????????????????????????????????????????????????????????????????????????????????????????????????????????????????????????????????????????????????????????????????????????????????????????????????????????????????????????????????????????????????????????????????????????????????????????????????????????????????????????????????????????????????????????????????????????????????????????????????????????????????????????????????????????????????????????????????????????????????????????????????????????????????????????????????????????????????????????????????????????????????????????????????????????????????????????????????????????????????????????????????????????????????????????????????????????????????????????????????????????????????????????????????????????????????????????????????????????????????????????????????????????????????????????????????????????????????????????????????????????????????????????????????????????????????????????????????????????????????????????????????????????????????????????????????????????????????????????????????????????????????????????????????????????????????????????????????????????????????????????????????????????????????????????????????????????????????????????????????????????????????????????????????????????????????????????????????????????????????????????????????????????????????????????????????????????????????????????????????????????????????????????????????????????????????????????????????????????????????????????????????????????????????????????????????????????????????????????????????????????????
>CBS146_66Nannizzia_fulva
CATTC-TT-GTCTAT--CTAC-CTGGTTGCCTCGGCGG-GCCGCGC-----ACTC----------GTGCCGC------------------------CCGGGGATGTTTAT--------------------------------------------------CTCCC-TGGACCGCGCCCGCCGGAGGAGCGA-----------------TTAAAAC---CCAT---GAAT-A-CTGTTCAGTCTGAGCGT-AAG--CAAGTG---AAATCAGTT-AAAACTTTCAACAACGGATCTCTTGGTTCCGGCAT-CGATGAAGAACGCAGCGAAATGCGATAAGTAATGTGAATTGCAGAATTCCGTGAATCATCGAATCTTTGAACGCACATTGCGCCCTCTGGTATTCCGGGGGGCATGCCTGTTCGAGCGTCATTTCAA-CCCCTCAAGCCCGGCTTGTGTGATGGACGACCGTCC-C-GCCCTCCC----------CGAT-CCCGGG------------GAGGG-GGACGCGCCCGAAAAGCAGTGGCCAGGCCGCGATTCCGGCTC---CTGGGCGAATGGGC-GGCAAAAGCTC-AAATTTGAAAT--CTGGCCTCCTAC--GGGGGTCYGAGTTGTAA-TTTGTAGAGGATG-CTTCGGGTGTGGCCGC-CGTCTAAG-TTCCTTGGAACAGGACGTCAGAGA-GGGTGAGAATCCCGTCTTGGGCGGCCGGTCCGCGCCCGTGTGAAGCTCCTTCGACGAGTCGAG-TTGTTTGGGAATGCAGCTCTAAGCGGGTGGTAAATTTCATCTAAAGCTAAATACTGGTCGGAGACCGATAGCGCACAAGTAGAGTGATCGAAAGGTTAAAAGCACCTTGAAAAGGGAGTTAAACAGCACGTGAAATTGTTGAAAGGGAAGCGCTTGCGGCCAGACTC-GGGGGCGGGGTTCAGCGGGCGCTCGTCGCCCGTGCACTCCCC-GTCTCCCGGGCCAGCATCAGTTTCGACGGCCGGTCAAAGGCCTCCGGAATGTGTCGTCTCTCGGGACGTCTTATAGCCGGGGGTGCAATGCGGCCCGTCGGGACTGAGGAACGC-GCTTCGGCTCGGATGCTGGCGTAATGGCCGTAAGCGGCCCGTCTTGAAACACGGACCAAGGAGTCTAACATCCACGCGAGTGTTCGGGTGTC-AAACCCGTGCGCGCAGTGAAAGCGAACGGAGGTGGGAG-----CC-TTAGGGCGCACCATCGACCGATCCTGAAGTCTTCGGATGGATTTGAGTA-GGAGCGTGGCCGTTGGGACCCGAAAGATGGTGAACTATGCCTGAATA-GGGTG-AAGCCAGAGG-AAACTCTGGTGGAGGCTCGCAGCGG-TTCTGACGTGCAAATCGA-TCGTCAAATTTGGTAAG-CCTTCACGCGTTGGAGTA--------TGAT-TGT-ATATA-TTTTGTTGGA-TTGTT-ACTGACTT-TGTT-------TACAGGCAAACCATTGCTGGCGAGCACGGTCTCGATGGATCCGGCCAGTGAGTGATTCTACAAACCA----------AAAAAAAAAA----AAAAAAGGTCCAGAGCTTGA-GGACAGGAATGTTGACA-T-TGGGT--TTTCTCTAGCTACACTGGATCTTCTGACCTCCAATTGGAGCGTATGAACGTCTACTTCAACGAGGTGTGCACGA---CCAAGACCC---TTCCCTTCAGCAG--CATACTAACTCA-TTGGAGG------CAAAGGCCTCAAGCAAAAAATACGTTCCCCGTGCGGTTCTCGTTGATCTTGAGCCTGCTGCTCTTGATGCAGTCCG---------------------------------GCCCTTGCCCGTGCCGTCTTCGAGAAGCCTGATATTCTGCTTCTTGACGAGCCCACCAACCATCTTGACGTCAAGAACGTTGCCTGGCTCGAGCAGTACCTCACCAACTCCCCCTGCACATCCATCATCGTCTCCCACGACTCCAAGTTCCTCAACAACGTCATCCAGCACGTCATCCTCTACGACCGCTTCAAGCTCCGCCGCTACCGTGGTGACCTCACTGCTCTCGTCAAGCGTGTCCCCTCTGCTCGCTAAGCTGCCAACCATCCCTCGCCCAAGAATGAGCATCTGGTACGACACACA--------------------------AAAGAT-----------AACATGAT--------AAAGAGGAAAA-GATTATTA-GGGATAGGTGGCTGACTGG--------------ATGGATAGTGTTCTCGGTGACCAGCACGATATCGACCGTGCTAAGCATCTCGGTGTCGATGCCATGTCCTCTGACGACTTGAAGAAGCTCAACAAGAACAAGAAGCTCATCAAGAAGCTCGCTCGCAAGTACGATGCTTTCCTTGCTTCCGACGCCCTTGTCCGACAGATTCCCCGTCTCTTGGGTCCCGGTCTCTCCAAGGGTGAG-TACTCCAC-------------------TATCTATATCA------------ATCCTCAGATGGTA-TGAAGA--TAGACTAAC-GGG-------------ATAACA-GCTGGTAAATTCCCTACCCCCGT
>CBS147_66Nannizzia_fulva
CATTC-TT-GTCTAT--CTAC-CTGGTTGCCTCGGCGG-GCCGCGC-----ACTC----------GTGCCGC------------------------CCGGGGATGTTTAT--------------------------------------------------CTCCC-TGGACCGCGCCCGCCGGAGGAGCGA-----------------TTAAAAC---CCAT---GAAT-A-CTGTTCAGTCTGAGCGT-AAG--CAAGTG---AAATCAGTT-AAAACTTTCAACAACGGATCTCTTGGTTCCGGCAT-CGATGAAGAACGCAGCGAAATGCGATAAGTAATGTGAATTGCAGAATTCCGTGAATCATCGAATCTTTGAACGCACATTGCGCCCTCTGGTATTCCGGGGGGCATGCCTGTTCGAGCGTCATTTCAA-CCCCTCAAGCCCGGCTTGTGTGATGGACGACCGTCC-C-GCCCTCCC----------CGAT-CCCGGG------------GAGGG-GGACGCGCCCGAAAAGCAGTGGCCAGGCCGCGATTCCGGCTC---CTGGGCGAATGGGC-GGCAAAAGCTC-AAATTTGAAAT--CTGGCCTCCTAC--GGGGGTCCGAGTTGTAA-TTTGTAGAGGATG-CTTCGGGTGTGGCCGC-CGTCTAAG-TTCCTTGGAACAGGACGTCAGAGA-GGGTGAGAATCCCGTCTTGGGCGGCCGGTCCGCGCCCGTGTGAAGCTCCTTCGACGAGTCGAG-TTGTTTGGGAATGCAGCTCTAAGCGGGTGGTAAATTTCATCTAAAGCTAAATACTGGTCGGAGACCGATAGCGCACAAGTAGAGTGATCGAAAGGTTAAAAGCACCTTGAAAAGGGAGTTAAACAGCACGTGAAATTGTTGAAAGGGAAGCGCTTGCGGCCAGACTC-GGGGGCGGGGTTCAGCGGGCGCTCGTCGCCCGTGCACTCCCC-GTCTCCCGGGCCAGCATCAGTTTCGACGGCCGGTCAAAGGCCTCCGGAATGTGTCGTCTCTCGGGACGTCTTATAGCCGGGGGTGCAATGCGGCCCGTCGGGACTGAGGAACGC-GCTTCGGCTCGGATGCTGGCGTAATGGCCGTAAGCGGCCCGTCTTGAAACACGGACCAAGGAGTCTAACATCCACGCGAGTGTTCGGGTGTC-AAACCCGTGCGCGCAGTGAAAGCGAACGGAGGTGGGAG-----CC-TTAGGGCGCACCATCGACCGATCCTGAAGTCTTCGGATGGATTTGAGTA-GGAGCGTGGCCGTTGGGACCCGAAAGATGGTGAACTATGCCTGAATA-GGGTG-AAGCCAGAGG-AAACTCTGGTGGAGGCTCGCAGCGG-TTCTGACGTGCAAATCGA-TCGTCAAATTTGGTAAG-CCTTCACGCGTTGGAGTA--------TGAT-TGT-ATATA-TTTTGTTGGA-TTGTT-ACTGACTT-TGTT-------TACAGGCAAACCATTGCTGGCGAGCACGGTCTCGATGGATCCGGCCAGTGAGTGATTCTACAAACCA----------AAAAAAAAAA----AAAAAAGGTCCAGAGCTTGA-GGACAGGAATGTTGACA-T-TGGGT--TTTCTCTAGCTACACTGGATCTTCTGACCTCCAATTGGAGCGTATGAACGTCTACTTCAACGAGGTGTGCACGA---CCAAGACCC---TTCCCTTCAGCAG--CATACTAACTCA-TTGGAGG------CAAAGGCCTCAAGCAAAAAATACGTTCCCCGTGCGGTTCTCGTTGATCTTGAGCCTGCTGCTCTTGATGCAGTCCGTGCCGGTCTTTTGGGTCAGTTTTTCCCCCCCAAGCCCTTGCCCGTGCCGTCTTCGAGAAGCCTGATATTCTGCTTCTTGACGAGCCCACCAACCATCTCGACGTCAAGAACGTTGCCTGGCTCGAGCAGTACCTCACCAACTCCCCCTGCACATCCATCATCGTCTCCCACGACTCCAAGTTCCTCAACAACGTCATCCAGCACGTCATCCTCTACGACCGCTTCAAGCTCCGCCGCTACCGTGGCTACCTCACTGCTCTCGTCAAGCGTGTCCCCTCTGCTCGCTAAGCTGCCAACCATCCCTCGCCCAAGAATGAGCATCTGGTACGACACACA--------------------------AAAGAT-----------AACATGAT--------AAAGAGGAAAA-GATTATTA-GGGATAGGTGGCTGACTGG--------------ATGGATAGTGTTCTCGGTGACCAGCACGATATCGACCGTGCTAAGCATCTCGGTGTCGATGCCATGTCCTCTGACGACTTGAAGAAGCTCAACAAGAACAAGAAGCTCATCAAGAAGCTCGCTCGCAAGTACGATGCTTTCCTTGCTTCCGACGCCCTTGTCCGACAGATTCCCCGTCTCTTGGGTCCCGGTCTCTCCAAGGGTGAG-TACTCCAC-------------------TATCTATATCA------------ATCCTCAGATGGTA-TGAAGA--TAGACTAAC-GGG-------------ATAACA-GCTGGTAAATTCCCTACCCCCGT
>CBS156_69Microsporum_canis
CATTC-TT-GTCTAC--TGAC-CCGGTTGCCTCGGCGG-GCCGCGC-----CTGCT---------GTGCTACAGCGGCCGTTC-GGGGGGGACGC-CTGAGGG------------------------------GGACTCTTGTTT------CCTAGGCCACGCCC-CGGGCAGCGCTCGCCGGAGGATTACTCTG----------GAAAACACAC---TCTT---GAAA-GAACATACCGTCTGAGCGAGCAACGC--------AAATCAGTT-AAAACTTTCAACAACGGATCTCTTGGTTCCGGCAT-CGATGAAGAACGCAGCGAAATGCGATAAGTAATGTGAATTGCAGAATTCCGTGAATCATCGAATCTTTGAACGCACATTGCGCCCCCTGGCATTCCGGGGGGCATGCCTGTTCGAGCGTCATTTCAA-CCCCTCAAGCCCGGCTTGTGTGATGGACGACCGTCCCC-CCTCCCCAGTAA-CCACCCACCGCTTAGGGGGGTGGG-AGGGAGGG-GGACGCGCCCGAAAAGCAGTGGTCAGGCCGCGATTCCGGCTC---CTGGGCGAATGGGC-GGCAAGAGCTC-AAATTTGAAAT--CTGGCCTCCCTT-GGGGGGTCCGAGTTGTAA-TTTGTAGAGGATG-CTTCGGGTGTGGCCGC-CGTCTAAG-TTCCTTGGAACAGGACGTCGTAGA-GGGTGAGAATCCCGTCTTGGGCGGCCGGTCCGCGCCCGTGTGAAGCTCCTTCGACGAGTCGAG-TTGTTTGGGAATGCAGCTCTAAGCGGGTGGTAAATTTCATCTAAAGCTAAATACTGGCCGGAGACCGATAGCGCACAAGTAGAGTGATCGAAAGGTTAAAAGCACCTTGAAAAGGGAGTTAAACAGCACGTGAAATTGTTGAAAGGGAAGCGCTTGCGGCCAGACTCGAGGGGCGGGGTTCAGCGGGTGCGCGTCACCCGTGCACTCCCCGTCCCCCCGGGCCAGCATCAGTTTCGACGGCCGGTCAAAGGCCCCCGGAATGTGTCGTCTCTAGGGACGTCTTATAGCCGGGGGTGCAATGCGGCCCGCCGGGACTGAGGAACGC-GCTCCGGCTCGGATGCTGGCGTAATGGCCGTAAGCGGCCCGTCTTGAAACACGGACCAAGGAGTCTAACATCCACGCGAGTGTTCGGGTGTC-AAACCCGTGCGCGCAGTGAAAGCGAACGGAGGTGGGAG-----CC-CTAGGGCGCACCATCGACCGATCCTGAAGTCTTCGGATGGATTTGAGTA-GGAGCGTGGCCGTTGGGACCCGAAAGATGGTGAACTATGCCTGAATA-GGGTG-AAGCCAGAGG-AAACTCTGGTGGAGGCTCGCAGCGG-TTCTGACGTGCAAATCGA-TCGTCAAATTTGGTAAG-CATTCAACACGCCAATCA--------TGCT-TGT-ATATAGTCGTGTACGA-TCGTT-ACTGACTGAAATT------GTATAGGCAAACCATTGCTGGTGAGCATGGTCTCGATGGATCCGGCCAGTGAGTAAATCCGCAGGAGT---------CGAAG--------------------TAGGGCTCGA-GGACTCGGTTATTGACG----------TGATAATAGCTATACCGGATCTTCTGACCTCCAATTGGAGCGCATGAACGTCTACTTCAACGAGGTTGGCACAA---CCAAAGCCC---TTCTCTTCAGCAG--AATACTAACTCA-TTGGAGG------CACAGGCCTCTAGCAAAAAATACGTTCCTCGTGCTGTGCTTGTTGATCTCGAGCCCGCTGCGCTCGATGCTGTCCGTGCCGGTCCTTTCGGCCAACTTTTCCGCCCCGAGCCCTCGCCCGTGCCGTCTTCGAGAAGCCCGACATCCTCCTCCTCGACGAGCCCACCAACCATCTCGACGTCAAGAACGTCGCCTGGCTCGAGGAGTACCTCACCAACTCCCCCTGCACCTCCATCATCGTCTCCCACGACTCCAAGTTCTTGAACAACGTCATCCAGCACGTCATCCTCTACGACCGCTTCAAGCTCCGCCGCTACCGCGGTGACCTCAACGCCCTCGTCAAGCGCGTCCCCTCCGCCCGCTAAGCTGCCAACCGTTCCTCGCCCAAGAATGAGCATCTGGTACGCTTCAA---------------------------CGAGAC-------------------------AACAATAGAACAAATGCATGAGAGGGT-GAAGTGCTGACTAGAATTGGTTT-TTTTTGATATAGCGTTCTCGGTGACCAGCATGATATCGACCGTGCTAAGCATCTCGGCGTCGATGCCATGTCCTCTGACGACTTGAAGAAGCTCAACAAGAACAAGAAGCTCATCAAGAAGCTCGCACGCAAGTACGATGCTTTCCTTGCCTCTGACTCCTTGGTCCGACAGATTCCTCGTCTCCTGGGTCCCGGTCTCTCCAAGGGTAAG-TGTTAGC-----------------------TTTCTCATATTTCTCACTA-----------CCTATTT-CAA--GGTACTAACTTAA-------------CTTCTA-GCTGGTAAATTCCCTACCCCCGT
>CBS158_66Trichophyton_quinckeanum
CATTC-TT-GTCTACC-TTAC-TCGGTTGCCTCGGCGG-GCCGCGC-----TCTCT------------------------CTC-AGGAGAGCCGT-TCGGC--------------------------------GAGCCTCTCTT-------TAGTGGCTCAACGC-TGGACCGCGCCCGCCGGAGGACAGACGC--------------AAAAAAT---TCTTTCAGAAG-AGCTG-TCAGTCTGAGCGT-TAG--CAAGCA--AAAATCAGTT-AAAACTTTCAACAACGGATCTCTTGGTTCCGGCAT-CGATGAAGAACGCAGCGAAATGCGATAAGTAATGTGAATTGCAGAATTCCGTGAATCATCGAATCTTTGAACGCACATTGCGCCCCCTGGTATTCCGGGGGGCATGCCTGTTCGAGCGTCATTTCAG-CCCCTCAAGCCCGGCTTGTGTGATGGACGACCGTCC-G-GCACCCCC----------TTTC-TC-GGGG-----------GTGCG-GGACGCGCCCGAAAAGCAGTGGCCAGGCCGCGATTCCGGCTT--CCTAGGCGAATGGGC-GGCAAGAGCTC-AAATTTGAAAT--CTGGCCTCCCCC--GGGGGCCCGAGTTGTAA-TTTGCAGAGGATG-CTTCGGGTGCGGCCGC-CGTCTAAG-TTCCTTGGAACAGGACGTCAGAGA-GGGTGAGAATCCCGTCTTGGGCGGGCGGTCCGCGCCCGTGTGAAGCTCCTTCGACGAGTCGAG-TTGTTTGGGAATGCAGCTCTAAGCGGGTGGTAAATTTCATCTAAAGCTAAATATTGGCCGGAGACCGATAGCGCACAAGTAGAGTGATCGAAAGGTTAAAAGCACCTTGAAAAGGGAGTTAAACAGCACGTGAAATTGTTGAAAGGGAAGCGCTTGCGGCCAGACTC-GGGGGCGGGGTTCAGCGGGTGCTCGTCGCCCGTGTATTCCTC-GTTTCCCGGGCCAGCATCAGTTTCGACGGCCGGTCAAAGGCCCCCGGAATGTGTCGTCTCTCGGGACGTCTTATAGCCGGGGGTGCAATGCGGCCCGTCGGGACTGAGGAACGC-GCTTCGGCTCGGATGCTGGCGTAATGGCCGTAAGCGGCCCGTCTTGAAACACGGACCAAGGAGTCTAACATCCACGCGAGTGTTCGGGTGTC-AAACCCGTGCGCGCAGTGAAAGCGAACGGAGGTGGGAG-----CC-TTAGGGCGCACCATCGACCGATCCTGAAGTCTTCGGATGGATTTGAGTA-GGAGCGTGGCCGTTGGGACCCGAAAGATGGTGAACTATGCCTGAATA-GGGTG-AAGCCAGAGG-AAACTCTGGTGGAGGCTCGCAGCGG-TTCTGACGTGCAAATCGA-TCGTCAAATTTGGTGAG-CATTCACGCGTTGTAGCA--------TAAT-CGT-ATATT-TCGTGTTGAA-TTGTT-ACTGACTT-GGTT-------TACAGGCAAACCATTGCTGGTGAGCACGGTCTCGATGGATCCGGCCAGTGAGTGATTCTGCAGGA------------------A---------AATAAGTCCAGGCCTCGAGGGACTTGAACGTTGACAAC-TGGGA--TTTCTATAGCTACACCGGATCTTCTGACCTCCAATTGGAGCGCATGAATGTCTACTTCAACGAGGTGTGCACGA---CCAAGACCC---TTCCCTTCAGCAG--CATACTAACTCA-TTGGAGG------CAAAGGCCTCAAGCAAAAAATACGTTCCCCGTGCGGTTCTTGTTGATCTTGAGCCCGCCGCTCTCGATGCTGTCCGTGCCGGTCCTTTCGGTCAGCTCTTCCGCCCCGAGCCCTCGCCCGTGCCGTCTTCGAGAAGCCTGATATCCTCCTGCTCGACGAGCCCACCAACCATCTCGACGTCAAGAACGTCGCCTGGCTCGAGCAGTACCTCGTCAACTCCCCCTGCACCTCCATCATCGTCTCCCACGACTCCAAGTTCCTCAACAACGTCATCCAGCATGTCATCCTCTACGACCGCTTCAAGCTCCGCCGCTACCGTGGTGACTTGACCGCCCTCGTCAAGCGTGTCCCCTCCGCCCGCTAAGCTGCCAACCGTCCCTCGCCCAAGAATGAGCATCTGGTACGATAATGC--------------------------AAAGGC-----------GATAAGAG--------AATGATTGATG----------GAGATAAGTGGCTGACTGG--------------ATGGATAGTGTCCTTGGTGACCAGCACGATATCGACCGTGCTAAGCATCTCGGCGTCGATGCCATGTCCTCTGATGACTTGAAAAAGCTCAACAAGAACAAGAAGCTCATTAAGAAGCTCGCTCGCAAGTACGATGCTTTCCTTGCTTCTGACGCCCTTGTCCGACAGATTCCCCGTCTCTTGGGTCCCGGTCTCTCCAAGGGTAAG-TACTCT---------------------CATATTAGAAT--------------CTTTAGATATTRTCGAAGA--CAGATCGAC-TAA-TTG---------ACAATA-GCCGGTAAATTCCCTACCCCCGT
>CBS161_66Trichophyton_verrucosum
CATTC-TT-GTCTACC-TTAC-TCGGTTGCCTCGGCGG-GCCGCG-------CTCT------------------------CCC-CGGAGAGTCGT-CCGGC--------------------------------GAGCCTCTTC---------GGGGGCTTTA-GC-TGGATCGCGCCCGCCGGAGGACAGACATC--------------AAAAAA---TCTT---GAAG-AGCTG-TCAGTCTGAGCGT-TAG--CAAG-C--AAAATCAGTT-AAAACTTTCAACAACGGATCTCTTGGTTCCGGCAT-CGATGAAGAACGCAGCGAAATGCGATAAGTAATGTGAATTGCAGAATTCCGTGAATCATCGAATCTTTGAACGCACATTGCGCCCTCTGGTATTCCGGGGGGCATGCCTGTTCGAGCGTCATTTCAA-CCCCTCAAGCTCGGCTTGTGTGATGGACGACCGTCCGG--CCCCCTC----------TTTC------GG-----------GGGCG-GGACGCGCCCGAAAAGCAGTGGCCAGGCCGCGATTCCGGCTT--CCTGGGCGAATGGGC-GGCAGGAGCTC-AAATTTGAAAT--CTGACCTCCTCC--GGGGGTCCGAGTTGTAA-TTTGCAGAGGATG-CTTCGGGTGCGGCCCC-CGTCTAAG-TTCCTTGGAACAGGACGTCAGAGA-GGGTGAGAATCCCGTCTTGGGCGGGCGGCCCGCGCCCGTGTGAAGATCCTTCGACGAGTCGAG-TTGTTTGGGAATGCAGCTCTAAGCGGGTGGTAAATTTCATCTAAAGCTAAATACTGGCCGGAGACCGATAGCGCACAAGTAGAGTGATCGAAAGGTTAAAAGCACCTTGAAAAGGGAGTTAAACAGCACGTGAAATTGTTGAAAGGGAAGCGCTTGCGGCCAGACTC-GGGGGCGGGGTTCAGCGGGCGCTCGTCGCCCGTGCACTCCCC-GCGCCCCGGGCCAGCATCAGTTTCGACGGCCGGTCAAAGGCCCCCGGAATGTGTCGTCTCTAGGGACGTCTTATAGCCGGGGGTGCAATGCGGCCCGTCGGGACTGAGGAACGC-GCTCCGGCTCGGATGCTGGCGTAATGGCCGTAAGCGGCCCGTCTTGAAACACGGACCAAGGAGTCTAACATCCACGCGAGTGTTCGGGTGTC-AAACCCGTGCGCGCAGTGAAAGCGAACGGAGGTGGGAG-----CC-TTTGGGCGCACCATCGACCGATCCTGAAGTCTTCGGATGGATTTGAGTA-GGAGCGTGGCCGTTGGGACCCGAAAGATGGTGAACTATGCCTGAGTA-GGGTG-AAGCCAGAGG-AAACTCTGGTGGAGGCTCGCAGCGG-TTCTGACGTGCAAATCGA-TCGTCAAATTTGGTAAG-CATTCACGCGTTGCATCG--------TAAT-TGT-ATATC-TCGTGTCGAA-TTGTT-ACTGACTT-GATT-------TACAGGCAAACCATTGCCGGTGAGCACGGTCTCGATGGATCCGGCCAGTGAGTGATTCTGCAGGG------------------GAGG----C-AAAGT-CCCGAGTCTCGAGGGACTTGAATGTTGACAAC-TGCGA--TTTCTTTAGCTACACCGGATCTTCTGACCTCCAATTGGAGCGCATGAATGTCTACTTCAACGAGGTGTGCACGA---CCAAGACCC---TTCCCTTCAGCAG--CATACTAACTCA-TTGGAGG------CAAAGGCCTCAAGCAAAAAATACGTTCCCCGTGCGGTTCTTGTTGATCTTGAGCCCGCCGCTCTCGATGCTGTCCGTGCCGGTCCTTTCGGTCAGCTTTTCCGCCCTGAGCCCTCGCTCGTGCCGTCTTTGAGAAGCCAGACATCCTCCTGCTCGACGAACCCACCAACCATCTTGACGTCAAGAACGTCGCCTGGCTCGAGCAGTACCTCGTCAACTCCCCCTGCACATCCATCATCGTCTCTCACGACTCCAAGTTCCTCAACAATGTCATCCAGCACGTCATCCTCTACGACCGCTTCAAGCTCCGCCGCTACCGTGGTGACCTCACCGCCCTCGTCAAGCGTGTCCCCTCGGCCCGCTAAGCTGCCAACCGTCCCTCGCCCAAGAATGAGCATCTGGTACGATATTGC--------------------------AAAGGC-----------GATAAGAG--------AAAGATTAATG----------GGAATAAGTGGCTGACGGG--------------ATGGACAGTGTTCTTGGTGACCAGCACGATATCGACCGTGCTAAGCATCTCGGCGTCGATGCCATGTCCTCCGATGACCTGAAGAAGCTCAACAAGAACAAGAAGCTCATTAAGAAGCTCGCTCGCAAGTACGATGCTTTCCTTGCTTCCGACGCCCTTGTCCGACAGATTCCTCGTCTCTTGGGTCCCGGTCTCTCCAAGGGTGAG-TACTCC---------------------CATATTAGAAT--------------CTTCAGGTA----TGAAGA--CAGGTCGAC-CAACTTGC--------ACAATACGCCGGTAAATTCCCTACTCCGGT
>CBS161_69Nannizzia_incurvata
CATTC-TT-GTCTAC--TTAC-CCAGTTGCCTCGGCGG-GCCTCGC--------------------------------------------------------------------------------------------------------------------------------GCCCGCCAGAGGAGTGA-----------------TTAAAAT---CCAT---GAAT-A-CTGTTCCGTCTGAGCGT-TAG--CAAGTA---AAATCAGTT-AAAACTTTCAACAACGGATCTCTTGGTTCCGGCAT-CGATGAAGAACGCAGCGAAATGCGATAAGTAATGTGAATTGCAGAATTCCGTGAATCATCGAATCTTTGAACGCACATTGCGCCCTCTGGTATTCCGGGGGGCATGCCTGTTCGAGCGTCATTTCAA-CCCCTCAAGCGCGGCTTGTGTGATGGACGACCGTCCCC-GCCCTCCC----------CGGC-TCCCGGG-----------GAGGG-GGACGCGCCCGAAAAGCAGTGGCCAGGCCGCGATTCCGGCTC---CTGGGCGAATGGGC-GGCA-GAGCTC-AAATTTGAAAT--CTGGCCTCCTTC--GGGGGTCCGAGTTGTAA-TTTGTAGAGGATG-CTTCGGGTGTGGCCGC-CGTCTAAG-TTCCTTGGAACAGGACGTCAGAGA-GGGTGAGAATCCCGTCTTGGGCGGCTGGTCCGCGCCCGTGTGAAGCTCCTTCGACGAGTCGAG-TTGTTTGGGAATGCAGCTCTAAGCGGGTGGTAAATTTCATCTAAAGCTAAATACTGGTCGGAGACCGATAGCGCACAAGTAGAGTGATCGAAAGGTTAAAAGCACCTTGAAAAGGGAGTTAAACAGCACGTGAAATTGTTGAAAGGGAAGCGCTTGCGGCCAGACTC-GGGGGCGGGGTTCAGCGGGTGCTCGTCGCCCGTGCACTCCCC-GTCTCCCGGGCCAGCATCAGTTTCGACGGCCGGTCAAAGGCCCCCGGAATGTGTCGTCTCTCGGGACGTCTTATAGCCGGGGGTGCAATGCGGCCCGTTGGGACTGAGGAACGC-GCTTCGGCTCGGATGCTGGCATAATGGCCGTAAGCGGCCCGTCTTGAAACACGGACCAAGGAGTCTAACATCCACGCGAGTGTTCGGGTGTC-AAACCCGTGCGCGCAGTGAAAGCGAACGGAGGTGGGAG-----CC-TTAGGGCGCACCATCGACCGATCCTGAAGTCTTCGGATGGATTTGAGTA-GGAGCGTGGCCGTTGGGACCCGAAAGATGGTGAACTATGCCTGAATA-GGGTG-AAGCCAGAGG-AAACTCTGGTGGAGGCTCGCAGCGG-TTCTGACGTGCAAATCGA-TCGTCAAATTTGGTAAG-GATTCACGCGTTGGAGTA--------CGAT-TGT-ATATG-TCGTGTTGAC-TTGTT-GCTGACTT-TGTT-------TACAGGCAAACCATTGCTGGCGAGCACGGTCTCGATGGATCCGGCCAGTGAGTGATTCTCTAAATT-----------------AAAA----AGAAAAGGCCCAGAGCTCAA-GGATAGGAATGTTGACATT-TGGGC--TTTCTCTAGCTACACTGGATCTTCTGACCTCCAATTGGAGCGTATGAACGTCTACTTCAACGAGGTGTGCACGA---CCAAGACCC---TTCCCTTCAGCAG--CATACTAACTCA-TTGGAGG------CAAAGGCCTCAAGCAAAAAATACGTTCCCCGTGCGGTCCTCGTTGATCTTGAGCCCGCTGCTCTCGATGCTGTCCGTGCCGGTCCTTTTGGTCAG--------------?????????????????????????????????????????????????????????????????????????????????????????????????????????????????????????????????????????????????????????????????????????????????????????????????????????????????????????????????????????????????????????????????????????????????????????????????????????????????????????????????????????????????????????????????????????????????????????????????????????????????????????????????????????????????????????????????????????????????????????????????????????????????????????????????????????????????????????????????????????????????????????????????????????????????????????????????????????????????????????????????????????????????????????????????????????????????????????????????????????????????????????????????????????????????
>CBS167_78TAphanoascus_crassitunicatus
CACAC-GT-GTTTACT-CAAC-TTGGTTGCCTTGGTGA-GCC-------TGCCCTT----------------------------GTGGCTGCCGG--------------------------------------GGATGCCTCACG-------------GCGTCTC-GGGCTCGCGCTCACCAGTGGATC-----------------AATTGAACT---CTT-T--ATGTATACAGTCA-GTCTGAGCA--TTATGC--------AAATTAAAC-AAAACTTTCAACAACGGATCTCTTGGTTCCGGCAT-CGATGAAGAACGCAGCGAAATGCGATAAGTAATGTGAATTGCAGAATTCCGTGAATCATCGAATCTTTGAACGCACATTGCGCCCTCTGGTATTCCGGGGGGCATGCCTGTTCGAGCGTCATTGCAA-CCCCTCAAGCACGGCTTGTGAGTTGGGCCATCGTCCC------CCGT---------------------------------------GGACGGGCCTGAAATGCAGTGGCAGCACCGAG-TCCTGGTGT---CTGAGTGTATGGGC-GGCAAAAGCTC-AAATTTGAAAT--CTGGCT-CCGTT--AGGTGCCCGAGTTGTAA-TTTGTAGAGGATA-CTTCGGGTGTGGACGC-GGCATAAG-TCCCTTGGAACAGGGCGTCATAGA-GGGTGAGAATCCCGTCTTGAGTCGATTGTCCATGCCCATGCGAAGTTCCTTCGACGAGTCGAG-TTGTTTGGGAATGCAGCTCTAAGTGGGTGGTAAATTTCATCTAAAGCTAAATATTGGCCGGAGACCGATAGCGAACAAGTAGAGTGATCGAAAGGTTAAAAGCACCTTGAAAAGGGAGTTAAATAGCACGTGAAATTGTTGAAAGGGAAGCGCTTGCAACCAGACTCGGTCACAGGGGCTCAGCGGGCATGCGT-GCCCGTGTACTCCCC-TGTGTTCGGGCCAGCATCAGTTCTGGCGGTTGGTTAAAGGCCCTTGGAATGTATCGTCCTCCGGGACGTCTTATAGCCAAGGGTGTAATGCGGCCAGCCGGGACTGAGGAACGC-GCTTCGGCACGGATGCTGGCGTAATGGTTGTAAGCGACCCGTCTTGAAACACGGACCAAGGAGTCTAACATCCACGCGAGTGTTCGGGTGTC-AAACCCGTGCGCGCAGTGAAAGCGAACGGAGGTGGGAGC----CCTTTAGGGTGCACCATCGACCGATCCTGAAGTCTTCGGATGGATTTGAGTA-AGAGCGTGGCTGTTGGGACCCGAAAGATGGTGAACTATGCCTGAATA-GGGTG-AAGCCAGAGG-AAACTCTGGTGGAGGCTCGCAGCGG-TTCTGACGTGCAAATCGA-TCGTCAAATTTGGTAAGCT------AGAACACAATGGTT-----TGAT-ACT-ACTTG-------GAAT-TTCTCGACTAACGT-GACTGTGTGTGTGAAGGCAAACCATCTCTGGCGAGCATGGCCTCGATGGTTCCGGCATGTGAGTTATCT-------------------------------------GAGGACATACTCGTGCAAACATACTCTTTTAACA----------CCAGGATAGGTACGCTGGATCATCTGATCTCCAGCTCGAGCGTATGAACGTCTATTTCAATGAGGTATAGTTGTCA-ACTGGGTCT---TTTTTTGGTGTACGTCTTGCTCATATG---------CTCTTTCTAGGCTTCTGGCAAGAAATACGTTCCTCGTGCCGTCCTCGTTGATCTCGAACCCGGTACCATGGATGCCGTTCGCGCCGGTCCATTCGGCCAGCTCTTCCGTCCCGAGCTTTGGCCCGTGCCGTCTTTGAGAAGCCTGACATTCTCTTGCTCGACGAGCCCACCAACCATCTTGACGTCAAGAACGTGGCCTGGTTGGAGCAGTACCTCATCAACTCTCCCTGCACTTCCATCATCGTCTCTCACGACAGCGGTTTCTTGAACAACGTTATCCAGCACGTCATCCACTACGAGCGCTTCAAGCTCCGCCGTTATCGCGGCAACCTCACTGAGTTCGTCAAGAAGCTCCCATCGGCCCGCTAAGTTGCCCTCCGTTCCTCGCCCCGGAATGAGCATCTGGTACGCTGCACGACTC---------------GATTGCAAACGACC---------------------------------TCAAGGGATAAAGGTGGAAATTTGGCTGACAATGTGGCTGCG-----GTAAATAGTGTTCTCGGTGACCAGCACGACATTGATCGTGCCAAGCACCACGGTGTCGATGCCATGTCCTCCGATGACTTGAAGAAGTTGAACAAGAACAAGAAGCTCATCAAGAAGCTGGCTCGCAAGTACGATGCCTTCATTGCTTCCGATTCCTTGATCAAGCAGATTCCTCGTCTCTTGGGTCCCGGTCTTTCCAAAGGTTCG-TAAAGCGCAATTGA--------CAGTCCATTGCTGCGTTAT--------ACACCAAAAGGGAAATAT------CTGACTGACATTC--------GCTGTTTTCTA-GCTGGTAAATTCCCTACCCCCAT
>CBS171_64Nannizzia_gypsea
CATTC-TT-GTCTAT--TTAC-CCAGTTGCCTCGGCGG-GCCGCGC-----ACTC----------GTGCCGCGCC-------T-CGAGGAGCCGT-CCGGGGACAATCAA--------------------------------------------------CTCCC-TGGATCGCGCCCGCCGGAGGAGTGA-----------------TTAAAAT---CCAT---GAAT-A-CTGTTCCGTCTGAGCGT-TAG--CAAGTA---AAATCAGTT-AAAACTTTCAACAACGGATCTCTTGGTTCCGGCAT-CGATGAAGAACGCAGCGAAATGCGATAAGTAATGTGAATTGCAGAATTCCGTGAATCATCGAATCTTTGAACGCACATTGCGCCCTCTGGTATTCCGGGGGGCATGCCTGTTCGAGCGTCATTTCAA-CCCCTCAAGCCCGGCTTGTGTGATGGACGACCGTCC-C-GCCCTCCC----------TACT-CCAGGG------------GAGGG-GGACGCGCCCGAAAAGCAGTGGCCAGGCCGCGATTCCGGCTC---CTGGGCGAATGGGC-GGCAAAAGCTC-AAATTTGAAAT--CTGGCCTCCTAC--GGGGGTCCGAGTTGTAA-TTTGTAGAGGATG-CTTCGGGTGTGGCCGC-CGTCTAAG-TTCCTTGGAACAGGACGTCAGAGA-GGGTGAGAATCCCGTCTTGGGCGGCCGGTCCGCGCCCGTGTGAAGCTCCTTCGAAGAGTCGAG-TTGTTTGGGAATGCAGCTCTAAGCGGGTGGTAAATTTCATCTAAAGCTAAATACTGGTCGGAGACCGATAGCGCACAAGTAGAGTGATCGAAAGGTTAAAAGCACCTTGAAAAGGGAGTTAAACAGCACGTGAAATTGTTGAAAGGGAAGCGCTTGCGGCCAGACTC-GGGGGCGGGGTTCAGCGGGTGCTCGTCGCCCGTGCACTCCCC-GTCTCCCGGGCCAGCATCAGTTTCGACGGCCGGTCAAAGGCCTCCGGAATGTGTCGTCTCTCGGGACGTCTTATAGCCGGGGGTGCAATGCGGCCCGTCGGGACTGAGGAACGC-GCTTCGGCTCGGATGCTGGCGTAATGGCCGTAAGCGGCCCGTCTTGAAACACGGACCAAGGAGTCTAACATCCACGCGAGTGTTCGGGTGTC-AAACCCGTGCGCGCAGTGAAAGCGAACGGAGGTGGGAG-----CC-TTAGGGCGCACCATCGACCGATCCTGAAGTCTTCGGATGGATTTGAGTA-GGAGCGTGGCCGTTGGGACCCGAAAGATGGTGAACTATGCCTGAATA-GGGTG-AAGCCAGAGG-AAACTCTGGTGGAGGCTCGCAGCGG-TTCTGACGTGCAAATCGA-TCGTCAAATTTGGTAGG-CATCCACGCGTTGGAGTA--------CGAT-TGT-ATATA-TTATATTGGA-TTGCT-ACTGACTT-TGTG-----TGTACAGGCAAACCATTGCTGGCGAGCACGGTCTCGATGGATCCGGCCAGTAAGTGATTCTACAAGC------------------ACAA----C-AAAAGGTCCAGGGCTTGA-GGACAGGAATGTTGACA-T-TGGGC--TTTCTCTAGCTACACTGGATCTTCTGACCTCCAATTGGAGCGTATGAACGTCTACTTCAACGAGGTGTGCACGA---CCAAGACCC---TTTCCTTCAGCAG--CATACTAACTCA-TTGGAGG------CAAAGGCCTCAAGTAAAAAATACGTTCCCCGTGCCGTTCTTGTTGATCTTGAACCTGCTGCTCTCGATGCAGTCCGTGCCGGTCCTTTCGGCCAGCTCTTCCGCCCCGAGCCCTTGCCCGTGCCGTCTTCGAGAAGCCTGATATCCTCTTGCTCGACGAGCCCACCAACCATCTCGACGTCAAGAACGTCGCCTGGCTCGAGCAGTACCTCACCAACTCCCCCTGCACCTCCATCATCGTCTCCCACGACTCCAAGTTCCTCAACAACGTCATCCAGCACGTCATCCTCTATGACCGCTTCAAGCTCCGCCGCTACCGTGATGACCTCACTGCCCTCGTCAAGCGTGTCCCCTCTGCTCGCTAAGCTGCCAACCATTCCTCGCCCAAGAATGAGCATCTGGTACGACACACA--------------------------AAAGAT-----------CAAACGAT--------AAAGAGAAAGTGAACCATGAGGGGATAAGAGGCTGACRGG--------------GKGGATAGTGTTCTCGGTGACCAGCACGATATCGATCGTGCTAAGCATCTCGGTGTCGATGCCATGTCCTCTGACGACTTGAAGAAACTCAACAAGAACAAGAAGCTCATCAAGAAGCTTGCTCGCAAGTACGATGCTTTCCTTGCTTCCGACGCCCTTGTCCGACAGATTCCTCGTCTCTTGGGTCCCGGTCTCTCCAAGGGTGAG-TACTCTAC-------------------CATCTCTAGAA------------ATCTTCAGATAATA-TGAAGA--TAGGCTAAC-GGG-------------ATAACA-GCTGGTAAATTCCCCACTCCCGT
>CBS174_64TNannizzia_incurvata
CATTC-TT-GTCTAC--CCAC-CCAGTTGCCTCGGCGG-GCCGCGC--------------------------------------------------------------------------------------------------------------------------------GCCCGCCAGAGGAGTGA-----------------TTAAAAC---CTAT---GAAT-A-CTGTTCCGTCTGAGCGT-TAG--CAAGTG---AAATCAGTT-AAAACTTTCAACAACGGATCTCTTGGTTCCGGCAT-CGATGAAGAACGCAGCGAAATGCGATAAGTAATGTGAATTGCAGAATTCCGTGAATCATCGAATCTTTGAACGCACATTGCGCCCTCTGGTATTCCGGGGGGCATGCCTGTTCGAGCGTCATTTCAA-CCCCTCAAGCGCGGCTTGTGTGATGGACGACCGTCCCC-GCCCTCCC----------CGGCGTCCCGGG-----------GAGGG-GGACGCGCCCGAAAAGCAGTGGCCAGGCCGCGATTCCGGCTC---CTGGGCGAATGGGC-GGCAAGAGCTC-AAATTTGAAAT--CTGGCCTCCTTC--GGGGGTCCGAGTTGTAA-TTTGTAGAGGATG-CTTCGGGTGTGGCCGC-CGTCTAAG-TTCCTTGGAACAGGACGTCAGAGA-GGGTGAGAATCCCGTCTTGGGCGGCTGGTCCGCGCCCGTGTGAAGCTCCTTCGACGAGTCGAG-TTGTTTGGGAATGCAGCTCTAAGCGGGTGGTAAATTTCATCTAAAGCTAAATACTGGTCGGAGACCGATAGCGCACAAGTAGAGTGATCGAAAGGTTAAAAGCACCTTGAAAAGGGAGTTAAACAGCACGTGAAATTGTTGAAAGGGAAGCGCTTGCGGCCAGACTC-GGGGGCGGGGTTCAGCGGGTGCTCGTCGCCCGTGCACTCCCC-GTCTCCCGGGCCAGCATCAGTTTCGACGGCCGGTCAAAGGCCCCCGGAATGTGTCGTCTCTCGGGACGTCTTATAGCCGGGGGTGCAATGCGGCCCGTTGGGACTGAGGAACGC-GCTCCGGCTCGGATGCTGGCGTAATGGCCGTAAGCGGCCCGTCTTGAAACACGGACCAAGGAGTCTAACATCCACGCGAGTGTTCGGGTGTC-AAACCCGTGCGCGCAGTGAAAGCGAACGGAGGTGGGAG-----CC-TTAGGGCGCACCATCGACCGATCCTGAAGTCTTCGGATGGATTTGAGTA-GGAGCGTGGCCGTTGGGACCCGAAAGATGGTGAACTATGCCTGAATA-GGGTG-AAGCCAGAGG-AAACTCTGGTGGAGGCTCGCAGCGG-TTCTGACGTGCAAATCGA-TCGTCAAATTTGGTAAG-GATTCACGCGTTGGAGTA--------CGAT-TGT-ATATG-TCGTGTTGAC-TTGTT-GCTGACTT-TGTT-------TACAGGCAAACCATTGCTGGCGAGCACGGTCTCGATGGATCCGGCCAGTGAGTGATTCTCTAAATT-----------------AAAA----AGAAAAGGCCCAGAGCTCAA-GGATAGGAATGTTGACATT-TGGGC--TTTCTCTAGCTACACTGGATCTTCTGACCTCCAATTGGAGCGTATGAACGTCTACTTCAACGAGGTGTGCACGA---CCAAGACCC---TTCCCTTCAGCAG--CATACTAACTCA-TTGGAGG------CAAAGGCCTCAAGCAAAAAATACGTTCCCCGTGCGGTCCTCGTTGATCTTGAGCCCGCTGCTCTCGATGCTGTCCGTGCCGGTCCTTTTGGTCAGCTTTTCCGCCCCGAGCCCTTGCTCGTGCCGTCTTCGAGAAGCCCGACATCCTCTTGCTCGACGAGCCCACCAACCATCTTGACGTCAAGAACGTTGCCTGGCTCGAGGACTACCTCACCAACTCCCCCTGCACCTCCATCATCGTCTCCCACGACTCCAAGTTCCTCAACAACGTCATCCAGCACGTCATCCTCTACGACCGCTTCAAGCTCCGCCGCTACCGTGGTGACCTCACTGCCCTCGTCAAGCGTGTCCCCTCTGCTCGCTAAGCTGCCAACCATCCCTCGCCCAAGAATGAGCATCTGGTACGGCACGCA--------------------------AAATAT-----------GGAACGAT------------------------ATTAGGGGATAGGAGGCTGACTGG--------------ATGAATAGTGTTCTCGGTGACCAGCATGATATCGACCGTGCTAAGCATCTCGGTGTCGACGCCATGTCCTCTGACGACTTGAAGAAGCTCAACAAGAACAAGAAGCTCATCAAGAAGCTCGCTCGCAAGTACGATGCTTTCCTTGCTTCCGACGCCCTTGTCCGACAGATTCCCCGTCTCTTGGGTCCCGGTCTCTCCAAGGGTGAG-TACTCTAAC------------------TATCTTT----------------ATCTTATCATAATA-TCACGA--TTGACTAACGGGA-------------TAAACA-GCCGGTAAATTCCCTACCCCCGT
>CBS179_57Arthroderma_uncinatum
CATTC-TT-GTCTAC--TGAC-CCAGTTGCCTCGGCGC-GCCGCT------CC-------------------------------CTAGTGGACGG-TCGGAGGCC-CTTGGA----------------CCCAG-CG-----TCCA-------TGTGG-----CCC-TGGCCAGTGCGCGCCGGCGGACAGTC-----------------T-AAAA---TCTTT--ATAT--ATTG-GCCGTCTGAGCGTATAAAGC--------AAATCAATT-AAAACTTTCAACAACGGATCTCTTGGTTCCGGCAT-CGATGAAGAACGCAGCGAAATGCGATAAGTAATGTGAATTGCAGAATTCCGTGAATCATCGAATCTTTGAACGCACATTGCGCCCCCTGGTATTCCGGGGGGCATGCCTGTTCGAGCGTCATTTCAA--CCCTCAAGCCCGGCTTGTGTGATGGACGAACGTCCTG----CCTTT-------------------------------AGGGGCG-GGACGCGTCCGAAAAGCAGTGGCTAGGCCGCGACTTCGGCGC---CTGAGCGAATGGGC-GGCAAAAGCTC-AAATTTGAAAT--CTGGCT-CCTTC---GGGGTCCGAGTTGTAA-TTTGTAGAGGATG-CTTCGGGTGTGGCCAC-GACCTAAG-TTCCTTGGAACAGGACGTCATAGA-GGGTGAGAATCCCGTCTTGGGCCGTTGGTCCACGCCCGTGTGAAGCTCCTTCGACGAGTCGAG-TTGTTTGGGAATGCAGCTCTAAGCGGGTGGTAAATTTCATCTAAAGCTAAATATTGGCCGGAGACCGATAGCGCACAAGTAGAGTGATCGAAAGGTTAAAAGCACCTTGAAAAGGGAGTTAAACAGCACGTGAAATTGTTGAAAGGGAAGCGCTTGCGGCCAGACTC-GAGCGCAGGGTTCAGCGGGTGCGTGTCACCCGTGCACTCCCT-GTCGCCCGGGCCAGCATCAGTTCTAACGGCCGGTCAAAGGCCCCCGGAATGTGTCGTCTCTCGGGACGTCTTATAGCCGGGGGTGCAATGCGGCCCGTCGGGACTGAGGAACGC-GCTTCGGCTCGGATGCTGGCATAATGGCCGTAAGCGGCCCGTCTTGAAACACGGACCAAGGAGTCTAACATCCACGCGAGTGTTCGGGTGTC-AAACCCGTGCGCGCAGTGAAAGCGAACGGAGGTGGGAG-----CC-TTAGGGCGCACCATCGACCGATCCTGAAGTCTTCGGATGGATTTGAGTA-GGAGCGTGGCCGTTGGGACCCGAAAGATGGTGAACTATGCCTGAATA-GGGTG-AAGCCAGAGG-AAACTCTGGTGGAGGCTCGCAGCGG-TTCTGACGTGCAAATCGA-TCGTCAAATTTGGTAAG-CAT-CGACAAGGA-------------AACT-GAT-A-TTAG--GTG-TTCG-TCGTT-ACTAAC------A----GTCTATAGGCAAACCATTGCTGGCGAGCATGGTCTCGACGGATCCGGACAGTGAGTGAT-----------------------ACTACTGA----TGGTAG-------------AAGGATTCAGTTATTGACA---GA--------CTCTAGCTACACTGGATCTTCTGACCTCCAATTGGAGCGCATGAACGTCTATTTCAATGAGGTTGGCACGA---CCAAGACCC---TTTTCTTCGGCAG--CATACTAACTCA-TTGGAGG------CAAAGGCCTCTAGCAAAAAATACGTTCCGCGTGCGGTGCTCGTTGATCTCGAGCCTGCCGCKCTTGACGCCGTCCGTGCCGGTCCTTTCGGTCAGCTCTTCCGCCCCGAGCCCTTGCCCGTGCCGTCTTCGAGAAGCCTGACATTCTCTTGCTCGACGAGCCCACCAACCATCTCGACGTCAAGAACGTTGCCTGGCTCGAGGAATACCTCACCAACTCCCCCTGCACATCCATCATCGTCTCTCACGACTCCAAGTTCTTGAACAACGTCATCCAGCACGTCATCCTCTACGAGCGCTTCAAGCTTCGCCGCTACCGTGGTGACTTGACCGCCCTCGTCAAGCGTGTCCCATCTGCCCGCT????????????????????????????????????????????????????????????????????????????????????????????????????????????????????????????????????????????????????????????????????????????????????????????????????????????????????????????????????????????????????????????????????????????????????????????????????????????????????????????????????????????????????????????????????????????????????????????????????????????????????????????????????????????????????????????????????????????????????????????????????????????????????
>CBS180_57Arthroderma_uncinatum
CATTC-TT-GTCTAC--TGAC-CCAGTTGCCTCGGCGC-GCCGCT------CC-------------------------------CTAGTGGACGG-TCGGAGGCC-CTTGGA----------------CCCAG-CG-----TCCA-------TGTGG-----CCC-TGGCCAGTGCGCGCCGGCGGACAGTC-----------------T-AAAA---TCTTT--ATAT--ATTG-GCCGTCTGAGCGTATAAAGC--------AAATCAATT-AAAACTTTCAACAACGGATCTCTTGGTTCCGGCAT-CGATGAAGAACGCAGCGAAATGCGATAAGTAATGTGAATTGCAGAATTCCGTGAATCATCGAATCTTTGAACGCACATTGCGCCCCCTGGTATTCCGGGGGGCATGCCTGTTCGAGCGTCATTTCAA--CCCTCAAGCCCGGCTTGTGTGATGGACGAACGTCCTG----CCTTT-------------------------------AGGGGCG-GGACGCGTCCGAAAAGCAGTGGCTAGGCCGCGACTTCGGCGC---CTGAGCGAATGGGC-GGCAAAAGCTC-AAATTTGAAAT--CTGGCT-CCTTC---GGGGTCCGAGTTGTAA-TTTGTAGAGGATG-CTTCGGGTGTGGCCAC-GACTTAAG-TTCCTTGGAACAGGACGTCATAGA-GGGTGAGAATCCCGTCTTGGGCCGTTGGTCCACGCCCGTGTGAAGCTCCTTCGACGAGTCGAG-TTGTTTGGGAATGCAGCTCTAAGCGGGTGGTAAATTTCATCTAAAGCTAAATATTGGCCGGAGACCGATAGCGCACAAGTAGAGTGATCGAAAGGTTAAAAGCACCTTGAAAAGGGAGTTAAACAGCACGTGAAATTGTTGAAAGGGAAGCGCTTGCGGCCAGACTC-GAGCGCAGGGTTCAGCGGGTGCGTGTCACCCGTGCACTCCCT-GTCGCCCGGGCCAGCATCAGTTCTAACGGCCGGTCAAAGGCCCCCGGAATGTGTCGTCTCTCGGGACGTCTTATAGCCGGGGGTGCAATGCGGCCCGTCGGGACTGAGGAACGC-GCTTCGGCTCGGATGCTGGCATAATGGCCGTAAGCGGCCCGTCTTGAAACACGGACCAAGGAGTCTAACATCCACGCGAGTGTTCGGGTGTC-AAACCCGTGCGCGCAGTGAAAGCGAACGGAGGTGGGAG-----CC-TTAGGGCGCACCATCGACCGATCCTGAAGTCTTCGGATGGATTTGAGTA-GGAGCGTGGCCGTTGGGACCCGAAAGATGGTGAACTATGCCTGAATA-GGGTG-AAGCCAGAGG-AAACTCTGGTGGAGGCTCGCAGCGG-TTCTGACGTGCAAATCGA-TCGTCAAATTT????????????????????????????????????????????????????????????????????????????????????????????????????????????????????????????????????????????????????????????????????????????????????????????????????????????????????????????????????????????????????????????????????????????????????????????????????????????????????????????????????????????????????????????????????????????????????????????????????????????????????????????????????????????????????????????????????????????????????????????????????????????????????????????????????????????????????????????????????????????????????????????????????????????????????????????????????????????????????????????????????????????????????????????????????????????????????????????????????????????AAGCTGCCTACCCTTCCTCGCCCAAGAATGAGCATCTGGTACGCTTCG----------------------------AGAGAT------------ATATCAG-----GAGAGAGAGAAAGAATACGGTTGGGGGT-GGTCTGCTGACGGAATGGTTTTA---ATTCGTATAGCGTTCTCGGTGACCAGCACGATATCGATCGTGCTAAGCATCTCGGCGTCGATGCCATGTCCTCTGACGACTTGAAGAAGCTCAACAAGAACAAGAAGCTCATCAAGAAGCTCGCCCGCAAGTACGATGCTTTCCTCGCTTCCGACTCCTTGGTCCGACAGATTCCTCGTCTCTTGGATCCCGGTCTCTCCAAAGGTTAG-TAATTGC--------------------CGTCCTAGAAAACA----GCTTGTCTGCAG---TATA------------ACTAACTTGT-------------CGATTA-GCCGGTAAATTCCCTACCCCCGT
>CBS180_64Arthroderma_uncinatum
CATTC-TT-GTCTAC--TGAC-CCAGTTGCCTCGGCGC-GCCGCT------CC-------------------------------CTAGTGGACGG-TCGGAGGCC-CTTGGA----------------CCCAG-CG-----TCCA-------TGTGG-----CCC-TGGCCAGTGCGCGCCGGCGGACAGTC-----------------T-AAAA---TCTTT--ATAT--ATTG-GCCGTCTGAGCGTATAAAGC--------AAATCAATT-AAAACTTTCAACAACGGATCTCTTGGTTCCGGCAT-CGATGAAGAACGCAGCGAAATGCGATAAGTAATGTGAATTGCAGAATTCCGTGAATCATCGAATCTTTGAACGCACATTGCGCCCCCTGGTATTCCGGGGGGCATGCCTGTTCGAGCGTCATTTCAA--CCCTCAAGCCCGGCTTGTGTGATGGACGAACGTCCTG----CCTTT-------------------------------AGGGGCG-GGACGCGTCCGAAAAGCAGTGGCTAGGCCGCGACTTCGGCGC---CTGAGCGAATGGGC-GGCAAAAGCTC-AAATTTGAAAT--CTGGCT-CCTTC---GGGGTCCGAGTTGTAA-TTTGTAGAGGAKG-CTTCGGGTGTGGCCAC-GACCTAAG-TTCCTTGGAACAGGACGTCATAGA-GGGTGAGAATCCCGTCTTGGGCCGTTGGTCCACGCCCGTGTGAAGCTCCTTCGACGAGTCGAG-TTGTTTGGGAATGCAGCTCTAAGCGGGTGGTAAATTTCATCTAAAGCTAAATATTGGCCGGAGACCGATAGCGCACAAGTAGAGTGATCGAAAGGTTAAAAGCACCTTGAAAAGGGAGTTAAACAGCACGTGAAATTGTTGAAAGGGAAGCGCTTGCGGCCAGACTC-GAGCGCAGGGTTCAGCGGGTGCGTGTCACCCGTGCACTCCCT-GTCGCCCGGGCCAGCATCAGTTCTAACGGCCGGTCAAAGGCCCCCGGAATGTGTCGTCTCTCGGGACGTCTTATAGCCGGGGGTGCAATGCGGCCCGTCGGGACTGAGGAACGC-GCTTCGGCTCGGATGCTGGCATAATGGCCGTAAGCGGCCCGTCTTGAAACACGGACCAAGGAGTCTAACATCCACGCGAGTGTTCGGGTGTC-AAACCCGTGCGCGCAGTGAAAGCGAACGGAGGTGGGAG-----CC-TTAGGGCGCACCATCGACCGATCCTGAAGTCTTCGGATGGATTTGAGTA-GGAGCGTGGCCGTTGGGACCCGAAAGATGGTGAACTATGCCTGAATA-GGGTG-AAGCCAGAGG-AAACTCTGGTGGAGGCTCGCAGCGG-TTCTGACGTGCAAATCGA-TCGTCAAATTT????????????????????????????????????????????????????????????????????????????????????????????????????????????????????????????????????????????????????????????????????????????????????????????????????????????????????????????????????????????????????????????????????????????????????????????????????????????????????????????????????????????????????????????????????????????????????????????????????????????????????????????????????????????????????????????????????????????????????????????????????????????????????????????????????????????????????????????????????????????????????????????????????????????????????????????????????????????????????????????????????????????????????????????????????????????????????????????????????????????-----------------------------GAGCATCTGGTACGCTTCG----------------------------AGAGA-------------ATATCAG-----GAGAGAGAAAAAAAATACGGTGGGGGGG-GGTCTGCTGACGG-ATGGTTTTA---ATTCGTATAGCGTTCTCGGTGACCAGCACGATATCGATCGTGCTAAGCATCTCGGCGTCAATGCCATGTCCTCTGACGACTTGAAGAAGCTCAACAAGAACAAGAAGCTCATCAAGAAGCTCGCCCGCAAGTACGATGCTTTCCTCGCTTCCGACTCCTTGGTCCGACAGATTCCTCGTCTCTTGGGTCCCGGTCTCTCCAAAGGTTAG-TAATTGC--------------------CGTCCTAAGAATCA----TCTTGTCGGCAA---TATA------------ACTAACTTGT-------------CGATTA-GCCGGTAAATTCCCTACCCCCGT
>CBS182_76Trichophyton_tonsurans
CATTC-TT-GTCTACC-TTAC-TCGGTTGCCTCGGCGG-GCCGCG-------CTCT------------------------CCC-AGGAGAGCCGT-TCGGC--------------------------------GAGCCTCTCTTT-----ATAGCGGCTCAACGC-TGGACCGCGCCCGCCGGAGGACAGACGC-----------AAAAAAAAAT---TCTTTCAGAAG-AGCTG-TCAGTCTGAGCGT-TAG--CAAGCA--AAAATCAGTT-AAAACTTTCAACAACGGATCTCTTGGTTCCGGCAT-CGATGAAGAACGCAGCGAAATGCGATAAGTAATGTGAATTGCAGAATTCCGTGAATCATCGAATCTTTGAACGCACATTGCGCCCCCTGGCATTCCGGGGGGCATGCCTGTTCGAGCGTCATTTCAG-CCCCTCAAGCCCGGCTTGTGTGATGGACGACCGTCC-G-GCGCCCCC----------GTCT-CT-GGGG-----------GTGCG-GGACGCGCCCGAAAAGCAGTGGCCAGGCCGCGATTCCGGCTT--TCTAGGCGAATGGGC-GGCAAGAGCTC-AAATTTGAAAT--CTGGCCTCCCCC--GGGGGCCCGAGTTGTAA-TTTGCAGAGGATG-TTTCGGGTGCGGCCGC-CGTCTAAG-TTCCTTGGAACAGGACGTCAGAGA-GGGTGAGAATCCCGTCTTGGGCGGGCGGTCCGCGCCCGTGTGAAGCTCCTTCGACGAGTCGAG-TTGTTTGGGAATGCAGCTCTAAGCGGGTGGTAAATTTCATCTAAAGCTAAATATTGGCCGGAGACCGATAGCGCACAAGTAGAGTGATCGAAAGGTTAAAAGCACCTTGAAAAGGGAGTTAAACAGCACGTGAAATTGTTGAAAGGGAAGCGCTTGCGGCCAGACTC-GGGGGCGGGGTTCAGCGGGTGCTCGTCGCCCGTGTATTCCTC-GTTTCCCGGGCCAGCATCAGTTTCGACGGCCGGTCAAAGGCCCCCGGAATGTGTCGTCTCTCGGGACGTCTTATAGCCGGGGGTGCAATGCGGCCCGTCGGGACTGAGGAACGC-GCTCCGGCTCGGATGCTGGCGTAATGGCCGTAAGCGGCCCGTCTTGAAACACGGACCAAGGAGTCTAACATCCACGCGAGTGTTCGGGTGTC-AAACCCGTGCGCGCAGTGAAAGCGAACGGAGGTGGGAG-----CC-CTAGGGCGCACCATCGACCGATCCTGAAGTCTTCGGATGGATTTGAGTA-GGAGCGTGGCCGTTGGGACCCGAAAGATGGTGAACTATGCCTGAATA-GGGTG-AAGCCAGAGG-AAACTCTGGTGGGGGCTCGCAGCGG-TTCTGACGTGCAAATCGA-TCGTCAAATTT????????????????????????????????????????????????????????????????????????????????????????????????????????????????????????????????????????????????????????????????????????????????????????????????????????????????????????????????????????????????????????????????????????????????????????????????????????????????????????????????????????????????????????????????????????????????????????????????????????????????????????????????????????????????????????????????????????????????????????????????????????????????????????????????????????????????????????????????????????????????????????????????????????????????????????????????????????????????????????????????????????????????????????????????????????????????????????????????????????????AAGCTGCCAACCGTCCCTCGCCCAAGAATGAGCATCTGGTACGATAATGC--------------------------AAAGGC-----------GATAAGAG--------AAAGATTGATA----------GGGATAAGTGACTGACTGG--------------ATGGATAGTGTCCTTGGTGACCAGCACGATATCGACCGTGCTAAGCATCTCGGCGTCGATGCCATGTCCTCCGATGACTTGAAGAAGCTCAACAAGAACAAGAAGCTCATTAAGAAGCTCGCTCGCAAGTACGATGCTTTCCTTGCTTCCGATGCCCTTGTCCGACAGATTCCCCGTCTCTTGGGTCCCGGTCTCTCCAAGGGTGAG-TACCCT---------------------CATATTAGAAT--------------CTTCAGATATTGTTGAAGA--CAGATCGAC-TAA-TTG---------ACAATA-GCCGGTAAATTCCCTACCCCCGT
>CBS187_61TCtenomyces_serratus
CATTC-GT-GTCTAC--CGAC-CCAGTTGCCTCGGCGG-GCCGCG------CCGC--------------------------------AAGGCCGG-CCGGGGGGAGTCTCTCC-------------------------------------------------CCT-CAGTCCGCGCCCGCCGATGGACCTCT-----------------TAAAAT-----CTG--ATAT-TTTTG-GCTGTCTGAGCGT-TAAAGC--------AAATCAGTT-AAAACTTTCAACAACGGATCTCTTGGTTCCGGCAT-CGATGAAGAACGCAGCGAAATGCGATAAGTAATGTGAATTGCAGAATTCCGTGAATCATCGAATCTTTGAACGCACATTGCGCCCTCTGGTATTCCGGGGGGCATGCCTGTTCGAGCGTCATTTCAA--CCTTCAAGCCCGGCTTGTGTGATGGGTGACCGTCCCT----CCTCT---------------------------------CGGCG-GGACGCGCCCGAAATGCAGTGGCTAGACCGCGATTCCGGCGT---CTGAGCGAATGGGC-GGCAAAAGCTC-AAATTTGAAAT--CTGGCC-CTTTC---AGGGTCCGAGTTGTAA-TTTGCAGAGGATG-CTTCGGGTGCGGCCCC-GGCCTAAG-TTCCTTGGAACAGGACGTCATAGA-GGGTGAGAATCCCGTCTTTGGTCGTCGGCCCGCGCCCGTGTGAAGCTCCTTCGAAGAGTCGAG-TTGTTTGGGAATGCAGCTCTAAGCGGGTGGTAAATTTCATCTAAAGCTAAATATTGGCCGGAGACCGATAGCGCACAAGTAGAGTGATCGAAAGGTTAAAAGCACCTTGAAAAGGGAGTTAAACAGCACGTGAAATTGTTGAAAGGGAAGCGCTTGCGGCCAGACTC-GGGTGCGGGGTTCAGCGGACGCGTGTCGTCCGTGCACTCCCC-GTTTCCCGGGCCAGCATCAGTTTCGACGGCCGGTCAAAGGCCTCTGGAATGTGTCGTCTCTCGGGACGTCTTATAGCCAGAGGTGCAATGCGGCCTGTTGGGACTGAGGAACGC-GCTTCGGCTCGGATGCTGGCATAATGGCCGTAAGCGGCCCGTCTTGAAACACGGACCAAGGAGTCTAACATCCACGCGAGTGTTCGGGTGTC-AAACCCGTGCGCGCAGTGAAAGCGAACGGAGGTGGGAG-----CC-TTAGGGCGCACCATCGACCGATCCTGAAGTCTTCGGATGGATTTGAGTA-GGAGCGTGGCCGTTGGGACCCGAAAGATGGTGAACTATGCCTGAATA-GGGTG-AAGCCAGAGG-AAACTCTGGTGGAGGCTCGCAGCGGTTTCTGACGTGCAAATCGATTCGTCAAATTTGGTAAG-CAT-----------------------CATT-GAGCAGGTGACTTTCGTCGA-CGTGT-ACTGACAT---------GGCAACAGGCAAACCATTTCTGGCGAGCACGGTCTCGATGGCTCCGGCCAGTAAGTTTTTGCACCTCAGCATCATCCCACCA-----------------------------------------CAATTAACA---GGGGT--------TAGCTACACTGGTTCCTCCGACCTTCAATTGGAGCGCATGAACGTCTACTTCAACGAGGTGAGTACAGCAAA-----------GTTCTCAGGGATGCTGATTTATGCTTA-TCATCAAA-TTTTGCAAGGCCTCTGGCAAGAAATACGTTCCCCGTGCCGTTCTCGTCGATCTCGAGCCCGCTGCCCTCGATGCCGTCCGCGCCGGTCCTTTCGGTCAGCTCTTCCGCCCAGAGCTCTCGCTCGTGCCGTCTTCGAAGAGCCTGACATCCTCTTGCTCGATGAGCCCACCAACCATCTTGACGTCAAGAACGTTGCCTGGTTGGAGCAGTACCTCATCAACTCTCCCTGCACTTCCATCATCGTCTCCCACGACTCTGGTTTCTTGAACAATGTCATCCAGCACGTCATCCACTACGAACGCTTCAAGCTCCGTCGCTACCGCGGTAACTTGACCGAGTTCGTCAAGCGTCTCCCATCTGCCCGCT????????????????????????????????????????????????????????????????????????????????????????????????????????????????????????????????????????????????????????????????????????????????????????????????????????????????????????????????????????????????????????????????????????????????????????????????????????????????????????????????????????????????????????????????????????????????????????????????????????????????????????????????????????????????????????????????????????????????????????????????????????????????????
>CBS191_57Microsporum_canis
[truncated: 446,075 more chars]
