# Supplementary material for: ﻿Culturable fungi from urban soils in China II, with the description of 18 novel species in Ascomycota (Dothideomycetes, Eurotiomycetes, Leotiomycetes and Sordariomycetes)
Source: MycoKeys. 2023 Jun 29;98:167–220. doi: 10.3897/mycokeys.98.102816 (PMC10326621; doi:10.3897/mycokeys.98.102816)
Supplement: Supplementary material 3 — The concatenated sequences dataset [file mycokeys-98-167-s003.zip › 102816_0R-2-A_Data_S4._Figure_8._ITS+TUB+CaM+RPB2.fas]

>CGMCC3.20782TTalaromyces_guiyangensis
CC-GTGTTTACT-GTTACCGCG-TTGCCTCGGCGGGCCCACTGGGG---CCTGGCCCCGGTCGC-CGGGGGGCTTC--TGCCCCCGGGCCCGCGCCCGCCGACGCA-CCCT-CGAACCCTG-TCTGAACAGTGAGTCTGAGTGAGAG-ATACAATCATTAAAACTTTCAACAACGGATCTCTTGGTTCCGGCATCGATGAAGAACGCAGCGAAATGCGATAAGTAATGTGAATTGCAGAATTCCGTGAATCATCGAATCTTTGAACGCACATTGCGCCCCCTGGCATTCCGGGGGGCATGCCTGTCCGAGCGTCATTTC-TGCCCTCCAGCACGGC-TGGGTGTTGGGTGCTGTCCCCCC-GGGGACACGCCCCAAAAGCAGTGGCGGCGCCGCGTCGGGTCCTCGAGCGTATGGGGC-TCTGTCACCCGCTCGGG-AGGGACTCGGTCGGCGCTGGCAAACCATCTCTGGCGAGCACGGTCTCGATGGCTCCGGAATGTGAGTGATA-CGTGATTG--TCAAAA-TTCGAAGAAC----------------CAA--CCCTGAT--------CGTCCCCAGTTACAATGGCTCCTCCGACCTCCAGTTGGAGCGTATGAACGTCTACTTCAACGAGGTGCGT-GTAATCT-GCCC-------------CATGACAT-----------TCGGATAT-ATACTCATAG-----TGTATAGGCTAGCGGTAACAAGTACGTCCCCCGTGCCGTCCTCGTCGATTTGGAGCCTGGCACCATGGACGCCGTCCGCTCCGGTCCCTTCGGTCAGCTCTTCCGACAAGGATGGTGATGGTGAGTGAC--------CCGACACCACAACGATCGAAAC------------------TAGTCGATAG--------------TCGATACA---GCG-GT---CTT-TTCG--ATATTTCTTGG--------------GCTATGGCTGATCT-TTTAAT------TTTGTTCAGGCCAAATCACCACCAAGGAACTGGGCACCGTCATGCGTTCCCTCGGCCAGAACCCCTCCGAATCCGAACTGCAGGACATGATCAACGAGGTCGATGCTGACAACAACGGCACAATCGATTTCCCGGGTATGACGA-TTATGCCTTTG---------------------AGTATTCTGGATTTC---------GGAGGCTG--ACTG-GTG-C-AGAATTCTTGACCATGATGGCCCGCAAGATGAAGGACACCGACTCGGAGGAGGAAATCCGCGAGGCCTTCAAGGTCTTTGACCGCGACAACAACGGGTTCATCTCGGCCGCTCCAAGGCAGGTGTCTCTCAGGTGCTCAGTAGATACACCTTTGCTTCTAGTTTATCGCATTTGCGACGCACCAATACGCCAATTGGTCGAGACGGAAAAATCGCCAAGCCTCGACAGCTGCACAATACTCACTGGGGTCTTGTCTGTCCAGCTGAAACTCCTGAAGGCCAGGCTTGTGGACTGGTTAAGAACTTGTCACTGATGTGCACCATCACTGTTGGTTCGCCTAGCGAACCTATCGTTCAATTTATGCTTCAACGAAATATGGAAGTCCTCGAAGAATTTGAGCCGTTGGTTACACCTGATGTTACTAAAGTGTTTGTCAACGGTGTCTGGGTTGGTGTGCATCGTGATCCTACGCATTTAGTCAACGTTGTTCAGACGCTCCGTCGACGGAACATGATCTCGCACGAAGTGAGCTTGGTTCGCGACATTCGTGACCGCGAGTTTCAGATTTTCACGGATGCTGGGCGAGTGTGTCGACCTCTCTTTGTGATTGACAATGATCCAAGGAGTGAAAACAGCGGGTCCCTTGTACTTAACAAAGAACACATCCGCAAACTCGAGGCGGATCGCGAGCTTCCGGCGGACCTTGACCCAGAGGAGCGCCGTGAACAGTTCTACGGATGGGAAGGTCTCGTCAAGTCAGGTGTGATTGAAT
>GZUIFR21.891Talaromyces_guiyangensis
CC-GTGTTTACT-GTTACCGCG-TTGCCTCGGCGGGCCCACTGGGG---CCTGGCCCCGGTCGC-CGGGGGGCTTC--TGCCCCCGGGCCCGCGCCCGCCGACGCA-CCCT-CGAACCCTG-TCTGAACAGTGAGTCTGAGTGAGAG-ATACAATCATTAAAACTTTCAACAACGGATCTCTTGGTTCCGGCATCGATGAAGAACGCAGCGAAATGCGATAAGTAATGTGAATTGCAGAATTCCGTGAATCATCGAATCTTTGAACGCACATTGCGCCCCCTGGCATTCCGGGGGGCATGCCTGTCCGAGCGTCATTTC-TGCCCTCCAGCACGGC-TGGGTGTTGGGTGCTGTCCCCCC-GGGGACACGCCCCAAAAGCAGTGGCGGCGCCGCGTCGGGTCCTCGAGCGTATGGGGC-TCTGTCACCCGCTCGGG-AGGGACTCGGTCGGCGCTGGCAAACCATCTCTGGCGAGCACGGTCTCGATGGCTCCGGAATGTGAGTGATA-CGTGATTG--TCAAAA-TTCGAAGAAC----------------CAA--CCCTGAT--------CGTCCCCAGTTACAATGGCTCCTCCGACCTCCAGTTGGAGCGTATGAACGTCTACTTCAACGAGGTGCGT-GTAATCT-GCCC-------------CATGACAT-----------TCGGATAT-ATACTCATAG-----TGTATAGGCTAGCGGTAACAAGTACGTCCCCCGTGCCGTCCTCGTCGATTTGGAGCCTGGCACCATGGACGCCGTCCGCTCCGGTCCCTTCGGTCAGCTCTTCCGACAAGGATGGTGATGGTGAGTGAC--------CCGACACCACAACGATCGAAAC------------------TAGTCGATAG--------------TCGATACA---GCG-GT---CTT-TTCG--ATATTTCTTGG--------------GCTATGGCTGATCT-TTTAAT------TTTGTTCAGGCCAAATCACCACCAAGGAACTGGGCACCGTCATGCGTTCCCTCGGCCAGAACCCCTCCGAATCCGAACTGCAGGACATGATCAACGAGGTCGATGCTGACAACAACGGCACAATCGATTTCCCGGGTATGACGA-TTATGCCTTTG---------------------AGTATTCTGGATTTC---------GGAGGCTG--ACTG-GTG-C-AGAATTCTTGACCATGATGGCCCGCAAGATGAAGGACACCGACTCGGAGGAGGAAATCCGCGAGGCCTTCAAGGTCTTTGACCGCGACAACAACGGGTTCATCTCGGCCGCTCCAAGGCAGGTGTCTCTCAGGTGCTCAGTAGATACACCTTTGCTTCTAGTTTATCGCATTTGCGACGCACCAATACGCCAATTGGTCGAGACGGAAAAATCGCCAAGCCTCGACAGCTGCACAATACTCACTGGGGTCTTGTCTGTCCAGCTGAAACTCCTGAAGGCCAGGCTTGTGGACTGGTTAAGAACTTGTCACTGATGTGCACCATCACTGTTGGTTCGCCTAGCGAACCTATCGTTCAATTTATGCTTCAACGAAATATGGAAGTCCTCGAAGAATTTGAGCCGTTGGTTACACCTGATGTTACTAAAGTGTTTGTCAACGGTGTCTGGGTTGGTGTGCATCGTGATCCTACGCATTTAGTCAACGTTGTTCAGACGCTCCGTCGACGGAACATGATCTCGCACGAAGTGAGCTTGGTTCGCGACATTCGTGACCGCGAGTTTCAGATTTTCACGGATGCTGGGCGAGTGTGTCGACCTCTCTTTGTGATTGACAATGATCCAAGGAGTGAAAACAGCGGGTCCCTTGTACTTAACAAAGAACACATCCGCAAACTCGAGGCGGATCGCGAGCTTCCGGCGGACCTTGACCCAGAGGAGCGCCGTGAACAGTTCTACGGATGGGAAGGTCTCGTCAAGTCAGGTGTGATTGAAT
>CGMCC3.20785TTalaromyces_paecilomycetoides
CC-GTGTCGATT-GTGTCCCTG-TTGCTTCGGCGGGCCCACTGGGC---CCTG--CCCGGTCGC-CTGGGGGTGTC-TTGCCCCCGGGCCCGTGTCCGCCGGAGAG-CTCT-GGAACCCTG-TGTGAATTGGACGTCTGAGTGAGGG-ATTAAATCATTAAAACTTTCAACAACGGATCTCTTGGTTCCGGCATCGATGAAGAACGCAGCGAAATGCGATAAGTAATGTGAATTGCAGAATTCCGTGAATCATCGAATCTTTGAACGCACATTGCGCCCCCTGGCATTCCGGGGGGCATGCCTGTCCGAGCGTCATTTC-TCCCCTCAAGCACGGCTTGTGTGTTGGGCGCTGTCCCCCCTGGGGACACGCCCGAAAGGCAGTGGCGGCGCTACGTCAGGTCCTCGAGCGTATGGGGC-ATTGTCACTCGCTCGGG-AGGGACCT-GCGGGCGCTGGCAAACCATCTCCGGCGAACACGGCCTTGATGGCACCGGTCTGTGAGTGATA-CACGACTG--T-CCAA-TGGCAGAGAA----------------CGGTTGTCTGACCAATTCCTCCCCCGCAGTTACAATGGCTCCTCCGATCTCCAGTTGGAGCGTATGAACGTCTACTTCAACGAGGTGTGT-TTACAAGGAATT-------------GGCGAGAC---------GAAAGAAGAT-ATACTCATCT-----CAGATAGGCCAGCGGCAACAAGTATGTTCCTCGTGCGGTTCTGGTCGACTTGGAGCCTGGTACCATGGATGCCGTACGCGCTGGTCCGTTCGGTCAGCTTTTCCGACAAAGATGGTGATGGTGAGTCGA---------CAACTC--------TGGAC--------------------------TTTC--------------GCGGCGTC---GCG------CTA-GCTC----ATAACTCGG--------------ATCGGGGCTGATAT-TCTTCTGTCGT-TTGCTTCAGGACAAATCACAACTAAGGAGCTGGGGACTGTCATGCGTTCTCTTGGTCAAAACCCTTCGGAATCCGAACTCCAGGACATGATCAACGAGGTTGATGCTGATAACAACGGCACAATCGATTTCCCTGGTATGGCTT-CTATTCTAGGG--------------------GATTTCTTTTTGGTGA---------TTTGGCTG--ATTT-TCA-A-AGAATTTTTGACCATGATGGCCCGCAAGATGAAGGACACCGACTCGGAGGAGGAAATCCGGGAGGCCTTCAAGGTCTTTGATCGTGACAACAATGGGTTTATCTCCGCTGCTCGAAGGCAGGAGTTTCCCAGGTGCTCAGTCGATACACTTATTCTTCTACCTTGTCACATTTACGGCGTACCAATACACCGATTGGGCGAGATGGTAAAATTGCTAAACCCCGGCAGCTGCACAATACTCACTGGGGTCTGGTGTGTCCCGCTGAAACTCCCGAAGGTCAGGCTTGTGGTCTGGTCAAGAACTTGGCACTGATGTGCTCCATAACTGTCGGTTCACCTAGCGAGCCTATCGTTGACTTCATGATCCAGCGGAATATGGAAGTACTTGAAGAGTTTGAGCCACTAGTCACCCCTAATGCCACCAAGGTATTCGTCAACGGCGTCTGGGTTGGTGTGCATCGTGATCCTGCGCATTTGGTCAGCACTGTTCAGTCCCTTCGTCGACGGAACATGATCTCTCACGAAGTCAGCTTGGTCCGCGACATTCGTGATAGAGAGTTCAAGATTTTCACCGATGCTGGCCGTGTCTGCCGACCGCTCTTTGTCATAGATAATGATCCAAGGAGTGAGAATTGCGGTTCCCTGGTGCTCAACAAAGATCATATTCGCAAGCTTGAAGCGGATCGCGAGCTTCCTACAGATCTCGACCCGGAGGAGCGTAGAGAACAGTATTACGGATGGGAAGGTTTGGTCAAATCGGGTGTGATTGAGT
>GZUIFR21.895Talaromyces_paecilomycetoides
CC-GTGTCGATT-GTGTCCCTG-TTGCTTCGGCGGGCCCACTGGGC---CCTG--CCCGGTCGC-CTGGGGGTGTC-TTGCCCCCGGGCCCGTGTCCGCCGGAGAG-CTCT-GGAACCCTG-TGTGAATTGGACGTCTGAGTGAGGG-ATTAAATCATTAAAACTTTCAACAACGGATCTCTTGGTTCCGGCATCGATGAAGAACGCAGCGAAATGCGATAAGTAATGTGAATTGCAGAATTCCGTGAATCATCGAATCTTTGAACGCACATTGCGCCCCCTGGCATTCCGGGGGGCATGCCTGTCCGAGCGTCATTTC-TCCCCTCAAGCACGGCTTGTGTGTTGGGCGCTGTCCCCCCTGGGGACACGCCCGAAAGGCAGTGGCGGCGCTACGTCAGGTCCTCGAGCGTATGGGGC-ATTGTCACTCGCTCGGG-AGGGACCT-GCGGGCGCTGGCAAACCATCTCCGGCGAACACGGCCTTGATGGCACCGGTCTGTGAGTGATA-CACGACTG--T-CCAA-TGGCAGAGAA----------------CGGTTGTCTGACCAATTCCTCCCCCGCAGTTACAATGGCTCCTCCGATCTCCAGTTGGAGCGTATGAACGTCTACTTCAACGAGGTGTGT-TTACAAGGAATT-------------GGCGAGAC---------GAAAGAAGAT-ATACTCATCT-----CAGATAGGCCAGCGGCAACAAGTATGTTCCTCGTGCGGTTCTGGTCGACTTGGAGCCTGGTACCATGGATGCCGTACGCGCTGGTCCGTTCGGTCAGCTTTTCCGACAAAGATGGTGATGGTGAGTCGA---------CAACTC--------TGGAC--------------------------TTTC--------------GCGGCGTC---GCG------CTA-GCTC----ATAACTCGG--------------ATCGGGGCTGATAT-TCTTCTGTCGT-TTGCTTCAGGACAAATCACAACTAAGGAGCTGGGGACTGTCATGCGTTCTCTTGGTCAAAACCCTTCGGAATCCGAACTCCAGGACATGATCAACGAGGTTGATGCTGATAACAACGGCACAATCGATTTCCCTGGTATGGCTT-CTATTCTAGGG--------------------GATTTCTTTTTGGTGA---------TTTGGCTG--ATTT-TCA-A-AGAATTTTTGACCATGATGGCCCGCAAGATGAAGGACACCGACTCGGAGGAGGAAATCCGGGAGGCCTTCAAGGTCTTTGATCGTGACAACAATGGGTTTATCTCCGCTGCTCGAAGGCAGGAGTTTCCCAGGTGCTCAGTCGATACACTTATTCTTCTACCTTGTCACATTTACGGCGTACCAATACACCGATTGGGCGAGATGGTAAAATTGCTAAACCCCGGCAGCTGCACAATACTCACTGGGGTCTGGTGTGTCCCGCTGAAACTCCCGAAGGTCAGGCTTGTGGTCTGGTCAAGAACTTGGCACTGATGTGCTCCATAACTGTCGGTTCACCTAGCGAGCCTATCGTTGACTTCATGATCCAGCGGAATATGGAAGTACTTGAAGAGTTTGAGCCACTAGTCACCCCTAATGCCACCAAGGTATTCGTCAACGGCGTCTGGGTTGGTGTGCATCGTGATCCTGCGCATTTGGTCAGCACTGTTCAGTCCCTTCGTCGACGGAACATGATCTCTCACGAAGTCAGCTTGGTCCGCGACATTCGTGATAGAGAGTTCAAGATTTTCACCGATGCTGGCCGTGTCTGCCGACCGCTCTTTGTCATAGATAATGATCCAAGGAGTGAGAATTGCGGTTCCCTGGTGCTCAACAAAGATCATATTCGCAAGCTTGAAGCGGATCGCGAGCTTCCTACAGATCTCGACCCGGAGGAGCGTAGAGAACAGTATTACGGATGGGAAGGTTTGGTCAAATCGGGTGTGATTGAGT
>GZUIFR21.896Talaromyces_paecilomycetoides
CC-GTGTCGATT-GTGTCCCTG-TTGCTTCGGCGGGCCCACTGGGC---CCTG--CCCGGTCGC-CTGGGGGTGTC-TTGCCCCCGGGCCCGTGTCCGCCGGAGAG-CTCT-GGAACCCTG-TGTGAATTGGACGTCTGAGTGAGGG-ATTAAATCATTAAAACTTTCAACAACGGATCTCTTGGTTCCGGCATCGATGAAGAACGCAGCGAAATGCGATAAGTAATGTGAATTGCAGAATTCCGTGAATCATCGAATCTTTGAACGCACATTGCGCCCCCTGGCATTCCGGGGGGCATGCCTGTCCGAGCGTCATTTC-TCCCCTCAAGCACGGCTTGTGTGTTGGGCGCTGTCCCCCCTGGGGACACGCCCGAAAGGCAGTGGCGGCGCTACGTCAGGTCCTCGAGCGTATGGGGC-ATTGTCACTCGCTCGGG-AGGGACCT-GCGGGCGCTGGCAAACCATCTCCGGCGAACACGGCCTTGATGGCACCGGTCTGTGAGTGATA-CACGACTG--T-CCAA-TGGCAGAGAA----------------CGGTTGTCTGACCAATTCCTCCCCCGCAGTTACAATGGCTCCTCCGATCTCCAGTTGGAGCGTATGAACGTCTACTTCAACGAGGTGTGT-TTACAAGGAATT-------------GGCGAGAC---------GAAAGAAGAT-ATACTCATCT-----CAGATAGGCCAGCGGCAACAAGTATGTTCCTCGTGCGGTTCTGGTCGACTTGGAGCCTGGTACCATGGATGCCGTACGCGCTGGTCCGTTCGGTCAGCTTTTCCGACAAAGATGGTGATGGTGAGTCGA---------CAACTC--------TGGAC--------------------------TTTC--------------GCGGCGTC---GCG------CTA-GCTC----ATAACTCGG--------------ATCGGGGCTGATAT-TCTTCTGTCGT-TTGCTTCAGGACAAATCACAACTAAGGAGCTGGGGACTGTCATGCGTTCTCTTGGTCAAAACCCTTCGGAATCCGAACTCCAGGACATGATCAACGAGGTTGATGCTGATAACAACGGCACAATCGATTTCCCTGGTATGGCTT-CTATTCTAGGG--------------------GATTTCTTTTTGGTGA---------TTTGGCTG--ATTT-TCA-A-AGAATTTTTGACCATGATGGCCCGCAAGATGAAGGACACCGACTCGGAGGAGGAAATCCGGGAGGCCTTCAAGGTCTTTGATCGTGACAACAATGGGTTTATCTCCGCTGCTCGAAGGCAGGAGTTTCCCAGGTGCTCAGTCGATACACTTATTCTTCTACCTTGTCACATTTACGGCGTACCAATACACCGATTGGGCGAGATGGTAAAATTGCTAAACCCCGGCAGCTGCACAATACTCACTGGGGTCTGGTGTGTCCCGCTGAAACTCCCGAAGGTCAGGCTTGTGGTCTGGTCAAGAACTTGGCACTGATGTGCTCCATAACTGTCGGTTCACCTAGCGAGCCTATCGTTGACTTCATGATCCAGCGGAATATGGAAGTACTTGAAGAGTTTGAGCCACTAGTCACCCCTAATGCCACCAAGGTATTCGTCAACGGCGTCTGGGTTGGTGTGCATCGTGATCCTGCGCATTTGGTCAGCACTGTTCAGTCCCTTCGTCGACGGAACATGATCTCTCACGAAGTCAGCTTGGTCCGCGACATTCGTGATAGAGAGTTCAAGATTTTCACCGATGCTGGCCGTGTCTGCCGACCGCTCTTTGTCATAGATAATGATCCAAGGAGTGAGAATTGCGGTTCCCTGGTGCTCAACAAAGATCATATTCGCAAGCTTGAAGCGGATCGCGAGCTTCCTACAGATCTCGACCCGGAGGAGCGTAGAGAACAGTATTACGGATGGGAAGGTTTGGTCAAATCGGGTGTGATTGAGT
>GZUIFR21.897Talaromyces_paecilomycetoides
CC-GTGTCGATT-GTGTCCCTG-TTGCTTCGGCGGGCCCACTGGGC---CCTG--CCCGGTCGC-CTGGGGGTGTC-TTGCCCCCGGGCCCGTGTCCGCCGGAGAG-CTCT-GGAACCCTG-TGTGAATTGGACGTCTGAGTGAGGG-ATTAAATCATTAAAACTTTCAACAACGGATCTCTTGGTTCCGGCATCGATGAAGAACGCAGCGAAATGCGATAAGTAATGTGAATTGCAGAATTCCGTGAATCATCGAATCTTTGAACGCACATTGCGCCCCCTGGCATTCCGGGGGGCATGCCTGTCCGAGCGTCATTTC-TCCCCTCAAGCACGGCTTGTGTGTTGGGCGCTGTCCCCCCTGGGGACACGCCCGAAAGGCAGTGGCGGCGCTACGTCAGGTCCTCGAGCGTATGGGGC-ATTGTCACTCGCTCGGG-AGGGACCT-GCGGGCGCTGGCAAACCATCTCCGGCGAACACGGCCTTGATGGCACCGGTCTGTGAGTGATA-CACGACTG--T-CCAA-TGGCAGAGAA----------------CGGTTGTCTGACCAATTCCTCCCCCGCAGTTACAATGGCTCCTCCGATCTCCAGTTGGAGCGTATGAACGTCTACTTCAACGAGGTGTGT-TTACAAGGAATT-------------GGCGAGAC---------GAAAGAAGAT-ATACTCATCT-----CAGATAGGCCAGCGGCAACAAGTATGTTCCTCGTGCGGTTCTGGTCGACTTGGAGCCTGGTACCATGGATGCCGTACGCGCTGGTCCGTTCGGTCAGCTTTTCCGACAAAGATGGTGATGGTGAGTCGA---------CAACTC--------TGGAC--------------------------TTTC--------------GCGGCGTC---GCG------CTA-GCTC----ATAACTCGG--------------ATCGGGGCTGATAT-TCTTCTGTCGT-TTGCTTCAGGACAAATCACAACTAAGGAGCTGGGGACTGTCATGCGTTCTCTTGGTCAAAACCCTTCGGAATCCGAACTCCAGGACATGATCAACGAGGTTGATGCTGATAACAACGGCACAATCGATTTCCCTGGTATGGCTT-CTATTCTAGGG--------------------GATTTCTTTTTGGTGA---------TTTGGCTG--ATTT-TCA-A-AGAATTTTTGACCATGATGGCCCGCAAGATGAAGGACACCGACTCGGAGGAGGAAATCCGGGAGGCCTTCAAGGTCTTTGATCGTGACAACAATGGGTTTATCTCCGCTGCTCGAAGGCAGGAGTTTCCCAGGTGCTCAGTCGATACACTTATTCTTCTACCTTGTCACATTTACGGCGTACCAATACACCGATTGGGCGAGATGGTAAAATTGCTAAACCCCGGCAGCTGCACAATACTCACTGGGGTCTGGTGTGTCCCGCTGAAACTCCCGAAGGTCAGGCTTGTGGTCTGGTCAAGAACTTGGCACTGATGTGCTCCATAACTGTCGGTTCACCTAGCGAGCCTATCGTTGACTTCATGATCCAGCGGAATATGGAAGTACTTGAAGAGTTTGAGCCACTAGTCACCCCTAATGCCACCAAGGTATTCGTCAACGGCGTCTGGGTTGGTGTGCATCGTGATCCTGCGCATTTGGTCAGCACTGTTCAGTCCCTTCGTCGACGGAACATGATCTCTCACGAAGTCAGCTTGGTCCGCGACATTCGTGATAGAGAGTTCAAGATTTTCACCGATGCTGGCCGTGTCTGCCGACCGCTCTTTGTCATAGATAATGATCCAAGGAGTGAGAATTGCGGTTCCCTGGTGCTCAACAAAGATCATATTCGCAAGCTTGAAGCGGATCGCGAGCTTCCTACAGATCTCGACCCGGAGGAGCGTAGAGAACAGTATTACGGATGGGAAGGTTTGGTCAAATCGGGTGTGATTGAGT
>CGMCC3.20783TTalaromyces_jiangxiensis
CC-GTGTTGACCTGTGACCGTG-TTGCTTCGGCGGGCCTATCGAGG---CCCGTCCCTGATCGC-TGGGGGACCCC-GTGTCCCCGGGCGTGTGCCCGCCGAAGAA-CCCC-TGAACCCTG-CATGAATTGGGCGTCTGAGTAAAGA--TTAAATCGTTAAAACTTTCAACAACGGATCTCTTGGTTCCGGCATCGATGAAGAACGCAGCGAAATGCGATAAGTAATGTGAATTGCAGAATTCCGTGAATCATCGAATCTTTGAACGCACATTGCGCCCCCTGGTATTCCGGGGGGCATGCCTGTCCGAGCGTCATGTC-TCCCCTCAAGCGCGGCTTGTGTGTTGGGTGCTGTCCCTCC-GGGGACACGCCCCAAAGGCAGTGGCGGCGTCGCGTCGGGTCCTCGAGCGTATGGGGC-TTTGTCACCCGCTCGGG-AGGGACCT-GCGGGCGCTGGCAAACCATCTCCGGCGAGCACGGCCTCGATGGCTCCGGCGTGTGAGTGATA-CGCGATTT--T-GGAA-GGATAGGAAA----------------CAG---TCTGACGCAT----TGCCCGCAGTTACAATGGCACCTCTGATCTCCAATTGGAGCGTATGAACGTCTACTTCAACGAGGTGGGTGGGGGAGAGAAAT-------------GGCGGGAG-----------TCGAAAAC-ATGCTCATAT-----AAAATAGGCAAGCGGCAACAAGTATGTTCCTCGTGCTGTTCTAGTCGACTTGGAGCCCGGTACTATGGACGCCGTCCGCGCTGGTCCGTTCGGTCAGCTTTTCCGATAAAGATGGCGATGGTGAGTAGACG------ACGAGTC--------CGTGCAG----------------AACATCGATTTC--------------ACGATGCC---GTT------TTA-GTCG--ATATAATCCAG---------------ATAGGGCTGATAA-TTTCTTGTTGC-TCGGTACAGGACAAATCACAACCAAGGAACTGGGCACCGTCATGCGCTCTCTTGGCCAAAACCCTTCAGAATCCGAACTACAGGACATGATCAACGAGGTTGATGCTGACAACAATGGCACAATTGATTTCCCTGGTATAGATC-CTATTATTTCAG-----------------GGATTGCTTTTTTATTTA---------TTTAGCTA--ACTA-TTG-C-AGAATTCTTGACCATGATGGCCCGCAAAATGAAGGATACCGACTCGGAGGAGGAAATCCGTGAGGCCTTCAAGGTCTTTGATCGTGACAACAATGGATTTATCTCCGCTGCTCAAAGGCCGGTGTGTCTCAGGTGCTCAGTCGATACACGTATGCTTCGACCTTGTCACATTTACGACGTACTAATACACCGATTGGGCGAGACGGCAAAATTGCCAAACCTCGACAGCTGCACAATACTCACTGGGGTCTGGTGTGTCCTGCCGAGACCCCCGAAGGACAGGCTTGTGGTTTGGTCAAGAACTTGGCTTTGATGTGCTCCATTACTGTTGGTTCGCCCAGCGAGCCTATCGTTGACTTCATGATCCAGCGGAATATGGAAGTTCTCGAGGAGTTCGAACCATTAGTCACGCCTCATGCCACCAAGGTGTTCGTCAACGGTGTTTGGGTTGGTGTGCATCGTGATCCTGCCCATTTGGTCAGCACTGTCCAATCCCTTCGTCGACGGAACATGATCTCTCACGAAGTCAGCTTGGTTCGTGACATTCGTGACAGAGAGTTCAAGATTTTCACCGATGCTGGCCGTGTCTGTCGACCACTCTTTGTCATAGATAATGACCCAAGGAGTGAAAATTGCGGATCCTTGGTGCTCAACAAAGATCACATTCGCAAGCTTGAAGGAGATCGCGAGCTTCCGGCGGATCTTGATCCAGAGGAGCGCAGAGAACAGTACTATGGATGGGAAGGTTTGGTCAAATCGGGTGTCATTGAAT
>GZUIFR21.893Talaromyces_jiangxiensis
CC-GTGTTGACCTGTGACCGTG-TTGCTTCGGCGGGCCTATCGAGG---CCCGTCCCTGATCGC-TGGGGGACCCC-GTGTCCCCGGGCGTGTGCCCGCCGAAGAA-CCCC-TGAACCCTG-CATGAATTGGGCGTCTGAGTAAAGA--TTAAATCGTTAAAACTTTCAACAACGGATCTCTTGGTTCCGGCATCGATGAAGAACGCAGCGAAATGCGATAAGTAATGTGAATTGCAGAATTCCGTGAATCATCGAATCTTTGAACGCACATTGCGCCCCCTGGTATTCCGGGGGGCATGCCTGTCCGAGCGTCATGTC-TCCCCTCAAGCGCGGCTTGTGTGTTGGGTGCTGTCCCTCC-GGGGACACGCCCCAAAGGCAGTGGCGGCGTCGCGTCGGGTCCTCGAGCGTATGGGGC-TTTGTCACCCGCTCGGG-AGGGACCT-GCGGGCGCTGGCAAACCATCTCCGGCGAGCACGGCCTCGATGGCTCCGGCGTGTGAGTGATA-CGCGATTT--T-GGAA-GGATAGGAAA----------------CAG---TCTGACGCAT----TGCCCGCAGTTACAATGGCACCTCTGATCTCCAATTGGAGCGTATGAACGTCTACTTCAACGAGGTGGGTGGGGGAGAGAAAT-------------GGCGGGAG-----------TCGAAAAC-ATGCTCATAT-----AAAATAGGCAAGCGGCAACAAGTATGTTCCTCGTGCTGTTCTAGTCGACTTGGAGCCCGGTACTATGGACGCCGTCCGCGCTGGTCCGTTCGGTCAGCTTTTCCGATAAAGATGGCGATGGTGAGTAGACG------ACGAGTC--------CGTGCAG----------------AACATCGATTTC--------------ACGATGCC---GTT------TTA-GTCG--ATATAATCCAG---------------ATAGGGCTGATAA-TTTCTTGTTGC-TCGGTACAGGACAAATCACAACCAAGGAACTGGGCACCGTCATGCGCTCTCTTGGCCAAAACCCTTCAGAATCCGAACTACAGGACATGATCAACGAGGTTGATGCTGACAACAATGGCACAATTGATTTCCCTGGTATAGATC-CTATTATTTCAG-----------------GGATTGCTTTTTTATTTA---------TTTAGCTA--ACTA-TTG-C-AGAATTCTTGACCATGATGGCCCGCAAAATGAAGGATACCGACTCGGAGGAGGAAATCCGTGAGGCCTTCAAGGTCTTTGATCGTGACAACAATGGATTTATCTCCGCTGCTCAAAGGCCGGTGTGTCTCAGGTGCTCAGTCGATACACGTATGCTTCGACCTTGTCACATTTACGACGTACTAATACACCGATTGGGCGAGACGGCAAAATTGCCAAACCTCGACAGCTGCACAATACTCACTGGGGTCTGGTGTGTCCTGCCGAGACCCCCGAAGGACAGGCTTGTGGTTTGGTCAAGAACTTGGCTTTGATGTGCTCCATTACTGTTGGTTCGCCCAGCGAGCCTATCGTTGACTTCATGATCCAGCGGAATATGGAAGTTCTCGAGGAGTTCGAACCATTAGTCACGCCTCATGCCACCAAGGTGTTCGTCAACGGTGTTTGGGTTGGTGTGCATCGTGATCCTGCCCATTTGGTCAGCACTGTCCAATCCCTTCGTCGACGGAACATGATCTCTCACGAAGTCAGCTTGGTTCGTGACATTCGTGACAGAGAGTTCAAGATTTTCACCGATGCTGGCCGTGTCTGTCGACCACTCTTTGTCATAGATAATGACCCAAGGAGTGAAAATTGCGGATCCTTGGTGCTCAACAAAGATCACATTCGCAAGCTTGAAGGAGATCGCGAGCTTCCGGCGGATCTTGATCCAGAGGAGCGCAGAGAACAGTACTATGGATGGGAAGGTTTGGTCAAATCGGGTGTCATTGAAT
>ACCC39141TTalaromyces_endophyticus
CC-GTGTTTACT-GTTACCGCG-TTGCCTCGGCGGGCCCACTGGGG---CCTGGCCCCGGTCGC-CGGGGGGCTTC--TGCCCCCGGGCCCGCGCCCGCCGAAGCG-CCCT-GGAACCCTG-TCTGAATAGTGAGTCTGAGTGGGAT-ATTGAATCATTAAAACTTTCAACAACGGATCTCTTGGTTCCGGCATCGATGAAGAACGCAGCGAAATGCGATAAGTAATGTGAATTGCAGAATTCCGTGAATCATCGAATCTTTGAACGCACATTGCGCCCCCTGGCATTCCGGGGGGCATGCCTGTCCGAGCGTCATTTC-TGCCCTCCAGCACGCC-TGGGTGTTGGGTGCTGTCCCCCC-GGGGACACGCCCCAAAAGCAGTGGCGGCGCCGCGTCGGGTCCTCGAGCGTATGGGGC-TCTGTCACCCGCTCGGG-AGGGACTCGGTCGGCGCTGGCAAACTATCTCTGGCGAGCACGGCCTCGATGGTTCCGGAGTGTGAGTAATG-CGGGATTG--TCAAAT-TTTCAAGAAT----------------AAA--CCCTGAT--------CGTATCCAGTTACAATGGCTCCTCCGACCTCCAGTTGGAGCGTATGAACGTCTACTTCAACGAGGTGCGT-TGAACCT-CCCC-------------CACGACAT-----------TTGGAAAC-GTACTCATAT-----CGTATAGGCTAGCGGCAACAAGTACGTCCCCCGTGCCGTCCTCGTCGATTTGGAGCCTGGCACCATGGACGCTGTCCGTTCCGGTCCCTTCGGTCAGCTCTTCCGACAAGGATGGTGATGGTGAGTGA---------CCGACATTCCAACGAACGATGC------------------TACTCGACAT-------------TATGATCTT---GCA------ATA-TTCG--ATATACGTTAG---------------CTGTGTCTGACAT-ATT---------TTCGTTCAGGCCAAATCACCACCAAGGAATTGGGCACCGTCATGCGTTCCCTCGGCCAGAACCCTTCCGAATCCGAACTGCAGGACATGATCAACGAGGTCGATGCTGACAACAACGGCACAATCGATTTCCCCGGTATGGTTT-ATCGTGAAGTG-------------------------TTTTCGGCACT----------AAAGCTG--ATTG-TTG-C-AGAATTCTTGACCATGATGGCCCGCAAGATGAAGGACACCGACTCGGAGGAGGAAATCCGCGAGGCCTTCAAGGTCTTTGACCGCGACAACAACGGATTCATCTCGGCCGC?????????????????????????????????????????????????????????????????????????????????????????????????????????????????????????????????????????????????????????????????????????????????????????????????????????????????????????????????????????????????????????????????????????????????????????????????????????????????????????????????????????????????????????????????????????????????????????????????????????????????????????????????????????????????????????????????????????????????????????????????????????????????????????????????????????????????????????????????????????????????????????????????????????????????????????????????????????????????????????????????????????????????????
>CBM_PF1174TTalaromyces_hachijoensis
CC-GTGTCTACC-GTTACCGCG-TTGCTTTGGCGGGCCCACTGGG----CCCAGGTCCGGTCGCACGGGGGGCTGT--TGCCCCCGGGCCCGCGCCCGCTGAAGCG-CCCC-CGAACCCTG-TGTGAATAGTGAGTCTGAGTC-CCG-ATTGAATCGTTAAAACTTTCAACAACGGATCTCTTGGTTCCGGCATCGATGAAGAACGCAGCGAAATGCGATAAGTAATGTGAATTGCAGAATTCCGTGAATCATCGAATCTTTGAACGCACATTGCGCCCTCTGGCATTCCGGAGGGCATGCCTGTCCGAGCGTCATTTC-TGCCCTCCAGCGCGTGTTGGGTCTTGGGCGCTGTCCCCCT-GGGGACACGCCCCAAAGGCAGTGGCGACGCCGCGTCGAGTCCTCGAGCGTATGGAGC-TTGGTCACCTGCTCGGG-AGGGATTC-GCCGGCCTCGG???????????????????????????????????????????????????????????????????????????????????????????????????????????????????????????????????????????????????????????????????????????????????????????????????????????????????????????????????????????????????????????????????????????????????????????????????????????????????????????????????????????????????????????????????????????????????????????????????????????????????????????????????????????????????????????????????????????????????????????????????????????????????????????????????????????????????????????????????????????????????????????????????????????????????????????????????????????????????????????????????????????????????????????????????????????????????????????????????????????????????????????????????????????????????????????????????????????????????????????????????????????????????????????????????????????????????????????????????????????????????????????????????????????????????????????????????????????????????????????????????????????????????????????????????????????????????????????????????????????????????????????????????????????????????????????????????????????????????????????????????????????????????????????????????????????????????????????????????????????????????????????????????????????????????????????????????????????????????????????????????????????????????????????????????????????????????????????????????????????????????????????????????????????????????????????????????????????????????????????????????????????????????????????????????????????????????????????????????????????????????????????
>CBS100489TTalaromyces_radicus
CC-GTGTCTACC-GTTACCGCG-TTGCTTCGGCGGGCCCACTGGGG---CCTCGCCCCGGTCGC-CGGGGGGCTTC--TGCCCCCGGGCCCGCGCCCGCCGAAGCG-CCCT-GGAACCCTG-TCTGAACAGTGAGTCTGAGTGTGAT-ATTGAATCATTAAAACTTTCAACAACGGATCTCTTGGTTCCGGCATCGATGAAGAACGCAGCGAAATGCGATAAGTAATGTGAATTGCAGAATTCCGTGAATCATCGAATCTTTGAACGCACATTGCGCCCCCTGGCATTCCGGGGGGCATGCCTGTCCGAGCGTCATTTC-TGCCCTCCAGCACGGC-TGGGTGTTGGGCGCTGTCCCCCC-GGGGACACGCCCCAAAGGCAGTGGCGGCGCCGCGTCGGGTCCTCGAGCGTATGGGGC-TCTGTCACCCGCTCGGG-AGGGACTCGGTCGGCGCTGGCAAACCATCTCTGGCGAGCACGGTCTCGATGGCTCCGGAGTGTAAGTGATA-CGTGATTT--CGAAAA---TCATGAAC----------------CAA--CCCTGAT--------GGACTACAGTTACAATGGCACCTCCGACCTCCAGTTGGAGCGTATGAACGTTTATTTCAATGAGGTGCGT-GAAATCA-ATCCA-------AACCACACAACAT-----------TCGGAAAT-ATACTCATTG-----CGTATAGGCTAGCGGCAACAAGTACGTCCCGCGTGCCGTCCTCGTCGACTTGGAGCCTGGCACTATGGACGCTGTCCGTGCCGGTCCCTTCGGTCAGCTCTTCCGACAAGGATGGTGATGGTGAGTGAG--------CCCCGACAACAGCGATGCCACG----------------ATCGAATATATC-----------TCGATAGTCTT---GCA------CTG-TTCA--ATCCCTATCCA--------------GCCGTTACTGACAA-TTTTA-------TGTTTCAAGGCCAAATCACCACCAAAGAACTGGGCACCGTCATGCGTTCCCTCGGCCAGAACCCTTCCGAATCCGAACTGCAGGACATGATCAACGAGGTCGATGCTGACAACAACGGCACAATCGATTTCCCCGGTATGATGA--TATGGTCTCA---------------------TATGTGCCGCATT-----------AAAAACTG--ATTA-TTG-C-AGAATTCTTGACCATGATGGCTCGCAAGATGAAGGACACCGACTCGGAGGAGGAAATCCGCGAGGCCTTCAAGGTCTTTGACCGCGACAACAACGGATTCATCTCCGCCGCTCCAAGGCAGGTGTCTCTCAGGTGCTTAGTAGATACACATTTGCTTCCAGTTTATCGCATTTGCGACGCACCAATACGCCCATTGGGCGAGACGGAAAAATCGCCAAGCCCCGACAGCTACACAATACTCATTGGGGTCTTGTCTGTCCAGCTGAAACTCCTGAAGGACAGGCTTGCGGTCTGGTCAAGAACTTGTCGCTTATGTGCTCCATTACTGTTGGTTCGCCTAGCGAGCCTATCGTTGACTTTATGATTCAACGAAATATGGAGGTTTTGGAAGAGTTTGAGCCGTTGGTCACACCCAATGCTACCAAAGTGTTTGTCAACGGTGTCTGGGTTGGTGTGCATCGCGACCCTGCGCATTTGGTCAGTACTGTTCAGGCGCTCCGTCGACGGAACATGATCTCGCATGAAGTGAGCTTGGTTCGTGACATTCGTGACCGAGAGTTTAAGATTTTCACGGATGCTGGGCGAGTGTGTCGACCTCTCTTTGTGATAGACAACGATCCAAGGAGTGAAAACTGTGGGTCCCTGGTACTTAACAAAGAGCACATCCGCAAACTCGAGGCAGATCGCGAGCTTCCGGCGGATCTTGACCCAGAAGAGCGCCGTGAACAGTTTTATGGGTGGGAAGGCCTCGTCAAGTCAGGGGTGATAGAAT
>CBS100535TTalaromyces_unicus
CC-GTGTCTACC-GTTACCGCG-TTGCTTTGGCGGGCCCACGGGGCC--TGCAGGTCCGGTCGC-CGGGGGGCTC---TGCCCCCGGGCCCGCGCCCGCCGAAGCG-CCCC-CGAATCCTG-TGTGAATAGTGAGTCTGAGTC-CCG-ATGAAATCG-TAAAACTTTCAACAACGGATCTCTTGGTTCCGGCATCGATGAAGAACGCAGCGAAATGCGATAAGTAATGTGAATTGCAGAATTCCGTGAATCATCGAATCTTTGAACGCACATTGCGCCCTCTGGCATTCCGGAGGGCATGCCTGTCCGAGCGTCATTTC-TGCCCTCCAGCGCGGC-TGGGTCTTGGGCGCTGTCCCCCC-GGGGACACGCCCCAAAGGCAGTGGCGACGCCGCGTCGAGTCCTCGAGTGTATGGAGC-TGGGTCACCTGCTCGGG-AGGGA-TC-GCCGGCCTCGGCAAACCATCTCTGGCGAGCACGGCCTCGATGGCTCCGGCGTGTGAGTGATA-GGACTGGG--TGTGAA-TAGCAGGAAA----------------GCT-CGTCTAACGTGT------GTTTCAGTTACAATGGCTCCTCTGACCTCCAGTTGGAGCGTATGAACGTCTACTTCAACGAGGTACGT-GTTGAAAAGTCC-------------ATCCGACCAGACAGACTAGACAGACAT-GAACTGATAT-----CGTCCAGGCTAGCGGCAACAAGTACGTTCCTCGTGCCGTCCTGGTCGACTTGGAGCCCGGTACCATGGACGCTGTGCGCGCCGGTCCCTTTGGTCAGCTTTTCCGATAAGGATGGTGATGGTGAGTAGA---------CACGTC---------CGGCGC----------------AGCGATGATTCTA---------------------------------CCA-GTCA--CGATGGCTCGG-----------------TTGACTGACGA-GTGCTTGC----------TAGGACAAATCACAACCAAGGAGCTGGGCACAGTCATGCGTTCTCTCGGCCAAAACCCTTCCGAATCTGAGTTACAGGACATGATCAACGAGGTCGATGCCGACAACAACGGCACGATTGATTTCCCTGGTACGCTCT-TATATTCTCTTAT--------------AGTGGAGACTGGGCTGGTGG-------ATTTGCTCTA--ACTG-TCG-C-AGAGTTCTTGACCATGATGGCCCGCAAGATGAAAGACACCGACTCGGAGGAGGAAATCCGTGAAGCCTTCAAGGTCTTCGACCGCGATAACAATGGTTTCATCTCCGCTGCTCAAAGGCCGGTGTCTCTCAGGTGCTCAGTCGATACACATATGCCTCTACACTATCACATTTACGACGTACAAACACGCCGATTGGCCGAGACGGAAAAATTGCTAAACCTCGGCAGCTACACAATACTCACTGGGGTCTGGTTTGTCCTGCTGAAACCCCTGAAGGTCAAGCTTGTGGTCTGGTCAAAAACTTGGCACTCATGTGCTCCATTACTGTTGGATCACCTAGCGAGCCTATCGTTGATTTCATGATCCAGCGTAATATGGATGTACTAGAAGAATTCGAGCCGTTGACCACTCCAAATGCCACAAAGGTGTTTGTCAACGGTGTTTGGGTTGGTGTTCATCGTGACCCTGCTCATTTGGTTAGCACTGTTCAATCCCTGCGCCGAAGGAACATGATCTCGCACGAAGTCAGCTTGGTTCGTGATATTCGTGACAGAGAGTTCAAAATTTTCACAGACGCCGGTCGTGTATCTCGACCGCTGTTTGTCATAGATAACGACCCAAGGAGTGAGAACTGCGGGTCATTGGTACTCAATAAAGATCACATTCGCAAACTTGAAGCGGATCGTGAGCTCCCAGCGGACCTTGATCCAGAGGAGCGCAGAGAGCAATATTATGGATGGGAAGGTCTCGTCAAATCCGGAGTTATCGAAT
>CBS100536TTalaromyces_emodensis
CC-GTGTCTACC-GTTACCGCG-TTGCTTTGGCGGGCCCACTGGAACCTCGCGGTTCCGGTCGC-CGGAGGGCA----CGCCCTCGGGCCCGCGCCCGCCGAAGCG-CCCC-CGAACCCTG-TGTGAATAGTGAGTCTGAGTG-CCT-ATGAAATCG-TAAAACTTTCAACAACGGATCTCTTGGTTCCGGCATCGATGAAGAACGCAGCGAAATGCGATAAGTAATGTGAATTGCAGAATTCCGTGAATCATCGAATCTTTGAACGCACATTGCGCCCTCTGGCATTCCGGAGGGCATGCCTGTCCGAGCGTCATTTC-TGCCCTCCAGCGCGGC-TGGGTCTTGGGCGCTGTTCCCCC-GGGGACACGCCCCAAAGGCAGTGGCGACGCCGCGTCGAGTCCTCGAGCGTATGGAGC-CTAGTCACCGGCTCGGG-ACGGA-CC-GCCGGCTTCGGCAAACCATCTCTGGCGAGCACGGCCTCGATGGCTCCGGCGTGTGAGTGATA-GGACTGGA--TATAAA-TAGCAGGAAA----------------ACA-TGTCTCACGTAT------GTTGCAGTTACAATGGCTCCTCTGACCTCCAGTTGGAGCGTATGAACGTCTACTTCAACGAGGTGCGT-ATTGGAAAGACC-------------ACCCGGC-------------TAGGCAT-GTACTGATAT-----CATCCAGGCTAGCGGTAACAAGTATGTTCCTCGTGCCGTCCTCGTCGACTTGGAGCCCGGTACCATGGACGCAGTGCGCGCCGGTCCCTTCGGTCAGCTTTTCCGATAAGGATGGTGATGGTGGGTTGA-----------------------------C----------------AGCAATGATTATA---------------------------------CCA-GTCA--ATATGGCTTGA---------------GTTGGACTGACAA-GTGCTTGCTGT-TCGGCGTAGGACAAATCACAACCAAGGAACTGGGCACAGTTATGCGTTCTCTCGGCCAAAACCCTTCCGAATCTGAGTTACAGGACATGATCAACGAGGTCGATGCCGACAACAACGGCACGATTGATTTCCCTGGTACGCACA-CTCTTCTACAG------------------TGGTGACCGGACTGAGTC---------TGGATCTA--ACTG-TCG-C-AGAGTTCTTGACCATGATGGCCCGCAAGATGAAAGACACCGACTCGGAGGAGGAAATCCGTGAAGCCTTCAAGGTCTTCGACCGCGATAACAATGGTTTCATCTCCGCTGCTCAAAGGCAGGTGTCTCTCAGGTGCTCAGTCGATACACATATGCCTCTACATTATCACATTTACGACGTACAAACACACCGATTGGCCGAGACGGAAAAATCGCTAAACCTCGGCAGCTACACAATACTCACTGGGGTCTGGTCTGTCCTGCTGAAACCCCTGAAGGTCAAGCTTGTGGTCTGGTCAAAAACTTGGCACTCATGTGCTCCATTACTGTTGGGTCACCTAGCGAGCCTATCGTTGATTTCATGATCCAGCGTAATATGGAAGTACTGGAAGAGTTCGAGCCGTTAACCACTCCGAACGCCACAAAGGTGTTTGTCAACGGTGTTTGGGTCGGTATTCATCGTGACCCTGCTCATTTGGTTAGCACTGTTCAATCCCTTCGCCGAAGGAACATGATCTCGCACGAAGTCAGCTTAGTTCGCGATATTCGTGACAGAGAGTTCAAAATTTTCACAGATGCCGGTCGTGTATCTCGACCGCTGTTTGTCATAGATAACGACCCAAGGAGCGAGAACTGCGGGTCATTAGTACTGAATAAAGATCACATTCGCAAACTTGAAGCGGATCGTGATCTCCCAGCGGACCTTGATCCAGAAGAGCGTAGAGAGCAATATTATGGATGGGAAGGTCTCGTCAAATCCGGAGTTGTCGAAT
>CBS113151TTalaromyces_columbiensis
CC-GTGTCTACC-GTTACCGCG-TTGCTTTGGCGGGCCCACTGGAGCC-TGCCGGTCCGGTCGC-CGGGGGGCCCT--TGCCCCCGGGCCCGCGCCCGCCGAAGCG-CCCC-TGAACCCTG-TGTGAATAGTGAGTCTGAGTC-CCG-ATGAAATCGTTAAAACTTTCAACAACGGATCTCTTGGTTCCGGCATCGATGAAGAACGCAGCGAAATGCGATAAGTAATGTGAATTGCAGAATTCCGTGAATCATCGAATCTTTGAACGCACATTGCGCCCTCTGGCATTCCGGAGGGCATGCCTGTCCGAGCGTCATTTC-TGCCCTCCAGCGCGGC-TGGGTCTTGGGCGCTGTCCCCCC-GGGGACACGCCCCAAAGGCAGTGGCGACGCCGCGTCGAGTCCTCGAGCGTATGGAGC-TGGGTCACCTGCTCGGG-AGGGATTC-GCCGGCCTCGGCAAACCATCTCTGGCGAGCACGGCCTCGATGGCTCCGGCGTGTAAGTGATA-GAACTGGG--TGTGAA-TAACAGGAAA----------------ACT-TGCCTAACGTGT------GTTTCAGTTACAATGGCTCCTCTGACCTCCAGTTGGAGCGTATGAACGTCTACTTCAACGAGGTACGT-GTTGAAAAGGCC-------------ATCCGACT---------AGACAGACAT-GAACTGATAT-----CGTCCAGGCTAGCGGCAACAAGTACGTTCCTCGTGCCGTCCTCGTCGACTTGGAGCCCGGTACCATGGACGCTGTGCGCGCCGGTCCCTTCGGTCAGCTTTTCCGATAAGGACGGTGATGGTGAGTAGA---------CACGTC---------CGACGC----------------AGCGATGATTCTG---------------------------------CTG-GGCG--CTATGACTCGG-----------------TTGACTGACGA-GTGCTTGC----------TAGGACAAATCACAACCAAGGAGCTGGGCACAGTCATGCGTTCTCTCGGCCAAAACCCTTCCGAATCTGAGTTACAGGACATGATCAACGAGGTCGATGCCGACAACAACGGCACGATTGATTTCCCTGGTACGCTCT-TATATTCTCTTAT--------------AGTGGAGACTGGGCTGGTGG-------ACTTGCTCTA--ACTG-TCG-C-AGAGTTCTTGACCATGATGGCCCGCAAGATGAAAGACACCGACTCAGAGGAGGAAATCCGTGAAGCCTTCAAGGTCTTTGACCGCGATAACAATGGCTTCATCTCCGCTGCTCAAAGGCTGGTGTCTCTCAGGTGCTCAGTCGATACACATATGCCTCTACACTATCCCATCTACGACGTACAAACACGCCGATTGGCCGAGACGGAAAAATTGCTAAACCTCGGCAGCTACACAATACCCACTGGGGTCTGGTTTGTCCTGCTGAAACCCCCGAAGGTCAAGCTTGTGGTCTGGTCAAAAACTTGGCACTCATGTGCTCCATCACTGTTGGGTCACCTAGCGAACCTATCGTTGATTTCATGATCCAGCGTAATATGGATGTACTAGAAGAATTCGAGCCGTTAACCACTCCAAATGCCACAAAGGTGTTTGTCAACGGTGTCTGGGTTGGTGTTCATCGTGACCCTGCTCATTTGGTTAGCACTGTTCAATCCCTGCGCCGAAGGAACATGATCTCGCACGAAGTCAGCTTGGTTCGTGATATTCGTGACAGAGAGTTCAAAATTTTCACAGACGCCGGTCGTGTATCTCGACCGCTGTTTGTCATAGATAACGACCCAAGGAGTGAGAACTGCGGGTCATTGGTACTCAATAAAGATCACATTCGCAAACTTGAAGCGGATCGTGAGCTCCCAGCGGACCTTGATCCAGAGGAGCGCAGAGAGCAATATTATGGATGGGAAGGTCTCGTCAAATCCGGAGTTATCGAAT
>CBS133146TTalaromyces_tratensis
CC-GTGTTTACC-GTAACCGCG-TTGCCTCGGCGGGCCCACTGGGG---CCTGTCCCCGGTCGC-CGGGGGGCATC--TGCCCCCGGGCCCGCGCCCGCCGAAGCG-CCCT-GGAACCCTG-TCTGAATAGTGAGTCTGAGTGAATG-ATTGAATCATTAAAACTTTCAACAACGGATCTCTTGGTTCCGGCATCGATGAAGAACGCAGCGAAATGCGATAATTAATGTGAATTGCAGAATTCCGTGAATCATCGAGTTTTTGAACGCACATTGCGCCCCCTGGCATTCCGGGGGGCATGCCTGTCCGAGCGTCATTTC-TGCCCTCCAGCCCGGC-TGGGTGTTGGGCGCTGTCCCCCC-GGGGACACGCCCCAAAGGCAGTGGCGGCGCCGCAT-GGGTCCTCGAGCGTATGGGGC-TTTGTCACCCGCTCTG--AGGGACTC-GTCGGCGCTGGCAAACCATCTCTGGCGAGCACGGCCTCGATGGCTCCGGAGTGTGAGTGATA-TGTGATTG--ACGAAA-TTTCAAGAAC----------------CAA--TTCTGAT--------AGATCCCAGTTACAATGGTACCTCCGACCTCCAGTTGGAGCGTATGAACGTCTACTTCAACGAGGTGCGT-GGAATTTCAAGT-------------CTCGACAC-----------TCAGGTAT-ATACTCATAT-----GTTATAGGCTAGCGGCAACAAGTACGTCCCCCGTGCCGTCCTCGTCGATTTGGAGCCTGGCACCATGGACGCTGTGCGCGCCGGCCCCTTCGGTCAGCTCTTCCGACAAGGATGGTGATGGTGAGTGA----------CCCGACAATAACAACAACCATCAC-------AACG--ATCGATCGATCT--------------ACGGTCTT---GCG-------TA-TTCAATATATGTCTTGG---------------ACGCATCTGATAA-TTGCTTCT-GT-TCGATGCAGGCCAAATCACAACCAAAGAACTGGGCACCGTCATGCGTTCCCTCGGCCAGAACCCCTCCGAATCCGAGCTCCAGGACATGATCAACGAGGTCGACGCCGACAACAACGGCACAATCGATTTCCCGGGTACGGTGT-------TCCCG---------------------TGCATGTCGGATTATTT-ACGGACTAGAGCTG--ATCG-GTGTT-AGAATTCTTGACCATGATGGCCCGTAAGATGAAGGACACCGACTCCGAGGAGGAAATCCGCGAGGCGTTCAAGGTCTTTGACCGCGACAACAACGGATTCATCTCGGCCGCTCCAAGGCAGGTGTCTCTCAGGTGCTCAGTAGATACACATTTGCTTCTAGTTTATCACATTTGCGACGCACTAATACACCAATTGGTCGAGACGGGAAAATCGCCAAACCTCGACAGCTGCACAACACTCACTGGGGTCTGGTCTGTCCAGCCGAAACTCCTGAAGGTCAGGCTTGTGGTCTGGTTAAGAACTTGTCACTGATGTGCTCCATTACTGTTGGATCGCCTAGCGAGCCTATCGTTGACTTTATGATTCAACGAAATATGGAAGTGCTTGAAGAATTTGAGCCGATGGTCACACCCAATGTCACCAAGGTGTTTGTCAATGGAGTCTGGGTCGGTGTGCATCGTGACCCTTCTCATTTGGTCAGCACTGTCCAGGCGCTTCGTCGACGGAACATGATTTCGCACGAAGTGAGCTTGGTTCGTGACATGCGTGACCGCGAGTTCAAGATCTTCACCGATGCTGGCCGAGTGTGTCGACCTCTCTTCGTGATAGACAACGATCCCAGGAGTGAAAACTGCGGATCCCTGGTGCTGAACAAAGAGCACATCCGCAAACTCGAAGCAGATCGCGAGCTTCCGCCGGATCTTGACCCAGAGGAACGCCGTGAACAGTACTACGGGTGGGAAGGCCTCGTCAAGTCCGGGGTGATTGAAT
>CBS137381TTalaromyces_crassus
CC-GTGTTTACC-ATGACCGCG-TTGCCTCGGCGGGCCCACTGGGG---CCTGGCCCCGGTCGC-CGGGGGGCATC--TGCCCCCGGGCCCGCGCCCGCCGACGCG-CCCT-GGAACCCTG-TCTGAATAGTGAGTCTGAGTGAGAT-TTTAAATCATTAAAACTTTCAACAACGGATCTCTTGGTTCCGGCATCGATGAAGAACGCAGCGAAATGCGATAATTAATGTGAATTGCAGAATTCCGTGAATCATCGAGTTTTTGAACGCACATTGCGCCCCCTGGCATTCCGGGGGGCATGCCTGTCCGAGCGTCATTTC-TGCCCTCCAGCCCGGC-TGGGTGTTGGGTGCTGTCCCCCC-GGGGACACGCCCCAAAGGCAGTGGCGGCGCCGCATCGGGTCCTCGAGCGTATGGGGC-TTTGTCACCCGCTCGGG-AGGGACTC-GTCGGCGCTGGCAAACCATCTCTGGCGAGCACGGCCTCGATGGCTCCGGAGTGTGAGTGATC-CGTGATTG--ACGAAA-TTTCAAGAAC----------------CAA--TCCTAAT--------GGATTACAGTTACAATGGTACCTCAGACCTCCAGTTGGAGCGTATGAACGTCTACTTTAACGAGGTGCGT-GGAATTTCAAGT-------------CCCGACAC-----------TCGGATAT-ATACTCATAT-----AATATAGGCTAGCGGCAACAAGTACGTCCCCCGTGCCGTCCTCGTCGATTTGGAGCCTGGCACCATGGACGCTGTGCGCGCCGGTCCCTTCGGTCAGCTCTTCCGACAAGGATGGTGATGGTGAGTGA----------CCCGACAGCAACAATAACAAGAACAAG----AACG--ATCGATCGGCCT--------------ACGGTCTT---GCG-------TA-ATCA--ATATGCCTTGA---------------AAGTGTCTGACAA-TTGCTTCT-GT-TTGACGCAGGCCAAATCACAACCAAAGAACTGGGCACCGTCATGCGTTCCCTCGGTCAGAACCCCTCCGAATCCGAACTCCAGGACATGATCAACGAGGTTGACGCCGACAACAACGGCACAATCGATTTCCCGGGTATGATTT-------TCTCG---------------------TACATGCCGGATTATTT-ACAAACGAGAACTG--ATTG-GTG-T-AGAATTCTTGACCATGATGGCCCGCAAGATGAAGGACACCGACTCCGAGGAGGAAATTCGTGAGGCCTTCAAGGTCTTTGACCGTGACAACAACGGATTCATCTCCGCCGCTCCAAGGCAGGTGTCTCTCAGGTGCTCAGTAGATACACATTTGCGTCTAGTTTATCACATTTGCGACGCACTAATACGCCAATTGGTCGAGACGGGAAAATCGCCAAGCCTCGACAGCTGCATAATACTCACTGGGGTCTTGTTTGTCCAGCCGAAACTCCTGAAGGTCAGGCTTGTGGTCTGGTTAAAAACTTGGCACTGATGTGCTCCATCACTGTTGGATCGCCAAGCGAGCCCATCGTTGACTTTATGATTCAACGAAATATGGAAGTTCTCGAAGAATTTGAACCGATGGTCACACCCAATGCCACCAAGGTTTTTGTCAACGGTGTCTGGGTCGGTGTGCATCGTGATCCTGCACATTTGGTCAGCACTGTTCAGGCGCTTCGTCGACGGAACATGATATCGCATGAAGTGAGCTTGGTTCGTGACATGCGTGACCGAGAGTTCAAGATTTTCACGGATGCTGGCCGAGTGTGTCGACCTCTCTTTGTGATAGACAACGATCCCAGGAGTGAAAACTGCGGGTCTCTGGTGCTTAACAAAGAGCACATCCGCAAACTCGAAGGAGATCGCGAACTTCCGGCGGATCTTGATCCCGAGGAACGCCGTGAACAATACTACGGGTGGGAAGGTCTCGTCAAGTCCGGCGTGATCGAAT
>CBS137383TTalaromyces_subaurantiacus
CC-GTGTTTACT-GTTACCGCG-TTGCTTCGGCGGGCCCACTGGAG---CCTGGCCCCGGTCGC-CGGGGGGCTTC--TGCCCCCGGGTCCGCGCCCGCCGAAGCG-CCCT-GGAACCCTG-TCTGAATAGTGAGTCTGAGTG-GAT-ATTGAATCATTAAAACTTTCAACAACGGATCTCTTGGTTCCGGCATCGATGAAGAACGCAGCGAAATGCGATAAGTAATGTGAATTGCAGAATTCCGTGAATCATCGAATCTTTGAACGCACATTGCGCCCCCTGGCATTCCGGGGGGCATGCCTGTCCGAGCGTCATTTC-TGCCCTCCAGCACGGC-TGGGTGTTGGGTGCTGTCCCCCC-GGGGACACGCCCCAAAAGCAGTGGCGGCGCCGCGTCGGGTCCTCGAGCGTATGGGGC-TCTGTCACCCGCTCGGG-AGGGACTCGGTCGGCGCTGGCAAACCATTTCTGGCGAACACGGCCTTGATGGCTCCGGAGTGTGAGTGATA-CGGAATTG--ACAAAT-TCTCGAGAAC----------------GAA--CCCTGAT--------CGTTTCCAGTTACAATGGCTCCTCCGACCTCCAGTTGGAGCGTATGAACGTCTACTTCAACGAGGTGGGT-GGCATCA-GCCC-------------CACGACAT-----------TCGGGAAT-ATACTCATGT-----CATATAGGCTAGCGGCAACAAGTACGTCCCCCGTGCCGTCCTCGTCGATTTGGAGCCTGGCACCATGGACGCTGTCCGCTCCGGTCCCTTCGGTCAGCTCTTCCGACAAGGATGGTGATGGTGAGTGAA--------ACGACACCACAACGATCGATAC------------------CAATCAATAC-------------TACGTTCTT---TCA------ATA-TACG--ATATACATTAG---------------CTGTGTCTGACAT-TTAT--------TTTGTTCAGGCCAAATCACCACCAAGGAATTGGGCACCGTCATGCGTTCCCTCGGCCAGAACCCCTCCGAATCCGAACTGCAGGACATGATCAACGAGGTTGATGCTGACAACAACGGCACAATCGATTTCCCCGGTATGATTT-TTCGCCTTTTC---------------------TTATTTTTCTGCACT---------AGAAACTG--ATTG-TTG-C-AGAATTCTTGACCATGATGGCCCGCAAGATGAAGGACACCGACTCGGAGGAGGAAATCCGCGAGGCCTTCAAGGTCTTTGACCGCGACAACAACGGATTCATCTCGGCCGCTCCAAGGCAGGTGTTTCTCAGGTGCTCAGTAGATACACATTCGCGTCTAGTTTGTCACATCTGCGACGGACCAATACTCCAATTGGTCGTGACGGAAAAATCGCCAAGCCTCGACAGCTACACAATACTCACTGGGGTCTTGTCTGTCCCGCTGAAACTCCTGAAGGTCAGGCTTGTGGTCTGGTTAAGAACTTGTCACTGATGTGCACCATCACTGTTGGCTCGCCTAGCGAACCTATCGTTCAATTTATGCTTCAACGAAATATGGAAGTCCTGGAAGAGTTTGAGCCGTTGGTTACACCTGATGTCACCAAAGTGTTTGTCAACGGTGTCTGGGTTGGTGTGCATCGTGATCCTACGCATTTGGTCAACGTTGTTCAGACGCTTCGTCGACGGAACATGATCTCGCATGAAGTGAGCTTGGTTCGCGACATCCGTGACCGGGAGTTTCAGATTTTCACGGATGCTGGGCGAGTTTGTCGACCTCTGTTTGTGATTGACAATGATCCAAGGAGTGAAAACAGCGGGTCCCTTGTGCTTAACAAAGAGCACATCCGCAAACTCGAGGCAGATCGCGAGCTTCCGGCTGATCTTGACCCAGAGGAGCGTCGTGAACAGTTCTACGGATGGGAAGGTCTCGTCAAGTCAGGTGTGATTGAAT
>CBS137385TTalaromyces_infraolivaceus
CC-GTGTTTACC-ATGACCGCG-TTGCCTCGGCGGGCCCACTGGGG---CCTGGCCCCGGTCGC-CGGGGGGCTCC--TGCCCCCGGGTCCGCGCCCGCCGAAGCG-CCCT-GGAACCCTG-TCTGAATAGTGAGTCTGAGTGAATG-ATTAAATCATTAAAACTTTCAACAACGGATCTCTTGGTTCCGGCATCGATGAAGAACGCAGCGAAATGCGATAAGTAATGTGAATTGCAGAATTCCGTGAATCATCGAATCTTTGAACGCACATTGCGCCCCCTGGCATTCCGGGGGGCATGCCTGTCCGAGCGTCATTTC-TGCCCTCCAGCCCGGC-TGGGTGTTGGGCGCTGTCCCCCC-GGGGACACGCCCCAAAGGCAGTGGCGGCGCCGCGTCGGGTCCTCGAGCGTATGGGGC-TTTGTCACCCGCTCGGG-AAGGACTC-GTCGGCGCTGGCAAACCATCTCTGGCGAGCACGGCCTCGATGGCTCCGGAGTGTGAGTGATA-CGTTATTGTCAAAAAA-CTTCAAGAAC----------------CAA--CCCTGAT--------GGATTCCAGTTACAATGGTACCTCCGACCTCCAGTTGGAGCGTATGAACGTCTACTTTAACGAGGTGCGT-GGAATCCCAAGT-------------CTCGACAT-----------TCGGATAT-ATACTCATAA-----CATATAGGCTAGCAACAACAAGTATGTCCCCCGTGCCGTCCTCGTCGATTTGGAGCCTGGCACCATGGACGCGGTGCGTGCCGGTCCCTTCGGCCAGCTCTTCCGACAAGGATGGTGATGGTGAGTGA----------CCCGACATCAACAATCAGAAC----------AACG--ATCGATCGATAT--------------ACGGTCTT---GCG-------TA-TTCA--ATATGTCTTGAGAGT-----------ACGTATCTGACAA-TTGCTTCT-TT-TCGATGCAGGCCAAATCACAACCAAAGAGCTGGGCACTGTCATGCGTTCCCTCGGCCAGAACCCCTCCGAATCCGAACTCCAGGACATGATCAACGAGGTCGACGCCGACAACAACGGCACAATCGATTTCCCGGGTATGATTA-TGAAGCTCTCG---------------------TGTATACCGGAATCC---------CCAAGCTG--ATTG-ACG-C-AGAATTCTTGACCATGATGGCCCGCAAGATGAAGGACACCGACTCCGAGGAGGAAATCCGCGAGGCCTTCAAGGTCTTTGACCGCGACAACAACGGATTCATCTCCGCCGCTCCAAAGCAGGTGTCTCTCAGGTGCTCAGTAGATATACATTTGCTTCTAGTCTGTCACATTTGCGACGTACCAATACACCAATTGGTCGAGACGGGAAAATCGCCAAGCCTCGACAGCTGCACAACACTCACTGGGGTCTTGTCTGCCCAGCCGAAACTCCTGAAGGCCAGGCTTGTGGTCTGGTTAAGAACTTGGCACTGATGTGCTCCATCACTGTTGGATCGCCTAGCGAGCCCATCGTTGACTTTATGATTCAACGAAATATGGAAGTTCTCGAAGAGTTTGAGCCAACGGTTACTCCCAATGTCACCAAAGTGTTTGTCAACGGTGTCTGGGTCGGTGTACATCGTGATCCTGCACATTTGGTCAGCACTGTTCAGGCGCTTCGTCGACGGAACATGATATCGCATGAAGTAAGCTTGGTTCGCGACATGCGTGATCGAGAATTCAAGATTTTCACGGATGCTGGCCGAGTGTGTCGACCTCTCTTTGTGATAGACAATGACCCCAGGAGTGAAAACTGCGGGTCGCTGGTACTTAATAAAGAGCACATCCGCAAACTCGAAGCAGATCGCGAGCTTCCGGCGGATCTTGACCCAGAGGAGAGGCGTGAACAGTACTACGGGTGGGAAGGTCTCGTCAAGTCAGGGGTGATTGAAT
>CBS137386TTalaromyces_acaricola
CC-GTGTTTACC-ATGACCGCG-TTGCCTCGGCGGGCCCACTGGGG---CCTGGCCCCGGTCGC-CGGGGGGCTTC--TGCCCCCGGGTCCGCGCCCGCCGAAGCG-CCCT-GGAACCCTG-TCTGAATAGTGAGTCTGAGTGAATG-ATTAAATCATTAAAACTTTCAACAACGGATCTCTTGGTTCCGGCATCGATGAAGAACGCAGCGAAATGCGATAAGTAATGTGAATTGCAGAATTCCGTGAATCATCGAATCTTTGAACGCACATTGCGCCCCCTGGCATTCCGGGGGGCATGCCTGTCCGAGCGTCATTTC-TGCCCTCCAGCCCGGC-TGGGTGTTGGGCGCTGTCCCCCC-GGGGACACGCCCCAAAGGCAGTGGCGGCGCCGCGTCGGGTCCTCGAGCGTATGGGGC-TTTGTCACCTGCTCGGG-AAGGACTC-GTCGGCGCTGGCAAACCATCTCTGGCGAGCACGGCCTCGATGGCTCCGGAGTGTGAGTGATA-CGTGATTGTCAAAAAA-TTTCAAGAAC----------------CAA---CCTGAT--------GGATTCCAGTTACAATGGTACCTCCGACCTCCAGTTGGAGCGTATGAACGTCTACTTCAACGAGGTGCGT-GGAATCCCAAGT-------------CTCGATAT-----------TCGGATAT-ATACTCATAA-----CGTATAGGCTAGCAACAACAAGTATGTCCCTCGTGCCGTCCTTGTCGATTTGGAGCCTGGCACCATGGACGCGGTGCGTGCCGGTCCCTTCGGCCAGCTCTTCCGACAAGGATGGTGATGGTGAGTGA----------CCCGACATCAACGATAACAAC----------AACG--ATCGATCGATAT--------------ACGGTCTT---GCG-------TA-TTCA--ACATGTCTTGAGAGT-----------ATGTATCTGACAA-TTTCTTCT-TT-TCGACGCAGGCCAAATCACAACCAAAGAGCTGGGCACCGTCATGCGTTCCCTCGGCCAGAACCCCTCCGAATCCGAACTCCAGGACATGATCAACGAGGTCGACGCCGACAACAACGGCACAATCGATTTCCCGGGTAAGTTTC-CGAAGCTCTCA---------------------TGTATACCGGAATCC---------CCAAGCTG--ATCG-ACG-C-AGAATTCTTGACCATGATGGCCCGCAAGATGAAGGACACCGACTCCGAGGAGGAAATCCGTGAGGCCTTCAAGGTCTTTGACCGCGACAACAACGGATTCATCTCCGCCGCTCCAAGGCAGGTGTCTCTCAGGTGCTCAGTAGATATACATTTGCTTCTAGTCTGTCACATTTGCGACGTACCAATACACCAATTGGTCGAGACGGGAAAATTGCCAAGCCTCGACAGCTGCACAACACTCACTGGGGCCTTGTCTGCCCAGCCGAAACTCCTGAAGGCCAGGCTTGTGGTCTGGTTAAGAACTTGGCACTGATGTGCTCCATCACTGTTGGATCGCCTAGCGAGCCCATCGTTGACTTTATGATTCAACGAAATATGGAAGTTCTCGAAGAGTTTGAGCCAACGGTTACTCCCAATGTCACCAAAGTGTTTGTCAACGGTGTCTGGGTCGGTGTGCATCGTGATCCTGCACATTTGGTCAGCACTGTTCAGGCGCTTCGTCGACGGAACATGATATCGCATGAAGTAAGCTTGGTTCGAGACATGCGTGACCGAGAATTCAAGATTTTCACGGATGCTGGCCGAGTGTGTCGACCTCTCTTTGTGATAGACAATGACCCCAGGAGTGAAAACTGCGGGTCGCTGGTACTTAATAAAGAGCACATCCGCAAACTCGAAGCAGATCGCGAGCTTCCGGCGGACCTTGACCCAGAGGAGCGGCGTGAACAGTACTACGGGTGGGAAGGTCTCGTCAAGTCAGGGGTGATTGAAT
>CBS138209TTalaromyces_yelensis
CC-GTGTTTACC-GTAACCGCG-TTGCCTCGGCGGGCCCACTGGGG---CCTGTCCCCGGTCGC-CGGGGGGCATC--TGCCCCCGGGCCTGCGTCCGCCGAAGCG-CCCT-GGAACCCTG-TCTGAATAGTGAGTCTGAGCGAATG-ATCTAATCATTAAAACTTTCAACAACGGATCTCTTGGTTCCGGCATCGATGAAGAACGCAGCGAAATGCGATAATTAATGTGAATTGCAGAATTCCGTGAATCATCGAGTTTTTGAACGCACATTGCGCCCCCTGGCATTCCGGGGGGCATGCCTGTCCGAGCGTCATTTC-TGCCCTCCAGCACGGC-TGGGTGTTGGGCGCTGTCCCCCC-GGGGACACGCCCCAAAGGCAGTGGCGGCGCCGTAT-GGGTCCTCGAGCGTATGGGGC-TTTGTCACCCGCTCTG--AGGGACTC-GTCGGTGCTGGCAAACCATCTCTGGCGAGCACGGCCTCGATGGCTCCGGAGTGTGAGTTATA-CGTGATTG--ACGAAA-TTTCAAGTAC----------------CAA--TCCTGAT--------GGATCCCAGTTACAATGGTACCTCCGACCTCCAGTTGGAGCGCATGAACGTCTACTTCAACGAGGTGCGT-GGAACTTCAAGT-------------CTCGACAC-----------TCGGGTAT-ATACTCATAT-----GTTATAGGCTAGCGGCAACAAGTACGTTCCCCGTGCCGTCCTCGTCGATTTGGAGCCTGGCACCATGGACGCTGTGCGCGCCGGCCCCTTCGGTCAGCTCTTCCGACAAGGATGGTGATGGTGAGTGA----------CCCGACAATAACAACAACCATCAC-------AACG--ATCGATCGATCT--------------ACGGTCTG---GCG-------TA-TTCA--ATATTTCTTGG---------------ACGCATCTGACAA-TTGCTTTC-GT-TCGATGCAGGCCAAATCACAACCAAAGAATTGGGCACCGTCATGCGTTCCCTCGGCCAGAACCCCTCCGAATCCGAACTCCAGGACATGATCAACGAGGTCGACGCCGACAACAACGGCACAATCGATTTCCCGGGTATGGTGG-------TCCCG---------------------TGTATGCTGGATAATTC-ACGGACTAGAGCTG--ATCG-GTGCT-AGAATTCTTGACCATGATGGCCCGCAAGATGAAGGACACCGACTCTGAGGAGGAAATCCGCGAGGCCTTCAAGGTCTTTGACCGCGACAACAACGGTTTCATCTCGGCCGCTCCAAGGCAGGTGTCTCGCAGGTGCTCAGTAGATACACATTTGCTTCTAGTTTATCACATTTGCGACGCACCAATACGCCAATTGGTCGAGACGGGAAAATCGCCAAGCCTCGACAGCTGCATAACACTCACTGGGGTCTTGTCTGTCCAGCCGAAACTCCTGAAGGTCAGGCTTGTGGTCTGGTTAAGAACTTGTCACTGATGTGCTCCATTACTGTTGGATCACCTAGCGAGCCTATCGTTGACTTTATGATTCAACGAAATATGGAAGTGCTTGAAGAATTTGAGCCGATGGTCACACCCAATGTCACCAAGGTGTTTGTCAATGGTGTCTGGGTCGGTGTGCATCGTGACCCTTCTCATTTGGTCAGCACTGTCCAGGCGCTTCGTCGACGGAACATGATCTCGCACGAAGTGAGCTTGGTTCGTGACATGCGTGACCGCGAGTTCAAGATTTTCACCGATGCTGGCCGAGTGTGTCGACCTCTCTTCGTGATAGACAACGATCCCAGGAGTGAAAACTGCGGATCCCTGGTGCTGAACAAAGAGCACATCCGCAAACTCGAAGCAGATCGCGAGCTTCCGCCGGATCTTGACCCAGAGGAACGCCGTGAACAGTACTACGGGTGGGAAGGCCTTGTCAAGTCCGGGGTGATTGAAT
>CBS140622TTalaromyces_cerinus
CC-GTGTTTACT-GTTACCGCG-TTGCCTCGGCGGGCCCACTGGGG---CCTGGCCCCGGTCGC-CGGGGGGCTTC--TGCCTCCGGGCCCGCGCCCGCCGAAGCG-CCCT-GGAACCCTG-TCTGAATAGTGAGTCTGAGTGGGAT-ATTCAATCATTAAAACTTTCAACAACGGATCTCTTGGTTCCGGCATCGATGAAGAACGCAGCGAAATGCGATAAGTAATGTGAATTGCAGAATTCCGTGAATCATCGAATCTTTGAACGCACATTGCGCCCCCTGGCATTCCGGGGGGCATGCCTGTCCGAGCGTCATTTC-TGCCCTCCAGCACGCC-TGGGTGTTGGGTGCTGTCCCCCC-GGGGACACGCCCCAAAAGCAGTGGCGGCGCCGCGTCGGGTCCTCGAGCGTATGGGGC-TCTGTCACCCGCTCGGG-AGGGACTCGGTCGGCGCTGGCAAACCATCTCTGGCGAGCACGGCCTCGATGGTTCCGGAGTGTGAGTGATG-CGTGATTG--TCAAGT-TTTCGAGAAC----------------GAA--CCCTGAT--------CGTTTCCAGTTACAATGGCTCCTCCGACCTCCAGTTGGAGCGTATGAACGTCTACTTCAACGAGGTGCGT-AGAAAAT--GCC-------------GAAGACAA-----------TCGAAAAT-ATACTCATAT-----CGTATAGGCTAGCGGCAACAAGTATGTCCCCCGTGCCGTTCTCGTCGATTTGGAGCCTGGCACCATGGACGCTGTCCGCTCCGGTCCCTTCGGTCAGCTCTTCCGACAAGGATGGTGATGGTGAGTGAA--------CCGACACCCCAACAATCGATAC------------------TACTCGATAT-------------TACGATTTT---TCT------ACA-TTCG--GTATACATTAG---------------CAGTGTCTGACAT-TTCTTTA-----TTTGTTCAGGCCAAATCACCACCAAGGAATTGGGCACCGTCATGCGTTCCCTCGGCCAGAACCCCTCCGAATCCGAATTGCAGGACATGATCAACGAGGTCGATGCTGACAACAACGGCACAATCGATTTCCCCGGTATGATTC-ATTGTCATGTT-----------------------GATTTTCTGCACT----------AAAGCTG--ATTG-TTG-C-AGAATTCTTGACCATGATGGCCCGCAAGATGAAGGACACCGACTCGGAGGAGGAAATCCGCGAGGCCTTCAAGGTCTTTGACCGCGATAACAACGGATTCATCTCGGCCGCTCCAAGGCAGGTGTCTCTCAAGTGCTCAGTAGATACACATTCGCTTCGAGTTTGTCACATTTGCGACGCACCAATACGCCAATTGGCCGAGACGGAAAAATCGCCAAGCCTCGACAATTGCACAATACTCACTGGGGTCTCGTCTGTCCAGCTGAAACTCCTGAAGGCCAGGCTTGTGGTCTGGTTAAGAACTTGTCACTGATGTGCACCATCACTGTTGGCTCGCCTAGCGAACCCATCGTTCAATTTATGCTTCAACGAAATATGGAAGTCTTGGAAGAGTTTGAGCCGTTGGTTACACCTGATGTCACCAAAGTGTTTGTCAACGGTGTCTGGGTTGGTGTGCATCGTGATCCTACGCATTTGGTTAATGTTGTTCAGACGCTCCGTCGACGGAACATGATCTCGCATGAAGTCAGCTTGGTTCGCGACATTCGTGACCGGGAGTTTCAGATTTTCACTGATGCTGGGCGAGTGTGTCGACCTCTCTTTGTGATTGACAATGATCCAAGGAGTGAAAACAGCGGGTCTCTAGTGCTCAACAAAGAACACATCCGCAAACTCGAGGCAGATCGCGAGCTACCGGCAGATCTTGACCCAGAGGAGCGCCGTGAACAGTTCTACGGATGGGAAGGTCTTGTCAAGTCTGGTGTGATTGAAT
>CBS140623TTalaromyces_neorugulosus
CC-GTGTTTACC-ATGACCGCG-TTGCCTCGGCGGGCCCACTGGGG---CCTGGCCCCGGTCGC-CGGGGGGCTTC--TGCCCCCGGGTCCGCGCCCGCCGAAGCG-CCCT-GGAACCCTG-TCTGAATAGTGAGTCTGAGTCGATG-ATTAAATCATTAAAACTTTCAACAACGGATCTCTTGGTTCCGGCATCGATGAAGAACGCAGCGAAATGCGATAAGTAATGTGAATTGCAGAATTCCGTGAATCATCGAATCTTTGAACGCACATTGCGCCCCCTGGCATTCCGGGGGGCATGCCTGTCCGAGCGTCATTTC-TGCCCTCCAGCCCGGC-TGGGTGTTGGGTGCTGTCCCCCC-GGGGACACGCCCCAAAGGCAGTGGCGGCGCCGCGTCGGGTCCTCGAGCGTATGGGGC-TTTGTCACCCGCTCGGG-ACGGACTC-GTCGGCGCTGGCAAACCATCTCTGGCGAGCACGGCCTCGATGGCTCCGGAGTGTGAGTGATA-CGTGATTGTCAAAAAA-TTTCAAGAAC----------------CAA--CCCTGAT--------GGATTCCAGTTACAATGGTACCTCCGACCTCCAGTTGGAGCGTATGAACGTCTACTTCAACGAGGTGCGT-GGAATCCCAAGT-------------CTCGACAT-----------TCGGATAT-ATACTTATAA-----CGTATAGGCTAGCAACAACAAGTATGTCCCTCGTGCCGTCCTCGTCGATTTGGAGCCTGGCACCATGGACGCGGTGCGTGCCGGTCCCTTCGGCCAGCTCTTCCGACAAGGATGGTGATGGTGAGTGA----------CCCGACATCAACAATAACTAC----------AACG--ATCGATCGATCC--------------GCGTTCTT---GCG-------TA-TTCA--ATATGCCTTGGGAAT-----------ACGTATCTGACAG-TTGCTTCT-TT-TCGACGCAGGCCAAATCACAACCAAAGAACTGGGCACCGTCATGCGTTCCCTCGGCCAGAACCCCTCCGAATCCGAACTTCAGGACATGATCAACGAGGTCGACGCCGATAACAACGGCACAATCGATTTCCCCGGTATGATTA-TGAACCTCTCG---------------------TGTATACCGGATTCC---------CCAAGCTG--ATCG-CCG-C-AGAATTCTTGACCATGATGGCTCGCAAGATGAAGGACACCGACTCCGAGGAGGAAATTCGTGAGGCCTTCAAAGTCTTTGACCGCGACAACAACGGATTCATCTCTGCCGCTCCAAGGCAGGTGTCTCTCAGGTGCTCAGTAGATACACATTTGCTTCTAGTCTGTCTCATCTGCGACGTACCAATACACCAATTGGTCGAGACGGGAAAATCGCCAAGCCTCGACAGCTGCACAATACTCACTGGGGTCTTGTCTGCCCAGCCGAAACACCTGAAGGTCAGGCTTGTGGTCTGGTTAAGAACTTGGCACTGATGTGCTCTATTACTGTTGGATCGCCTAGCGAGCCCATCGTTGACTTTATGATTCAACGAAATATGGAAGTTCTCGAAGAGTTTGAGCCAACGGTCACACCCAATGTCACCAAAGTTTTTGTCAACGGTGTCTGGGTCGGTGTGCATCGCGACCCTGCACATTTGGTCAGCACTGTTCAGGCACTTCGTCGACGGAACATGATATCGCATGAAGTAAGCTTGGTTCGCGATATGCGTGACCGAGAGTTCAAGATTTTCACGGATGCTGGCCGAGTGTGTCGACCTCTCTTTGTGATTGACAATGATCCTAGGAGTGAAAACTGCGGGTCGCTGGTACTTAATAAAGAGCACATCCGCAAACTCGAAGCAGATCGCGAACTTCCGCCGGACCTTGACCCAGAGGAGCGGCGTGAACAGTACTACGGGTGGGAAGGCCTCGTCAAGTCAGGGGTGATTGAAT
>CBS140635TTalaromyces_chlamydosporus
CC-TTGTCTCTTGTACACCCTG-TTGCTTTGGCGGGCCCACTGGGC------TCTCCCGGTCGC-CGAGGAGCCCCTGTGCCCCTGGGCCCGTGCCCGCCAGAGCG-CCCT-TGAACCCTCATGAAGATGGACTGTCTGAGCATGAT-TGATAATAATCAAAACTTTCAACAATGGATCTCTTGGTTCCGGCATCGATGAAGAACGCAGCGAAATGCGATAAGTAATGTGAATTGCAGAATTCCGTGAATCATCGAATCTTTGAACGCACATTGCGCCCCCTGGCATTCCGGGGGGCATGCCTGTCCGAGCGTCATTTC-TGCCCTCAAGCACGGCTTGTGTGTTGGGTGTGGTCCCCCC-GGGGACCTGCCTGAAAGGCAGTGGCGACGCCCGCCTAGGTCCTCGAGCGTATGGGGC-TCTGTCACCCGCTCGGG-AAGGATCT-ACGGGCGTTGGCAAACTATCTCTGGCGAGCACGGCCTCGATGGTTCCGGAGTGTGAGTAATG-CGGGATTG--TCAAAT-TTTCAAGAAT----------------AAA--CCCTGAT--------CGTATCCAGTTACAATGGCTCCTCCGACCTCCAGTTGGAGCGTATGAACGTCTACTTCAACGAGGTGCGT-TGAACCT-CCCC-------------CACGACAT-----------TTGGAAAC-GTACTCATAT-----CGTATAGGCTAGCGGCAACAAGTACGTCCCCCGTGCCGTCCTCGTCGATTTGGAGCCTGGCACCATGGACGCTGTCCGTTCCGGTCCCTTCGGTCGGCTCTTCCGACAAGGATGGTGATGGTGAGTGA---------CCGACATTCCAACGAACGATAC------------------TACTCGACAT-------------TATGATCTT---GCA------ATA-TTCG--ATATACGTTAG---------------CTGTGTCTGACAT-ATT---------TTCGTTCAGGCCAAATCACCACCAAGGAATTGGGCACCGTCATGCGTTCCCTCGGCCAGAACCCCTCCGAATCCGAACTGCAGGACATGATCAACGAGGTCGATGCTGACAACAACGGCACAATCGATTTCCCCGGTATGGCTT-ATTGACTTGT--------------------------TACTCTGCACT----------AAAGCTG--ATTG-TTG-C-AGAATTCTTGACCATGATGGCCCGCAAGATGAAGGACACCGACTCGGAGGAGGAAATCCGCGAGGCCTTCAAGGTCTTTGACCGCGACAACAACGGATTCATCTCGGCCGCTCCAAGGCAGGTGTCTCTCAAGTGCTCAGTAGATACACATTCGCTTCGAGTTTGTCACATCTGCGACGCACCAATACGCCAATTGGCCGAGACGGAAAAATCGCCAAGCCTCGACAGTTGCACAATACTCACTGGGGTCTTGTCTGTCCAGCTGAAACTCCTGAAGGCCAGGCTTGTGGTCTGGTTAAGAACTTGTCACTGATGTGCACCATCACTGTTGGCTCGCCTAGCGAACCTATCGTTCAATTTATGCTCCAACGAAATATGGAAGTCCTAGAAGAATTTGAGCCGTTGGTTACACCTGATGTCACCAAAGTGTTTGTCAATGGTGTCTGGGTTGGTGTGCATCGCGATCCTACGCATCTGGTCAACGTTGTTCAGACGCTTCGTCGACGGAACATGATCTCGCATGAAGTGAGCTTGGTTCGCGACATTCGTGACCGGGAGTTTCAGATTTTCACTGATGCTGGGCGAGTGTGTCGACCTCTCTTTGTGATTGACAACGATCCACGTAGTGAAAACAGCGGGTCCCTTGTGCTTAACAAAGAGCACATCCGCAAACTCGAGGCAGATCGCGAGCTTCCGCCTGATCTTGACCCAGAGGAGCGTCGTGAACAGTTCTACGGATGGGAAGGTCTCGTCAAGTCAGGTGTGATTGAAT
>CBS141837TTalaromyces_guizhouensis
CC-GTGTTGACCTGTGACCGTG-TTGCTTCGGCGGGCCCATCCGGG---CCTGTCCTGGATCGC-TGGGGGACCCT-GTGTCCCCGGGCGTGTGCCCGCCGGAGAA-CCCC-TGAACCCTG-CATGAATTGGGTGTCTGAGTAAAGA--TTGAATCGTTAAAACTTTCAACAACGGATCTCTTGGTTCCGGCATCGATGAAGAACGCAGCGAAATGCGATAAGTAATGTGAATTGCAGAATTCCGTGAATCATCGAATCTTTGAACGCACATTGCGCCCCCTGGTATTCCGGGGGGCATGCCTGTCCGAGCGTCATGTC-TCCCTTCAAGCGCGGCTTGTGTGTTGGGTGCTGTCCCCCC-GGGGACACGCCCGAAAGGCAGTGGCGGCGTCGCGTCGGGTCCTCGAGCGTATGGGGC-TTTGTCACCCGCTCGGG-AGGGACCT-GCGGGCGCTGGCAAACCATCTCCGGCGAGCACGGCCTCGATGGCTCCGGCGTGTGAGTGATA-CATGACTT--C-TGAA-CGACAGGAAA----------------CAG---TCTGACCTAC----GGCCCGCAGTTACAATGGCAGCTCCGATCTCCAGTTGGAGCGCATGAACGTCTACTTTAACGAGGTGGGT-GGGGAGATAAAT-------------GGCGAGAT-----------TCGAAAAC-ATGCTCATAT-----CGAATAGGCTAGCGGCAACAAGTATGTTCCCCGTGCTGTCCTGGTCGACTTGGAGCCCGGTACTATGGACGCCGTGCGCGCTGGTCCGTTCGGTCAGCTTTTCCGATAAAGATGGCGATGGTGAGTAGA---------CGAGTCCA------CACACGC----------------AACATTGATTTC--------------ACGATATC---GCC------ATA-GTCA--ATATGATCCGG---------------ATAAGGCTGATGT-TTTCTTACTAT-TTGGTTCAGGACAAATCACAACCAAGGAGTTGGGCACCGTCATGCGCTCCCTTGGCCAAAACCCTTCGGAATCCGAACTACAGGACATGATCAACGAGGTTGATGCCGACAACAACGGCACAATTGATTTCCCTGGTATATATT-CTGTTATTACA---------------------GGGATTCCTTGGCCT---------TTTGGCTA--ACTG-TCG-C-AGAATTCTTGACTATGATGGCCCGCAAAATGAAGGACACTGACTCCGAGGAGGAAATCCGTGAGGCATTCAAGGTCTTTGACCGTGATAACAATGGATTTATCTCCGCTGCTCGAAGGCGGGTGTGTCCCAGGTGCTCAGTCGATACACCTATGCTTCGACATTGTCACATTTACGACGTACCAATACACCGATTGGGCGAGATGGAAAAATTGCCAAACCTCGACAGCTGCACAATACTCACTGGGGCCTGGTGTGCCCTGCTGAAACCCCTGAAGGACAGGCTTGTGGTCTGGTCAAGAACTTGGCCTTGATGTGCTCCATTACTGTCGGTTCACCCAGCGAGCCTATCGTTGACTTCATGATCCAGCGAAATATGGAAGTTCTCGAGGAGTTTGAACCATTAGTCACCCCTCATGCCACCAAGGTGTTCGTGAATGGTGTTTGGGTTGGTGTGCATCGTGATCCTACCCATTTAGTCAGCACTGTTCAGTCCCTTCGTCGACGGAATATGATCTCTCATGAAGTCAGCTTGGTTCGTGACATTCGTGACAGAGAGTTCAAGATTTTCACCGATGCAGGCCGTGTCTGTCGACCACTTTTTGTTATAGATAATGATCCAAGGAGTGAGAACTGCGGATCCTTGGTGCTCAACAAAGACCACATTCGCAAGCTCGAAGCAGATCGCGAGCTCCCTGCGGATCTTGACCCAGAGGAGCGCAGAGAACAATATTATGGATGGGAGGGTTTGGTCAAATCAGGTGTTATTGAAT
>CBS141840TTalaromyces_tenuis
CCTGTGTCTGTAATACACCCTG-TTGCTTCGGCGGGCCCACCGGGG------ATACCCGGTCGC-CGGGGGGCTCT-GCGCCCCCGGGCCCGCGCCCGCCGAAGCG-CCCTGTGAACCCTGCAGAAGATTGGCTGTCTGAGTCACAT--GAAAATTGTCAAAACTTTCAACAATGGATCTCTTGGTTCCGGCATCGATGAAGAACGCAGCGAAATGCGATAAGTAATGTGAATTGCAGAATTCCGTGAATCATCGAATCTTTGAACGCACATTGCGCCCCCTGGTATTCCGGGGGGCATGCCTGTCCGAGCGTCATTTC-TGCCCTCAAGCACGGCTTGTGTGTTGGGTGTGGCCCCCCC-GGGGGCCTGCCCGAAAGGCAGCGGCGACGTCGCGTCTGGTCCTCGAGCGTATGGGGC-TTTGTCACCCGCTCGGG-AGGGATCT-GCGGACGTTGGCAAATCATCTCTGGCGAGCACGGTCTTGACGGCTCGGGAGTGTAAGTTCTG-CAATTGCG--ACGATT-CGATCCAATCTC--AACC--------CAC--GCCTGACAATATA--TCGCTCCAGTTACAATGGCTCCTCCGACCTCCAGTTGGAGCGTATGAACGTTTACTTCAACGAGGTTCGT-TTCAATGGCTCG-------------TACCGTGT-----------CGAAATAT-ATTCTCAAAC---TTGATATAGGGTAGCGGTAACAAATATGTCCCCCGTGCCGTCCTCGTCGACTTGGAACCTGGTACCATGGATGCCGTCCGCGCTGGTCCCTTTGGTCAGCTCTTCCGACAAGGATGGTGATGGTGAGCATG---------CC-------------------------------------------------------------------------------------------ATATGCCTCGA---------------------CCAGTAG-CAAGATCT-AA-CCCGCCCAGGACAAATCACCACCAAGGAATTGGGCACCGTCATGCGCTCGCTCGGCCAGAACCCCTCCGAATCCGAATTGCAGGACATGATCAACGAGGTCGACGCCGACAACAACGGCACCATCGATTTCCCTGGTATGGCTC-CGATGATGCTCGTTTCTGCACGTTGATATATCTGTATGCATGTTTGTGGGAAAGAATATAGCT---GATG-ACG-T-AGAATTCTTGACCATGATGGCCCGCAAGATGAAGGATACCGACTCCGAGGAGGAAATCCGGGAGGCGTTCAAGGTGTTTGACCGGGACAACAACGGATTCATCTCTGCCGCTCCAAGGCAGGTGTGTCTCAAGTGCTCAGCCGATATACGTTTGCATCCACTTTGTCGCACTTGCGACGTACCAATACTCCCATTGGTCGTGACGGCAAAATCGCCAAACCCCGTCAACTGCACAACACTCACTGGGGTCTGGTGTGTCCTGCCGAGACGCCCGAAGGTCAGGCTTGTGGTCTGGTCAAGAATTTGGCGCTGATGTGTGCGATCACTGTTGGATCTCCAAGCGAGCCAATCGTCGATTTCATGATCCAGCGCAACATGGAAGTACTCGAAGAATTCGAGCCATTGGTTACGCCTCATGCCACCAAGGTCTTTGTCAATGGTGTTTGGGTCGGTATTCATCGTGATCCCGCACATCTAGTCAGCACAGTTCAGTCTCTTCGTCGGCGTAATATGATCTCGCACGAGGTCAGCTTGGTTCGTGATATTCGTGACCGAGAATTCAAGATCTTCACCGATGCTGGCCGAGTGTGTCGACCACTTTACGTCATTGACAATGACCCCCGGAGTGAGAACTGTGGTTCTCTGGTGCTCAATAAAGATCATATCCGAAGGCTCGAAGCAGACCGAGAGCTTCCGCCAGACCTTGACCCAGAAGAACGAAGAGAGCAATACTACGGCTGGGAGGGACTCGTCAAATCGGGTGTTATCGAAT
>CBS142504TTalaromyces_musae
CC-GTGTTTACT-GTTACCGCG-TTGCCTCGGCGGGCCCACTGGGGC--CTTGGTCCCGGTCGC-CGGGGGGCATC--TGCCCCCGGGCCCGCGCCCGCCGAAGCG-CTCC-CGAACCCTG-TCTGAACAGTGAGTCTGAGT--ACG-ATTGAATCATTAAAACTTTCAACAACGGATCTCTTGGTTCCGGCATCGATGAAGAACGCAGCGAAATGCGATAAGTAATGTGAATTGCAGAATTCCGTGAATCATCGAATCTTTGAACGCACATTGCGCCCCCTGGCATTCCGGGGGGCATGCCTGTCCGAGCGTCATTTC-TGCCCTCCAGCACGGC-TGGGTGTTGGGTGCTGTCCCCCC-GGGGACACACCCCAAAGGCAGTGGCGGCGCCGCGTCGGGTCCTCGAGCGTATGGGGC-TTTGTCACCCGCTCGGG-AAGGACTC-GCCGGCGCTGGCAAATCATCTCTGGCGAGCACGGTCTTGACGGCTCCGGAGTGTGAGTGATAGCGTGATTT--T-CGAG-TTTCAAGAAC----------------CAG--CCCTGAT--------CGATTCTAGTTACAATGGCACCTCCGACCTCCAGTTGGAGCGTTTGAACGTCTACTTCAACGAGGTGCGT-GGGATCGAGAGA----------CAGCGAGACAT-----------TCAAAGAC-ATACTGATAG-----CGTATAGGCTAGCGGCAACAAGTACGTTCCCCGTGCCGTCCTCGTGGACTTGGAGCCCGGCACCATGGACGCTGTGCGCGCCGGTCCCTTTGGCCAGCTTTTTCGACAAGGATGGCGATGGTGAGTACA---------TCACCTTAGGATGCTACGGCTCTACGA----------TGCTGTGGTCCC-------------CATGATACT---GCG------ATT-TTCG--ATACAAGCGATCGATACAAGCAAGCGATGTGACTTTCGA--TGCTAAC-GA-CTTCTTCAGGCCAGATCACAACCAAGGAGCTGGGCACCGTGATGCGTTCGCTCGGCCAGAACCCCTCCGAATCCGAACTGCAGGACATGATCAACGAGGTCGATGCTGACAACAACGGCACAATCGATTTCCCCGGTACTACTC-TTTGCGCCTTC------------TGGCTCTGCTGATTGCTTGATTGC--------TGACTGCTG--GTTGTTTG-C-AGAATTCTTGACTATGATGGCCCGCAAGATGAAGGACACCGACTCGGAGGAGGAGATCCGCGAGGCCTTCAAGGTGTTTGACCGCGACAACAACGGATTCATCTCGGCGGCTCCAAGGCAGGTGTCTCCCAGGTGCTCAGCAGATACACATTTGCCTCTACGCTATCACATTTGCGACGCACCAACACGCCCATTGGACGAGACGGGAAAATCGCCAAGCCTCGACAACTGCACAACACTCACTGGGGTCTTGTCTGCCCTGCAGAAACTCCTGAAGGTCAGGCTTGTGGTCTGGTTAAGAACTTGGCGCTCATGTGCTCTATCACTGTTGGTTCGCCCAGCGAGCCTATCGTGGACTTTATGATCCAGCGAAACATGGAAGTTCTCGAGGAGTTTGAGCCGCTGGTCACGCCTAATGCTACGAAGGTGTTTGTCAATGGTGTTTGGGTTGGTGTGCATCGTGATCCTGCCCATTTGGTCAGCACTGTCCAGTTGCTTCGTCGACGAAACATGATCTCCCACGAAGTCAGCTTGGTTCGCGACATTCGTGACCGGGAGTTCAAGATTTTCACGGATGCCGGCCGCGTGAGTCGACCTCTGTTTGTGATTGACAACGACCCCAGGAGTGAAAACTGCGGATCGTTGGTGCTCAACAAGGACCACATCCGCAAGCTCGAGGCAGATCGTGAGCTTCCGCCCGATCTTGACCCCGAAGAGCGCCGTGAGCAGTATTACGGATGGGAAGGTCTTGTCAAGTCGGGAGTGATTGAGT
>CBS181_71TTalaromyces_resedanus
CC-GTGTTTACC-GTGACCCTG-TTGCTTCGGCGGGCCCACTGGG----CCTATGCCTGGTCGC-CGGGGGGCGTC-TCGTCCCCGGGTCCGCGCCCGCCGGAGAA-TCTC-TGAACCCTG-TCTGAAGTAAGTGTCTGAGTGAAGATTTTAAATCATTAAAACTTTCAACAACGGATCTCTTGGTTCCGGCATCGATGAAGAACGCAGCGAAATGCGATAAGTAATGTGAATTGCAGAATTCCGTGAATCATCGAATCTTTGAACGCACATTGCGCCCCCTGGCATTCCGGGGGGCATGCCTGTCCGAGCGTCATTTCACCCCCTCAAGCACGGCTTGTGTGTTGGGCGTTGTCCCCTC-GGGGACATGTCCGAAAGGCAGTGGCGGCGCCGCGTTGGGTCCTCGAGCGTATGGGGC-TTTGTCACTCGCTCGGGAAAGGACCT-GCGGGCGTTGGCAAACCATCTCCGGCGAGCACGGCCTTGACGGCTCCGGTGTGTAAGTAATA-GATTACGC--ACAATC-GAACGACAAC----------------AGG---TCTGATA-------CGTCGGCAGTTACAATGGCTCCTCGGATCTCCAGTTGGAGCGTATGAACGTCTACTTCAACGAGGTGCGT-AGGAAAATAAT--------------GGCGAGAC-----------CAGAAAGC-ATGCTCATTTC--CCCCGACAGGCTAGCGGCAACAAGTATGTTCCTCGTGCTGTCCTCGTCGACTTGGAACCCGGTACTATGGACGCCGTCCGCGCTGGTCCCTTCGGTCAGCTTTTCCGACAAGGATGGTGATGGTGAGTACA---------TAGCCGGGCC-CGATTGCTGT----------------------------------------------TGTT---GCA------CGG-GGCG--ATATAGTTGGA---------------TTTCGGCTAATGT-TTGCTTGTTGCGTCGTTTTAGGACAAATCACAACTAAAGAGCTGGGCACTGTCATGCGTTCTCTTGGCCAGAACCCTTCAGAATCCGAACTCCAGGACATGATCAACGAGGTCGATGCTGACAACAACGGCACGATCGACTTCCCCGGTAGGGCCT-ATACGCTGAGA---------------------TTGCTATCTGGTAAC---------CTGGACTA--ATTA-TCG-C-AGAGTTCTTAACTATGATGGCTCGCAAAATGAAGGACACCGACTCGGAGGAGGAAATCCGTGAGGCGTTCAAGGTCTTTGACCGCGACAACAATGGTTTTATCTCCGCTGCTCAAAAGCTGGTGTTTCTCAGGTGCTCAGCCGATATACTTATGCTTCTACACTATCACATTTACGTCGTACCAATACGCCAATTGGCCGAGACGGCAAAATCGCTAAACCTCGGCAGCTGCACAATACTCATTGGGGTCTGGTGTGTCCTGCTGAGACGCCTGAGGGTCAGGCTTGTGGGCTAGTTAAGAATTTGGCGTTAATGTGCTCTATCACTGTTGGTTCACCTAGCGAGCCTATCGTTGACTTCATGATACAACGGAACATGGAGGTACTCGAGGAATTTGAACCATTAGTGACCCCTAATGCCACCAAGGTGTTCGTCAACGGTGTCTGGGTTGGTGTGCATCGCGATCCCGCCCATTTGGTTAGCACCGTCCAGAGCCTTCGCCGACGGAACATGATCTCTCATGAAGTTAGCTTGGTTCGTGACATTCGTGACAGAGAATTCAAGATCTTTACCGATGCTGGTCGTGTCTGTCGACCGCTCTTCGTTATAGATAACGACCCGAGAAGTGAGAACTGCGGTTCTTTGGTGCTCAACAAAGATCACATTCGCAAGCTCGAAGCGGATCGCGAGCTGCCACCGGATCTTGACCCCGAGGAGCGCCGAGAACAGTATTATGGATGGGAAGGCCTGGTTAAATCGGGCGTCATCGAGT
>CBS227_60TTalaromyces_brunneus
CC-GTG-TTACC-GTTACCGCG-TTGCCTCGGCGGGCCCACTGGGG---CCTGGCCCCGGTCGC-CGGGGGGCTG---TGCCCCCGGGCCCGCGCCCGCCGAAGCG-CCCT-GGAACCCTG-TCTGAATAGTGAGTCTGAGCT-TTG-ATTGAATCA-TAAAACTTTCAACAACGGATCTCTTGGTTCCGGCATCGATGAAGAACGCAGCGAAATGCGATAAGTAATGTGAATTGCAGAATTCCGTGAATCATCGAATCTTTGAACGCACATTGCGCCCCCTGGCATTCCGGGGGGCATGCCTGTCCGAGCGTCATTTC-TGCCCTCCAGCACGGC-TGGGTGTTGGGTGCTGTCCCCCC-GGGGACACGCCCCAAAGGCAGTGGCGGCGCCGCGTCGGGTCCTCGAGCGTATGGGGC--TCGTCACCCGCTCGGG-AAGGACTCGGTCGGCGCTGGCAAACCATCTCTGGCGAGCACGGCCTCGATGGCTCCGGAGTGTGAGTGATA-CGTGATTG--TCGAAA-TTCCAAGAAC----------------CAA--CCCTGAT--------AGACTCCAGTTACAATGGCACTTCTGACCTCCAGTTGGAGCGTATGAACGTCTACTTCAACGAGGTGCGT-GGAATCA-ACCCC--------AAACCACGACAT-----------TCGGAAACAATACTCATAA-----CGTATAGGCTAGCGGCAACAAGTACGTCCCCCGTGCCGTCCTCGTCGATTTGGAGCCTGGCACCATGGACGCTGTCCGCTCCGGTCCCTTCGGTCAGCTCTTCCGACAAGGATGGTGATGGTGAGTGAG---------CCCGACAACAACGATGCCACG----------------ATCGAATATATT-----------CCTATATTCCT---GCA------TTA-TTAA--ATATCTACTC--------------------GACTAACAA-TTTTA-------TGTCTGCAGGCCAAATTACCACCAAAGAACTGGGCACTGTCATGCGTTCCCTCGGCCAGAACCCCTCCGAATCCGAACTGCAGGACATGATCAACGAGGTCGATGCTGACAACAACGGCACAATCGATTTCCCCGGTATGATTA-TTATGGTTCTG---------------------TGCATACCAAAGTTA---------TATAACTG--ATTG-CTG-C-AGAATTCTTGACCATGATGGCCCGCAAGATGAAGGACACCGACTCGGAGGAGGAAATCCGCGAGGCCTTCAAGGTCTTTGACCGTGACAACAACGGATTCATCTCCGCCGCTCCAAAGCAGGTGTCTCCCAGGTGCTCAGTAGATACACATTCGCCTCCAGTTTATCTCATTTACGACGCACCAATACGCCAATTGGGCGAGACGGGAAAATCGCCAAGCCCCGACAGCTACACAATACTCACTGGGGTCTTGTCTGTCCAGCTGAGACTCCTGAAGGCCAGGCTTGTGGTCTGGTTAAAAACTTGTCACTGATGTGTTCCATCACTGTTGGTTCACCTAGCGAGCCTATCGTTGACTTTATGATTCAGCGAAATATGGAAGTTCTGGAAGAATTTGAGCCGTTGGTCACACCCAATGCCACCAAAGTGTTTGTCAACGGTGTCTGGGTCGGTGTACATCGTGATCCTGCGCATCTGGTCAGCACTGTTCAGGCGCTCCGTCGACGGAACATGATTTCGCACGAAGTGAGCTTGGTTCGCGACATTCGTGACCGAGAGTTTAAGATTTTCACTGATGCTGGACGAGTGTGTCGACCTCTCTTTGTGATAGACAATGATCCAAGGAGTGAAAACTGCGGGTCCCTGGTGCTTAACAAAGAGCACATCCGCAAACTTGAGGCAGATCGCGAGCTTCCGGCAGATCTTGACCCCGAGGAGCGCCGTGAACAATTCTACGGATGGGAAGGCCTTGTCAAGTCAGGGGTGATTGAAT
>CBS250_94TTalaromyces_tardifaciens
CC-GTG-TTACC-GTGACCGCG-TTGCTTCGGCGGGCCCACTGGGG---CCTGGCCCCGGTCGC-CGGGGGGCAC---CGCCCCCGGGCCCGCGCCCGCCGAAGCG-CCCT-GGAACCCTG-TCTGAATAGTGAGTCTGAGTGAGGG-ATTGAATCG-TAAAACTTTCAACAACGGATCTCTTGGTTCCGGCATCGATGAAGAACGCAGCGAAATGCGATAAGTAATGTGAATTGCAGAATTCCGTGAATCATCGAATCTTTGAACGCACATTGCGCCCCCTGGCATTCCGGGGGGCATGCCTGTCCGAGCGTCATTTC-TGCCCTCCAGCGCGGC-TGGGTGTTGGGCGCTGTCCCCCC-GGGGACACGCCCCAAAGGCAGTGGCGGCGCCGCGTCGGGTCCTCGAGCGTATGGGGC--TCGTCACCCGCTCGGG-AGGGACC--GTCGGCGCTGGCAAACCATCTCTGGCGAGCACGGTCTCGATGGCTCCGGAGTGTGAGTGATG-----ATTG--TCAAAA-TTTCAAGAATTTCAAACCTTCAAGAACCA--CCCTGAC--------GGATCCCAGTTACAATGGTACCTCCGACCTCCAGTTGGAGCGTATGAACGTCTACTTCAACGAGGTGCGT-GGAATCACAGCC-------------CTCAACAC-----------TCGGATAA-ATACTCATAG-----CGTGTAGGCCAGCGGTAACAAGTACGTCCCCCGCGCCGTCCTCGTCGATTTGGAGCCTGGCACCATGGACGCTGTGCGCGCCGGTCCCTTTGGTCAGCTTTTCCGACAAGGATGGCGATGGTGAGTGG----------CCCGACGACAACAACCACAAT----------AACAACAGCAATCGATCT--------------GCCGTCTT---GCG-------TA-TTCA--ATATGTCTTGG----------------ACTATCTGACGA----------TT-TCTATCCAGGCCAAATCACAACCAAAGAACTGGGCACCGTCATGCGTTCGCTCGGCCAGAACCCCTCTGAATCCGAACTCCAGGACATGATCAACGAGGTCGACGCTGACAACAACGGCACAATCGATTTCCCGGGTATGATGG-TCTCGC-------------------------ACACATGCCGCATTATTTAAAGGACTACCACTG--ATGG-ACA-C-AGAATTCTTGACCATGATGGCCCGCAAGATGAAGGACACCGACTCCGAGGAGGAAATCCGCGAGGCCTTCAAGGTCTTTGACCGCGACAACAACGGCTTCATCTCCGCCGCTCCAAGGCAGGCGTCTCTCAGGTGCTCAGTAGATACACATTTGCTTCTAGTCTGTCACATTTGCGACGCACCAACACACCTATTGGCCGAGACGGGAAAATCGCCAAGCCACGACAGCTGCACAATACTCACTGGGGTCTTGTCTGTCCAGCGGAAACTCCTGAAGGTCAGGCTTGTGGTCTGGTTAAGAACTTGGCACTGATGTGCTCCATTACTGTTGGATCACCTAGCGAACCTATTGTTGACTTTATGATTCAACGAAATATGGAAGTTCTCGAAGAGTTTGAACCATTGGTCACACCCAATGCCACCAAGGTGTTTGTCAACGGTGTCTGGGTCGGTGTGCATCGTGATCCTGCGCATTTGGTCAGCACTGTTCAAGCGCTTCGTCGACGAAACATGATCTCGCATGAAGTGAGTTTGGTTCGTGATATGCGTGACCGAGAGTTCAAGATTTTCACGGATGCTGGCCGAGTGTGTCGACCTCTCTTTGTGATAGACAACGATCCCCGGAGTGAAAACTGCGGATCGCTGGTGCTTAACAAAGAACACATCCGCAAACTCGAAGCAGATCGCGAGCTTCCAGCCGATCTTGACCCGGAGGAGCGGCGTGAACAGTACTACGGGTGGGAAGGTCTCGTCAAGTCCGGGGTGATTGAAT
>CBS255_31TTalaromyces_atricola
CC-GTGTTTACC-ATGACCGCG-TTGCCTCGGCGGGCCCACTGGGG---CCTGGCCCCGGTCGC-CGGGGGGCTCC-TTGCCCCCGGGTCCGCGCCCGCCGAAGCG-CCCT-GGAACCCTG-TCTGAATAGTGAGTCTGAGTGAATG-ATTGAATCATTAAAACTTTCAACAACGGATCTCTTGGTTCCGGCATCGATGAAGAACGCAGCGAAATGCGATAAGTAATGTGAATTGCAGAATTCCGTGAATCATCGAATCTTTGAACGCACATTGCGCCCCCTGGCATTCCGGGGGGCATGCCTGTCCGAGCGTCATTTC-TGCCCTCCAGCCCGGC-TGGGTGTTGGGCGCTGTCCCCCC-GGGGACACGCCCCAAAGGCAGTGGCGGCGCCGCGTCGGGTCCTCGAGCGTATGGGGC-TTTGTCACCCGCTCGGG-ACGGACTC-GTCGGCGCTGGCAAACCATCTCTGGCGAGCACGGCCTCGATGGCTCCGGAGTGTGAGTGATA-CATGATTGTTAAAAAA-TTTCAAGAAC----------------CAA--CCCTGAT--------GGATTCCAGTTACAATGGTACCTCCGACCTCCAGTTGGAGCGTATGAACGTCTACTTCAACGAGGTGCGT-GGAATCCCAAGT-------------CTCGACAT-----------TCGGATAT-ATACTCATAA-----CGTATAGGCTAGCAACAACAAGTATGTCCCTCGTGCCGTCCTCGTCGATTTGGAGCCTGGCACCATGGACGCGGTCCGTGCCGGTCCCTTCGGCCAGCTTTTCCGACAAGGATGGTGATGGTGAGTGA----------CCCGACATCAACAATAACGAC----------AACG--ATTGATCGATCT--------------ACGGTCTT---GCG-------TA-TTCA--ATATGTCTTGGGAGT-----------AAATATCTGACAA-TTGCTTCT-TT-TCGACGCAGGTCAAATCACAACCAAAGAGCTGGGCACCGTCATGCGTTCCCTCGGCCAGAACCCCTCCGAATCCGAGCTCCAGGACATGATCAACGAGGTCGACGCCGACAACAACGGCACAATCGATTTCCCCGGTATGATTA-TGAAGCTCTCG---------------------TGTATACCGGATTCC---------CTAAGCTG--ATGG-ACG-C-AGAATTCTTGACCATGATGGCCCGCAAGATGAAGGACACCGACTCCGAGGAGGAAATCCGTGAGGCCTTCAAGGTCTTTGACCGCGACAACAACGGATTCATCTCCGCCGCTCCAAGGCAGGTGTCTCTCAGGTGCTCAGTAGATATACATTTGCTTCTAGTCTGTCACATTTGCGACGTACCAATACACCAATTGGTCGAGACGGGAAAATCGCCAAGCCTCGACAGCTGCACAACACTCACTGGGGTCTTGTCTGCCCAGCCGAAACGCCTGAAGGCCAGGCTTGTGGTCTGGTTAAGAACTTGGCACTGATGTGCTCCATCACTGTTGGATCGCCTAGCGAGCCCATCGTTGACTTTATGATTCAACGAAATATGGAGGTTCTCGAAGAGTTTGAGCCAACGGTGACTCCCAATGTCACCAAAGTGTTTGTCAACGGTGTCTGGGTCGGTGTGCATCGTGATCCTGCACATTTGGTCAGTACTGTTCAGGCGCTTCGTCGACGGAACATGATATCGCATGAAGTAAGCTTGGTTCGCGACATGCGTGACCGAGAGTTCAAGATTTTCACGGATGCCGGCCGAGTGTGTCGACCTCTCTTTGTGATAGACAATGACCCCAGGAGTGAAAACTGCGGGTCGCTGGTACTTAATAAAGAACACATCCGCAAACTCGAAGCAGATCGCGAGCTTCCGCCGGATCTTGACCCAGAGGAGCGGCGTGAACAGTACTACGGGTGGGAAGGTCTCGTCAAGTCAGGGGTGATTGAAT
>CBS296_48TTalaromyces_bacillisporus
CC-GTGTTTACC-GTGACCGTG-TTGCTTTGGCGGGCCCACTAGGG---CTCCCCTCTGGTCGC-CGGGGGGCTGC--TGCCCCCGGGCCCGTGCCCGCCGAAGCG-CCTG-TGAACCCTG-TCTGAATAGTGAGTCTGAGTGTGGG-ATGAAATCATTAAAACTTTCAACAACGGATCTCTTGGTTCCGGCATCGATGAAGAACGCAGCGAATTGCGATAAGTAATGTGAATTGCAGAATTCCGTGAATCATCGAATCTTTGAACGCACATTGCGCCCCCTGGAATTCCGGGGGGCATGCCTGTCCGAGCGTCATTTC-TGCCCTCCAGCGCGGC-TGGGTGTTGGGTGTTGTCCCCCC-GGGGACATGCCCCAAAGGCAGTGGCGGCGCCGCGTCGGGTCCTCGAGCGTATGGGGC-TCTGTCACTTGCTCGGG-ACGGACCT-GCGGGCGTCGGCAAACCATCTCTGGCGAGCACGGCCTTGATGGTTCCGGAGTGTGAGTGATA-TACCAAAA--TTCGAA-TGGCAAGAAA----------------CAC--GTCTGACGCAT-----CCCCCCAGTTACAATGGCTCCTCCGATCTCCAGTTGGAGCGTATGAACGTCTACTTCAACGAGGTTCGT-GGAAAGAAAGAG-------------ACATAGCG-----------AGGAACAC-ATACTCATAT-----CGTATAGGCTAGCGGCAACAAGTATGTCCCTCGTGCCGTCCTTGTCGATTTGGAACCCGGTACCATGGATGCCGTGCGCGCTGGTCCCTTCGGTCAGCTTTTCCGATAAGGATGGTGATGGTGAGTAGA---------CGGGAC---------CGACAT----------------GTCGATGAATCT-------------TACAATGTC---GCA------CCA-GTCC--ATATAGATCCG---------------ATGTGGCTGACCA-GTGCTTGTTGT-TTTACTTAGGACAAATCACAACCAAAGAGCTGGGCACAGTCATGCGTTCTCTCGGCCAAAATCCTTCCGAATCTGAATTACAGGACATGATCAACGAAGTCGATGCCGACAACAACGGCACGATCGATTTCCCTGGTATATAGC-GTCTACATGCTGA--------------GCTCAGAGCTTTGGTGGGAT---------CGGATCTA--ACTGTTTG-C-AGAGTTCTTGACCATGATGGCACGCAAAATGAAAGACACTGACTCCGAGGAGGAAATTCGTGAGGCTTTTAAGGTCTTTGACCGTGACAACAATGGATTCATCTCCGCCGCTCCAAGGCCGGTGTTTCTCAGGTGCTCAGTCGATACACATATGCCTCTACTTTATCACATCTACGGCGTACCAATACACCAATTGGCCGGGATGGGAAAATCGCTAAGCCTCGACAACTGCACAATACTCACTGGGGTCTGGTCTGTCCTGCTGAAACCCCTGAAGGTCAGGCTTGTGGTCTGGTTAAGAACTTGGCACTGATGTGCTCCATTACTGTTGGTTCACCTAGCGAGCCTATTGTTGATTTTATGATCCAGCGGAATATGGAAGTGCTCGAAGAATTTGAGCCATTAGTCACTCCTAATGCTACCAAAGTATTCGTCAACGGTGTTTGGGTTGGTATACATCGTGATCCTGCCCATTTGGTCAGCACTGTCCAATCTCTTCGTCGAAGGAACATGATCTCTCACGAAGTCAGTTTGGTTCGCGACATTCGTGACAGAGAATTCAAAATTTTCACCGATGCAGGTCGTGTGTGCCGGCCGCTGTTTGTTATAGATAACGATCCAAGGAGCGAGAACTGTGGGTCGTTGGTTCTCAACAAAGACCATATTCGCAAGCTCGAAGCGGATCGTGAGCTTCCGGCAGATCTCGACCCTGAGGAACGCAGAGAATTATACTATGGATGGGAGGGTCTGGTCAAATCTGGAGTTATCGAGT
>CBS303_67TTalaromyces_proteolyticus
CC-GTGTCTACC-GTTACCGCG-TTGCTTTGGCGGGCCCACGGAGCC--TGTCGGCCTGGTCGC-CGGGGGGCTG---TGCCCCCGGGTCCGCGCCCGCCGAAGCG-CCCT-TGAACCCTG-CGTGAATAGTGAGTCTGAGT--CCG-ATTGAATCG-TAAAACTTTCAACAACGGATCTCTTGGTTCCGGCATCGATGAAGAACGCAGCGAAATGCGATAAGTAATGTGAATTGCAGAATTCCGTGAATCATCGAATCTTTGAACGCACATTGCGCCCTCTGGCATTCCGGAGGGCATGCCTGTCCGAGCGTCATTTC-TGCCCTCCAGCACGGC-TGGGTGTTGGGCGCTGTCCCCCC-GGGGACACGCCCCAAAGGCAGTGGCGACGCCGCGTCGAGTCCTCGAGCGTATGGAGCTTTGGTCACCTGCTCGGG-AGGGA-TC-GCCGGCTTCGGCAAACCATCTCTGGCGAGCACGGCCTCGATGGCTCCGGCGTGTGAGTGATA-GGACTGGA--TGTGAA-TAGCAGGAAA----------------ACT-CATCTGACGTGT------ATTTCAGTTACAATGGCTCCTCCGACCTCCAGTTGGAGCGTATGAACGTCTACTTCAACGAGGTGCGT-GTTGAAAAGGCC-------------ATCCGAC-------------AAGACAT-GGACTAATAT-----CATCCAGGCTAGTGGTAATAAGTACGTTCCTCGTGCCGTCCTCGTCGACTTGGAGCCCGGTACCATGGACGCTGTGCGCGCCGGTCCATTCGGTCAGCTTTTCCGATAAGGATGGTGATGGTGAGTAGA---------CAAGTC---------CAACAC----------------AGCGATGATTCTA---------------------------------CCA-GTCA--CTATGGCCCGG-----------------TTGACTAACGA-GTGCTTTC----------TAGGACAAATCACAACCAAGGAGCTGGGCACAGTCATGCGTTCTCTCGGCCAAAACCCTTCCGAATCTGAGTTACAGGACATGATCAACGAGGTCGATGCCGACAACAACGGCACGATTGATTTCCCTGGTACGCTCT-TATATTCTCTTAT--------------AGTGGAGGCGGGGCTAGTGG-------GCTTTCTCTA--ACTG-TCG-C-AGAGTTCTTGACCATGATGGCCCGCAAGATGAAAGACACCGACTCGGAGGAGGAAATCCGTGAAGCCTTCAAGGTCTTTGACCGCGATAACAATGGTTTCATCTCCGCTGCTCAAAGGCTGGTGTCTCTCAGGTGCTCAGTCGATACACATATGCCTCTACACTATCACATTTACGACGTACAAACACGCCGATTGGCCGAGACGGAAAAATTGCTAAACCTCGGCAGCTACACAATACTCACTGGGGTCTGGTCTGTCCTGCTGAAACCCCTGAAGGTCAAGCTTGTGGTCTAGTAAAAAACCTGGCACTCATGTGCTCCATTACTGTTGGATCACCTAGCGAACCTATCGTTGATTTCATGATCCAGCGTAATATGGATGTGCTGGAAGAATTCGAGCCGTTAACCACTCCAAATGCCACAAAGGTGTTTGTCAACGGTGTTTGGGTTGGTGTTCATCGTGACCCTGCTCATTTGGTTAGCACAGTTCAATCCCTTCGCCGAAGGAACATGATCTCGCACGAAGTCAGCTTGGTTCGCGATATTCGTGACAGAGAGTTCAAAATTTTCACAGATGCCGGTCGTGTATCTCGACCGCTGTTTGTCATAGATAACGACCCAAGGAGCGAGAACTGTGGGTCATTGGTACTCAATAAAGATCACATTCGCAAACTTGAAGCGGATCGTGAGCTCCCAGCGGACCTTGATCCAGAGGAACGCAGAGAGCAATATTATGGATGGGAAGGTCTCGTCAAATCCGGAGTTATCGAAT
>CBS338_48TTalaromyces_islandicus
CC-GTGTCTACC-GTTACCGCG-TTGCCTCGGCGGGCCCACTGGGG---CCTGGCCCCGGTCGC-CGGGGGGCTGC--TGCCCCCGGGCCCGCGCCCGCCGAAGCG-CCCT-GGAACCCTG-TCTGAATAGTGAGTCTGAGTGCATG-ATTGAATCATTAAAACTTTCAACAACGGATCTCTTGGTTCCGGCATCGATGAAGAACGCAGCGAAATGCGATAAGTAATGTGAATTGCAGAATTCCGTGAATCATCGAATCTTTGAACGCACATTGCGCCCCCTGGCATTCCGGGGGGCATGCCTGTCCGAGCGTCATTTC-TGCCCTCCAGCGCGGC-TGGGTGTTGGGCGCTGTCCCCCC-GGGGACACGCCCCAAAGGCAGTGGCGGCGCCGCGTCGGGTCCTCGAGCGTATGGGGC-TCTGTCACCCGCTCGGG-AGGGACTCGGTCGGCGCTGGCAAACCATCTCTGGCGAGCACGGCCTCGATGGCTCCGGAGTGTGAGTGATA-CATGATTG--TCGAAA-TTTCAAGAAA----------------CAA--CGCTGAT--------GAACTCCAGTTACAATGGCACTTCTGATCTCCAGTTGGAGCGTATGAACGTCTACTTCAACGAGGTGCGT-GGAATCA-ACCCC--------AAAGCACGACAT-----------TCGGAAAC-ATACTCATAG-----CATATAGGCTAGCGGCAACAAGTACGTCCCCCGTGCCGTCCTCGTCGATTTGGAGCCTGGCACCATGGACGCTGTCCGCGCCGGTCCCTTCGGTCAGCTCTTCCGACAAGGATGGTGATGGTGAGTGAA---------CCCGACAACAACGATGCCACG----------------ATCGGATATATT-----------CCTATGTTCCT---GCA------TTA-TTAA--ATATTTATTCA--------------GCCGAGGCTAACAATTTTTA-------TGCCTGCAGGCCAAATCACCACCAAAGAACTGGGCACCGTCATGCGTTCCCTCGGCCAGAACCCCTCCGAATCCGAACTGCAGGACATGATCAACGAGGTCGATGCTGACAACAACGGCACAATCGATTTCCCAGGTATGATTA-TTATGGTTCCA---------------------TGCATACCAACGTTA---------CAAAACTG--ATTG-CTG-CAAGAATTCTTGACCATGATGGCCCGCAAGATGAAGGACACCGACTCGGAGGAGGAAATCCGCGAGGCCTTCAAGGTCTTTGACCGCGATAACAACGGGTTCATCTCCGCCGCTCCAAAGCAGGTGTCTCTCAGGTGCTCAGTAGATACACATTCGCCTCCAGTTTGTCACATTTACGACGCACCAATACGCCAATTGGGCGAGACGGGAAAATTGCCAAGCCCCGACAGCTACACAATACTCACTGGGGTCTTGTCTGCCCAGCTGAGACTCCTGAAGGCCAGGCTTGTGGTCTGGTTAAGAACTTGTCACTGATGTGTTCCATCACTGTTGGTTCGCCTAGCGAGCCTATCGTTGACTTTATGATTCAGCGGAATATGGAAGTTCTGGAGGAATTTGAGCCGTTGGTCACACCCAATGCCACTAAAGTGTTTGTCAACGGTGTCTGGGTCGGTGTACATCGTGATCCTGCGCATTTGGTCAGCACTGTTCAGGCGCTCCGTCGACGGAACATGATCTCGCATGAAGTGAGCTTGGTTCGCGACATTCGTGACCGAGAGTTTAAGATTTTCACTGATGCTGGACGAGTGTGTCGACCTCTCTTTGTGATAGACAATGATCCAAGGAGTGAAAACTGCGGGTCCCTGGTGCTTAACAAAGAGCACATCCGCAAACTCGAGGCAGATCGCGAGCTTCCGGCAGATCTCGACCCAGAGGAGCGCCGTGAACAGTTCTACGGATGGGAAGGCCTTGTTAAATCAGGGGTGATTGAAT
>CBS340_34TTalaromyces_scorteus
CC-GTGTTTACC-GTGACCGCG-TTGCCTCGGCGGGCCCACCGGGG---CCTGGCCCCGGTCGC-CGGGGGGCATC--TGCCCCCGGGCCCGCGCCCGCCGAAGCG-CTCT-AGAACCCTG-TCTGAACAGTGAGTCTGAGTGAATG-ATGAAATCATTAAAACTTTCAACAACGGATCTCTTGGTTCCGGCATCGATGAAGAACGCAGCGAAATGCGATAATTAATGTGAATTGCAGAATTCCGTGAATCATCGAGTTTTTGAACGCACATTGCGCCCCCTGGCATTCCGGGGGGCATGCCTGTCCGAGCGTCATTTC-TGCCCTCCAGCACGGC-TGGGTGTTGGGCGCTGTCCCCCC-GGGGACACGTCCCAAAGGCAGTGGCGGCGCCGCATCGGGTCCTCGAGCGTATGGGGC-TTTGTCACCCGCTCGGG-AGGGACTC-GTCGGCGCTGGCAAACCATCTCTGGCGAGCACGGTCTCGATGGCTCCGGAGTGTGAGTAATG-CGTGATTA--ACGAAA-TTTCAAGAAT----------------CAACCCCCTGAT--------CGTTCCCAGTTACAATGGTACCTCCGACCTCCAGTTGGAGCGTATGAACGTCTACTTCAACGAGGTGCGT-GGAATATCAACT-------------CTTGACAC-----------TCGGATAT-ATACTCATAG-----CGTATAGGCTAGCGGCAACAAGTACGTCCCTCGTGCCGTCCTCGTCGATTTGGAGCCTGGCACCATGGACGCTGTTCGCGCCGGTCCCTTTGGTCAGCTCTTCCGACAAGGATGGTGATGGTGAGTGA----------CCCGACAACGACGACCACAAC----------------AACGATCGATCT--------------GCGGTCTT---GCGTGTTCAATA-TTCA--ATATTTCTTGGTATTGGAGTGTCTTGGAGTATCTGACAA-TTGCTTC--TT-TCGATGCAGGCCAAATCACCACCAAGGAACTGGGCACCGTCATGCGTTCCCTCGGTCAGAACCCCTCCGAATCCGAACTGCAGGACATGATCAACGAGGTCGACGCCGACAACAACGGCACAATCGATTTCCCCGGTATGACGA-TGACATTCTCG---------------------TGTGGATCAAATTCC---ATAAAACTGATTTG--ATTC-GCA-C-AGAATTCTTGACCATGATGGCCCGCAAGATGAAGGACACCGACTCCGAAGAGGAAATCCGGGAGGCCTTCAAGGTCTTTGACCGCGACAACAACGGCTTCATCTCCGCCGCTCCAAGGCAGGTGTGTCTCAGGTGCTCAGTAGATACACATTTGCTTCTAGTTTATCACATTTGCGACGCACCAACACGCCAATTGGTCGAGACGGGAAAATCGCCAAACCTCGACAGCTGCACAACACTCACTGGGGTCTTGTCTGTCCAGCCGAAACTCCTGAAGGTCAGGCTTGTGGTCTGGTTAAGAACTTGGCACTGATGTGCTCCATCACTGTTGGTTCACCTAGTGAGCCTATCGTTGACTTTATGATTCAACGAAACATGGAAGTTCTCGAAGAATTTGAGCCCATGGTTACACCCAATGCCACCAAAGTGTTTGTCAACGGTGTCTGGGTCGGTGTGCATCGTGATCCTGCACATTTGGTCAGCACTGTCCAGGCGCTTCGTCGACGAAACATGATCTCGCATGAAGTCAGCTTGGTTCGTGACATGCGTGACCGAGAGTTCAAGATTTTCACGGATGCCGGCCGAGTGTCTAGACCTCTCTTTGTGATAGACAATGACCCTAGAAGTGAAAACTGCGGGTCCCTGGTGCTTAACAAAGAGCACATCCGCAAACTCGAAGCAGATCGCGAGCTTCCGCCGGATCTTGACCCAGAGGAGCGCCGTGAACAGTACTACGGGTGGGAAGGTCTCGTCAAGTCAGGGGTGATTGAAT
>CBS361_48TTalaromyces_piceus
CC-GTGTTTACC-GTAACCGTG-TTGCCTCGGCGGGCCCACTGGGG---CCCAGCCCCGGTCGC-CGGGGGGCTTC-GTGCCCCCGGGCCCGCGCCCGCCGAAGCA-CCCT-GGAACCCTT-TATGAAGAGTGAGTCTGAGCATGAG-ATTGAATCATTAAAACTTTCAACAACGGATCTCTTGGTTCCGGCATCGATGAAGAACGCAGCGAAATGCGATAAGTAATGTGAATTGCAGAATTCCGTGAATCATCGAATCTTTGAACGCACATTGCGCCCCCTGGCATTCCGGGGGGCATGCCTGTCCGAGCGTCATTTC-TGCCCTCCAGCCCGGC-TGGGTGTTGGGTGCTGTCCCCCC-GGGGACACGCCCCAAAGGCAGTGGCGGCGCCGCGTCGGGTCCTCGAGCGTATGGGGC-TCTGTCACTCGCTCGGG-AAGGACTC-GCCGGCACTGGCAAACCATCTCGGGTGAGCACGGTCTCGATGGCTCCGGAGTGTAAGCAGATACCTGGTAA--T-GGAA-TCGAGGAATG----------------CAGACCCCTGATA-------TCGCTGCAGTTACAATGGTACCTCCGACCTCCAGTTGGAGCGGATGAATGTCTACTTCAACGAGGTGCGT-GCAATTCCATCCC-------GAGTTCTCAACAT----------ACGAGACCT-GTGCTCATGA-----CGTCTAGGCTAGCGGCAACAAGTACGTCCCTCGTGCCGTTCTCGTCGATTTGGAGCCCGGTACCATGGACGCCGTTCGCGCCGGTCCCTTTGGCCAGCTTTTCCGACAAAGATGGCGATGGTGAGTTCC---------CCCCGA-AGAACAACAACCACCTCCAA-CAGAATAGAATCGATGATCTAGC---------CGCAAGATACT------------CTA-CTTG--TTTCGTTTATG--GT-----------CCATGGCTAAACA-ATGGCTGT-GT-TTGATGCAGGCCAAATCACTACCAAAGAGCTGGGCACCGTCATGCGCTCTCTCGGCCAGAACCCCTCCGAATCGGAACTTCAGGACATGATCAACGAAGTTGATGCGGACAACAACGGCACGATTGACTTCCCTGGTACGGCTT-TCGCCTGCGTT--------------------CTGGGTGCTGGGTGGT---------AGAAGCTGACATTG-TCG-C-AGAGTTCCTCACCATGATGGCCCGCAAGATGAAGGACACCGACTCGGAAGAGGAGATCCGCGAAGCCTTCAAGGTGTTTGACCGTGACAACAACGGTTTCATCTCCGCCGCTCGAAGGCCGGTGTGTCTCAGGTGCTCAGTCGCTACACATTTGCTTCTACGTTATCACATTTGCGACGCACCAACACGCCGATCGGTCGAGATGGGAAAATCGCCAAACCTCGGCAGCTACACAACACTCACTGGGGCCTGGTGTGTCCAGCTGAAACCCCGGAAGGCCAGGCTTGTGGTTTGGTCAAGAACTTGTCACTGATGTGCTCGATTACTATTGGTGGCCCCAGCGAGCCTATCGTTGACTTTATGATTCAGAGGAATATGGAAGTTCTGGAAGAGTTTGAGCCATTGGTGACGCCCAATGCGACCAAAGTGTTTGTCAATGGAGTCTGGGTGGGTGTCCATCGGGACCCTGCCCATTTGGTCAGCACTGTTCAGTCGCTGCGTCGGAGAAACATGCTTTCGCACGAAGTGAGTTTGGTCCGCGACATCCGCGACCGAGAGTTCAAGATCTTCACGGATGCCGGCCGAGTGTGTCGACCCCTGTTTGTGATAGACAATGATCCCAGGAGTGAAAACTGTGGATCGTTGGTCCTTAACAAGGAACACATCCGCAAACTCGAGGCGGACCGCGAGCTCCCCCCGGACCTTTCCCCGGAGGAGCGCAGCGAGCAATACTTTGGATGGGCAGGACTCGTCAAATCTGGAGCGATTGAGT
>CBS369_48TTalaromyces_rotundus
CC-GTG-TTACC-GTAACCGCG-TTGCCTCGGCGGGCCCACTGGGG---CCTGGCCCCGGTCGC-CGGGGGGCAT---CGCCCCCGGGCCCGCGCCCGCCGAAGCG-CCCT-GGAACCCTG-TCTGAATAGTGAGTCTGAGTGAGAT-TTTAAATCA-TAAAACTTTCAACAACGGATCTCTTGGTTCCGGCATCGATGAAGAACGCAGCGAAATGCGATAATTAATGTGAATTGCAGAATTCCGTGAATCATCGAGTTTTTGAACGCACATTGCGCCCCCTGGCATTCCGGGGGGCATGCCTGTCCGAGCGTCATTTC-TGCCCTCCAGCACGGC-TGGGTGTTGGGCGCTGTCCCCCC-GGGGACACGCCCCAAAGGCAGTGGCGGCGCCGCATCGGGTCCTCGAGCGTATGGGGC--TTGTCACCCGCTCGGG-AGGGACC--GTCGGCGCTGGCAAACCATCTCTGGCGAGCACGGCCTCGATGGCTCCGGAGTGTGAGTGATA-CGTGATTG--TCGAAA-TTTCAAGAAC----------------CAA--TCCTAAT--------GGTTTACAGTTACAATGGCACCTCAGACCTCCAGTTGGAGCGTATGAACGTCTACTTTAACGAGGTGCGT-GGAATTTCAAGT-------------CCCGACAC-----------TCGGATAT-ATACTCATAC-----CATATAGGCTAGCGGCAACAAGTACGTCCCCCGTGCCGTCCTCGTCGATTTGGAGCCTGGCACCATGGACGCTGTGCGCGCCGGTCCCTTCGGTCAGCTCTTCCGACAAGGATGGTGATGGTGAGTGA----------CCCGACAGCAACAATAACAATAACAAG----AACG--ATCGATCGGCCT--------------ACGGTCTT---GCG-------TA-TTCA--ATATGTCTTGA---------------AAGTGTCTGACAA-TTGCTTCT-GT-TCGATGCAGGCCAAATCACAACCAAAGAACTGGGCACCGTCATGCGTTCCCTCGGCCAGAACCCCTCCGAATCCGAACTCCAGGACATGATCAACGAGGTCGACGCCGACAACAACGGCACAATCGATTTCCCGGGTATGCTGG-------TCTCG---------------------TACATGCCGGATTATTT-ACGAACGAGAACTG--ATTG-GTG-T-AGAATTCTTGACCATGATGGCCCGCAAGATGAAGGACACCGACTCCGAGGAGGAAATCCGTGAGGCCTTCAAGGTCTTTGACCGTGACAACAACGGATTCATCTCCGCCGCTCCAAGGCAGGTGTCTCTCAGGTTCTCAGTAGATACACATTTGCGTCTAGTTTATCACATTTGCGACGCACTAATACGCCAATTGGTCGAGACGGGAAAATCGCCAAGCCTCGACAGCTGCACAATACTCACTGGGGTCTTGTTTGTCCAGCCGAAACTCCTGAAGGTCAGGCTTGTGGTCTGGTTAAAAACTTAGCACTGATGTGCTCCATCACTGTTGGATCGCCAAGCGAGCCCATCGTTGACTTTATGATTCAACGAAATATGGAAGTTCTCGAAGAATTTGAACCGATGGTCACACCCAATGCCACCAAGGTTTTTGTCAACGGTGTCTGGGTCGGTGTGCATCGTGATCCTGCACATTTAGTCAGCACTGTTCAGGCGCTTCGTCGACGGAACATGATATCGCATGAAGTGAGCTTGGTTCGTGACATGCGTGACCGAGAGTTCAAGATTTTCACGGATGCTGGCCGAGTGTGTCGACCTCTCTTTGTGATAGACAACGATCCCAGGAGTGAAAACTGCGGGTCTCTGGTGCTAAACAAAGAGCACATCCGCAAACTCGAAGGAGATCGCGAACTTCCGGCGGATCTTGATCCCGAGGAACGCCGTGAACAGTACTACGGGTGGGAAGGTCTCGTCAAGTCCGGTGTGATCGAAT
>CBS371_48TTalaromyces_rugulosus
CC-GTGTTTACC-ATGACCGCG-TTGCCTCGGCGGGCCCACTGGGG---CCTGGCCCCGGTCGC-CGGGGGGCTTC--TGCCCCCGGGTCCGCGCCCGCCGAAGCG-CCCT-GGAACCCTG-TCTGAATAGTGAGTCTGAGTCTATG-ATTAAATCATTAAAACTTTCAACAACGGATCTCTTGGTTCCGGCATCGATGAAGAACGCAGCGAAATGCGATAAGTAATGTGAATTGCAGAATTCCGTGAATCATCGAATCTTTGAACGCACATTGCGCCCCCTGGCATTCCGGGGGGCATGCCTGTCCGAGCGTCATTTC-TGCCCTCCAGCCCGGC-TGGGTGTTGGGTGTTGTCCCCCC-GGGGACACGCCCCAAAGGCAGTGGCGGCGCCGCGTCGGGTCCTCGAGCGTATGGGGC-TTTGTCACCCGCTCGGG-ACGGACTC-GTCGGCGCTGGCAAACCATCTCTGGCGAGCACGGCCTCGATGGCTCCGGAGTGTGAGTGATA-CGTGATTGTCAAAAAA-TTTCAAGAAC----------------CAA--CCCTGAT--------GGATTCTAGTTACAATGGTACCTCCGACCTCCAGTTGGAGCGTATGAACGTCTACTTCAACGAGGTGTGT-GGAATCCCAAGT-------------CTCGACAT-----------TTGGATAT-ATACTTATAA-----CGTATAGGCTAGCAACAACAAGTATGTCCCTCGTGCCGTCCTCGTTGATTTGGAGCCTGGCACCATGGACGCGGTGCGTGCCGGTCCCTTCGGCCAGCTCTTCCGACAAGGATGGTGATGGTGAGTGA----------CCCGACATCAACAATAACAAC----------AACG--ATCGATCGATCC--------------GCGTTCTT---GCG-------TA-TTCA--ATATGCCGTGGGAGT-----------GCGTTTCTGACAG-TTGCTTCT-TT-TCGACGCAGGCCAAATCACAACCAAAGAACTGGGCACCGTCATGCGTTCCCTCGGCCAGAACCCCTCCGAATCCGAACTCCAGGACATGATCAACGAGGTCGACGCCGACAACAACGGCACAATCGATTTCCCCGGTATGACTA-TGAAGCTCTCG---------------------TGTATACCATATTCC---------CCAAGCTG--ATCG-CCG-C-AGAATTCTTGACCATGATGGCCCGCAAGATGAAGGACACCGACTCCGAGGAGGAGATCCGGGAGGCCTTCAAGGTCTTTGACCGCGACAACAACGGATTCATCTCCGCCGCTCCAAGGCAGGTGTCTCTCAGGTGCTCAGTAGATACACATTTGCTTCTAGTCTGTCTCATTTGCGACGTACCAATACACCAATTGGTCGAGACGGGAAAATCGCCAAGCCTCGACAGCTGCACAACACTCACTGGGGTCTTGTCTGCCCAGCCGAAACGCCTGAAGGCCAGGCTTGTGGTCTGGTTAAGAACCTAGCACTGATGTGCTCCATCACTGTTGGATCGCCTAGCGAGCCCATCGTTGACTTTATGATTCAACGAAATATGGAAGTTCTCGAAGAGTTTGAGCCAACGGTCACACCCAATGTCACCAAAGTTTTTGTCAACGGTGTCTGGGTCGGTGTTCATCGTGATCCTGCACATTTGGTTAGCACTGTTCAGGCACTTCGTCGACGGAACATGATATCGCATGAAGTAAGCTTGGTTCGCGATATGCGTGACCGAGAGTTCAAGATTTTCACGGATGCTGGCCGAGTGTGTCGACCTCTCTTTGTGATTGACAATGACCCCAGGAGTGAAAACTGCGGATCGCTGGTACTTAATAAAGAGCACATCCGCAAACTCGAAGCAGATCGCGAACTTCCGCCGGACCTTGACCCAGAGGAGCGGCGTGAACAGTACTACGGGTGGGAAGGCCTCGTCAAGTCAGGGGTGATTGAAT
>CBS391_48TTalaromyces_wortmannii
CC-GTGTTTACT-GTTACCGCG-TTGCCTCGGCGGGCCCACTGGGG---CCTGGCCCCGGTCGC-CGGGGGGCTTC--TGCCCCCGGGCCCGCGCCCGCCGAAGCA-CCCT-AGAACCCTG-CCTGAATAGTGAGTCTGAGTGAGAG-ATTAAATCATTAAAACTTTCAACAACGGATCTCTTGGTTCCGGCATCGATGAAGAACGCAGCGAAATGCGATAAGTAATGTGAATTGCAGAATTCCGTGAATCATCGAATCTTTGAACGCACATTGCGCCCCCTGGCATTCCGGGGGGCATGCCTGTCCGAGCGTCATTTC-TGCCCTCCAGCACGGC-TGGGTGTTGGGCGCTGTCCCCCC-GGGGACACGCCCCAAAAGCAGTGGCGGCGCCGCGTCGGGTCCTCGAGCGTATGGGGC-TTTGTCACCCGCTCGGG-AGGGACTCGGTCGGCGCTGGCAAACCATCTCTGGCGAGCACGGCCTCGATGGCTCCGGAATGTGAGTGATG-CGTGATTT--TCAAAATTTTTGAGAAC----------------CAA--CCCTGAT--------CGTTTCCAGTTACAATGGCACCTCCGACCTCCAGTTGGAGCGTATGAACGTCTACTTCAACGAGGTGTGG-AGAATCT-GCCC-------------CACGACAT-----------TCGGAAAT-ATACTCATAT-----CGTATAGGCTAGCGGCAACAAGTACGTCCCCCGTGCAGTCCTCGTCGATTTGGAGCCTGGCACCATGGACGCTGTCCGCGCTGGTCCCTTCGGTCAGCTCTTCCGACAAGGATGGTGATGGTGAGTGAA---------GCCGACCACAACGATCGATACT---------AGTC--GATAGTCGATAG--------------TCGATATA---GCGGTC---TTT-TTCG--ATATTTCTGGG---------------CTATGGCTGATAT-TTTATT------TTTGTTCAGGCCAAATCACCACCAAGGAACTGGGCACCGTCATGCGTTCCCTCGGCCAGAACCCCTCCGAATCCGAACTACAGGACATGATCAACGAGGTCGATGCTGACAACAACGGCACAATCGATTTCCCGGGTATGACGAATTATGCCTTAT---------------------AGTATTTTGGATTTC---------AGAGGCTG--ACTG-GTG-C-AGAATTCTTGACCATGATGGCCCGCAAGATGAAGGACACCGACTCGGAGGAGGAAATCCGCGAGGCCTTCAAGGTCTTTGACCGCGACAACAACGGATTCATCTCGGCCGCTCCAAGGCAGGTGTCTCTCAGGTGCTCAGTAGATACACATTTGCTTCTAGCTTATCGCATTTGCGACGCACCAATACGCCAATTGGCCGAGACGGAAAAATCGCCAAGCCTCGACAGCTGCATAATACTCACTGGGGTCTTGTCTGTCCAGCTGAAACTCCTGAAGGCCAGGCTTGTGGTCTGGTTAAGAACTTGTCACTAATGTGCACCATCACTGTTGGTTCGCCTAGCGAACCTATCGTTCAATTTATGCTTCAACGAAATATGGAAGTCCTCGAAGAGTTTGAGCCGTTGGTTACACCTGATGTTACTAAAGTGTTTGTCAACGGTGTCTGGGTTGGTGTGCATCGTGATCCTACGCATTTGGTCAACGTTGTTCAGACGCTCCGTCGACGGAACATGATCTCGCATGAAGTGAGCTTGGTTCGCGACATTCGTGACCGGGAGTTTCAGATTTTCACGGATGCCGGGCGAGTGTGTCGACCTCTCTTTGTGATTGACAATGATCCAAGGAGTGAAAACAGCGGGTCCCTTGTGCTTAACAAGGAGCACATCCGCAAACTCGAGGCAGATCGCGAGCTTCCGGCGGATCTTGACCCAGAGGAGCGCCGTGAACAGTTCTACGGATGGGAAGGTCTCGTCAAGTCAGGTGTCATTGAAT
>CBS442_88TTalaromyces_palmae
CC-GTGTCGATT--ATGCCCTG-TTGCTTCGGCGGGCCCACGGGGC---CCTG--CCCGGTCGC-CTGGGGGGTCC----CCCCCGGGCCCGTGCCCGCCGGAGAG-CTCT-GGAACCCTG-TGTGAATTGGACGTCTGAGTGAGGG-ATTGAATCA-TAAAACTTTCAACAACGGATCTCTTGGTTCCGGCATCGATGAAGAACGCAGCGAAATGCGATAAGTAATGTGAATTGCAGAATTCCGTGAATCATCGAATCTTTGAACGCACATTGCGCCCCCTGGCATTCCGGGGGGCATGCCTGTCCGAGCGTCATTTC-TCCTCTCAAGCACGGCTTGTGTGTTGGGTGCTGTCCCCCC-CGGGACACGCCCGAAAGGCAGTGGCGGTGCCGCGTCAGGTCCTCGAGCGTATGGGGC-TTTGTCACCCGCTCGGG-AGGGACCT-GCGGGCGCTGGCAAACCATCTCCGGCGAGCACGGCCTTGATGGCTCCGGTGTGTGAGTGTTG-CACAACTG--T-CGAG-TGACAGCAAA----------------CGGTTGTCTGACCCATCCTTCCCCCGCAGTTACAATGGCACCTCCGACCTCCAGCTGGAGCGTATGAACGTCTATTTCAATGAGGTTTGT-TGACAAAGAAAT-------------GGTGAGGC-----------ACGAAAAT-ATACTCATTT-----CAGATAGGCTAGCGGAAACAAGTATGTCCCTCGTGCTGTTCTGGTCGACTTGGAGCCCGGCACCATGGACGCCGTCCGCGCTGGTCCGTTCGGTCAGCTTTTCCGACAAAGATGGTGATGGTGAGTCAA---------CGACTT--------TCAGCAC----------------AACGTTTATTCC--------------ACGGCGTC---GCG------CCA-GTTC--ATATAACCCAG--------------ATCGGGGCTGATAT-TCTTTTGCTGT-TGGGTTCAGGACAAATCACAACCAAGGAGCTGGGCACTGTCATGCGCTCTCTTGGTCAAAACCCTTCGGAATCCGAACTCCAGGACATGATCAACGAAGTTGATGCTGACAACAACGGCACAATCGATTTCCCCGGTATGACTT-TTATTCTATGG------------------------GTTCCTTGGCGA---------TTTGGCTA--ATTG-TAA-A-AGAATTCTTGACCATGATGGCCCGCAAAATGAAGGACACCGACTCGGAAGAGGAAATCCGGGAGGCCTTCAAGGTCTTTGACCGTGACAACAATGGGTTTATCTCCGCGGCTCCAAGGCGGGCGTCTCCCAGGTGCTCAGTCGATATACCTATTCTTCTACATTGTCACATTTACGGCGCACCAATACACCAATTGGACGAGATGGCAAAATTGCTAAACCTCGGCAGCTGCACAATACTCACTGGGGCCTGGTGTGTCCTGCTGAAACGCCCGAAGGTCAGGCTTGTGGTCTGGTCAAGAACTTGGCCCTAATGTGTTCCATAACTGTTGGTTCGCCCAGCGAGCCTATCGTTGACTTCATGATCCAGCGGAATATGGAAGTACTTGAAGAGTTCGAGCCACTAGTCACCCCTAATGCCACCAAGGTGTTCGTCAATGGTGTCTGGGTTGGCGTGCATCGTGATCCCGCACATTTAGTCAGCACTGTTCAGTCCCTTCGTCGACGGAACATGATCTCTCACGAAGTGAGCTTGGTTCGTGACATTCGTGATAGGGAGTTCAAGATTTTCACCGATGCTGGCCGTGTCTGCCGGCCACTTTTTGTCATAGATAATGATCCAAGGAGTGAGAATTGCGGTTCTCTGGTGCTCAACAAAGACCACATTCGCAAGCTTGAAGCAGATCGCGAGCTCCCTCCTGACCTTGACCCAGAGGAGCGTAGAGAACAGTATTATGGATGGGAAGGTTTGGTCAAGTCGGGCGTTATTGAAT
>CBS453_93TTalaromyces_allahabadensis
CC-GTGTCTACT-GTTACCGCG-TTGCTTCGGCGGGCCCACTGGGG---CCTCGCCCCGGTCGC-CGGGGGGTTCT--TGCCCCCGGGCCCGCGCCCGCCGAAGCG-CCCT-GGAACCCTG-TCTGAATAGTGAGTCTGAGTGAGAG-ATTGAATCATTAAAACTTTCAACAACGGATCTCTTGGTTCCGGCATCGATGAAGAACGCAGCGAAATGCGATAAGTAATGTGAATTGCAGAATTCCGTGAATCATCGAATCTTTGAACGCACATTGCGCCCCCTGGCATTCCGGGGGGCATGCCTGTCCGAGCGTCATTTC-TGCCCTCCAGCACGGC-TGGGTGATGGGTGCTGTCCCCCC-GGGGACACGCCCCAAAAGCAGTGGCGGCGCCGCGTCGGGTCCTCGAGCGTATGGGGC-TCTGTCACCCGCTCGGG-AGGGACTCGGTCGGTGCTGGCAAACCATCTCTGGCGAACACGGTCTCGATGGCTCCGGAGTGTAAGTAACA-CGTGATTT--CGAAAA---TCATGAAC----------------CAA--CCCTGAT--------GGACTATAGTTACAATGGCACCTCCGACCTCCAGTTGGAGCGTATGAACGTTTATTTCAACGAGGTACGT-GAAATCA-ACCCA-------AAACAAACGACAT-----------TCGGAAAT-ATACTCATTG-----CGTATAGGCTAGCGGCAACAAGTACGTCCCCCGTGCCGTCCTCGTCGACTTGGAGCCTGGCACAATGGACGCTGTCCGCGCCGGTCCCTTCGGTCAGCTCTTCCGACAAGGATGGTGATGGTGAGTGAG---------CCCGACAACAACGATGCCAGG----------------ATCGAATATATT-----------CCGATAGTCTT---GCA------CTG-TTCA--ATCTCTGTTCA--------------GACGTGGCTGACAA-TTTT--------TCCTTCAAGGCCAAATCACCACCAAAGAACTGGGCACCGTCATGCGTTCCCTCGGCCAGAACCCCTCCGAATCCGAACTGCAGGACATGATCAACGAGGTCGATGCTGACAACAACGGCACAATCGATTTCCCCGGTATGATGA--TATGGTCTCG---------------------TATGTGCCGCATA-----------AAAAACTG--ATAA-TTC-C-AGAATTCTTGACCATGATGGCTCGCAAGATGAAGGACACCGACTCGGAGGAGGAAATCCGCGAGGCCTTCAAGGTCTTTGACCGCGACAACAACGGATTCATCTCCGCCGCTCCAAGGCAGGTGTCTCTCAGGTGCTTAGTAGATACACATTCGCTTCCAGTTTATCACACTTGCGACGCACCAATACGCCCATTGGGCGAGACGGAAAAATCGCAAAGCCCCGACAGCTACACAATACTCATTGGGGTCTTGTCTGTCCAGCTGAAACTCCTGAAGGCCAGGCTTGTGGTCTGGTTAAGAACTTGTCGCTGATGTGCTCCATCACTGTTGGTTCGCCTAGTGAGCCTATCGTTGACTTTATGATTCAACGAAATATGGAAGTTTTGGAAGAGTTTGAGCCGTTGGTCACACCCAATGCCACCAAAGTGTTTGTCAACGGTGTCTGGGTCGGTGTGCATCGCGACCCAGCGCATTTGGTCAGCACTGTTCAGGCGCTCCGTCGACGGAACATGATCTCGCATGAAGTGAGCTTGGTTCGAGATATTCGTGACCGAGAGTTTAAGATTTTCACGGATGCTGGGCGAGTGTGTCGACCTCTCTTTGTGATAGACAACGATCCAAGGAGTGAAAACTGCGGATCCCTGGTGCTTAACAAAGAGCACATTCGCAAACTCGAGGCAGATCGCGAGCTTCCGGCGGATCTTGACCCAGAGGAGCGTCGTGAACAGTTTTATGGGTGGGAAGGTCTCGTCAAGTCAGGGGTGATTGAAT
>CBS643_80TTalaromyces_loliensis
CC-GTGTCTACC-GTTACCGCG-TTGCCTCGGCGGGCCCACTGGGG---CCTGGCCCCGGTCGC-CGGGGGGCTGC--TGCCCCCGGGCCCGCGCCCGCCGAAGCG-CCCT-GGAACCCTG-TCTGAATAGTGAGTCTGAGTGAGAG-ATTGAATCATTAAAACTTTCAACAACGGATCTCTTGGTTCCGGCATCGATGAAGAACGCAGCGAAATGCGATAAGTAATGTGAATTGCAGAATTCCGTGAATCATCGAATCTTTGAACGCACATTGCGCCCCCTGGCATTCCGGGGGGCATGCCTGTCCGAGCGTCATTTC-TGCCCTCCAGCGCGGC-TGGGTGTTGGGCGCTGTCCCCCC-GGGGACACGCCCCAAAGGCAGTGGCGGCGCCGCGTCGGGTCCTCGAGCGTATGGGGC-TCTGTCACCCGCTCGGG-AGGGACTCGGTCGGCGCTGGCAAACCATCTCTGGCGAGCACGGCCTCGATGGCTCCGGAGTGTAAGTGATG-CGTGATTG--TCGAAA-TCCCAAGAAC----------------CAA--CCCTGAT--------GGACTCCAGTTACAATGGCACCTCCGACCTCCAGTTGGAGCGTATGAACGTCTACTTCAACGAGGTGCGT-GGAACCA-ACCCC--------AAACCGCGACAT-----------TCGGAAAC-ATACTCATAG-----CGTATAGGCTAGCGGCAACAAGTACGTCCCCCGTGCTGTCCTCGTCGATTTGGAGCCTGGTACCATGGACGCTGTCCGCGCCGGTCCCTTCGGTCAGCTCTTCCGACAAGGATGGTGATGGTGAGTGAA---------CCCGACAACAACGATTACACG----------------ATCGAATATATC-----------CCTATGGGCCT---GCA------TTG-TTCA--ATATCTATTCG--------------GCTGTGGCTGACAA-TTTTA-------TGTCTCCAGGCCAAATCACCACCAAAGAACTGGGCACCGTCATGCGTTCCCTCGGCCAGAACCCCTCCGAATCCGAACTGCAGGACATGATCAACGAGGTCGATGCTGACAACAACGGCACAATCGATTTCCCCGGTATGACGA-TTATGGTTTCG---------------------TGCATACCAAAGTTA---------CAAAACTG--ATTG-CTA-C-AGAATTCTTGACCATGATGGCCCGCAAGATGAAGGACACCGACTCGGAGGAGGAAATCCGCGAGGCCTTCAAGGTCTTTGACCGCGACAACAACGGATTCATCTCCGCCGCTCCAAAGCAGGTGTCTCTCAGGTGCTCAGTAGATATACATTCGCCTCCAGTTTATCGCATTTGCGACGCACCAATACGCCAATTGGGCGAGACGGGAAAATCGCTAAGCCCCGACAGCTACACAATACTCACTGGGGTCTTGTCTGTCCAGCTGAAACTCCTGAAGGCCAGGCTTGTGGTCTGGTCAAGAACTTGTCACTGATGTGTTCCATCACTGTTGGTTCGCCTAGCGAGCCTATCGTTGACTTTATGATTCAACGAAATATGGAAGTTCTGGAAGAATTTGAGCCGTTGGTCACACCCAATGCCACCAAAGTGTTTGTCAACGGTGTCTGGGTTGGTGTGCATCGTGATCCTGCGCATTTGGTCAGCACTGTTCAGGCGCTCCGTCGACGGAACATGATTTCGCACGAAGTGAGTTTGGTTCGCGACATTCGTGACCGAGAGTTTAAGATTTTCACGGATGCTGGGCGAGTGTGTCGACCTCTCTTTGTGATAGACAATGATCCAAGGAGCGAAAACTGCGGGTCCCTGGTGCTTAACAAAGAGCACATCCGCAAACTCGAGGCGGATCGCGAGCTTCCCGCAGATCTTGACCCAGAGGAGCGCCGTGAACAGTTCTACGGATGGGAAGGCCTTGTCAAGTCAGGGGTGATTGAAT
>CBS652_95TTalaromyces_subinatus
CC-GTGTTGACCTGTGACCGTG-TTGCTTCGGCGGGCCCATCCGGG---CCTGTCCTGGATCGC-TGGGGGGCCCC-GTGCCCCCGGGCGTGTGCCCGCCGGAGAG-CCCC-TGAACCCTG-CATGAATTGGGCGTCTGAGTAAGGA--TTGAATCGTTAAAACTTTCAACAACGGATCTCTTGGTTCCGGCATCGATGAAGAACGCAGCGAAATGCGATACGTAATGTGAATTGCAGAATTCCGTGAATCATCGAATCTTTGAACGCACATTGCGCCCCCTGGTATTCCGGGGGGCATGCCTGTCCGAGCGTCATGTC-TCCCTTCAAGCGCGGCTTGTGTGTTGGGTGCTGTCCCCCC-GGGGACATGCCCGAAAGGCAGTGGCGGCGTCGCGTCGGGTCCTCGAGCGTATGGGGC-TTTGTCACCCGCTCGGG-AGGGACCT-GCGGGCGCTGGCAAACCATCTCCAGCGAGCACGGCCTCGATGGCTCCGGCGTGTGAGTGGTA-CACGACTT--CCCGAA-CGATAGGAAA----------------CAG---TCTGACCCAT----TGCCCGCAGTTACAATGGCACCTCTGATCTCCAGTTGGAGCGCATGAACGTCTACTTCAACGAGGTGGGT-GGGAAGACAAAT-------------GGCGAGAC-----------TCGAAAAC-ATGCTCATAT-----AGAATAGGCTAGCGGCAACAAGTATGTTCCTCGTGCTGTCCTGGTCGACTTGGAGCCCGGTACTATGGACGCCGTGCGCGCTGGTCCGTTCGGTCAGCTTTTCCGATAAAGATGGCGATGGTGAGTAGT---------CGAGTC--------CACGCGG----------------AAGATTGATTTC--------------ACGATATC---GCC------CCA-GTCA--ATATAATCCGG---------------ACAAGGCTGATCA-TTTCTTGCTGT-TTGGTTCAGGGCAAATCACAACCAAGGAGTTGGGCACCGTCATGCGTTCCCTTGGTCAAAACCCTTCGGAATCCGAATTACAGGACATGATCAACGAGGTTGATGCCGACAACAATGGCACAATTGATTTCCCTGGTATATATT-GTGTCATCGTT---------------------GGGATTACTCGGTGT---------TTTGGCTA--ACTG-TTG-C-AGAATTTTTGACGATGATGGCCCGCAAAATGAAGGACACCGACTCGGAGGAGGAAATCCGTGAGGCCTTCAAGGTCTTTGACCGTGATAACAATGGATTTATCTCCGCTGCTCAAAGGCGGGTGTGTCTCAGGTGCTCAGTCGATATACTTATGCTTCGACATTATCACATTTAAGACGTACCAATACACCAATTGGGCGAGATGGTAAAATTGCTAAACCTCGACAGCTACACAATACTCACTGGGGCCTGGTGTGCCCTGCCGAAACCCCCGAAGGACAGGCTTGTGGTCTGGTCAAGAACTTGGCCTTGATGTGCTCCATTACTGTTGGTTCACCCAGCGAGCCTATCGTTGACTTCATGATCCAGCGGAATATGGAAGTTCTCGAGGAGTTCGAACCATTAGTCACCCCTCATGCCACCAAGGTGTTCGTGAATGGTGTTTGGGTCGGTGTGCATCGGGACCCTGCCCATTTAGTCAGCACTGTTCAGTCCCTTCGTCGACGGAATATGATCTCTCATGAAGTCAGCTTGGTTCGTGACATTCGTGACAGGGAGTTCAAGATTTTCACCGATGCAGGCCGTGTCTGTCGACCACTTTTTGTTATAGATAATGATCCAAGGAGTGAAAACTGCGGGTCCTTGGTGCTCAACAAAGACCACATTCGCAAGCTTGAAGCAGATCGCGAGCTGCCGGCGGATCTTGACCCGGAGGAACGCAGAGAACAATATTATGGATGGGAGGGTTTGGTCAAATCAGGTGTTATTGAAT
>CBS659_80TTalaromyces_mimosinus
CC-GTGTCTACC-ACTACCGCG-TTGCTTTGGCGGGCCCACTGAGG---CCTCGCTTCGGTCGC-CGGGGGACTGC--CGTCCCCGGGCCCGTGCCCGCCAGAGCG-CCTC-TGAACCCTG-TGTGAACAGTGAGTCTGAGTATCTT-ATTGAATTA-TAAAACTTTCAACAACGGATCTCTTGGTTCCGGCATCGATGAAGAACGCAGCGAAATGCGATAAGTAATGTGAATTGCAGAATTCCGTGAATCATCGAATCTTTGAACGCACATTGCGCCCTCTGGCATTCCGGAGGGCATGCCTGTCCGAGCGTCATTTC-TGCCCTCCAGCGCGGC-TGGGTATTGGGTGCTGTCCCTCA-CGGGACACGCCCGAAAGGCAGTGGCGGCGCTGCGTC-GGTCCTCGAGCGTATGGAGC--TTGTCACCTGCTCGGG-AGGGACT--GCGGGCGTCGGCAAACCATCTCTGGCGAGCACGGTCTTGATGGATCCGGCGTGTGAGTGATA-AGATAGGA--CATGAA-GGGTTGGAAA----------------CAC--GTCTGACGTAT-------CCCCAGTTACAATGGCTCCTCTGACCTCCAGTTGGAGCGTATGAACGTCTACTTCAACGAGGTGCGT-GCAGAAAAGAGT-------------TACGGCAA-----------CTAAACAC-ATACTCATTT-----CATACAGGCTAGCGGCGACAAGTATGTTCCTCGTGCTGTCCTCGTCGACTTGGAGCCCGGTACCATGGATGCTGTCCGCGCTGGTCCCTTCGGTCAGCTTTTCCGATAAGGATGGCGATGGTGAGTAGA---------CCAGTC---------CGACAT----------------AGCGATGATTCT-------------TACGGTGTC---GCA------CCA-GTCA--CTATGGCTCGG---------------TTTTGGCTGATGA-ATGCTTGCTGT-TCGGCTTAGGACAAATCACAACCAAGGAGCTGGGCACAGTCATGCGTTCTCTCGGCCAAAACCCTTCCGAATCTGAATTACAGGACATGATCAACGAAGTCGACGCTGACAACAACGGCACCATTGATTTCCCTGGTACGGCTC-CTACACTGAGT---------------------TTATCTGCGGTGGGT---------TTGAATTA--ACTG-TCG-C-AGAGTTCTTGACAATGATGGCCCGCAAAATGAAGGACACCGACTCGGAGGAGGAAATCCGTGAGGCTTTCAAGGTCTTTGACCGCGATAACAATGGATTTATCTCCGCCGCTCAAAGGCCGGTGTTTCTCAGGTGCTCAGTCGATACACATATGCCTCTACCTTATCACATTTACGACGTACCAACACACCAATTGGGCGAGACGGAAAAATTGCTAAGCCTCGGCAGCTGCACAATACTCACTGGGGTCTAGTCTGCCCTGCTGAAACTCCTGAAGGTCAAGCTTGTGGTCTGGTTAAGAACTTGGCACTGATGTGCTCCATTACTGTTGGGTCACCTAGCGAGCCTATCGTTGATTTCATGATCCAGCGTAATATGGAAGTACTGGAAGAGTTCGAGCCGTTGGTCACTCCAAATGCCACAAAGGTGTTTGTCAACGGTGTCTGGGTCGGTGTGCACCGTGATCCTGCTCATTTGGTCAGCACTGTTCAATCCCTTCGTCGAAGGAACATGATCTCGCACGAAGTCAGTTTAGTTCGTGACATTCGTGACAGAGAGTTCAAAATTTTCACAGATGCTGGTCGTGTGTGTCGGCCACTCTTTGTCATAGATAACGATCCAAGGAGCGAGAACTGCGGGTCATTGGTACTCAACAAAGATCACATTCGCAAACTCGAAGCAGATCGTGAGCTTCCGGCGGACCTTGACCCAGAGGAGCGTAGAGAGCAATATTATGGATGGGAAGGTCTTGTCAAATCTGGAGTTATCGAAT
>FMR16566TTalaromyces_brunneosporus
CC-TTGTCTGTTGAATACCCTG-TTGCTTTGGCGGGCCCACCGGGG------CAACCCGGTCGC-CGGGGGGTGAT-CTGCCCCCGGGCCCGTGTCCGCCGAAGCG-CCTG-TGAACTCTGATGAAGATAGGCGGTCTGAGTCAATG-GAAAATGAATCAAAACTTTCAACAATGGATCTCTTGGTTCCGGCATCGATGAAGAACGCAGCGAAATGCGATAAGTAATGTGAATTGCAGAATTCCGTGAATCATCGAATCTTTGAACGCACATTGCGCCCCCTGGCATTCCGGGGGGCATGCCTGTCCGAGCGTCATTTC-TGCCCTCAAGCGCGGCTTGTGTGTTGGGCCTGGTCCCTCC-GGGGACCTGCCCGAAAGGCAGCGGAGACGTCGCGTCCGGTCCTCGAGCGTATGGGGC-TCTGTCACTCGCTCGGG-AGGGACCT-GCGGACGTCGGCAAATCATCTCTGGCGAACACGGTCTCGATGGCTCCGGAGTGTAAGTTTGA-TAATATTACGAGCGAA-TTATTTCGATAC--AATCG------ACAA-TATCTGACGATA----TATCACCAGTTACAATGGCTCCTCTGACCTCCAGTTGGAGCGTATGAACGTCTACTTTAACGAGGTTTGT-GAGCCCCATTCGACGAGAAGAGGCGGAGTCGAA-----------CAGAATAA-ATGCTCATCATTCGTGATTTAGGCCAGTGGAAACAAATATGTCCCCCGTGCCGTCCTCGTCGATTTGGAGCCCGGTACCATGGATGCCGTCCGTGCTGGTCCCTTTGGTCAGCTCTTCCGACAAGGATGGCGATGGTGAGTACC---------------------GACTAGCAC---------------ATACGCGCACTCCAC-----------------------TCT------CGA-CTTG--TTTTTTTTCCGAAAT-----------GAACAACTGTTGA--------TTTT-ATGTTACAGGACAAATCACGACAAAGGAATTGGGCACCGTCATGCGCTCGCTCGGCCAGAACCCCTCAGAGTCCGAATTGCAGGATATGATCAATGAGGTTGATGCTGACAACAACGGCACAATTGATTTCCCCGGTAGGATTT-ATTCCTC-------------------------TGCAACCCGACTTGT---------ATCAACTG--ACGA-CGACT-AGAATTCTTGACAATGATGGCCCGCAAAATGAAGGACACCGACTCCGAGGAAGAGATCCGCGAGGCTTTCAAGGTTTTCGATCGCGACAACAACGGGTTCATTTCTGCCGCTCCAAGGCAGGTGTCTCTCAGGTGCTCAGTCGGTACACTTATGCTTCTACCTTGTCGCATTTGAGACGTACCAATACTCCTATTGGTCGTGATGGAAAGATTGCCAAACCACGTCAGCTACACAATACTCACTGGGGTTTGGTGTGTCCTGCTGAAACCCCCGAAGGACAAGCTTGTGGTTTGGTCAAGAACTTGGCGTTGATGTGTGCAATCACTGTCGGATCACCTAGCGAACCTATTGTTGACTTTATGATTCAACGAAACATGGAGGTTTTGGAGGAATTCGAACCCCTGGTTACACCTCATGCCACCAAGGTCTTTGTGAATGGTGTTTGGGTCGGTATTCACCGTGACCCAGCGCACTTGGTCAGCACTGTCCAATCACTGCGTCGACGGAATATGATTTCCCATGAAGTCAGTTTGGTTCGGGATATTCGTGACAGGGAATTCAAGATTTTCACTGACGCCGGTCGTGTCTGTCGACCACTTTATGTTATTGATAACGATCCACGAAGCGAGAACTGCGGTTCTCTGGTACTTAATAAGGATCACATCCGCAGACTTGAAGCAGATCGCGAACTTCCACCAGATCTTGATCCCGAAGAGCGTAGGGAACAATATTATGGCTGGGACGGACTGGTCAAATCAGGTGTGATTGAGT
>NRRL28620TTalaromyces_siglerae
CC-GTGTTTACT-GTAACCGCG-TTGCCTCGGCGGGCCCACTGGGGC--CCTGGCCCCGGTCGC-CGGGGGGCATC--TGTCCCCGGGCCCGCGTCCGCCGAAGCG-CTCT-AGAACCCTG-TCTGAATAGTGAGTCTGAGCGAATG-ATTTAATCATTAAAACTTTCAACAACGGATCTCTTGGTTCCGGCATCGATGAAGAACGCAGCGAAATGCGATAATTAATGTGAATTGCAGAATTCCGTGAATCATCGAGTTTTTGAACGCACATTGCGCCCCCTGGCATTCCGGGGGGCATGCCTGTCCGAGCGTCATTTC-TGCCCTCCAGCACGGC-TGGGTGTTGGGTGTTGTCCCCCC-GGGGACACGCCCCAAAGGCAGTGGCGGCGCCGCATCGGGTCCTCGAGCGTATGGGGC-TTTGTCACCCGCTCGGG-AGGGACTC-ATCGGCGCTGGCAAACCATCTCTGGCGAACACGGCCTCGATGGCTCCGGAGTGTGAGTGATGGTGATATTG--C-TTGA-TAAATAGAAT----------------CGA---TCTGAT----------GATCTAGTTACAATGGTACCTCCGACCTCCAGTTGGAGCGTATGAACGTCTACTTCAACGAGGTGCGT-GAACTCGTCGAC-----GCTCAGGTGTGTATAC-----------TTGGATGT-TTACTGATA------TAAATAGGCTAGTGGCAACAAGTACGTTCCCCGTGCTGTCCTCGTTGACCTGGAGCCTGGCACTATGGATGCAGTGCGCGCCGGTCCCTTTGGCCAGCTCTTCCGACAAGGATGGTGATGGTGAGAA-------------------------------------------------------------------------------------ACA----------------ACACGGGTCGA-GACG--ATGAGGTATACACACTGACGA------------------GCAGGTCAAATCACAACCAAGGAACTGGGCACCGTCATGCGCTCGCTCGGCCAGAACCCGTCCGAATCGGAACTGCAGGACATGATCAACGAGGTGGACGCCGACAACAACGGCACCATCGACTTCCCGGGTTTGTCTC-GTCCCA--------------------------CGGCTACAAAGGTAT--------ATAGGGCT---GACG-ATT-T-AGAATTCCTGACTATGATGGCCCGCAAGATGAAGGACACCGACTCCGAGGAGGAAATCCGCGAGGCCTTCAAGGTGTTTGACCGCGACAACAACGGCTTCATCTCCGCCGCTCCAAGGCAGGTGTCTCTCAGGTGCTCAGCCGATACACATTTGCTTCTAGTTTATCACATTTGCGACGCACCAATACGCCCATTGGCCGAGACGGAAAAATCGCCAAGCCTCGACAGCTGCACAACACTCACTGGGGCCTTGTCTGTCCGGCTGAAACTCCAGAAGGGCAGGCCTGTGGTCTGGTCAAGAACTTGTCACTCATGTGTTCCATTACTGTGGGATCACCTAGCGCGCCTATCGTTGACTTTATGACCCAACGAAACATGGAAATTCTCGAAGAATTTGAGCCGATGGTCACGCCCAATGTCACCAAGGTGTTTGTCAATGGTGTCTGGGTCGGTGTGCATCGTGATCCTGCTCATTTGGTCAGCACCGTCCAGGCGCTTCGTCGACGAAACATGATTTCGCATGAAGTGAGCTTGGTTCGTGACATGCGAGACCGAGAGTTCAAGATTTTCACGGATGCTGGCCGAGTATGTCGTCCCCTGTTTGTGATCGACAATGATCCGAGGAGTGAAAACTGCGGGTCGCTGGTGCTGAGCAAGGAGCACATCCGCAAGCTCGAAGCCGATCGCGAACTTCCGGCGGATCTTGACGCGGAGGAACGGCGGGAACAGTACTACGGATGGGAAGGGCTGGTGAAGTCTGGGGTGATTGAAT
>NRRL32382TTalaromyces_juglandicola
CC-GTGTTTACT-GTTACCGCG-TTGCCTCGGCGGGCCCACTGGGG---CCTGGCCCCGGTCGC-CGGGGGGCATC--TGCCCCCGGGCCCGCGCCCGCCGAAGCA-CCCT-AGAACCCTG-TCTGAATAGTGAGTCTGAGTGAGAT-ATTGAATCATTAAAACTTTCAACAACGGATCTCTTGGTTCCGGCATCGATGAAGAACGCAGCGAAATGCGATAAGTAATGTGAATTGCAGAATTCCGTGAATCATCGAATCTTTGAACGCACATTGCGCCCCCTGGCATTCCGGGGGGCATGCCTGTCCGAGCGTCATTTC-TGCCCTCCAGCACGGC-TGGGTGTTGGGCGCTGTCCCCCC-GGGGACACGCCCCAAAAGCAGTGGCGGCGCCGCGTCGGGTCCTCGAGCGTATGGGGC-TTTGTCACCCGCTCGGG-AGGGACTCGGTCGGCGCTGGCAAACCATCTCTGGCGAGCACGGTCTCGATGGCTCCGGAATGTGAGTGATA-CGTGATTG--TCAAAA-TTCGAAGACC----------------CAA--CCCTGAT--------CGTGCCCAGTTACAATGGCTCCTCCGACCTCCAGTTGGAACGTATGAACGTCTACTTTAACGAGGTGGGT-GTAATCT-GCCC-------------CATGACAT-----------TCGGATAT-ATACTCATAG-----TGTATAGGCTAGCGGCAACAAGTACGTCCCCCGTGCCGTTCTCGTCGATTTGGAGCCTGGCACCATGGACGCCGTCCGCTCCGGTCCCTTCGGTCAGCTCTTCCGACAAGGATGGTGATGGTGAGTGAC--------CCGACACCACAACGATCGAAAC------------------TAGTCGATAG--------------TCGATACA---GCGGGT---CTT-TTCG--ATATTCCTTGG--------------GCTATGGCTGATAT-TTTATT------TCTGTTCAGGCCAAATCACCACCAAGGAACTGGGCACCGTCATGCGTTCCCTCGGCCAGAACCCCTCCGAATCCGAACTGCAGGACATGATCAACGAGGTCGATGCTGACAACAACGGCACAATCGATTTCCCGGGTATGGCGA-TTATGTCTTTG---------------------AGTATTTCGG-TTCC---------AGAGGCTG--ACTG-GTG-C-AGAATTCTTGACCATGATGGCCCGCAAGATGAAGGACACCGACTCGGAGGAGGAAATCCGCGAGGCCTTCAAGGTCTTTGACCGCGACAACAACGGATTCATCTCGGCCGCTCCAAGGCAGGTGTCTCTCAGGTGCTCAGTAGATACACCTTTGCTTCTAGTTTATCGCATTTGCGACGCACCAATACGCCAATTGGTCGAGACGGAAAAATCGCCAAGCCTCGACAGCTGCACAATACTCACTGGGGTCTTGTCTGTCCAGCTGAAACTCCTGAAGGCCAGGCTTGTGGACTGGTTAAGAACTTGTCACTGATGTGCACCATCACTGTTGGTTCGCCTAGCGAACCTATCGTTCAATTTATGCTTCAACGAAATATGGAAGTCCTCGAAGAATTTGAGCCGTTGGTTACACCTGATGTTACTAAAGTGTTTGTCAACGGTGTCTGGGTTGGTGTGCATCGAGATCCGACGCATTTGGTCAACGTTGTTCAGACGCTCCGTCGACGGAACATGATCTCGCACGAAGTGAGCTTGGTTCGCGACATTCGTGACCGCGAGTTTCAGATTTTCACGGATGCTGGGCGAGTGTGTCGACCTCTCTTTGTGATTGACAATGATCCAAGGAGTGAAAACAGCGGGTCCCTTGTGCTTAACAAAGAGCACATCCGCAAACTCGAGGCGGATCGCGAGCTTCCGGCGGATCTTGACCCAGAGGAGCGCCGTGAACAGTTCTACGGGTGGGAAGGTCTTGTCAAGTCAGGTGTGATTGAAT
>NRRL35203TTalaromyces_tzapotlensis
CC-GTGTTGACCTGTGACCGTG-TTGCTTCGGCGGGCCCATCGGGG---CCTGTTCTTGATCGC-TGGGGGGCCCC-GTGCCCCCGGGCGTGTGCCCGCCGGAGAACCCCC-TGAACCCTG-CATGAATTGGGCGTCTGAGTAAGGA--TTGAATCGTTAAAACTTTCAACAACGGATCTCTTGGTTCCGGCATCGATGAAGAACGCAGCGAAATGCGATAAGTAATGTGAATTGCAGAATTCCGTGAATCATCGAATCTTTGAACGCACATTGCGCCCCCTGGTATTCCGGGGGGCATGCCTGTCCGAGCGTCATGTC-TCCCTTCAAGCGCGGCTTGTGTGTTGGGTGCTGTCCCCCC-GGGGACACGCCCCAAAGGCAGTGGCGGCGTCGCGTCGGGTCCTCGAGCGTATGGGGC-TTTGTCACCCGCTCGGG-AGGGACCT-GCGGGCGCTGGCAAACCATCTCCGGCGAGCACGGCCTCGATGGCTCCGGCGTGTGAGTGATG-CACGATTA--C-CGGA-GGATAGGAGA----------------TAG---TCTAACGCAT----TGCCCGCAGTTACAATGGCACCTCTGATCTTCAGTTGGAGCGTATGAACGTCTACTTCAACGAGGTGGGT-GGGGAGAGACAT-------------GGCGAGAG-----------TCGAAATC-ATGCTCATAT-----AAACTAGGCTAGCGGCAACAAGTATGTTCCTCGTGCGGTTCTGGTCGACTTGGAGCCCGGTACTATGGACGCCGTGCGCGCTGGTCCGTTCGGTCAGCTTTTCCGATAAAGATGGTGATGGTGAGTAGA---------CGAAAC--------CGCACGG----------------AACATTGATTTC--------------ACGATATC---GCC------CTA-GTCT--ATATAATCTGG---------------ACAAGGCTGATCA-TTCCTTGTTAT-TTCGTTCAGGACAAATCACAACCAAGGAACTAGGCACCGTCATGCGTTCCCTTGGACAGAACCCATCGGAATCCGAACTACAGGACATGATCAACGAGGTTGATGCCGACAACAATGGCACAATTGATTTCCCTGGTATGGTTT-TCTCTACTGTA---------------------GGATTACTCTGGCGA---------TTTGGCTA--ACTC-TCG-C-AGAATTCCTGACCATGATGGCGCGCAAAATGAAGGACACCGACTCAGAGGAGGAAATTCGGGAAGCCTTCAAGGTGTTTGACCGTGACAACAATGGATTTATCTCCGCTGCTCAAAGGCGGGTGTGTCTCAGGTGCTCAGTCGATACACATATTCTTCGACCTTGTCACATTTAAGACGTACCAATACACCAATAGGGCGAGATGGAAAAATTGCCAAACCTCGACAGCTGCACAATACTCACTGGGGCCTGGTGTGCCCTGCTGAAACTCCTGAAGGACAGGCTTGTGGTCTGGTCAAGAACTTGTCTTTGATGTGTTCCATTACTGTTGGTTCACCCAGCGAACCTATCGTTGACTTCATGATCCAGCGGAATATGGAAGTTCTCGAGGAGTTCGAACCATTGGTCACCCCTCATGCCACCAAGGTGTTTGTCAACGGTGTTTGGGTTGGTGTGCATCGTGACCCTACCCATTTGGTTAGCACTGTTCAGTCCCTTCGTCGACGGAATATGATCTCTCACGAAGTCAGCTTGGTTCGTGATATTCGCGACAGAGAGTTCAAGATTTTTACCGATGCTGGCCGTGTGTGTCGACCACTGTTTGTCATAGATAATGATCCCAGGAGCGAGAATTGCGGATCCTTGGTGCTCAACAAAGACCACATTCACAAGCTTGAAGCAGACCGCGAGCTCCCACCGGACCTTGACCCAGAGGAGCGCAGAGAACAGTATTACGGATGGGAGGGTTTGGTCAAATCGGGTGTGATTGAAT
>NRRL35858TTalaromyces_novojersensis
CC-GTGTTTACC-GTCACCGCG-TTGCCTCGGCGGGCCCACTGGGG---CCTGACCCCGGTCGC-CGGGGGGCACC--TGCCCCCGGGCCCGCGCCCGCCGAAGCG-CCCT-GGAACCCTG-CCTGAATAGTGAGTCTGAGTGAGAT-TTTGAATCATTAAAACTTTCAACAACGGATCTCTTGGTTCCGGCATCGATGAAGAACGCAGCGAAATGCGATAATTAATGTGAATTGCAGAATTCCGTGAATCATCGAGTTTTTGAACGCACATTGCGCCCCCTGGCATTCCGGGGGGCATGCCTGTCCGAGCGTCATTTC-TGCCCTCCAGCACGGC-TGGGTGTTGAGCGCTGTCCCCCC-GGGGACACGCCCCAAAGGCAGTGGCGGCGCCGCATCGGGTCCTCGAGCGTATGGGGC-TTTGTCACCCGCTCGGG-AGGGACTC-GTCGGCGCTGGCAAACCATCTCTGGCGAGCACGGCCTCGATGGCTCCGGAGTGTAAGTGATA-CGTGATTG--ACGGAA-TTTCAAGAAC----------------AAA--CCCTAAT--------AAACTCCAGTTACAATGGTACCTCCGACCTCCAGCTGGAGCGTATGAACGTCTACTTCAACGAGGTCCGT-GGAATTTCAACT-------------TTCGACTC-----------TCAGATAT-AAACTCACAA-----TGTATAGGCTAGCGGCAACAAGTACGTCCCCCGTGCTGTCCTCGTCGATTTGGAGCCTGGCACCATGGACGCTGTGCGCGCCGGTCCCTTCGGTCAGCTCTTCCGACAAGGATGGTGATGGTGAGTGA----------CCCGACAACAACATCAACAGCAAC-------ATCG--ATCGATCGATTTACGACCTACAATATATGGTCTT---GCC-------TA-TTAAA---ATGCCTGGA---------------GAGTCCCTGACAA----------TT-TCTGTTCAGGACAAATCACAACCAAAGAACTGGGCACCGTCATGCGTTCCCTCGGCCAGAACCCCTCCGAATCCGAACTCCAGGACATGATCAACGAGGTCGACGCCGACAACAACGGCACAATCGATTTCCCGGGTATGACGA-TAGTAATATCA---------------------GGTGTATCAAATTTC---------ATAAACTG--ATCG-GTG-T-AGAATTCCTGACCATGATGGCCCGCAAGATGAAGGACACCGACTCCGAGGAGGAAATCCGTGAGGCCTTCAAGGTCTTTGACCGCGACAACAACGGATTCATCTCCGCCGCTCCAAGGCAGGTGTCTCTCAGGTGCTCAGTAGATACACATTTGCTTCTAGTTTATCACATTTGCGACGCACCAATACGCCAATTGGCCGAGACGGGAAAATCGCCAAGCCTCGACAGCTGCACAACACTCACTGGGGTCTTGTCTGTCCAGCCGAAACTCCTGAAGGTCAGGCTTGTGGTCTGGTTAAGAACTTGGCACTGATGTGCTCCATCACTGTTGGTTCACCCAGCGAGCCTATCGTTGACTTTATGATTCAACGAAATATGGAAGTTCTCGAGGAGTTTGAACCGATGGTCACACCTAATGCTACCAAAGTGTTTGTCAACGGTGTCTGGGTCGGTGTGCATCGTGATCCTGCTCATTTGGTCAGTACTGTTCAGGCGCTTCGTCGACGGAACATGATATCGCATGAAGTGAGCTTGGTTCGTGACATGCGTGACCGGGAGTTCAAGATTTTCACGGATGCTGGCCGAGTGTGTCGACCACTCTTTGTGATAGACAACGATCCAAGGAGTGAAAACTGCGGGTCTTTGGTGCTTAACAAAGAGCACATCCGCAAACTCGAAGGAGATCGCGAGCTTCCTGCGGATCTTGATCCCGAAGAGCGCCGTGAACAATACTACGGATGGGAAGGTCTCGTCAAGTCCGGCGTGATTGAAT
>NRRL58084TTalaromyces_subtropicalis
CC-GTGTCTACT-GTTACCGCG-TTGCTTCGGCGGGCCCACTGGGG---CCTCGCCCTGGTCGC-CGGGGGGCTCT--TGTCCCCGGGCCCGCGCCCGCCGAAGCG-CCCT-GGAACCCTG-TCTGAATAGTGAGTCTGAGTGAGCG-ATTGAATCGTTAAAACTTTCAACAACGGATCTCTTGGTTCCGGCATCGATGAAGAACGCAGCGAAATGCGATAAGTAATGTGAATTGCAGAATTCCGTGAATCATCGAATCTTTGAACGCACATTGCGCCCCCTGGCATTCCGGGGGGCATGCCTGTCCGAGCGTCATTTC-TGCCCTCCAGCACGGC-TGGGTGTTGGGCGCTGTCCCCCC-GGGGACACGCCCCAAAAGCAGTGGCGGCGCCGCGTCGGGTCCTCGAGCGTATGGGGC-TCTGTCACCCGCTCGGG-AGGGACTCGGTCGGTGCTGGCAAACCATCTCTGGCGAGCACGGTCTCGATGGCTCCGGAGTGTAAGTGATA-CGTGATTT--TGAAAA---TCATGAAC----------------CGA--CCCTGAT--------GGACTACAGTTACAATGGCACCTCCGACCTCCAGTTGGAGCGTATGAACGTTTATTTCAACGAGGTGCGT-GAAATTA-ATCCA-------AA--ACACAACAC-----------TCGGAAAT-ATACTCATTG-----CGTATAGGCTAGCGGCAACAAGTACGTCCCGCGTGCCGTCCTCGTCGACTTGGAGCCTGGCACCATGGACGCTGTCCGTGCCGGTCCCTTCGGTCAGCTCTTCCGACAAGGATGGTGATGGTGAGTGAG---------CCCGACAAGAGCGATGCCACG----------------ATCAAATATGTT-----------CCGATATTCCTTGCACA------CTGTTTCA--ATCTCTATTCA--------------GTCGTGGCTGACAA-TCCTC-------TGTTTCAAGGCCAAATCACCACCAAAGAACTGGGCACCGTCATGCGTTCCCTCGGCCAGAACCCTTCCGAATCCGAACTGCAAGACATGATCAACGAGGTCGATGCTGACAACAATGGCACAATCGATTTTCCCGGTATGATGA--TACGGTCTCG---------------------TATGTGCCGCATT-----------AAAAACTG--ATTA-TTG-C-AGAATTCTTGACCATGATGGCTCGCAAGATGAAGGACACCGACTCGGAGGAGGAAATCCGCGAGGCCTTCAAGGTCTTTGACCGCGACAACAACGGATTCATCTCCGCTGCTCCAAGGCAGGTGTCTCTCAGGTGCTTAGTAGATACACATTTGCTTCCAGCTTATCGCATTTGCGACGCACCAACACGCCCATTGGGCGAGACGGAAAAATTGCCAAGCCCCGACAGCTACACAATACTCATTGGGGTCTTGTCTGTCCGGCTGAAACTCCTGAAGGACAGGCTTGTGGTCTGGTTAAGAACTTATCGCTTATGTGCTCCATCACTGTTGGTTCGCCTAGCGAGCCTATCGTTGACTTTATGATTCAACGAAATATGGAAGTTTTGGAAGAGTTTGAGCCGTTGGTCACACCCAATGCTACCAAAGTGTTTGTCAACGGTGTCTGGGTCGGTGTGCATCGCGACCCTGCGCATTTGGTCAGTACTGTTCAGGCGCTCCGTCGACGGAACATGATCTCGCATGAAGTGAGCTTGGTTCGTGACATTCGTGACCGAGAGTTTAAGATTTTCACGGATGCTGGGCGAGTGTGTCGACCTCTCTTTGTGATAGACAACGATCCAAGGAGCGAAAACTGCGGGTCCCTGGTGCTTAACAAAGAGCACATCCGCAAACTCGAGGCAGATCGCGAGCTTCCGGCAGATCTTGACCCAGAGGAGCGCCGTGAACAGTTTTATGGGTGGGAAGGTCTCGTCAAGTCAGGGGTGATTGAAT
>NRRL58811TTalaromyces_columbinus
CC-GTGTTTACC-GTGACCATG-TTGCCTCGGCGGGCCCACTGAGG---CCCAGCCTCGGTCGC-CGGGGGGCTTC-GTGCCCCCGGGCCCGCGCCCGCCGAAGCG-CCCT-GGAACCCTT-TGTGAAGAGTGAGTCTGAGCGTGAG-ATTGAATCATTAAAACTTTCAACAACGGATCTCTTGGTTCCGGCATCGATGAAGAACGCAGCGAAATGCGATAAGTAATGTGAATTGCAGAATTCCGTGAATCATCGAATCTTTGAACGCACATTGCGCCCCCTGGCATTCCGGGGGGCATGCCTGTCCGAGCGTCATTTC-TGCCCTCCAGCGCGGC-TGGGTGTTGGGTGCTGTCCCCCC-GGGGACACGCCCCAAAGGCAGTGGCGGCGCCGCGTCGGGTCCTCGAGCGTATGGGGC-TCTGTCACCCGCTCGGG-AAGGACTC-GCCGGCGCCTGCAAACCATCTCGGGTGAGCACGGCCTCGATGGCTCCGGAGTGTGAGTAGATGCCTGGTCA--T-GGAA-TGGAGGAAAG----------------CAATCCCCTGACA-------AAGCTGCAGTTACAATGGTACCTCCGACCTCCAGTTGGAGCGTATGAATGTCTACTTCAACGAGGTGCGT-GCGGTTCCCCCG---------ACTTCTCGATAT----------ACGTGACCT-ATACTCATAC-----CGACCAGGCTAGCGGCAACAAGTACGTCCCCCGTGCTGTGCTCGTCGATTTGGAACCCGGTACCATGGACGCCGTCCGCGCCGGTCCTTTTGGCCAGCTTTTCCGACAAAGATGGTGATGGTGAGTCCC---------C----------CAACAACATCCTCCGATCAATATAAAATCGATGATTTATC---------ACCACAACGTT------------CGA-ATTT--CTTCGTTTCTGAAGT-----------CCACGACTAAACA-ATGGCTAT-AT-TTGATGCAGGCCAAATCACTACCAAAGAGCTGGGCACCGTCATGCGGTCTCTCGGCCAGAACCCCTCCGAATCCGAACTCCAGGACATGATCAACGAAGTCGATGCTGATAACAACGGCACGATCGATTTCCCTGGTACGGCTT-CCGCGTACGTT--------------------CTAAGTGTTGGGCGGT---------AGAAGCTGATATCG-TCG-C-AGAATTCCTTACCATGATGGCCCGCAAGATGAAGGACACCGACTCGGAAGAGGAGATCCGCGAAGCCTTCAAGGTGTTTGACCGTGACAACAACGGCTTCATCTCCGCCGCTCCAAGGCTGGTGTCTCTCAGGTGCTCAGTAGATACACATTTGCTTCTACTCTTTCACATTTGCGACGCACCAACACGCCGATTGGTCGAGATGGGAAAATCGCCAAACCTCGGCAGCTACACAATACTCACTGGGGCCTGGTGTGTCCAGCCGAAACCCCGGAAGGCCAGGCTTGTGGCTTGGTCAAGAACTTGTCACTGATGTGCTCGATTACTATCGGTGGACCCAGTGAGCCTATCGTTGACTTTATGATTCAAAGGAATATGGAAGTTCTTGAAGAGTTTGAGCCATTGGTGACGCCCAATGCAACCAAAGTATTTGTCAATGGTGTCTGGGTTGGTGTACATCGCGACCCTGCTCATTTGGTTAGTACTGTTCAGTCACTCCGTCGCAGAAATATGCTTTCGCATGAAGTGAGTTTGGTTCGCGACATCCGCGACCGAGAGTTCAAGATCTTTACGGATGCCGGCCGAGTGTGCCGACCTCTGTTTGTGATAGACAATGATCCAAGGAGCGAAAACTGTGGATCGTTGGTGCTTAACAAAGAGCACATTCGCAAACTCGAGGCGGATCGCGAGCTTCCGCCGGACCTCTCTCCGGAGGAGCGTAGCGAACAATATTTTGGATGGGCAGGACTCGTCAAATCTGGAGCTATTGAAT
>NRRL58874TTalaromyces_delawarensis
CC-GTGTTTACC-GTCACCGCG-TTGCCTCGGCGGGCCCACTGGGG---CCTGGCCCCGGTCGC-CGGGGGGCACC--TGCCCCCGGGCCCGCGCCCGCCGAAGCA-CCCT-GGAACCCTG-CCTGAATAGTGAGTCTGAGTGAGAT-TTTGAATCATTAAAACTTTCAACAACGGATCTCTTGGTTCCGGCATCGATGAAGAACGCAGCGAAATGCGATAATTAATGTGAATTGCAGAATTCCGTGAATCATCGAGTTTTTGAACGCACATTGCGCCCCCTGGCATTCCGGGGGGCATGCCTGTCCGAGCGTCATTTC-TGCCCTCCAGCACGGC-TGGGTGTTGAGCGCTGTCCCCCC-GGGGACACGCCCCAAAGGCAGTGGCGGCGCCGCATCGGGTCCTCGAGCGTATGGGGC-TTTGTCACCCGCTCGGG-AGGGACTC-GTCGGCGCTGGCAAACCATCTCTGGCGAGCACGGCCTCGATAGCTCCGGAGTGTAAGTGATA-CGTGATTG--ACAAAA-TATCAAGAAC----------------CAA--CCCTAAT--------AGACTCCAGTTACAATGGTACCTCCGACCTCCAGCTGGAGCGTATGAACGTCTACTTCAACGAGGTGCGT-GGAATTTCAACT-------------TTCGACCC-----------TCGGATAT-AAACTCACAA-----CGTATAGGCTAGCGGCAACAAGTACGTTCCCCGTGCCGTCCTCGTCGATTTGGAGCCTGGCACCATGGACGCTGTGCGCGCCGGTCCCTTCGGTCAGCTCTTCCGACAAGGATGGTGATGGTGAGTGA----------CCCGACAACAACATCAAAAGCAAC-------ATCG--ATCGATCGATTTATGACCTACAATATATGGTCTT---GCC-------TA-TTCAA---ATGCCTGGA---------------GGGTTCCTGACAA----------TT-TCTGTTCAGGCCAAATCACAACCAAAGAACTGGGCACTGTCATGCGTTCCCTCGGCCAGAACCCCTCCGAATCCGAACTCCAGGACATGATCAACGAGGTCGACGCCGACAACAACGGCACAATCGATTTCCCGGGTATGACGA-TAGTATTATCA---------------------GGTGTATCAAATTTC---------ATAAACTG--ATCG-GTG-T-AGAATTCCTGACCATGATGGCCCGCAAGATGAAGGACACCGACTCCGAGGAGGAAATCCGTGAGGCCTTCAAGGTCTTTGACCGCGACAACAACGGATTCATCTCCGCCGCTCCAAGGCAGGTGTCTCTCAGGTGCTCAGTAGATACACATTTGCTTCTAGTTTATCACATTTGCGACGCACCAATACGCCAATTGGTCGAGACGGGAAAATCGCCAAGCCTCGACAGCTGCACAACACTCACTGGGGTCTTGTCTGTCCAGCCGAAACTCCCGAAGGTCAGGCTTGTGGTCTGGTTAAGAACTTGGCACTGATGTGCTCCATCACTGTTGGTTCACCCAGCGAGCCTATCGTTGACTTTATGATTCAACGAAATATGGAAGTTCTCGAAGAGTTTGAACCAATGGTCACACCTAATGCTACCAAAGTGTTTGTCAACGGTGTCTGGGTCGGTGTGCATCGTGATCCTGCTCATTTGGTCAGTACTGTTCAGGCGCTTCGTCGACGGAACATGATATCGCATGAAGTGAGCTTGGTTCGTGACATGCGTGACCGGGAGTTCAAGATTTTCACGGATGCTGGCCGAGTGTGTCGACCACTCTTTGTGATAGACAACGATCCAAGGAGTGAAAACTGCGGGTCTTTGGTGCTTAACAAAGAGCACATCCGCAAACTTGAAGGAGATCGCGAGCTTCCGGCGGATCTTGATCCCGAAGAGCGCCGTGAACAGTACTACGGATGGGAAGGTCTCGTCAAGTCCGGCGTGATTGAAT
>NRRL62223TTalaromyces_rogersiae
CC-GTGTTTACT-GTTACCGCG-TTGCCTCGGCGGGCCCACTGGGG---CCTGGCCCCGGTCGC-CGGGGGGCTTC--TGCCCCCGGGCCCGCGCCCGCCGAAGCG-CCCT-GGAACCCTG-TCTGAATAGTGAGTCTGAGTGGGAT-ATCAAATCATTAAAACTTTCAACAACGGATCTCTTGGTTCCGGCATCGATGAAGAACGCAGCGAAATGCGATAAGTAATGTGAATTGCAGAATTCCGTGAATCATCGAATCTTTGAACGCACATTGCGCCCCCTGGCATTCCGGGGGGCATGCCTGTCCGAGCGTCATTTC-TGCCCTCCAGCACGCC-TGGGTGTTGGGTGCTGTCCCCCC-GGGGACACGCCCCAAAAGCAGTGGCGGCGCCGCGTCGGGTCCTCGAGCGTATGGGGC-TCTGTCACCCGCTCGGG-AGGGACTCGGTCGGCGCTGGCAAACCATCTCTGGCGAGCACGGCCTCGATGGTTCCGGAGTGTGAGTGATG-CGTGATTG--TCACAT-TTTCGAGAAC----------------GAA--CCCTGAT--------CGTATCCAGTTACAATGGCTCCTCCGACCTCCAGTTGGAGCGTATGAACGTCTACTTCAACGAGGTGCGT-GTTATCT-TCCC-------------CACGACAT-----------TTGGGAAT-ATACTCATAT-----CGTATAGGCTAGCGGCAACAAGTATGTCCCCCGTGCCGTTCTCGTCGATTTGGAGCCTGGCACCATGGACGCTGTCCGCTCCGGTCCCTTCGGTCAGCTCTTCCGACAAGGATGGTGATGGTGAGTGAA--------CCGACACCCCAACGATTCATAC------------------TACTCGATAT-------------TACGATCTT---TCT------ATA-TTTG--ATATACATTGG---------------CTGTGTCTGACAT-TTTTTTC-----TCTGTTCAGGCCAAATCACCACCAAGGAATTGGGTACCGTCATGCGTTCCCTCGGCCAGAACCCTTCCGAATCCGAACTGCAGGACATGATCAACGAGGTCGATGCTGACAACAACGGCACAATCGATTTTCCTGGTATGGTTT-ATCGTCGTGTT-------------------------TTTTCTGCACT---------AAAAGCTG--ATTG-TTG-C-AGAATTCTTGACCATGATGGCCCGCAAGATGAAGGACACCGACTCGGAGGAGGAAATCCGCGAGGCTTTCAAGGTCTTTGACCGCGACAACAACGGATTCATCTCGGCCGCTCCAAGGCAGGTGTTTCTCAAGTGCTCAGTAGATATACATTCGCTTCGAGTCTGTCACATCTGCGACGCACCAATACGCCAATTGGCCGAGACGGAAAAATCGCCAAGCCTCGACAATTGCACAATACTCACTGGGGTCTAGTCTGTCCAGCTGAAACTCCTGAAGGCCAGGCTTGTGGTCTGGTTAAGAACTTGTCACTGATGTGCACCATCACTGTTGGCTCGCCTAGCGAACCTATCGTTCAATTTATGCTTCAACGAAATATGGAAGTCCTGGAAGAGTTTGAGCCTTTGGTTACCCCTGATGTCACCAAAGTGTTTGTCAACGGCGTCTGGGTGGGTGTGCATCGCGATCCTACGCATTTGGTCAACGTTGTTCAGACGCTCCGTCGACGGAACATGATCTCGCATGAAGTGAGCTTGGTTCGCGACATTCGTGACCGGGAGTTTCAGATTTTCACGGATGCTGGGCGAGTGTGTCGACCTCTCTTTGTGATTGACAATGATCCAAGGAGTGAAAACAGCGGGTCACTTGTGCTCAACAAAGAGCACATCCGCAAACTCGAGGCAGATCGCGAGCTTCCGGCAGATCTTGACCCAGAGGAGCGCCGTGAACAGTTCTACGGATGGGAAGGTCTTGTCAAGTCAGGTGTGATTGAAT
>NRRL62264TTalaromyces_tiftonensis
CC-GTGTTTACC-GTGACCGCG-TTGCCTCGGCGGGCCCACTGGGG---CCTGGCCCCGGTCGC-CGGGGGGCATC--TGCCCCCGGGCTCGCGCCCGCCGACGCA-CCCT-GGAACTCTG-TCTGAATAGTGAGTCTGAGT--GGG-ATTGAATCATTAAAACTTTCAACAACGGATCTCTTGGTTCCGGCATCGATGAAGAACGCAGCGAAATGCGATAAGTAATGTGAATTGCAGAATTCCGTGAATCATCGAATCTTTGAACGCACATTGCGCCCTCTGGCATTCCGGAGGGCATGCCTGTCCGAGCGTCATTTC-TGCCCTCCAGCCCGGC-TGGGTGTTGGGCGCTGTTCCCCC-GGGAACACGCCCCAAAGGCAGTGGCGGCGCCGCGTCGGGTCCTCGAGCGTATGGGGC-TCTGTCACCCGCTCGGG-AGGGACTC-GCGGGCGCTGGCAAACTATCTCTGGCGAGCACGGCCTCGACGGCTCCGGAGTGTGAGTGATATCGTGATTG--T-CGAG-TTGCAAGAAC----------------CAG--CCCTGAT--------CAATTCCAGTTACAATGGCACCTCCGACCTCCAGTTGGAGCGTATGAACGTCTACTTCAACGAGGTGCGT-GGAAGACACAAG---------GCATTCGAATAA-----------AGACATAC-ATACTCATAT-----CGTATAGGCCAACGGCAACAAGTACGTTCCCCGTGCTGTCCTCGTCGACTTGGAGCCCGGCACCATGGACGCTGTGCGCGCCGGCCCCTTTGGCCAGCTTTTCCGACAAGGATGGCGATGGTGAGTGAAGCCAAGAATCCCGCCGGCGACAGCCCACCC----------------TACGATAATATA-----------ACGACGACACT---GCA------GTG-ATAA--GCACTCGTGGC---------------CGGTGGCTAACAA--------------TGCTTCAGGCCAAATCACAACCAAAGAGCTGGGCACCGTCATGCGTTCCCTCGGCCAGAACCCCTCGGAATCCGAACTGCAGGACATGATCAACGAGGTCGATGCTGACAACAACGGCACAATCGATTTCCCGGGTATGCTCC-TAGCCTCTTTT------------------TTTCTGCTTGCGAACTCA---------CTCGGCTA--ATTG-TCG-C-AGAATTCTTGACCATGATGGCCCGCAAGATGAAGGACACCGACTCGGAGGAGGAAATCCGCGAGGCCTTCAAGGTGTTTGACCGTGACAACAACGGATTCATCTCGGCGGCTCCAAGGCCGGTGTCTCTCAGGTGCTCAGTCGATACACATTTGCGTCTACTTTGTCACATTTGCGACGAACCAACACGCCGATTGGACGAGACGGGAAAATCGCTAAGCCTCGGCAGCTACACAACACTCACTGGGGTCTTGTCTGTCCAGCAGAAACTCCTGAAGGTCAGGCTTGTGGTCTGGTTAAGAACTTGGCGCTGATGTGTTCTATCACTGTTGGTTCGCCCAGCGAGCCTATCGTCGACTTTATGATCCAGCGGAACATGGAGGTTCTCGAAGAGTTTGAGCCATTGGTGACGCCGAATGCCACCAAAGTCTTTGTCAACGGTGTTTGGGTCGGTGTGCATCGTGATCCTGCCCATTTGGTCAGCACTGTTCAGTTGCTTCGTCGACGGAACATGATCTCTCACGAAGTCAGCTTGGTTCGCGACATTCGTGACCGGGAGTTCAAGATTTTCACAGATGCTGGCCGAGTGTGTCGACCTCTCTTTGTGATTGACAATGATCCAAGGAGTGAAAATTGTGGGTCGTTGGTACTTAACAAGGACCACATCCGCAAGCTCGAAGCGGACCGTGAGCTTCCGGCAGATCTTGATCCAGAGGAGCGCCGTGAACAGTATTACGGATGGGAAGGCCTTGTCAAGTCAGGAGTGATTGAAT
>NRRL62296TTalaromyces_ricevillensis
CC-GTGTCTACC-GTTACCGCG-TTGCTTCGGCGGGCCCACTGGGGC--CCTCGCCCCGGTCGC-CGGGGGGCTTC--TGCCCCCGGGCCCGCGCCCGCCGAAGCG-CCCT-GGAACCCTG-TCTGAACAGTGAGTCTGAGTGTGAG-ATTGAATCATTAAAACTTTCAACAACGGATCTCTTGGTTCCGGCATCGATGAAGAACGCAGCGAAATGCGATAAGTAATGTGAATTGCAGAATTCCGTGAATCATCGAATCTTTGAACGCACATTGCGCCCCCTGGCATTCCGGGGGGCATGCCTGTCCGAGCGTCATTTC-TGCCCTCCAGCACGGC-TGGGTGTTGGGCGCTGTCCCCCC-GGGGACACGCCCCAAAGGCAGTGGCGGCGCCGCGTCGGGTCCTCGAGCGTATGGGGC-TCTGTCACCCGCTCGGG-AGGGACTCGGTCGGCGCTGGCAAACCATCTCTGGCGAGCACGGTCTCGATGGCTCCGGAGTGTAAGTAATA-CGTGATTT--CGAAAA---TCATGAAC----------------CAA--ACCTGAT--------GGACTACAGTTACAATGGCACCTCCGACCTCCAGTTGGAGCGTATGAACGTTTATTTCAATGAGGTGCGT-GAAATCA-ATCCA-------AAACACACAACCT-----------TCGGAAAT-ATACTCATTG-----CGTATAGGCTAGCGGCAACAAGTACGTCCCGCGTGCCGTCCTCGTCGACTTGGAGCCTGGCACCATGGACGCTGTCCGCGCCGGTCCCTTCGGTCAGCTCTTCCGACAAGGATGGTGATGGTGAGTGAG--------CCCCGACAACAGCGATGCCACG----------------ATCGAATATATC-----------TCGATAGTCTT---GCA------CTG-TTCA--ATCCCTATCCA--------------GCCGTTACTGACAA-TTTTA-------TGTTTCAAGGCCAAATCACCACCAAAGAACTGGGCACCGTCATGCGTTCCCTCGGCCAGAACCCTTCCGAATCCGAACTGCAGGACATGATCAACGAGGTCGATGCTGACAACAACGGCACAATCGATTTCCCCGGTATGATGA--TATTGTCTCG---------------------TATGTGCTGCATT-----------AAAAACTG--ATTA-TTG-C-AGAATTCTTGACCATGATGGCTCGCAAGATGAAGGACACTGACTCGGAGGAGGAAATCCGCGAGGCCTTCAAGGTCTTTGACCGCGACAACAACGGATTCATCTCCGCCGCTCCAAGGCAGGTGTCTCTCAGGTGCTTAGTAGATACACATTTGCTTCCAGTTTATCGCATTTGCGACGCACCAATACGCCCATTGGGCGAGACGGAAAAATCGCCAAGCCCCGACAGCTACACAATACTCATTGGGGCCTTGTCTGTCCAGCTGAAACTCCTGAAGGACAGGCTTGCGGTCTGGTCAAGAACTTGTCGCTTATGTGCTCCATTACTGTTGGTTCGCCTAGCGAGCCTATCGTTGACTTTATGATTCAACGAAATATGGAAGTTTTGGAAGAGTTTGAGCCGTTGGTCACACCCAATGCTACCAAAGTGTTTGTCAACGGTGTCTGGGTCGGTGTGCATCGCGACCCTGCGCATTTGGTCAGTACTGTTCAGGCACTCCGTCGACGGAACATGATCTCGCATGAAGTGAGCTTGGTTCGCGACATTCGTGACCGAGAGTTTAAGATTTTCACGGATGCTGGGCGAGTGTGTCGACCTCTCTTTGTGATAGACAACGATCCAAGGAGTGAAAACTGTGGGTCCCTGGTGCTTAACAAAGAGCACATCCGCAAACTCGAGGCAGATCGCGAGCTTCCGGCGGATCTTGACCCAGAGGAGCGCCGTGAACAGTTTTATGGGTGGGAAGGCCTCGTCAAGTCAGGGGTGATTGAAT
>NRRL62467TTalaromyces_herodensis
CC-GTGTTTACC-GTAACCGCG-TTGCCTCGGCGGGCCCACTGGGG---CCTGTCCCCGGTCGC-CGGGGGGCATC--TGCCCCCGGGCCCGCGCCCGCCGAAGCG-CCCT-GGAACCCTG-TCTGAATAGTGAGTCTGAGTGAATG-ATTGAATCATTAAAACTTTCAACAACGGATCTCTTGGTTCCGGCATCGATGAAGAACGCAGCGAAATGCGATAATTAATGTGAATTGCAGAATTCCGTGAATCATCGAGTTTTTGAACGCACATTGCGCCCCCTGGCATTCCGGGGGGCATGCCTGTCCGAGCGTCATTTC-TGCCCTCCAGCACGGC-TGGGTGTTGGGCGCTGTCCCCCC-GGGGACACGCCCCAAAGGCAGTGGCGGCGCCGTAT-GGGTCCTCGAGCGTATGGGGC-TTTGTCACCCGCTCGG--AGGGACTC-GTCGGTGCTGGCAAACCATCTCTGGCGAGCACGGCCTCGATGGCTCCGGAGTGTGAGTGATA-CGTGATTG--ACGAAA-TTTCAAGAAC----------------CAA--TCCTGAT--------GGATCCCAGTTACAATGGTACCTCCGACCTCCAATTGGAGCGTATGAACGTCTACTTCAACGAGGTGCGT-GGAATTTCAAGT-------------CTCGACAC-----------TCAGCTAT-ATACTCATAT-----GTTACAGGCTAGCGGCAACAAGTACGTCCCCCGTGCCGTCCTCGTCGATTTGGAGCCTGGCACCATGGACGCTGTGCGCGCCGGCCCCTTCGGTCAGCTCTTCCGACAAGGATGGTGATGGTGAGTGA----------CCCGACAATAACAACAACCATCAC-------AACG--ATCGATCGATCT--------------ACGGTCTT---GCG-------TA-ATCA--ATATGTCTTGG---------------ACGCATCTGACAA-TTGCTTCT-GT-TCGATGCAGGCCAAATCACAACCAAAGAACTGGGCACCGTCATGCGTTCCCTCGGCCAGAACCCCTCCGAATCCGAACTCCAGGACATGATCAACGAGGTCGACGCCGACAACAACGGCACAATCGATTTCCCGGGTATGGTGG-------TCCCG---------------------TGTATGCCGGATTATTC-ACGGACTAGAGCTG--ATCG-GTGTT-AGAATTCTTGACCATGATGGCCCGCAAGATGAAGGACACCGACTCCGAGGAGGAAATCCGTGAGGCCTTCAAGGTCTTTGACCGCGACAACAACGGATTCATCTCGGCCGCTCCAAGGCAGGTGTCTCTCAGGTGCTCAGTAGATACACATTTGCTTCTAGTTTATCACATTTGCGACGCACTAATACCCCAATTGGTCGAGACGGGAAAATCGCCAAGCCTCGACAGCTGCACAACACTCACTGGGGTCTTGTCTGTCCAGCCGAAACTCCTGAAGGTCAGGCTTGTGGTCTGGTTAAGAACTTGTCACTGATGTGCTCCATTACTGTTGGATCACCCAGCGAGCCTATCGTTGACTTTATGATTCAACGAAATATGGAAGTGCTTGAAGAATTTGAGCCAATGGTCACACCCAATGTCACCAAGGTGTTTGTCAATGGTGTCTGGGTCGGTGTGCATCGTGACCCTTCTCATTTGGTCAGCACTGTTCAGGCGCTTCGTCGACGGAACATGATCTCGCATGAAGTGAGCTTGGTTCGTGACATGCGTGACCGCGAGTTCAAGATTTTCACCGATGCTGGCCGAGTGTGTCGACCTCTCTTCGTGATAGACAACGATCCCAGGAGTGAAAACTGCGGATCCCTGGTGCTGAACAAAGAGCACATCCGCAAACTCGAAGCAGATCGCGAGCTTCCGCCGGATCTTGACCCAGAGGAACGCCGTGAACAGTACTACGGGTGGGAAGGCCTCGTCAAGTCTGGGGTGATCGAAT
>NRRL62700TTalaromyces_kilbournensis
CC-GTGTTTACC-ATAACCGCGATTGCCTCGGCGGGCCCACTGGGG---CCTGGCCCCGGTCGC-CGGGGGGCATC--CGCCCCCGGGCCCGCGCCCGCCGAAGCG-CTCT-AGAACCCTG-TCTGAATAGTGAGTCTGAGTAAGAT-TTTAAATCATTAAAACTTTCAACAACGGATCTCTTGGTTCCGGCATCGATGAAGAACGCAGCGAAATGCGATAATTAATGTGAATTGCAGAATTCCGTGAATCATCGAGTTTTTGAACGCACATTGCGCCCCCTGGCATTCCGGGGGGCATGCCTGTCCGAGCGTCATTTC-TGCCCTCCAGCCCGGC-TGGGTGTTGGGCGCTGTCCCCCC-GGGGACACGCCCCAAAGGCAGTGGCGGCGCCGCATCGGGTCCTCGAGCGTATGGGGC-TTTGTCACCCGCTCGGG-AGGGACTC-GTCGGCGCTGGCAAACCATCTCTGGTGAGCACGGCCTCGATGGCTCCGGAGTGTGAGTGTTA-CGTGATTG--ACGAAA-TTTCAAAAAC----------------CAA--TCCTAAT--------GGACTACAGTTACAATGGTACCTCAGACCTCCAGTTGGAGCGTATGAATGTCTACTTTAACGAGGTGCGT-GGAATTTCGAGT-------------CCCGACAG-----------TCGGATAT-ATACTCATAC-----CATATAGGCTAGCGGCAACAAGTACGTCCCCCGTGCCGTCCTCGTCGATTTGGAGCCTGGCACCATGGATGCTGTCCGCGCCGGTCCCTTCGGTCAGCTCTTCCGACAAAGATGGTGATGGTGAGTGG----------CCCGACAGCAACAGTGACAATAACAAG----AACG--ATCGATCTGTCT--------------ATGGTCTT---GCG-------TA-TTCA--ATATGTCTTTA---------------AAGTGTCTGACAA-TTGCTTCT-GT-TCGATGCAGGCCAAATCACAACCAAAGAACTGGGCACCGTCATGCGTTCCCTCGGCCAGAACCCCTCCGAATCCGAACTCCAGGACATGATCAACGAGGTTGACGCCGACAACAACGGCACAATCGATTTCCCGGGTATGATGG-------TCTTG---------------------TACATGCCGGATTATTC-ACGAATGAGAACTG--ATTG-GTG-T-AGAATTCTTGACCATGATGGCCCGCAAGATGAAGGACACTGACTCTGAGGAGGAAATCCGTGAGGCTTTCAAGGTCTTTGACCGTGACAACAACGGATTCATCTCCGCTGCTCCAAGGCAGGTGTCTCTCAGGTGCTCAGTAGATACACATTTGCGTCTAGTTTATCACATTTGCGACGCACTAATACGCCAATTGGTCGAGACGGGAAAATCGCCAAGCCTCGACAGTTGCACAATACTCACTGGGGTCTTGTTTGCCCAGCCGAAACTCCTGAAGGTCAGGCTTGTGGTCTGGTTAAGAACTTGGCATTGATGTGCTCCATCACTGTTGGATCGCCCAGCGAGCCTATCGTTGACTTCATGATTCAACGAAATATGGAAGTTCTCGAAGAATTTGAACCGATGGTCACACCCAATGCCACCAAGGTGTTTGTCAACGGTGTCTGGGTCGGTGTGCATCGTGATCCTGCACACTTGGTCAGCACTGTTCAAGCGCTTCGTCGACGGAACATGATATCGCATGAAGTGAGTTTGGTCCGTGACATGCGTGACCGAGAGTTCAAGATTTTCACGGATGCTGGCCGAGTGTGTCGACCTCTCTTTGTGATAGACAACGATCCCAGGAGTGAAAACTGCGGGTCTCTGGTGCTTAACAAAGAGCACATACGCAAACTCGAAGGAGATCGCGAACTTCCGGCGGATCTTGATCCCGAGGAACGCCGTGAACAGTACTACGGGTGGGAAGGTCTCGTCAAATCCGGCGTAATCGAAT
