# Supplementary material for: ﻿Culturable fungi from urban soils in China II, with the description of 18 novel species in Ascomycota (Dothideomycetes, Eurotiomycetes, Leotiomycetes and Sordariomycetes)
Source: MycoKeys. 2023 Jun 29;98:167–220. doi: 10.3897/mycokeys.98.102816 (PMC10326621; doi:10.3897/mycokeys.98.102816)
Supplement: Supplementary material 3 — The concatenated sequences dataset [file mycokeys-98-167-s003.zip › 102816_0R-2-A_Data_S3._Figure_6._ITS+TUB+CaM+RPB2.fas]

>CGMCC3.20781TPenicillium_fujianense
G-AATGAGGG-TCCTCGGGGTCC-ACCTCCCACCCGTG-TTTA-ACGAACCG-TGTTGCTTCGGCGGGCCCGCCCCT---GGGCCGCCGGGGGG----CATC-CGCCCCCGGGTCTGCGCCCGCCGAAG--CCCC--CATGAACGCTGTCTGAAGT-ATGCAGTCTGAGA-CAAT-TATTAAATTAATTAAAACTTTCAACAACGGATCTCTTGGTTCCGGCATCGATGAAGAACGCAGCGAAATGCGATAACTAATGTGAATTGCAGAATTCAGTGAATCATCGAGTCTTTGAACGCACATTGCGCCCTCTGGTATTCCGGAGGGCATGCCTGTCCGAGCGTCATTGCTGCCCTCCAGCCCGGCTGGTGTGTTGGGCCCCGCCCCCCT----TCCC-GGGGGGGCGGGCCCGAAAGGCAGCGGCGGCACCGCGTCCGGTCCTCGAGCGTATGGGGCTTTGTCACCCGCTCTTGCAGGCCCGGCCGGCGCCAGCCGACCCCCTCAA-TCT--ATTTTTTCAGGTTGACCTCGGATCAGGTAGGGATACCCGCTGAACTTAATGGTACGTGCTG-CAAAACTTGAATCATCAATTGTTGGGTATTCAAAGCAATAGACTAACCAATTATACAGGCAAACCATTGCTGGCGAGCACGGCCTTGATGGCGATGGACAGTGAGT--------TCCTTT--GACAACCT--------T-TTGATTTTCGA-----GAATGGCGGTCTGATA-TTTTTGGGCAGGTACAACGGTACTTCCGACCTCCAGCTGGAGCGCATGAACGTCTACTTCACCCACGTAAGTGATCTCGGC---ATCAATTGTACT--GA-CGACCTT-AATCCTGACTGG----TGTCTT---CTTTCCTTTTCAATAGGCTTCCGGTGACAAGTATGTTCCCCGTGCCGTTCTGGTCGATCTGGAGCCCGGTACCATGGACGCTGTCCGTGCCGGTCCCTTCGGCAAGCTCTTCCGTCCCGACAACTTCGTCTTCGGCCAGTCTGGTGCTGACCGG---TTATCTTGTGATCG--ACAGGACAAGGATGGCGATGGTAAGTGCGGCCT-ATGCTGA--ACA-CCCTG---TGCCCTTTTCACGGGCGGCGTCTTCCTTGCGATTGCATTCTATCAAATCATCGTTGAGCTCGGCTAAAA----TTATTTGCGATCTGTAGGAGAAATCACCACCAAGGAGCTTGGCACCGTCATGCGCTCCCTCGGCCAGAACCCCTCCGAGTCTGAGCTGCAGGATATGATCAACGAGGTCGATGCCGACAACAACGGTACCATCGATTTCCCCGGTACG-CT--CCCCC----------AATCCCGTTATTTAC------------TCGTCCTC-------------TCGTCCCACCTCCGAC---CGTCACA-A------AAATATCAATATTAACATG-CG-----CCCATAGAGTTCCTGACCATGATGGCCCGTAAGATGAAGGACACCGACTCCGAGGAGGAGATCCGTGAGGCCTTCAAGGTCTTTGACCGTGATAACAACGGTTTCATCTCCGCCGCCGAGCTGCG??????????????????????????????????????????????????????????????????????????????????????????????????????????????????????????????????????????????????????????????????????????????????????????????????????????????????????????????????????????????????????????????????????????????????????????????????????????????????????????????????????????????????????????????????????????????????????????????????????????????????????????????????????????????????????????????????????????????????????????????????????????????????????????????????????????????????????????????????????????????????????????????????????????????????????????????????????????????????????????????????????????????????????????????????????????????????????????????????????????????????????????????????????????????????????????????????????????????????????????????????????????????????????????????????????????????????????????????????????????????????????????????????????????????????
>GZUIFR21.881Penicillium_fujianense
G-AATGAGGG-TCCTCGGGGTCC-ACCTCCCACCCGTG-TTTA-ACGAACCG-TGTTGCTTCGGCGGGCCCGCCCCT---GGGCCGCCGGGGGG----CATC-CGCCCCCGGGTCTGCGCCCGCCGAAG--CCCC--CATGAACGCTGTCTGAAGT-ATGCAGTCTGAGA-CAAT-TATTAAATTAATTAAAACTTTCAACAACGGATCTCTTGGTTCCGGCATCGATGAAGAACGCAGCGAAATGCGATAACTAATGTGAATTGCAGAATTCAGTGAATCATCGAGTCTTTGAACGCACATTGCGCCCTCTGGTATTCCGGAGGGCATGCCTGTCCGAGCGTCATTGCTGCCCTCCAGCCCGGCTGGTGTGTTGGGCCCCGCCCCCCT----TCCC-GGGGGGGCGGGCCCGAAAGGCAGCGGCGGCACCGCGTCCGGTCCTCGAGCGTATGGGGCTTTGTCACCCGCTCTTGCAGGCCCGGCCGGCGCCAGCCGACCCCCTCAA-TCT--ATTTTTTCAGGTTGACCTCGGATCAGGTAGGGATACCCGCTGAACTTAATGGTACGTGCTG-CAAAACTTGAATCATCAATTGTTGGGTATTCAAAGCAATAGACTAACCAATTATACAGGCAAACCATTGCTGGCGAGCACGGCCTTGATGGCGATGGACAGTGAGT--------TCCTTT--GACAACCT--------T-TTGATTTTCGA-----GAATGGCGGTCTGATA-TTTTTGGGCAGGTACAACGGTACTTCCGACCTCCAGCTGGAGCGCATGAACGTCTACTTCACCCACGTAAGTGATCTCGGC---ATCAATTGTACT--GA-CGACCTT-AATCCTGACTGG----TGTCTT---CTTTCCTTTTCAATAGGCTTCCGGTGACAAGTATGTTCCCCGTGCCGTTCTGGTCGATCTGGAGCCCGGTACCATGGACGCTGTCCGTGCCGGTCCCTTCGGCAAGCTCTTCCGTCCCGACAACTTCGTCTTCGGCCAGTCTGGTGCTGACCGG---TTATCTTGTGATCG--ACAGGACAAGGATGGCGATGGTAAGTGCGGCCT-ATGCTGA--ACA-CCCTG---TGCCCTTTTCACGGGCGGCGTCTTCCTTGCGATTGCATTCTATCAAATCATCGTTGAGCTCGGCTAAAA----TTATTTGCGATCTGTAGGAGAAATCACCACCAAGGAGCTTGGCACCGTCATGCGCTCCCTCGGCCAGAACCCCTCCGAGTCTGAGCTGCAGGATATGATCAACGAGGTCGATGCCGACAACAACGGTACCATCGATTTCCCCGGTACG-CT--CCCCC----------AATCCCGTTATTTAC------------TCGTCCTC-------------TCGTCCCACCTCCGAC---CGTCACA-A------AAATATCAATATTAACATG-CG-----CCCATAGAGTTCCTGACCATGATGGCCCGTAAGATGAAGGACACCGACTCCGAGGAGGAGATCCGTGAGGCCTTCAAGGTCTTTGACCGTGATAACAACGGTTTCATCTCCGCCGCCGAGCTGCG??????????????????????????????????????????????????????????????????????????????????????????????????????????????????????????????????????????????????????????????????????????????????????????????????????????????????????????????????????????????????????????????????????????????????????????????????????????????????????????????????????????????????????????????????????????????????????????????????????????????????????????????????????????????????????????????????????????????????????????????????????????????????????????????????????????????????????????????????????????????????????????????????????????????????????????????????????????????????????????????????????????????????????????????????????????????????????????????????????????????????????????????????????????????????????????????????????????????????????????????????????????????????????????????????????????????????????????????????????????????????????????????????????????????????
>GZUIFR21.882Penicillium_fujianense
G-AATGAGGG-TCCTCGGGGTCC-ACCTCCCACCCGTG-TTTA-ACGAACCG-TGTTGCTTCGGCGGGCCCGCCCCT---GGGCCGCCGGGGGG----CATC-CGCCCCCGGGTCTGCGCCCGCCGAAG--CCCC--CATGAACGCTGTCTGAAGT-ATGCAGTCTGAGA-CAAT-TATTAAATTAATTAAAACTTTCAACAACGGATCTCTTGGTTCCGGCATCGATGAAGAACGCAGCGAAATGCGATAACTAATGTGAATTGCAGAATTCAGTGAATCATCGAGTCTTTGAACGCACATTGCGCCCTCTGGTATTCCGGAGGGCATGCCTGTCCGAGCGTCATTGCTGCCCTCCAGCCCGGCTGGTGTGTTGGGCCCCGCCCCCCT----TCCC-GGGGGGGCGGGCCCGAAAGGCAGCGGCGGCACCGCGTCCGGTCCTCGAGCGTATGGGGCTTTGTCACCCGCTCTTGCAGGCCCGGCCGGCGCCAGCCGACCCCCTCAA-TCT--ATTTTTTCAGGTTGACCTCGGATCAGGTAGGGATACCCGCTGAACTTAATGGTACGTGCTG-CAAAACTTGAATCATCAATTGTTGGGTATTCAAAGCAATAGACTAACCAATTATACAGGCAAACCATTGCTGGCGAGCACGGCCTTGATGGCGATGGACAGTGAGT--------TCCTTT--GACAACCT--------T-TTGATTTTCGA-----GAATGGCGGTCTGATA-TTTTTGGGCAGGTACAACGGTACTTCCGACCTCCAGCTGGAGCGCATGAACGTCTACTTCACCCACGTAAGTGATCTCGGC---ATCAATTGTACT--GA-CGACCTT-AATCCTGACTGG----TGTCTT---CTTTCCTTTTCAATAGGCTTCCGGTGACAAGTATGTTCCCCGTGCCGTTCTGGTCGATCTGGAGCCCGGTACCATGGACGCTGTCCGTGCCGGTCCCTTCGGCAAGCTCTTCCGTCCCGACAACTTCGTCTTCGGCCAGTCTGGTGCTGACCGG---TTATCTTGTGATCG--ACAGGACAAGGATGGCGATGGTAAGTGCGGCCT-ATGCTGA--ACA-CCCTG---TGCCCTTTTCACGGGCGGCGTCTTCCTTGCGATTGCATTCTATCAAATCATCGTTGAGCTCGGCTAAAA----TTATTTGCGATCTGTAGGAGAAATCACCACCAAGGAGCTTGGCACCGTCATGCGCTCCCTCGGCCAGAACCCCTCCGAGTCTGAGCTGCAGGATATGATCAACGAGGTCGATGCCGACAACAACGGTACCATCGATTTCCCCGGTACG-CT--CCCCC----------AATCCCGTTATTTAC------------TCGTCCTC-------------TCGTCCCACCTCCGAC---CGTCACA-A------AAATATCAATATTAACATG-CG-----CCCATAGAGTTCCTGACCATGATGGCCCGTAAGATGAAGGACACCGACTCCGAGGAGGAGATCCGTGAGGCCTTCAAGGTCTTTGACCGTGATAACAACGGTTTCATCTCCGCCGCCGAGCTGCG??????????????????????????????????????????????????????????????????????????????????????????????????????????????????????????????????????????????????????????????????????????????????????????????????????????????????????????????????????????????????????????????????????????????????????????????????????????????????????????????????????????????????????????????????????????????????????????????????????????????????????????????????????????????????????????????????????????????????????????????????????????????????????????????????????????????????????????????????????????????????????????????????????????????????????????????????????????????????????????????????????????????????????????????????????????????????????????????????????????????????????????????????????????????????????????????????????????????????????????????????????????????????????????????????????????????????????????????????????????????????????????????????????????????????
>CBS101623TPenicillium_quebecense
G-AGTGAGGGCCCCTCGGGGTCCAACCTCCCACCCGTG-TTTA-ACGAACCT-TGTTGCTTCGGCGGGCCCGCCTCA---CGGCCGCCGGGGGG----CATC-TGCCCCCGGGTCCGCGCCCGCCGAAG-CCACC--TGTGAACTCTGTCTGAAGT-ATGCAGTCTGAGA-CAAT-TATTAAATTAATTAAAACTTTCAACAACGGATCTCTTGGTTCCGGCATCGATGAAGAACGCAGCGAAATGCGATAACTAATGTGAATTGCAGAATTCAGTGAATCATCGAGTCTTTGAACGCACATTGCGCCCTCTGGTATTCCGGAGGGCATGCCTGTCCGAGCGTCATTGCTGCCCTCCAGCCCGGCTGGTGTGTTGGGCCCCGCCCCCCT----TCCC-GGGGGGGCGGGCCCGAAAGGCAGCGGCGGCACCGCGTCCGGTCCTCGAGCGTATGGGGCTTTGTCACCCGCTCTTGTAGGCCCGGCCGGCGCCAGCCGACCCCCTCAA-TCT--ATTTTTTCAGGTTGACCTCGGATCAGGTAGGGATACCCGCTGAACTTAATGGTACGTGCTG-CAAAACCTGAATCATCAATTGTTGGGTACTCGAAGCAATATACTAACCAATTTCACAGGCAAACCATTGCTGGTGAGCACGGTCTTGACGGCGATGGACAGTGAGT--------TCTTTC--GACAACCT--------T-TGGATTTTCGA-----GAATGGCGGTCTGATA-TTTTTGGGCAGGTACAACGGTACTTCCGACCTCCAGCTGGAGCGCATGAACGTCTACTTCACCCACGTAAGTGATCTCGAC---ATCAATCATACT--CA-CGAATTT-CATTCTGACTGC----TTTTTT---CTTTCCTTTCCAATAGGCTTCCGGTGACAAGTATGTTCCCCGTGCCGTTCTGGTCGATCTGGAGCCCGGTACCATGGACGCTGTCCGTGCTGGTCCTTTCGGCAAGCTCTTCCGCCCCGACAACTTCGTCTTCGGTCAGTCTGGTGCTGACGGG---TTATCTTGTGATCG--ACAGGACAAGGATGGCGATGGTAAGTGCGGCCC-ATGCTGA--ACA-TCCCG---TGTCCTTTTCACGGGCGGCGTATCTCTCGCGATTGGATTTCATCAAATCATTGTTGAACTCGGCTAAAA----CAGTTTGCCATCTGTAGGAGAAATCACCACCAAGGAGCTTGGCACCGTCATGCGCTCCCTCGGCCAGAACCCCTCCGAGTCTGAGCTGCAGGATATGATCAACGAGGTCGATGCCGATAACAACGGTACCATCGATTTCCCCGGTACG-CT--TCCC-----------AGCCCCGTTATTCTT-----TCTTCTCCTCTCCTCTCC----------TTTCCTCTTCTCCGAC---CGTCACA-A------ATATATCAATATTGACATG-CG-----CCCGCAGAGTTCCTGA-------------------------------------------------------------------------------------------------------------CAGCGCTGCGTTGAGACCAACCGTGAGATCTATTTGAACATTGGTCTCAAGGCTGCCACCTTGACAGGTGGTCTGAAGTATGCCCTTGCCACTGGTAACTGGGGTGAACAAAAGAAGGCAGCTAGCGCCAAGGCGGGTGTGTCCCAGGTGCTGAGTCGTTACACATTCGCCTCTTCACTTTCGCACTTGCGCCGTACCAACACGCCTATTGGTCGTGATGGTAAGATTGCCAAACCGCGTCAGCTTCACAACACCCACTGGGGCTTGGTGTGTCCCGCAGAAACACCCGAGGGACAAGCTTGTGGTCTTGTCAAGAATCTGGCACTTATGTGCTATATCACTGTTGGTACTCCTAGTGAGCCCATCATTGACTTCATGATTCAGCGAAATATGGAAGTTTTAGAAGAATTCGAGCCCCAAGTGACACCGAATGCCACGAAGGTCTTCGTCAACGGTGTCTGGGTTGGTATCCACCGTGACCCATCTCATCTGGTCAACACCATGCAATCTCTTCGTCGGCGAAACATGATTTCTCACGAAGTCAGTTTGATTCGGGATATCCGTGAGCGAGAGTTCAAGATTTTCACTGATACTGGTCGTGTCTGCCGTCCATTGTTTGTGGTTGACAATGACCCGAAGAGCGAGAACGCCGGATCTCTGATTCTCAACAAGGAGCACATTCATAAGCTGGAACAGGACAAGGACCTGCCCCCTGATATGGACGTGGAAGAGCGCCGGGAGCGCTACTTCGGATGGGAGGGCCTGGTCCGGTCCGGCGCAGTCGAATACGTGGACGCGGAAGAGGAAGAAACCATTATGATTGTGATGACCCCTGAAGATTTGGAGATTTCCAAGCAGCTCCAGGCTGGCTATGCACTGCCCGAGGACGAGACTAGTGACCCGAACAAGCGAGT
>CBS109_66TPenicillium_atrofulvum
G-AGTGAGGGCCCCTCGGGGTCCAACCTCCCACCCGTG-TTTA-ACGAACCT-TGTTGCTTCGGCGGGCCCGCCTCA---CGGCCGCCGGGGGG----CATC-TGCCCCCGGGCCCGCGCCCGCCGAAG-CCACC--TGTGAACGCTGTCTGAAGT-ATGCAGTCTGAGA-CAAT-TATTAAATTAATTAAAACTTTCAACAACGGATCTCTTGGTTCCGGCATCGATGAAGAACGCAGCGAAATGCGATAACTAATGTGAATTGCAGAATTCAGTGAATCATCGAGTCTTTGAACGCACATTGCGCCCTCTGGTATTCCGGAGGGCATGCCTGTCCGAGCGTCATTGCTGCCCTCCAGCCCGGCTGGTGTGTTGGGCCCCGTCCCCCT----TCCC-GGGGGGACGGGCCCGAAAGGCAGCGGCGGCACCGCGTCCGGTCCTCGAGCGTATGGGGCTTTGTCACCCGCTCTTGTAGGCCCGGCCGGCGTCAGCCGACCCCCTCAA-TCT--ATTTTTTCAGGTTGACCTCGGATCAG-----------------------TGGTACGTGCTG-CAAAACTTGGATCATCAATTGTTGGGTACTCGAAGCAATATACTAATCAAACTCACAGGCAAACCATTGCTGGCGAGCACGGCCTTGATGGCGATGGACAGTGAGT--------TCTGTC--GACAACCT--------T-TAGATTTTCGA-----GAATGGCGGTCTGATA-TTTTTGGGCAGGTACAACGGTACTTCCGACCTCCAGCTGGAGCGCATGAACGTCTACTTCACCCACGTAAGTGATCTCGAC---ATCAATTATATC--CA-CGATCTT-CATTCTGACTGC---TTTTCTT---TTTTCTTTTTCAATAGGCTTCCGGTGACAAGTATGTTCCCCGTGCCGTTCTGGTCGATCTCGAGCCCGGTACCATGGACGCTGTCCGTGCCGGTCCCTTTGGCAAGCTCTTCCGTCCCGACAACTTCGTCTTCGGCCAGTCTGGTGCTGACGGG---TTATCTTGTGATCG--ACAGGACAAGGATGGCGATGGTAAGTGCGGCCT-ATGCTAA--ACA-CCCCG---TATCTCTTTCACGGGCGGCGTTTCCCTCGCGATTGCTGTCTAGCAAATTATCGTTGAACTATACTAAAGAG--TTATGTGCAATTTGTAGGAGAAATCACCACCAAGGAGCTTGGCACCGTCATGCGCTCTCTCGGCCAGAACCCTTCCGAGTCTGAGCTGCAGGATATGATCAACGAGGTCGATGCCGACAACAACGGTACCATCGATTTTCCCGGTACG-CT--TCCCC---------CAATCCCATTATCTAC------------------TCTCG----------TCTCGTCTCGTCCGAC---CACCACC-A------AAAGATCGATATTGACATG-CG-----CCCACAGAGTTCCTCA-------------------------------------------------------------------------------------------------------------CAGCGCTGCGTTGAGACCAACCGTGAGATCTACTTGAACATTGGTCTCAAGGCTGCCACCTTGACAGGTGGTCTGAAATATGCCCTTGCCACTGGTAACTGGGGTGAACAAAAGAAGGCAGCTAGCGCCAAGGCCGGTGTGTCCCAGGTGCTGAGTCGTTACACATTTGCTTCTTCGCTTTCGCATTTGCGCCGTACCAACACGCCTATTGGTCGCGATGGTAAGATTGCCAAACCGCGTCAGCTTCACAACACCCACTGGGGCTTGGTGTGTCCCGCAGAAACACCCGAGGGACAGGCTTGTGGTCTTGTCAAGAATTTGGCACTTATGTGCTATATCACCGTTGGTACTCCTAGTGAGCCCATCATTGACTTCATGATTCAGCGGAATATGGAAGTCTTAGAAGAGTTCGAGCCCCAAGTGACACCGAATGCCACGAAGGTCTTCGTCAACGGTGTCTGGGTTGGTATCCACCGTGACCCATCGCATCTGGTCAACACCATGCAATCTCTTCGTCGACGAAACATGATTTCTCACGAAGTCAGTTTGATTCGGGATATCCGTGAGCGAGAGTTCAAGATCTTCACCGATACTGGTCGTGTCTGCCGTCCATTGTTCGTGGTTGACAATGACCCGAAGAGCGAGAACGCTGGATCTTTGATTCTCAACAAGGAGCACATCCATAAGCTGGAACAGGACAAGGACCTGCCCCCTGATATGGACGTGGAAGAGCGCCGGGAGCGCTACTTTGGATGGGAGGGTCTGGTCCGGTCTGGTGCCGTTGAGTACGTAGATGCGGAAGAAGAGGAGACCATTATGATTGTGATGACGCCTGAAGATTTGGAGATTTCCAAGCAGCTCCAGGCTGGTTATGCACTGCCCGAGGATGAGACCAACGACCCGAACAAGCGTGT
>CBS112584TPenicillium_tropicum
G-AGTGAGGG-CCCTCTGGGTCCAACCTCCCACCCGTG-TTGC-ACGAACCTGTGTTGCTTCGGCGGGCCCGCCGCCT--AGGCCGCCGGGGGG----CATC-CGCCCCCGGGCCCGCGCCCGCCGAAGCCCCCC--TCTGAACGCTGTCTGAAGT--TGCAGTCTGAGACAACT-AGCTAAATTAGTTAAAACTTTCAACAACGGATCTCTTGGTTCCGGCATCGATGAAGAACGCAGCGAAATGCGATAACTAATGTGAATTGCAGAATTCAGTGAATCATCGAGTCTTTGAACGCACATTGCGCCCTCTGGTATTCCGGAGGGCATGCCTGTCCGAGCGTCATTGCTGCCCTCAAGCACGGCTTGTGTGTTGGGCCCCGTCCCCCCC--GCGCC-GGGGGGACGGGCCCGAAAGGCAGCGGCGGCACCGCGTCCGGTCCTCGAGCGTATGGGGCTTCGTCACCCGCTCTTGTAGGCCCGGCCGGCGCCAGCCGACCCCCAACC-TTTAAATTTTCTCAGGTTGACCTCGGATCAGGTAGGGATACCCGCTGAACTTAATGGTACGTGCTG-CAAATCCTGAAAGATCAATTGTTGGATACAGATGGCAAAATACTGACCAATTCTATAGGCAAACCATTGCTGGCGAGCACGGCCTTGATGGCGATGGCCAGTAAGT--------TCTTTC--GACAAAGAA-GTGT-TTATGTTTTTTCGA-----GAATGGCGGTCTGATA-TTTTTGGGCAGCTACAACGGAACCTCCGACCTCCAGCTGGAGCGTATGAACGTCTACTTCACCCACGTAAGTGATGCTGAC---CTCAATGCAATT--G--AAATAAT-TAT-CCAACTAA---CGATTGTTTGTTTTTTTTCTGAATAGGCTTCCGGTGACAAGTATGTTCCCCGTGCCGTTCTGGTCGACTTGGAGCCCGGTACCATGGACGCTGTCCGTGCCGGTCCTTTCGGCAAGCTTTTCCGTCCCGACAACTTCGTTTTCGGTCAATCCGGTGCTGACGGA---ATCTCTTCTGATCG--ACAGGACAAGGATGGCGATGGTGAGTGCGATAT-TTGCTGG--AAG-ACCCG---TGTCATTTTCGCGGGCGGCGGTTCCCCAGCGATTGGAACCCATTCAATTCTTTTCGAACCCTGCTGAGA-----CAAATATGATCAATAGGCCAAATCACCACCAAGGAGCTCGGTACCGTCATGCGCTCCCTCGGCCAGAACCCCTCCGAGTCTGAGCTGCAGGACATGATTAACGAGGTTGACGCTGATAACAATGGCACCATTGATTTCCCCGGTACG-AC--CCCAT----------AATCCAGATTTTCAC------------ATGCCGAA------------CTCCCTTATTATCACGT----CGTTGGTT------GAAGATAAATATTGACTCGCCG-----CCCACAGAGTTCCTGACCATGATGGCCCGTAAGATGAAGGACACTGATTCCGAGGAGGAAATCCGGGAGGCATTCAAGGTCTTTGACCGTGACAACAACGGTTTCATCTCCGCCGCCGAACTGCGCAGCGCTGCGTTGAGACCAACCGTGAGATTTACTTGAACATTGGTCTGAAGGCTGCCACTTTGACTAGTGGTCTCAAATATGCGCTCGCTACAGGTAACTGGGGTGAGCAAAAGAAGGCAGCCAGCGCCAAGGCTGGTGTTTCTCAAGTGTTGAGTCGTTATACATTCGCTTCTTCGCTATCTCACTTGCGCCGTACCAACACGCCTATTGGTCGTGATGGTAAGATTGCCAAACCTCGTCAACTTCATAATACCCACTGGGGTCTGGTTTGTCCAGCCGAAACACCCGAAGGACAGGCTTGTGGTCTTGTCAAGAACTTGGCACTCATGTGCTACATCACGGTCGGTACTCCTAGCGAGCCTATCATCGACTTCATGATTCAGCGAAATATGGAAGTTCTGGAAGAATTCGAGCCTCAAGTCACACCAAACGCCACGAAGGTCTTTGTTAACGGTGTCTGGGTTGGAATCCACCGTGATCCGTCGCATTTGGTGAACACTATGCAATCGCTGCGTCGACGCAACATGATTTCCCACGAAGTCAGTTTAATTCGGGATATCCGTGAGCGAGAGTTCAAGATTTTCACCGATACTGGACGTGTCTGTCGTCCATTGTTCGTTGTTGACAATGATCCCAAGAGCGAAAATGCTGGATCTTTGATTCTCAACAAGGAACATATCCACAAGCTTGAACAAGATAAGGATTTGCCACTTGATATGGACGTGGAAGAGCGCCGGGAGCGTTACTTCGGATGGGATGGTCTCGTTCGATCAGGAGCCGTCGAATATGTCGATGCAGAAGAAGAGGAAACCATCATGATTGTCATGACACCGGAAGATCTCGAGATCTCCAAACAACTTCAGGCTGGCTATGCACTGCCCGAGGAGGAGACTAATGATCCGAACAAGCGAGT
>CBS117509TPenicillium_decaturense
G-AGTGAGGGCCCCTCGGGGTCCAACCTCCCACCCGTG-TTTA-ACGAACCT-TGTTGCTTCGGCGGGCCCGCCTCA---CGGCCGCCGGGGGG----CATC-CGCCCCCGGGCCCGCGCCCGCCGAAG-CCACC--TGTGAACGCTGTCTGAAGT-ATGCAGTCTGAGA-CAAT-TATTAAATTAATTAAAACTTTCAACAACGGATCTCTTGGTTCCGGCATCGATGAAGAACGCAGCGAAATGCGATAACTAATGTGAATTGCAGAATTCAGTGAATCATCGAGTCTTTGAACGCACATTGCGCCCTCTGGTATTCCGGAGGGCATGCCTGTCCGAGCGTCATTGCTGCCCTCCAGCCCGGCTGGTGTGTTGGGCCCCGCCCCCCT----TCCC-GGGGGGGCGGGCCCGAAAGGCAGCGGCGGCACCGCGTCCGGTCCTCGAGCGTATGGGGCTTTGTCACCCGCTCTTGTAGGCCCGGCCGGCGCCAGCCGACCCCCTCAA-TCT--ATTTTTTCAGGTTGACCTCGGATCAGGTAGGGATACCCGCTGAACTTAATGGTACGTGCCG-CAAATCCTGAATCATCAATTGTTGGGTATTCGAAGGAATATACTAACCAATTCCATAGGCAAACCATTGCTGGCGAGCACGGCCTTGACGGCGATGGACAGTGAGT--------TCTTTC--GACAACCT--------T-TGGATTTTCGA-----GAATGGCGGTCTGATA-TTTTTGGGCAGGTACAACGGTACTTCCGACCTCCAGCTGGAGCGTATGAACGTCTACTTCACCCACGTAAGTGCTTTCGAC---ATCAATCATACC--CA-CAAACTT-CATTCTGACTGC-----TTTTT---CTTTCCTTTTTGATAGGCTTCCGGTGACAAGTATGTTCCCCGTGCCGTTCTGGTCGATCTGGAGCCCGGTACCATGGACGCTGTCCGTGCCGGTCCCTTCGGCAAGCTCTTCCGCCCCGACAACTTCGTCTTCGGCCAGTCTGGCGCTGACGAG---TTATCTTGTGATCG--ACAGGACAAGGATGGCGATGGTTAGTGCGGCCT-AAGCTGA--ACA-CCTCA---TGTCCTTTTCACGGGCGGTGTTT-ATTCGCGATTTGATTCCATCAACTGATTGCTGAACCCTGCTAAAA----ATATTTGCGATCTGTAGGAGAAATCACCACCAAGGAGCTTGGCACCGTCATGCGCTCCCTCGGCCAGAACCCCTCCGAGTCTGAGCTGCAGGATATGATCAACGAGGTCGATGCCGATAACAACGGTACCATCGATTTCCCCGGTACG-CT--TCCCC------TCCCACTTCCGTTATCTAC------------TCCTCCTCTCT----------TCTCGTCCCCTCCGCC---CGTCAAA-A------CAAGATCAATATTGACATG-CG-----CCCACAGAGTTCCTGACCATGATGGCCCGTAAGATGAAGGACACCGACTCCGAGGAGGAGATCCGTGAGGCCTTCAAGGTCTTCGACCGTGATAACAACGGTTTCATCTCCGCCGCTGAGCTGCGCAGCGCTGCGTTGAGACCAACCGTGAGATCTACTTGAATATTGGTCTCAAGGCTGCTACCTTGACAGGTGGTCTGAAGTATGCCCTTGCCACTGGTAACTGGGGTGAACAAAAGAAGGCAGCCAGTGCCAAGGCTGGTGTGTCCCAGGTGCTGAGTCGTTACACATTTGCTTCTTCGCTCTCGCATTTGCGCCGTACCAACACACCTATTGGTCGTGATGGTAAGATTGCTAAACCACGCCAACTTCACAACACCCACTGGGGCTTGGTGTGTCCCGCTGAAACACCCGAGGGACAGGCTTGTGGTCTTGTCAAGAATTTGGCACTTATGTGCTATATCACTGTTGGCACTCCTAGTGAGCCCATCATTGACTTCATGATCCAGCGAAATATGGAAGTTTTAGAAGAGTTCGAGCCCCAAGTGACACCGAATGCCACGAAGGTCTTCGTCAACGGTGTCTGGGTTGGTATCCATCGTGACCCATCGCATCTGGTCAACACCATGCAATCTCTTCGTCGACGAAACATGATTTCTCACGAAGTCAGTTTGATTCGGGATATTCGTGAGCGAGAGTTCAAGATTTTCACCGATACTGGTCGTGTCTGCCGTCCACTGTTTGTGGTTGACAATGACCCGAAGAGCGAAAACGCTGGATCTCTGATTCTCAACAAGGAGCACATTCATAAGCTGGAACAGGACAAGGACCTGCCCCCTGATATGGACGTGGAAGAGCGCCGGGAGCGCTACTTCGGATGGGAGGGTCTGGTCCGATCTGGTGCGGTTGAATACGTGGACGCGGAAGAAGAAGAGACCATTATGATTGTCATGACGCCTGAAGATTTGGAGATTTCCAAGCAGCTCCAGGCTGGTTACGCACTGCCCGAGGACGAGACCAGTGACCCGAACAAGCGAGT
>CBS122392TPenicillium_hetheringtonii
G-AGTGCGGGCCCCTCGGGGCCCAACCTCCCACCCGTG-TTGC-CCGAACCTATGTTGCCTCGGCGGGC--------------------------------------------CCCGCGCCCGCCGACG-GCCCC--CCTGAACGCTGTCTGAAGT--TGCAGTCTGAGACCTAT-AACGAAATTAATTAAAACTTTCAACAACGGATCTCTTGGTTCCGGCATCGATGAAGAACGCAGCGAAATGCGATAACTAATGTGAATTGCAGAATTCAGTGAATCATCGAGTCTTTGAACGCACATTGCGCCCTCTGGTATTCCGGAGGGCATGCCTGTCCGAGCGTCATTGCTGCCCTCAAGCCCGGCTTGTGTGTTGGGCCCCGTCCCCCC----CGCC-GGGGGGACGGGCCCGAAAGGCAGCGGCGGCACCGCGTCCGGTCCTCGAGCGTATGGGGCTTCGTCACCCGCTCTTGTAGGCCCGGCCGGCGCCAGCCGACCCCCAACC-TTT-AACTATCTCAGGTTGACCTCGGATCAGGTAGGGATACCCGCTGAACTTAATGGTACGTGCTG-CAAATCCTGCAAGATCAATTGTTGGATACGGAGAGCAATATACTGACCAATTCTATAGGCAAACCATTGCTGGCGAGCACGGCCTTGATGGCGATGGCCAGTAAGT--------TCTTTC--GACAAAGAA-GTGT-TTATGTTTTTTCGA-----GAATGGCGGTCTGATA-TTTTTGGGCAGCTACAACGGAACCTCCGATCTCCAGCTGGAGCGCATGAACGTCTACTTCACCCACGTAAGTGATGCTGAC---CTCAATGCAATT--G--GAATCAT-TAT-TTAACCAA---CGATTGT---TT-GTTTTTTGAATAGGCCTCCGGTGACAAGTATGTTCCCCGTGCCGTCCTGGTCGACTTGGAGCCCGGTACCATGGACGCTGTCCGTGCCGGTCCCTTCGGCAAGCTTTTCCGTCCCGACAACTTCGTTTTCGGTCAATCCGGTGCTGACGGA---ATCTCTTCTGATCG--ACAGGACAAGGATGGCGATGGTGAGTGCGATCT-TTGCTGG--AAG-ACCCG---TGTCATTTTCACGGGCGGCGGTTCCCCGGCGATTGGAACCCATCCAATTCTTGTCGAACCCTACTGAGA-----CAAATGTGATCAATAGGCCAAATCACCACCAAGGAGCTCGGTACCGTCATGCGCTCCCTCGGCCAGAACCCCTCCGAGTCTGAGCTGCAGGACATGATTAACGAGGTTGACGCCGATAACAATGGCACCATTGATTTCCCCGGTACG-AT--CCCAT----------AATTCAGATTTTCAC------------ATGCCGGA------------ATCCCTTATTATCACAC----CGTTTG-T------GAAAATAAATATTGACTCGCCG-----CCCACAGAGTTCCTGACCATGATGGCCCGTAAGATGAAGGACACTGATTCCGAGGAGGAGATTCGGGAGGCATTCAAGGTCTTTGACCGTGACAACAACGGCTTCATCTCCGCTGCCGAACTGCGCAGCGCTGCGTTGAGACCAACCGTGAGATTTACTTGAACATTGGTCTGAAGGCTGCCACTTTGACTAGTGGTCTCAAATATGCGCTTGCTACAGGTAACTGGGGTGAGCAAAAGAAGGCAGCTAGCGCCAAGGCTGGTGTTTCTCAAGTGTTGAGTCGTTATACATTTGCTTCCTCGCTATCTCACTTGCGCCGTACAAACACGCCCATTGGTCGTGATGGTAAGATTGCCAAACCTCGTCAGCTTCATAATACCCACTGGGGTCTGGTTTGTCCAGCCGAAACCCCCGAAGGACAGGCTTGTGGTCTTGTCAAGAATTTGGCGCTCATGTGCTACATCACTGTCGGTACTCCTAGCGAGCCTATCATCGACTTCATGATCCAGCGAAATATGGAAGTTTTGGAAGAGTTCGAGCCCCAAGTCACACCAAATGCCACGAAGGTCTTTGTTAATGGTGTCTGGGTCGGTATCCACCGTGACCCGTCGCATCTGGTGAACACTATGCAATCGCTGCGTCGACGCAACATGATCTCTCACGAAGTCAGTTTGATTCGGGATATCCGCGAGCGAGAGTTCAAGATTTTCACCGATACTGGACGTGTCTGTCGTCCATTGTTCGTTGTTGACAATGATCCCAAGAGCGAAAATGCTGGATCTTTGATTCTCAACAAGGAACATATCCACAAGCTTGAACAAGATAAGGACTTGCCACTTGATATGGACGTGGAAGAGCGCCGGGAGCGTTACTTCGGATGGGATGGTCTGGTTCGATCAGGTGCCGTCGAATACGTCGATGCAGAAGAAGAGGAGACGATCATGATCGTCATGACACCGGAAGATCTCGAGATCTCCAAACAGCTTCAAGCTGGCTATGCACTGCCCGAGGAGGAGACTAATGATCCGAACAAACGAGT
>CBS122410TPenicillium_tropicoides
G-AGTGAGGG-CCCTCTGGGTCCAACCTCCCACCCGTG-TTGC-ACGAACCTGTGTTGCTTCGGCGGGCCCGCCGCCT--AGGCCGCCGGGGGG----CATC-CGCCCCCGGGCCCGCGCCCGCCGAAGCCCCCC--TCTGAACGCTGTCTGAAGT--TGCAGTCTGAGACAACT-AGCTAAATTAGTTAAAACTTTCAACAACGGATCTCTTGGTTCCGGCATCGATGAAGAACGCAGCGAAATGCGATAACTAATGTGAATTGCAGAATTCAGTGAATCATCGAGTCTTTGAACGCACATTGCGCCCTCTGGTATTCCGGAGGGCATGCCTGTCCGAGCGTCATTGCTGCCCTCAAGCACGGCTTGTGTGTTGGGCCCCGTCCCCCCC--GCGCC-GGGGGGACGGGCCCGAAAGGCAGCGGCGGCACCGCGTCCGGTCCTCGAGCGTATGGGGCTTCGTCACCCGCTCTTGTAGGCCCGGCCGGCGCCAGCCGACCCCCAACC-TTTAAATTTTCTCAGGTTGACCTCGGATCAGGTAGGGATACCCGCTGAACTTAATGGTACGTGCTG-CAAATCCTGAAAGATCAATTGTTGGATACATAAGGCAAAATAATGACCAATTCTATAGGCAAACCATTGCTGGCGAGCACGGCCTTGATGGCGATGGCCAGTAAGT--------TCTTTT--GACAAAGAA-GTGT-TTATGTTTTTTCGA-----GAATGGCGGTCTGATA-TTTTTTGGCAGCTACAACGGTACCTCCGACCTCCAGCTGGAGCGCATGAACGTCTATTTCACCCACGTAAGTGATGCTGAC---CTCAATGAAATT--G--AAATAAT-TAT-CCAACTAA---CGACTGT---TT-TTTTTCTGAATAGGCTTCCGGTGACAAGTATGTTCCCCGTGCCGTTCTGGTCGACTTGGAGCCCGGTACCATGGACGCTGTCCGTGCCGGTCCCTTCGGCAAGCTTTTCCGTCCCGACAACTTCGTTTTCGGTCAATCCGGTGCTGACGGA---ATCTCTTCTGATCG--ACAGGACAAGGATGGCGATGGTGAGTGCGGTCT-TTGCTGG--AAG-ACTCG---TGTCATTTTCACGGGCGGCGGTTTTCCAGCGATTGGAACCCATCCAATTCTTTTCGAACCCTGCTGAGA-----CAAATATGATCCATAGGCCAAATCACCACCAAGGAGCTCGGTACCGTCATGCGCTCCCTCGGCCAGAACCCCTCCGAGTCTGAGCTGCAGGACATGATCAACGAGGTTGACGCCGATAACAATGGCACCATTGATTTCCCCGGTACG-AT--CCCAT----------GATCCGGATTTTCAC------------ATGCCGAT------------CTCCCTTTTTGTCACGT----AGTTGG-T------GAAGATAAATATTGACTCGCCG-----CCCACAGAGTTCCTGACCATGATGGCCCGCAAGATGAAGGACACCGATTCCGAGGAGGAAATTCGGGAGGCATTCAAGGTCTTTGACCGTGACAACAACGGCTTCATCTCCGCCGCCGAACTGCGCAGCGCTGCGTTGAGACCAACCGTGAGATTTACTTGAACATTGGTCTAAAGGCTGCCACTTTGACTAGTGGTCTCAAATATGCGCTTGCTACAGGTAACTGGGGCGAGCAAAAGAAGGCCGCCAGCGCCAAGGCTGGTGTTTCTCAAGTGTTGAGTCGTTATACATTCGCTTCTTCGCTATCTCATTTGCGCCGTACCAACACGCCTATTGGTCGTGATGGTAAGATTGCCAAACCTCGTCAGCTTCATAATACCCACTGGGGTCTGGTTTGTCCAGCCGAAACACCCGAAGGACAGGCTTGTGGTCTTGTCAAGAACTTGGCACTCATGTGCTACATCACTGTCGGTACTCCTAGTGAGCCTATCATCGACTTCATGATTCAACGAAATATGGAAGTTCTGGAAGAGTTCGAGCCTCAAGTCACACCAAACGCCACGAAGGTCTTTGTTAACGGTGTCTGGGTTGGTATCCACCGTGATCCATCGCATCTGGTGAATACTATGCAGTCGCTGCGTCGACGCAACATGATTTCCCACGAAGTCAGTTTAATTCGGGATATTCGTGAGCGAGAATTCAAGATCTTCACCGATACTGGACGTGTCTGTCGTCCATTGTTCGTTGTTGACAATGATCCCAAGAGCGAAAATGCCGGATCTTTGATTCTCAACAAGGAACATATCCACAAGCTTGAACAAGATAAGGACTTGCCACTTGATATGGACGTGGAAGAGCGCCGGGAGCGTTACTTCGGATGGGATGGTCTGGTTCGATCAGGAGCCGTCGAATACGTCGATGCAGAAGAAGAGGAAACCATCATGATTGTCATGACACCGGAAGATCTCGAGATCTCCAAACAGCTTCAGGCTGGCTATGCACTGCCCGAGGAGGAGACTAATGATCCGAACAAGCGAGT
>CBS124325TPenicillium_cairnsense
G-AGTGAGGGCCCCTCGGGGTCCAACCTCCCACCCGTG-TTTA-ACGAACCT-TGTTGCTTCGGCGGGCCCGCCTCA---CGGCCGCCGGGGGG----CATC-TGCCCCCGGGTCCGCGCCCGCCGAAG-CCACC--TGTGAACTCTGTCTGAAGT-ATGCAGTCTGAGA-CAAT-TATTAAATTAATTAAAACTTTCAACAACGGATCTCTTGGTTCCGGCATCGATGAAGAACGCAGCGAAATGCGATAACTAATGTGAATTGCAGAATTCAGTGAATCATCGAGTCTTTGAACGCACATTGCGCCCTCTGGTATTCCGGAGGGCATGCCTGTCCGAGCGTCATTGCTGCCCTCCAGCCCGGCTGGTGTGTTGGGTCCCGCCCCCCT----TCCC-GGGGGGGCGGGCCCGAAAGGCAGCGGCGGCACCGCGTCCGGTCCTCGAGCGTATGGGGCTTTGTCACCCGCTCTTGTAGGCCCGGCCGGCGCCAGCCGACCCCCTCAA-TCT--ATTTTTTCAGGTTGACCTCGGATCAGGTAGGGATACCCGCTGAACTTAATGGTACGTGCTG-CAAAACCTGAATCATCAATTGTTGGGTACTCGAAGCAATATACTAACCAATTTCACAGGCAAACCATTGCTGGTGAGCACGGTCTTGACGGCGATGGACAGTGAGT--------TCTTTC--GACAACCT--------T-TTGATTTTCAA-----GAATGGCGGTCTGATA-TTTTTGGGCAGGTACAACGGTACTTCTGACCTCCAGCTGGAGCGCATGAACGTCTACTTCACCCACGTAAGTGATCTCGAC---ATCAATCATACC--CA-CGAACTT-TATTCTGACTGC----TGTTTT---CTTTCCTTTCCAATAGGCTTCCGGTGACAAGTATGTTCCCCGTGCCGTTCTGGTCGATCTGGAGCCCGGTACCATGGACGCTGTCCGTGCCGGTCCCTTCGGCAAGCTCTTCCGCCCCGACAACTTCGTCTTCGGTCAGTCTGGTGCTGACGGG---TTATCTTGTGATCG--ACAGGACAAGGATGGCGATGGTAAGTGCGGCCC-ATGTTGA--ACA-TCCCG---TGTCCTTTTCACGGGCGGCGTATCTCTCGCGATTGGATTTCATAAAATTATTGTTGAACTCGGCTAAAA----CAGTTTGCCATCTGTAGGAGAAATCACCACCAAGGAGCTTGGCACCGTCATGCGCTCCCTCGGCCAGAACCCCTCCGAGTCTGAGCTGCAGGATATGATCAACGAGGTCGATGCCGATAACAACGGTACCATCGATTTCCCCGGTACG-CT--TCCC-----------AGCCCCGTTATTCTTTCTTCTCTTCTCCTCTTCTCTCC----------TTTCCTCTTCTCCGAC---CGTCACA-A------ATATATCAATATTGACATG-CG-----CCCGCAGAGTTTCTGACCATGATGGCCCGTAAGATGAAGGACACCGACTCCGAGGAGGAGATCCGTGAGGCCTTCAAGGTCTTTGACCGTGATAACAACGGTTTCATCTCCGCCGCTGAGCTGCGCAGCGCTGCGTTGAGACCAACCGTGAGATCTATTTGAACATTGGTCTCAAGGCTGCCACCTTGACAGGTGGTCTGAAGTATGCCCTTGCCACTGGTAACTGGGGTGAACAAAAGAAGGCAGCTAGCGCCAAGGCGGGTGTGTCCCAGGTGCTGAGTCGTTACACATTCGCCTCTTCACTTTCGCACTTGCGCCGTACCAACACGCCTATTGGTCGTGATGGTAAGATTGCCAAACCGCGTCAGCTTCATAACACCCACTGGGGCTTGGTGTGTCCCGCAGAAACACCCGAGGGACAAGCTTGTGGTCTTGTCAAGAATCTGGCACTTATGTGCTATATCACTGTTGGTACTCCAAGTGAGCCCATCATTGACTTCATGATTCAGCGAAATATGGAAGTTTTAGAAGAATTCGAGCCCCAAGTGACACCGAATGCCACGAAGGTTTTCGTCAACGGTGTCTGGGTTGGTATCCACCGTGACCCATCGCATCTGGTCAACACCATGCAATCTCTTCGTCGGCGAAACATGATTTCTCACGAAGTCAGTTTGATTCGGGATATCCGTGAGCGAGAGTTCAAGATTTTCACTGATACTGGTCGTGTCTGCCGTCCATTGTTTGTGGTTGACAATGACCCGAAGAGCGAGAACGCCGGATCTCTGATTCTCAACAAGGAGCACATTCATAAGCTGGAACAGGACAAGGACCTGCCCCCTGATATGGACGTGGAAGAGCGCCGGGAGCGCTACTTCGGATGGGAGGGCCTGGTCCGGTCCGGCGCAGTCGAATACGTGGACGCGGAAGAGGAAGAAACCATTATGATTGTGATGACCCCTGAAGATTTGGAGATTTCCAAGCAGCTCCAGGCTGGCTATGCACTGCCCGAGGACGAGACTAGTGACCCGAACAAGCGAGT
>CBS126228TPenicillium_aurantiacobrunneum
G-AGTGAGGGCCCCTCGGGGTCCAACCTCCCACCCGTG-TTTA-ACGAACCT-TGTTGCTTTGGCGGGCCCGCCTCA---CGGCCGCCGGGGGG----CATC-TGCCCCCGGGCCCGCGCCCGCCGAAG-CCACC--TGTGAACTCTGTCTGAAGT-ATGCAGTCTGAGA-CAAT-TATTAAATTAATTAAAACTTTCAACAACGGATCTCTTGGTTCCGGCATCGATGAAGAACGCAGCGAAATGCGATAACTAATGTGAATTGCAGAATTCAGTGAATCATCGAGTCTTTGAACGCACATTGCGCCCTCTGGTATTCCGGAGGGCATGCCTGTCCGAGCGTCATTGCTGCCCTCCAGCCCGGCTGGTGTGTTGGGCCCCGCCCCCCT----TCCC-GGGGGGGCGGGCCCGAAAGGCAGCGGCGGCACCGCGTCCGGTCCTCGAGCGTATGGGGCTTTGTCACCCGCTCTTGTAGGCCCGGCCGGCGCCAGCCGACCCCCTCAA-TCT--ATTTTTTCAGGTTGACCTCGGATCAGGTAGGGATACCCGCTGAACTTAATGGTACGTGCTG-CAAAACCTGAATCATCAATTGTTGGGTACTCGAAGCAATATACTAACCAATTTCACAGGCAAACCATTGCTGGTGAGCACGGTCTTGACGGCGATGGACAGTGAGT--------TCTTTC--GACAACCT--------T-TTGATTTTCGA-----GAATGGCGGTCTGATA-TTTTTGGGCAGGTACAACGGTACTTCCGACCTCCAGCTGGAGCGCATGAACGTCTACTTCACCCACGTAAGTGATCTCGAC---ATCAATCATATT--CA-CGATCTT-CATTCTGACTGC----TTTTTT---CTTTCCTTTCCAATAGGCTTCCGGTGACAAGTATGTTCCCCGTGCCGTTCTGGTCGATCTGGAGCCCGGTACCATGGACGCTGTCCGTGCCGGTCCCTTCGGCAAGCTCTTCCGCCCCGACAACTTCGTCTTCGGTCAGTCTGGTGCTGACAGG---TTATCTTGTGATCG--ACAGGACAAGGATGGCGATGGTAAGTGCGGCCC-ATGCTGA--ACA-TCTCG---TGTCCTTTTCACGGGCGGCGTTTCTCTCGCGATTGGGTTTCATCAAATTAGCGTTGAACCTGGCTAAAA----CAAATTGCGATCTGTAGGAGAAATCACCACCAAGGAGCTTGGCACCGTCATGCGCTCCCTCGGCCAGAACCCCTCCGAGTCTGAGCTGCAGGATATGATCAACGAGGTCGACGCCGATAACAATGGCACCATCGATTTCCCCGGTACG-CT--CCCC-----------AACTCTGTTATTCAT---------------TCCTCTCC----------TCTCCTCTCCTCCGAC---CGTCACA-A------AAAGATCAATATTGACATG-CG-----CCCACAGAGTTCCTGACCATGATGGCTCGTAAGATGAAGGACACCGACTCCGAGGAGGAGATCCGTGAGGCCTTCAAGGTCTTTGACCGTGATAACAACGGTTTCATCTCCGCCGCTGAGCTGCGCAGCGCTGCGTTGAGACCAACCGTGAGATCTACTTGAACATTGGTCTCAAGGCTGCCACCTTGACAGGTGGTCTGAAGTATGCCCTTGCCACTGGTAACTGGGGTGAACAAAAGAAGGCAGCTAGCGCGAAGGCGGGTGTGTCCCAAGTGCTGAGTCGTTACACATTCGCTTCTTCGCTTTCGCATTTGCGCCGTACCAACACGCCTATTGGTCGTGATGGTAAGATTGCCAAACCGCGTCAGCTTCACAACACCCACTGGGGCTTGGTGTGTCCCGCAGAAACACCCGAGGGACAGGCTTGTGGTCTTGTCAAGAATTTGGCACTTATGTGCTATATCACTGTTGGTACTCCTAGTGAGCCCATCATTGACTTTATGATTCAGCGAAATATGGAAGTTTTAGAAGAGTTCGAGCCCCAAGTGACACCGAATGCCACGAAGGTTTTCGTCAACGGTGTCTGGGTTGGTATCCACCGTGACCCATCGCATCTGGTCAACACCATGCAATCTCTCCGTCGGCGAAACATGATTTCTCACGAAGTCAGTTTGATTCGGGATATCCGTGAGCGAGAGTTCAAGATCTTCACTGATACTGGTCGTGTCTGCCGTCCATTGTTTGTGGTTGACAATGACCCGAAGAGCGAGAACGCTGGATCTCTGATTCTCAACAAGGAGCACATTCATAAGCTGGAACAGGACAAGGATCTGCCCCCTGATATGGACGTGGAAGAGCGCCGGGAGCGCTACTTCGGATGGGAGGGTCTGGTCCGGTCCGGCGCAGTCGAATACGTGGACGCGGAAGAGGAAGAAACCATTATGATTGTGATGACCCCTGAAGATTTGGAGATTTCCAAGCAGCTCCAGGCTGGCTATGCACTGCCCGAGGACGAGACTAATGACCCAAACAAGCGAGT
>CBS126231TPenicillium_neomiczynskii
G-AGTGAGGGCCCCTCGGGGTCCAACCTCCCACCCGTG-TTTA-ACGAACCT-TGTTGCTTCGGCGGGCCCGCCTCA---CGGCCGCCGGGGGG----CATC-TGCCCCCGGGTCCGCGCCCGCCGAAG-CCACC--TGTGAACTCTGTCTGAAGT-ATGCAGTCTGAGA-CAAT-TATTAAATTAATTAAAACTTTCAACAACGGATCTCTTGGTTCCGGCATCGATGAAGAACGCAGCGAAATGCGATAACTAATGTGAATTGCAGAATTCAGTGAATCATCGAGTCTTTGAACGCACATTGCGCCCTCTGGTATTCCGGAGGGCATGCCTGTCCGAGCGTCATTGCTGCCCTCCAGCCCGGCTGGTGTGTTGGGCCCCGCCCCCCT----TCCC-GGGGGGGCGGGCCCGAAAGGCAGCGGCGGCACCGCGTCCGGTCCTCGAGCGTATGGGGCTTTGTCACCCGCTCTTGTAGGCCCGGCCGGCGCCAGCCGACCCCCTCAA-TCT--ATTTTTTCAGGTTGACCTCGGATCAGGTAGGGATACCCGCTGAACTTAATGGTACGTGCTG-CAAAACCTGAATCATCAATTGTTGGGTACTCGAAGCAATATACTAACCAATTTCACAGGCAAACCATTGCTGGTGAGCACGGTCTTGACGGCGATGGACAGTGAGT--------TCTTTC--GACAATCT--------T-TTGATTTTCGA-----GAATGGCGGTCTGATA-TTTTTGGGCAGGTACAACGGTACTTCCGACCTCCAGCTGGAGCGCATGAACGTCTACTTCACCCACGTAAGTGATCTCGAC---ATGAATCATACT--CA-CGATCTT-CATTCTGACTGC----TTTTTT---CTTTCCTTTCCAATAGGCTTCCGGTGACAAGTATGTTCCCCGTGCCGTTCTGGTCGATCTGGAGCCCGGTACCATGGACGCTGTCCGTGCCGGTCCCTTCGGCAAGCTCTTCCGTCCCGACAACTTCGTCTTCGGTCAGTCTGGTGCTGACGGG---TTATCTTGTGATCG--ACAGGACAAGGATGGCGATGGTAAGTGCGGCCC-ATGCTGA--ACC-TCCCG---TGCCCTTTCCACGGGCGGCGTTTCTCTCGCGATTGGATTTCATCAAATTATCGTTGAACCCGGCTAAAA----CAATTTGCGATCTGTAGGAGAAATCACCACCAAGGAGCTTGGCACCGTCATGCGCTCCCTCGGCCAGAACCCCTCCGAGTCTGAGCTGCAGGATATGATCAACGAGGTCGACGCCGATAACAACGGTACCATCGATTTCCCCGGTACG-CT--CCCC-----------AACTCCGTTATTTAT----------TCCTCTCCTCTCC----------TCTCCTCCCCTCCGAC---CGTCACA-A------AAATATCAATATTGACATG-CG-----CCCACAGAGTTCCTGACCATGATGGCCCGTAAGATGAAGGACACCGACTCCGAGGAGGAGATCCGTGAGGCCTTCAAGGTCTTTGACCGTGATAACAACGGTTTCATCTCCGCCGCTGAGCTGCGCAGCGCTGCGTTGAGACCAACCGTGAGATCTACTTGAACATTGGTCTCAAGGCTGCCACCTTGACAGGTGGTCTGAAGTATGCCCTTGCCACTGGTAACTGGGGCGAACAAAAGAAGGCAGCTAGCGCCAAGGCGGGTGTGTCCCAGGTGCTGAGTCGTTACACATTCGCTTCTTCGCTTTCGCATTTGCGCCGTACCAACACGCCTATTGGTCGTGATGGTAAGATTGCCAAACCGCGTCAGCTTCACAACACCCACTGGGGCTTGGTGTGTCCCGCAGAAACACCCGAGGGACAGGCTTGTGGTCTTGTCAAGAATTTGGCACTTATGTGCTACATCACTGTTGGTACTCCTAGTGAGCCCATCATTGACTTCATGATTCAGCGAAATATGGAAGTTTTAGAAGAGTTCGAGCCCCAAGTGACACCGAATGCCACGAAGGTCTTCGTCAACGGTGTCTGGGTTGGTATCCACCGTGACCCATCGCATCTGGTCAACACCATGCAATCTCTCCGTCGGCGAAACATGATTTCTCACGAAGTCAGTTTGATTCGGGATATCCGTGAGCGAGAGTTCAAGATCTTCACTGATACTGGTCGTGTCTGCCGTCCATTGTTTGTGGTTGACAATGACCCGAAGAGCGAGAACGCTGGATCTCTGATTCTCAACAAGGAGCACATTCATAAGCTGGAACAGGACAAGGACCTGCCCCCTGATATGGACGTGGAAGAGCGCCGGGAGCGCTACTTTGGATGGGAGGGTCTGGTCCGGTCCGGCGCAGTCGAATACGTGGACGCGGAAGAGGAAGAAACCATTATGATTGTGATGACCCCTGAAGATTTGGAGATTTCCAAGCAGCTCCAGGCTGGTTATGCACTGCCCGAGGACGAGACTAATGACCCGAACAAGCGAGT
>CBS126234TPenicillium_raphiae
G-AGTGAGGGCCCCTCGGGGTCCAACCTCCCACCCGTGTTTTA-ACGAACCT-TGTTGCTTCGGCGGGCCCGCCTCA---CGGCCGCCGGGGGG----CATC-TGCCCCCGGGCCCGCGCCCGCCGAAG-CCACC--TGTGAACGCTGTCTGAAGT-ATGCAGTCTGAGA-CAAT-TATTAAATTAATTAAAACTTTCAACAACGGATCTCTTGGTTCCGGCATCGATGAAGAACGCAGCGAAATGCGATAACTAATGTGAATTGCAGAATTCAGTGAATCATCGAGTCTTTGAACGCACATTGCGCCCTCTGGTATTCCGGAGGGCATGCCTGTCCGAGCGTCATTGCTGCCCTCCAGCCCGGCTGGTGTGTTGGGCCCCGTCCCCCT----TCCC-GGGGGGACGGGCCCGAAAGGCAGCGGCGGCACCGCGTCCGGTCCTCGAGCGTATGGGGCTTTGTCACCCGCTCTTGTAGGCCCGGCCGGCGCCAGCCGACCCCCTCAA-TCT--ATTTTTTCAGGTTGACCTCGGATCAGGTAGGGATACCCGCTGAACTTAATGGTACGTGCCG-CAAAACCTGAATCATCAATTGTTCGGGACTCGAAACAATATACTAACTAATTTCACAGGCAAACCATTGCTGGTGAGCACGGCCTTGACGGCGATGGACAGTGAGT--------TCTTTC--GACAACCT--------T-TAGATTTTCAA-----GAATGGCGGTCTGATA-TTTTTGGGCAGGTACAACGGTACTTCCGACCTCCAGCTGGAGCGCATGAACGTCTACTTCACCGAGGTAAGTGATCTCGAT---ATCAATTAAAAC--CA-AGATCTT-CATTCTGACTGG---CATTTTT---CTTTCCTTTTCAACAGGCTTCCGGTGACAAGTATGTTCCCCGTGCCGTTCTGGTCGATCTGGAGCCCGGTACTATGGACGCTGTCCGTGCCGGTCCCTTCGGCAAGCTCTTCCGTCCCGATAACTTCGTCTTCGGCCAGTCTGGTGCTGACGGG---TTATCTTGTGATCG--ACAGGACAAGGATGGCGATGGTAAGTGCGGCCT-ATGTTGAACACA-CTCCG---CGTCTTTTTCACGGGCGGTGTTTCCCTCGCGACTATCTTCTATCAAATTATCGTTGAACCATGCTAAAAAA-ATCATCTGCGATCTGTAGGAGAAATCACCACCAAGGAGCTTGGCACCGTCATGCGCTCCCTCGGCCAGAACCCCTCCGAGTCTGAGCTGCAGGATATGATCAACGAGGTCGATGCCGATAACAACGGTACCATCGATTTCCCCGGTACG-CT--TCCCC----------AATCCAATTATCTAC------------TCCCCCT-TCG----------TCTCGTTTCCTCCGCC---CGCCACA-A------AAAGATCAATATTGACATG-CG-----CCCGCAGAGTTCCTGACCATGATGGCCCGTAAGATGAAGGACACCGACTCCGAGGAGGAGATCCGCGAGGCCTTCAAGGTCTTTGACCGTGATAACAACGGATTCATCTCCGCTGCTGAGCTGCGCAACGCTGCGTTGAGACCAACCGTGAGATCTACTTGAACATTGGTCTCAAGGCTGCCACCTTGACAGGTGGTCTGAAGTATGCCCTTGCCACTGGTAACTGGGGTGAACAAAAGAAGGCAGCTAGCGCCAAGGCCGGTGTGTCCCAAGTGCTGAGTCGTTATACATTCGCTTCTTCGCTTTCGCATTTGCGCCGTACCAATACACCTATTGGTCGTGATGGTAAGATTGCCAAACCGCGTCAGCTTCACAACACCCACTGGGGCTTGGTGTGCCCTGCAGAAACACCCGAGGGACAGGCTTGTGGTCTTGTCAAGAACTTGGCACTTATGTGCTATATCACTGTTGGTACTCCTAGTGAGCCCATCATTGACTTCATGATTCAGCGAAATATGGAAGTTTTAGAAGAGTTCGAGCCCCAAGTGACACCGAATGCCACCAAGGTTTTCGTCAATGGTGTCTGGGTTGGTATTCACCGTGACCCATCGCATCTGGTCAACACCATGCAATCTCTTCGTCGACGAAACATGATTTCTCACGAAGTCAGTTTGATTCGGGATATCCGTGAGAGAGAGTTCAAGATTTTCACCGATACTGGTCGTGTCTGCCGTCCGTTGTTTGTGGTTGACAATGACCCGAAGAGCGAGAACGCTGGATCTTTGATTCTCAACAAGGAACACATTCACAAGCTGGAGCAGGACAAGGACCTGCCCCCTGATATGGATGTGGAAGAGCGCCGGGAGCGCTACTTTGGATGGGAGGGTCTGGTCCGTTCCGGTGCAGTTGAGTACGTGGACGCGGAAGAAGAGGAGACCATTATGATTGTGATGACGCCTGAAGATTTGGAAATTTCGAAGCAGCTCCAGGCTGGCTATGCACTGCCCGAGGACGAGACGAATGACCCGAACAAGCGAGT
>CBS126236TPenicillium_christenseniae
G-AGTGAGGGCCCCTCGGGGTCCAACCTCCCACCCGTG-TTTA-ACGAACCG-TGTTGCTTCGGCGGGCCCGCCTCA---CGGCCGCCGGGGGG----CATC-CGCCCCCGGGCCCGCGCCCGCCGAAG-CCACC--TGTGAACGCTGTCTGAAGT-ATGCAGTCTGAGA-CAAT-TATTCAATTAATTAAAACTTTCAACAACGGATCTCTTGGTTCCGGCATCGATGAAGAACGCAGCGAAATGCGATAACTAATGTGAATTGCAGAATTCAGTGAATCATCGAGTCTTTGAACGCACATTGCGCCCTCTGGTATTCCGGAGGGCATGCCTGTCCGAGCGTCATTGCTGCCCTCCAGCCCGGCTGGTGTGTTGGGCCCCGTCCCCCT----GCCC-GGGGGGACGGGCCCGAAAGGCAGCGGCGGCACCGCGTCCGGTCCTCGAGCGTATGGGGCTTTGTCACCCGCTCTTGCAGGCCCGGCCGGCGCCAGCCGACCCCCTCAA-TCT--ATTTTTTCAGGTTGACCTCGGATCAG-----------------------TGGTACGTGCTG-CAAAACCTGAATCATCAATTGTTGGGTACTCAAAGCAATATACTAACCAATTTCACAGGCAAACCATTGCTGGCGAGCACGGCCTTGACGGTGATGGACAGTGAGT--------TCTTTC--GACAACCT--------T-TGGATTTTCGA-----GAATGGCGGTCTGATA-TTTTTGGGCAGCTACAACGGTACTTCCGACCTCCAGCTGGAGCGCATGAACGTCTACTTCACCGAGGTAAGTGGTCTTGATA--ACCAATTACACC--CA-CGATCTT-AATTCTGATTGC----GTTTCT---CTTTCCTTTTTCATAGGCTTCCGGTGACAAGTATGTTCCCCGTGCCGTTCTGGTCGATCTGGAGCCCGGTACCATGGACGCTGTCCGTGCCGGTCCCTTCGGCAAGCTCTTCCGTCCCGACAACTTCGTCTTCGGCCAGTCTGGTGCTGACGGG---TTATTTGGTGATCG--ACAGGACAAGGATGGCGATGGTAAGTGCGGCCT-ATACTGA--GCA-CCTCG---TGCCTTTTTCACGGGCGGCATTTCCCTCGCGCTCGCATTCTCTCAAATCATCGTTGAAATATGCTAAAAAA-ATTATCTGCGATTTGTAGGAGAAATCACCACCAAGGAGCTTGGCACCGTCATGCGCTCCCTCGGCCAGAACCCCTCCGAGTCTGAGCTGCAGGATATGATCAACGAGGTCGATGCTGATAACAACGGTACCATCGATTTCCCCGGTACG-CT--CCCCC----------AATCCCATTACCTAC------------CCCTCCTTTCG----------TCTCGTCTCCTCCGCC---CGCTGCA-A------AAAGATCAATATTGACATG-TG-----CCCACAGAGTTCCTGACCATGATGGCCCGTAAGATGAAGGACACCGACTCCGAGGAGGAGATCCGCGAGGCCTTCAAGGTCTTTGACCGTGATAACAACGGTTTCATCTCTGCTGCTGAGCTGCGCAGCGCTGCGTTGAGACCAACCGTGAGATCTACTTGAACATTGGTCTCAAGGCTGCCACCTTGACGGGTGGTCTGAAGTATGCCCTTGCCACTGGTAACTGGGGTGAACAAAAGAAGGCAGCTAGTGCCAAGGCCGGTGTGTCCCAGGTGCTGAGTCGTTACACATTCGCTTCTTCGCTTTCGCATTTGCGCCGTACTAACACGCCTATTGGTCGTGATGGTAAGATTGCCAAACCGCGTCAGCTTCACAACACCCACTGGGGCTTGGTGTGTCCCGCAGAAACACCCGAGGGACAGGCTTGTGGTCTTGTCAAGAATTTGGCACTCATGTGCTATATCACTGTTGGTACTCCTAGTGAGCCCATCATCGACTTCATGATTCAGCGAAATATGGAAGTTTTAGAAGAGTTCGAGCCCCAAGTGACACCGAACGCCACGAAGGTCTTCGTCAACGGTGTCTGGGTTGGTATCCACCGCGACCCATCGCATCTGGTCAACACCATGCAATCTCTTCGTCGACGAAACATGATTTCTCACGAAGTCAGTTTGATTCGGGATATCCGTGAGCGAGAGTTCAAGATTTTCACCGATACTGGTCGTGTCTGCCGTCCATTGTTTGTGGTTGACAATGACCCGAAGAGTGAGAACGCTGGGTCTTTGATTCTCAACAAGGAGCACATTCATAAGCTGGAACAGGACAAGGACCTGCCTCCTGATATGGACGTGGAAGAGCGCCGGGAGCGCTACTTCGGATGGGAGGGTCTGGTCCGGTCGGGTGCAGTTGAATACGTGGATGCGGAAGAAGAGGAGACCATTATGATTGTGATGACGCCTGAAGATTTGGAGATTTCGAAGCAGCTCCAGGCTGGCTATGCACTGCCCGAGGACGAGACCAATGACCCGAATAAGCGAGT
>CBS126323TPenicillium_vancouverense
G-AGTGAGGGCCCCTCGGGGTCCAACCTCCCACCCGTG-TTTA-ACGAACCT-TGTTGCTTCGGCGAGCCCGCCTCA---CGGCCGCCGGGGGG----CATC-TGCCCCCGGGCCCGCGCCCGCCGAAG-CCACC--TGTGAAC-TCGTCTGAAGT-ATGTAGTCTGAGA-CAAT-TATTAAATTAATTAAAACTTTCAACAACGGATCTCTTGGTTCCGGCATCGATGAAGAACGCAGCGAAATGCGATAACTAATGTGAATTGCAGAATTCAGTGAATCATCGAGTCTTTGAACGCACATTGCGCCCTCTGGTATTCCGGAGGGCATGCCTGTCCGAGCGTCATTGCTGCCCTCCAGCCCGGCTGGTGTGTTGGGCCCCGTCCCCCT----TCCC-GGGGGGACGGGCCCGAAAGGCAGCGGCGGCACCGCGTCCGGTCCTCGAGCGTATGGGGCTTTGTCACCCGCTCTTGTAGGCCCGGCCGGCGCCAGCCGACCCCCTCAA-TCT--A-TTTTTCAGGTTGACCTCGGATCAGGTAGGGATACCCGCTGAACTTAATGGTACGTGCTG-CACATCCTGAATCATCAATTGTTGGGCATTCAAAGCAATATACTAACTAATTCCATAGGCAAACCATTGCTGGCGAGCACGGCCTTGACGGCGATGGACAGTGAGT--------TCTTTC--GACAACCT--------G-AGGATTTTCGA-----GAATGGCGGTCTGATA-TTTTTGGGCAGGTACAACGGTACTTCCGACCTCCAGCTGGAGCGCATGAACGTCTACTTCACCCACGTAAGTGATCTCGAC---ATCAATTATATC--CA-CGACCTTCCATTCTGATTGC----TTTTTT---CTTTCCTTTTCATCAGGCTTCCGGTGACAAGTATGTTCCCCGTGCCGTTCTGGTCGATCTCGAGCCCGGTACCATGGACGCTGTCCGTGCCGGTCCCTTTGGCAAGCTCTTCCGTCCCGATAACTTCGTCTTCGGCCAGTCGGGTGCTGACGGG---TTATCTTGTGATCG--ACAGGACAAGGATGGTGATGGTAAGTGCGGCCT-ATGCTGA--GCACCCCCG---TGTCTTTTTCACGGGCGGTGTTTCCCTCGCGATTGCATGCTACCAAATTCTCGTTGAACTGTGCTAAAAAT-TTCATCTGTGATTTGTAGGAGAAATCACCACCAAGGAGCTTGGCACCGTCATGCGCTCCCTCGGCCAGAACCCCTCCGAGTCTGAGCTGCAGGATATGATCAACGAGGTCGATGCCGACAACAATGGTACCATCGATTTCCCCGGTACG-CTTCCCCCC----------AATCCCATTATCTAC-------TCCCCCTCTCGTCTCT----------TCTCGTATCCTCCGCC---CGCCACA-A------AAAGACCGATATTGACATG-CG-----CCCACAGAGTTCCTGACCATGATGGCCCGTAAGATGAAGGACACCGACTCCGAGGAGGAGATCCGTGAGGCCTTCAAGGTCTTTGACCGTGATAACAACGGATTCATCTCCGCCGCTGAGCTGCGCAGCGCTGCGTTGAAACCAACCGTGAGATCTACTTGAACATTGGTCTCAAGGCTGCCACCTTGACAGGTGGTCTGAAGTATGCCCTTGCCACTGGTAACTGGGGTGAACAAAAGAAGGCAGCTAGCGCCAAGGCCGGTGTGTCCCAGGTGCTGAGTCGTTATACATTTGCTTCTTCGCTTTCTCATTTGCGTCGTACCAACACACCTATTGGTCGTGATGGTAAGATTGCCAAACCACGTCAGCTTCACAACACCCACTGGGGCTTGGTGTGTCCCGCAGAAACACCCGAGGGACAGGCTTGTGGTCTTGTCAAGAATTTGGCACTTATGTGCTACATCACTGTTGGTACTCCTAGTGAGCCCATCATTGACTTCATGATTCAGCGAAATATGGAAGTTTTAGAAGAGTTCGAGCCCCAAGTGACACCGAATGCCACCAAGGTCTTCGTCAACGGTGTCTGGGTTGGTATCCACCGTGATCCATCCCATTTGGTCAACACCATGCAATCTCTTCGTCGACGAAACATGATTTCTCACGAAGTCAGTTTGATTCGGGATATCCGTGAGCGAGAGTTCAAGATTTTCACCGATACTGGTCGGGTCTGCCGTCCGCTGTTTGTGGTTGACAATGACCCGAAGAGTGAGAACGCTGGATCTTTGATTCTCAACAAGGAGCACATTCATAAGCTGGAACAGGACAAGGACCTGCCTCCTGATATGGACGTGGAAGAGCGCCGGGAGCGCTACTTCGGATGGGAGGGTCTGGTCCGATCTGGTGCCGTTGAGTACGTAGATGCGGAAGAAGAGGAGACCATTATGATCGTGATGACGCCCGAAGATTTGGAAATTTCCAAGCAGCTTCAAGCTGGCTATGCACTGCCCGAGGACGAGACCAGTGACCCGAACAAGCGAGT
>CBS126330TPenicillium_pasqualense
G-AGTGAGGGCCCCTCGGGGTCCAACCTCCCACCCGTG-TTTA-ACGAACCT-TGTTGCTTCGGCGAGCCCGCCTCA---CGGCCGCCGGGGGG----CATC-TGCCCCCGGGCCCGCGCCCGCCGAAG-CCACC--TGTGAAC-TCGTCTGAAGT-ATGCAGTCTGAGA-CAAT-TATTAAATTAATTAAAACTTTCAACAACGGATCTCTTGGTTCCGGCATCGATGAAGAACGCAGCGAAATGCGATAACTAATGTGAATTGCAGAATTCAGTGAATCATCGAGTCTTTGAACGCACATTGCGCCCTCTGGTATTCCGGAGGGCATGCCTGTCCGAGCGTCATTGCTGCCCTCCAGCCCGGCTGGTGTGTTGGGCCCCGTCCCCCT----TCCC-GGGGGGACGGGCCCGAAAGGCAGCGGCGGCACCGCGTCCGGTCCTCGAGCGTATGGGGCTTTGTCACCCGCTCTTGTAGGCCCGGCCGGCGCCAGCCGACCCCCTCAA-TCT--A-TTTTTCAGGTTGACCTCGGATCAGGTAGGGATACCCGCTGAACTTAATGGTACGTGCTG-CAAATCCTGAATCATCAATTGTTGGGTGTTCAAAGCAATATACTAACTAATTTCACAGGCAAACCATTGCTGGTGAGCACGGCCTTGATGGCGATGGACAGTGAGT--------TCTTTC--GATAACCT--------T-TGGATTTTCGA-----GAATGGCGGTCTGATA-TTTTTGGGCAGGTACAACGGTACTTCCGACCTCCAGCTGGAGCGCATGAACGTCTACTTCACCCACGTAAGTGATCTCGAC---ATCAATCATATC--CA-CGATCTT-CATTCTGATTGC----TTTTTT--------CTTTTCATCAGGCTTCCGGTGACAAGTATGTTCCCCGTGCCGTTCTGGTCGATCTCGAGCCCGGTACCATGGACGCTGTCCGTGCCGGTCCCTTTGGCAAGCTCTTCCGCCCCGACAACTTCGTCTTCGGCCAGTCTGGTGCTGACGGG---TTATCTTGTGATCG--ACAGGACAAGGACGGCGATGGTAAGTGCGGCCT-ATGCTGA--ACA-CCCCG---TGTCTTTTTCACGGGCGGCGTTTCCCTCGCAATTGCAGCCTACCGAATTCTCGTTGAACTATGCTAAAAAT-TTCCTCTGCGATTTGTAGGAGAAATCACCACCAAGGAGCTTGGCACCGTCATGCGCTCCCTCGGCCAGAACCCCTCCGAGTCTGAGCTGCAGGATATGATCAACGAGGTCGATGCCGATAACAACGGTACCATCGACTTCCCCGGTACG-AT--CCCCC----------AATCCCATTGTCTAC--------TACCCCCTCGTCTCG----------TCTCGTATCCTCCGCC---CGCCACA-A------AAAGATCGATATTGACATA-CG-----CGCACAGAGTTCCTGACCATGATGGCCCGTAAGATGAAGGACACCGATTCCGAGGAGGAGATCCGTGAGGCCTTCAAGGTCTTTGACCGTGATAACAACGGTTTCATCTCCGCCGCTGAGCTGCGCAGCGCTGCGTTGAGACCAACCGTGAGATCTACTTGAACATTGGTCTCAAGGCTGCCACCTTGACCGGTGGTCTGAAGTATGCCCTCGCCACTGGTAACTGGGGTGAACAAAAGAAGGCAGCTAGCGCCAAGGCCGGTGTGTCCCAGGTGTTGAGTCGTTACACATTTGCTTCTTCGCTTTCGCATTTGCGCCGTACCAACACACCTATTGGTCGTGATGGTAAAATTGCCAAACCGCGTCAGCTTCACAACACCCACTGGGGCTTGGTGTGTCCCGCAGAAACACCCGAGGGACAGGCTTGTGGTCTTGTCAAGAATTTGGCACTTATGTGCTATATCACTGTTGGTACGCCTAGTGAACCCATCATTGATTTCATGATTCAGCGAAATATGGAAGTTTTAGAAGAGTTCGAGCCCCAAGTGACGCCGAATGCCACAAAGGTCTTTGTCAATGGTGTTTGGGTTGGTATCCACCGTGACCCATCGCATCTCGTCAACACCATGCAATCTCTTCGTCGACGAAACATGATTTCTCACGAAGTCAGTTTGATTCGGGATATCCGTGAGCGAGAGTTCAAAATTTTCACCGATACTGGTCGTGTCTGCCGTCCATTGTTTGTGGTTGACAATGACCCGAAGAGCGAGAATGCTGGATCTTTGATTCTCAACAAGGAGCACATCCATAAGCTGGAGCAGGACAAGGACCTGCCACCGGATATGGACGTGGAAGAGCGCCGGGAGCGCTACTTCGGATGGGAGGGTCTGGTCCGGTCCGGTGCCGTTGAGTACGTAGATGCGGAAGAAGAAGAGACCATTATGATTGTGATGACGCCTGAAGATTTGGAGATTTCCAAGCAGCTTCAAGCAGGCTACGCGCTGCCCGAGGATGAGACCAATGACCCGAACAAGCGAGT
>CBS126437TPenicillium_ubiquetum
G-AGTGAGGGCCCCTCGGGGTCCAACCTCCCACCCGTG-TTTA-ACGAACCT-TGTTGCTTCGGCGGGCCCGCCTCA---CGGCCGCCGGGGGG----CATC-CGCCCCCGGGCCCGCGCCCGCCGAAG-CCACC--TGTGAACGCTGTCTGAAGT-ATGCAGTCTGAGA-CAAT-TATTAAATTAATTAAAACTTTCAACAACGGATCTCTTGGTTCCGGCATCGATGAAGAACGCAGCGAAATGCGATAACTAATGTGAATTGCAGAATTCAGTGAATCATCGAGTCTTTGAACGCACATTGCGCCCTCTGGTATTCCGGAGGGCATGCCTGTCCGAGCGTCATTGCTGCCCTCCAGCCCGGCTGGTGTGTTGGGCCCCGCCCCCCT----TCCC-GGGGGGGCGGGCCCGAAAGGCAGCGGCGGCACCGCGTCCGGTCCTCGAGCGTATGGGGCTTTGTCACCCGCTCTTGCAGGCCCGGCCGGCGCCAGCCGACCCCCTCAA-TCT--A-TTTTTCAGGTTGACCTCGGATCAGGTAGGGATACCCGCTGAACTTAATGGTACGTGCTG-CAAAACCTGAATCATCAATTGTTGGGTACTCGAAGCAATATACTAACTAATTTCACAGGCAAACCATTGCTGGCGAGCACGGCCTTGACGGCGATGGACAGTGAGT--------TCTTTC--GACAACCT--------T-TCCATTTTCGA-----GAATGGCGGTCTGATA-TTTTTGGGCAGGTACAACGGTACTTCCGACCTCCAGCTGGAGCGCATGAACGTCTACTTCACCCACGTAAGTGATATCGAC---ATCAATTATACT--CA-CGACCTT-CATTCTGACTGC----TTTTTT---CTTTCCTTTTTGATAGGCTTCCGGTGACAAGTATGTTCCCCGTGCCGTTCTGGTCGATCTGGAGCCCGGTACCATGGACGCTGTCCGTGCCGGTCCCTTCGGCAAGCTCTTCCGTCCCGACAACTTCGTCTTCGGTCAGTCTGGTGCTGACGAG---TTATCTTGTGATCG--ACAGGACAAGGATGGCGATGGTAAGTGCGGCCT-ATGTTGA--ACA-CCTCG---TGTCCTTTTCACGGGCGGCGTTTCCTTCGCGATTAGATTCCATCAACTGATCGTTGAACCCTGCTAAAA---ACTATTTGCGATCTGTAGGAGAAATCACCACCAAGGAGCTTGGCACCGTCATGCGCTCCCTCGGCCAGAACCCCTCCGAGTCTGAGCTGCAGGATATGATCAACGAGGTCGATGCCGATAACAACGGTACCATCGATTTCCCCGGTACG-CT--CCCCC------TCTCAATTCCCTTATCTAC------------TCCTCCTCTCT----------TCTCGTCTCCTCCGCC---CGTCAAA-A------CAAGGTCAATATTGACATG-CG-----CCCACAGAGTTCCTGACCATGATGGCCCGCAAGATGAAGGACACCGACTCCGAGGAGGAGATCCGTGAGGCCTTCAAGGTCTTCGACCGTGATAACAACGGTTTCATCTCCGCCGCTGAGCTGCGCAGCGCTGCGTTGAGACCAACCGTGAGATCTACTTGAACATTGGTCTCAAGGCCGCCACCTTGACAGGTGGTCTGAAGTATGCCCTTGCCACTGGTAACTGGGGTGAACAAAAGAAGGCAGCTAGCGCCAAGGCTGGAGTGTCCCAGGTGCTGAGTCGTTACACATTTGCTTCTTCGCTCTCGCATTTGCGCCGTACCAACACACCTATTGGTCGTGATGGTAAGATTGCTAAACCGCGCCAGCTTCACAACACCCACTGGGGCTTGGTGTGTCCCGCAGAAACACCCGAGGGACAGGCTTGTGGTCTTGTCAAGAATTTGGCACTTATGTGCTATATCACTGTTGGTACTCCTAGTGAGCCCATCATTGACTTCATGATTCAGCGAAATATGGAAGTTTTAGAAGAGTTCGAGCCCCAAGTGACACCGAATGCCACGAAGGTCTTCGTCAACGGTGTCTGGGTTGGTATCCACCGTGACCCATCGCATCTGGTCAACACCATGCAATCTCTTCGTCGACGAAACATGATTTCTCACGAAGTCAGTTTGATTCGGGATATCCGCGAGCGAGAGTTCAAGATTTTCACCGATACTGGTCGTGTCTGCCGTCCATTGTTCGTGGTTGACAATGACCCGAAGAGCGAGAACGCTGGATCTTTGATTCTCAACAAGGAGCACATTCATAAGCTCGAACAGGACAAGGACCTGCCCCCTGATATGGACGTGGAAGAGCGCCGGGAGCGCTACTTTGGATGGGAGGGTCTGGTCCGTTCCGGTGCGGTTGAATACGTGGACGCGGAAGAAGAAGAGACTATTATGATTGTCATGACGCCTGAAGATTTGGAGATTTCCAAGCAGCTCCAGGCTGGCTACGCACTGCCCGAGGACGAGACCAGTGACCCGAACAAGCGAGT
>CBS126995TPenicillium_cosmopolitanum
G-AGTGAGGGCCCCTCGGGGTCCAACCTCCCACCCGTG-TTTA-ACGAACCT-TGTTGCTTCGGCGGGCCCGCCTCA---CGGCCGCCGGGGGG----CATC-TGCCCCCGGGCCCGCGCCCGCCGAAG-CCACC--TGTGAACGCTGTCTGAAGT-ATGCAGTCTGAGA-CAAT-TATTAAATTAATTAAAACTTTCAACAACGGATCTCTTGGTTCCGGCATCGATGAAGAACGCAGCGAAATGCGATAACTAATGTGAATTGCAGAATTCAGTGAATCATCGAGTCTTTGAACGCACATTGCGCCCTCTGGTATTCCGGAGGGCATGCCTGTCCGAGCGTCATTGCTGCCCTCCAGCCCGGCTGGTGTGTTGGGCCCCGCCCCCCT----TCCC-GGGGGGGCGGGCCCGAAAGGCAGCGGCGGCACCGCGTCCGGTCCTCGAGCGTATGGGGCTTTGTCACCCGCTCTTGTAGGCCCGGCCGGCGCCAGCCGACCCCCTCAA-TCT--ATTTTTTCAGGTTGACCTCGGATCAGGTAGGGATACCCGCTGAACTTAATGGTACGTGCTG-CAAAACCTGAATCATCAATTGTTGGGTACTCGAAGCAATATACTAACTAATTTCACAGGCAAACCATTGCTGGCGAGCACGGCCTTGACGGCGATGGACAGTGAGT--------TCTTTC--GACAACCT--------A-ATGATTTTCGA-----GAATGGCGGTCTGATA-TTTTTGGGCAGGTACAACGGTACTTCCGACCTCCAGCTGGAGCGCATGAACGTCTACTTCACCCACGTAAGTGATCTCGAC---ATCAATCATACC--CACCGATCTT-TATTCTGATTAC----TTTTTT---CTTTCATTTTTGATAGGCTTCCGGTGACAAGTATGTTCCCCGTGCCGTTCTGGTCGATCTGGAGCCCGGTACCATGGACGCTGTCCGTGCCGGTCCCTTCGGCAAGCTCTTCCGTCCCGACAACTTCGTCTTCGGCCAGTCTGGTGCTGACGAG---TTATCTTGTGATCG--ACAGGACAAGGATGGCGATGGTAAGTGCGGCCT-ATGCTGA--ACA-CCTTG---TGTCCTTTTCGCGGGCGGCGTTTCCTTCGCGATTGGATTCCATCAACTCATCGTTGAACCCTGCTAAAA---ACTATTTGCGATCTGTAGGAGAAATCACCACCAAGGAGCTTGGCACCGTCATGCGCTCCCTCGGCCAGAACCCCTCCGAGTCTGAGCTGCAGGATATGATCAACGAGGTCGATGCCGATAACAACGGTACCATCGATTTCCCCGGTACG-CT--CCCCC------TTTCAATTCCGTTATCTAC------------TCCTCCTCTCT----------TCTCGTCTCCTCCGCC---CGTCAAA-A------CAAGATGAATATTGACATG-CG-----CCCACAGAGTTCCTGACCATGATGGCCCGTAAGATGAAGGATACCGACTCCGAGGAGGAGATCCGTGAGGCCTTCAAGGTCTTTGACCGTGATAACAACGGTTTCATCTCCGCCGCTGAGCTGCGCAGCGCTGCGTTGAGACCAACCGTGAGATCTACTTGAACATTGGTCTCAAGGCTGCCACCTTGACAGGTGGTCTGAAGTATGCCCTTGCCACTGGTAACTGGGGTGAACAAAAGAAGGCAGCTAGCGCCAAGGCTGGTGTGTCCCAGGTGCTGAGTCGTTACACATTCGCTTCTTCGCTCTCGCATTTGCGCCGTACCAACACACCTATTGGTCGTGATGGTAAGATTGCTAAACCACGCCAGCTTCACAACACTCACTGGGGCTTGGTGTGTCCCGCAGAAACACCCGAGGGACAGGCTTGTGGTCTTGTCAAGAATTTGGCACTTATGTGCTATATCACTGTTGGTACTCCTAGTGAGCCCATCATTGACTTCATGATTCAGCGAAATATGGAAGTTTTAGAAGAGTTTGAGCCCCAAGTGACACCGAATGCCACGAAGGTCTTCGTCAACGGTGTCTGGGTTGGTATCCACCGTGACCCATCGCATCTGGTCAACACCATGCAATCTCTTCGTCGACGAAACATGATTTCTCACGAAGTCAGTTTGATTCGGGATATCCGTGAGCGAGAGTTCAAGATTTTCACCGATACTGGTCGTGTCTGCCGTCCATTGTTTGTCGTTGACAATGACCCGAAGAGCGAGAACGCTGGATCTTTGATTCTCAACAAGGAGCACATCCACAAGCTGGAACAGGACAAGGACCTGCCCCCTGATATGGACGTGGAAGAGCGCCGGGAGCGCTACTTCGGATGGGAGGGTCTGGTCCGATCCGGTGCAGTTGAATACGTAGACGCGGAAGAAGAAGAGACCATTATGATTGTGATGACGCCTGAAGATTTGGAGATTTCCAAGCAGCTCCAGGCTGGCTATGCACTGCCCGAGGACGAGACCAGTGACCCGAACAAGCGAGT
>CBS127032TPenicillium_sanguifluum
G-AGTGAGGG-CCCTCTGGGTCCAACCTCCCACCCGTG-TTTA-ACGAACCT-TGTTGCTTCGGCGGGCCCGCCTCA---CGGCCGCCGGGGGG----CATC-CGCCCCCGGGCCCGCGCCCGCCGAAG-ACACC--TGTGAACACTGTCTGAAGT--TGCAGTCTGAGA-AACT-AGCTAAATTAGTTAAAACTTTCAACAACGGATCTCTTGGTTCCGGCATCGATGAAGAACGCAGCGAAATGCGATAAATAATGTGAATTGCAGAATTCAGTGAATCATCGAGTCTTTGAACGCACATTGCGCCCTCTGGTATTCCGGAGGGCATGCCTGTCCGAGCGTCATTGCTGCCCTCAAGCACGGCTTGTGTGTTGGGCCCCCGTCCCCCC---GCCA-GGGGGGACGGGCCCGAAAGGCAGCGGCGGCACCGCGTCCGGTCCTCGAGCGTATGGGGCTCTGTCACCCGCTCTTGTAGGCCCGGCCGGCGCCAGCCGACCCCCCTCA-ATC-TATTTTTTCAGGTTGACCTCGGATCAGGTAGGGATACCCGCTGAACTTAATGGTACGTGCTG-CAGACCTTGAACTATCAATTGTTGGATATGTGAGGCATTTTACTAACCAATTCAATAGGCAAACCATTGCTGGTGAGCACGGCCTTGACGGCGATGGCCAGTGAGT--------TCTCCCATCCCGACGTA------CT-GCGACTTTCGA-----GAATGGCGGTCTGATG-TTTTTGGGCAGGTACAACGGTTCTTCCGACCTCCAGCTGGAGCGCATGAACGTCTACTTCACCGAAGTAAGTGATACCGAC---CTCAATCATAAC--TG-CAACCCT-TTTTCTCATG-----ACCTTTT---CTTTTCTTTCAAATAGGCTTCCGGTGACAAGTATGTTCCCCGTGCCGTTCTGGTCGACCTGGAGCCTGGTACCATGGACGCTGTCCGGGCCGGTCCCTTCGGCAAGCTTTTCCGTCCCGACAACTTCGTCTTCGGTCAGTCTGGTGCTAACGGG---GCATCTTGTGATCG--ACAGGACAAGGATGGCGATGGTGAGTGCGGTCT-TCCAACA--ACA-ATCCG---TAACCTTTTCACGGGCGGCGTTTCCCCCGCGATTGGAATCCATGCAACCATGTTTGAACCGTGCTGAGA-----TATCTGTAATCAATAGGCCAGATCACCACCAAGGAGCTGGGTACCGTCATGCGCTCCCTGGGCCAGAACCCCTCCGAGTCCGAGCTGCAGGATATGATCAACGAGGTCGACGCCGACAACAACGGCACCATTGACTTCCCCGGTACG-AT--GCCAC---------A-----------CCAC---------------------------ATGCCATACCATACCACCACAT---ATCATAA-T------AAACATCCGTATTGACTTA-CG-----CCCGCAGAGTTCTTGACCATGATGGCCCGCAAGATGAAGGACACCGACTCCGAGGAGGAGATCCGCGAGGCATTCAAGGTGTTTGATCGCGACAACAACGGCTTCATCTCCGCCGCTGAGCTGCGCAGCGCTGCGTTGAAACCAACCGCGAGATCTACCTTAACATTGGTCTCAAGGCTGCCACCTTGACTGGTGGTCTGAAGTATGCCCTTGCAACTGGTAACTGGGGTGAACAAAAGAAGGCGGCGAGCGCCAAGGCTGGTGTCTCGCAAGTGTTGAGTAGATACACATTCGCTTCTTCGCTGTCGCATTTGCGCCGGACCAACACGCCTATTGGTCGTGACGGCAAGATTGCCAAACCGCGTCAGCTTCACAACACCCACTGGGGCCTCGTGTGTCCCGCAGAAACACCAGAAGGACAGGCTTGTGGTCTCGTCAAGAACTTGGCTCTCATGTGCTACATCACTGTTGGTACTCCTAGCGAGCCCATCATCGACTTCATGATTCAGCGCAATATGGAAGTCCTGGAGGAGTTTGAGCCTCAAGTCACGCCAAATGCCACCAAGGTCTTTGTCAACGGTGTCTGGGTTGGTATCCACCGCGATCCGTCCCATCTGGTTAACACCATGCAATCCCTGCGTCGACGCAACATGATTTCCCACGAAGTCAGTTTGATTCGGGATATCCGTGAGCGAGAGTTCAAGATCTTCACCGACACTGGACGTGTCTGCCGGCCATTGTTCGTGGTTGACAATGACCCCAAGAGCGACAATGCTGGGTCCTTGATTCTCAACAAGGAGCATATTCACAAGCTTGAGCAGGACAAGGACCTGCCGCCTAATATGGATGTGGAGGAGCGCCGGGAGCGTTACTTCGGATGGGATGGCTTGGTCCGATCAGGAGCCGTTGAATACGTCGACGCGGAGGAAGAAGAGACTATTATGATTGTCATGACGCCCGAAGATTTGGAGATTTCCAAGCAACTCCAGGCTGGTTATGCACTGCCCGAGGAGGAGACTAGTGATCCGAACAAGCGAGT
>CBS127354TPenicillium_terrigenum
G-AGTGAGGG-CCCTCTGGGTCCAACCTCCCACCCGTG-TTTT-CCGAACCC-TGTTGCTTCGGCGGGCCCGCCTCA---CGGCCGCCGGGGGG----CTTC-TGCCCCCGGGCCCGCGCCCGCCGAAG-ACACC--TGTGAACGCTGTCTGAAGT--TGCAGTCTGAGA-AACT-AGCTAAATTAGTTAAAACTTTCAACAACGGATCTCTTGGTTCCGGCATCGATGAAGAACGCAGCGAAATGCGATAACTAATGTGAATTGCAGAATTCAGTGAATCATCGAGTCTTTGAACGCACATTGCGCCCTCTGGTATTCCGGAGGGCATGCCTGTCCGAGCGTCATTGCTGCCCTCAAGCACGGCTTGTGTGTTGGGCCCCCGCCCCCCC--GCACC-GGGGGGGCGGGCCCGAAAGGCAGCGGCGGCACCGCGTCCGGTCCTCGAGCGTATGGGGCTTCGTCACCCGCTCTTGTAGGCCCGGCCGGCGCCAGCCGACCCCCCTCA-ATC-TATTTTTTCAGGTTGACCTCGGATCAGGTAGGGATACCCGCTGAACTTAATGGTACGTGCTG-CAAATCTTGAATCATCAATTGTTGGATTTACGGGGCAATATACTGACTAATTCAACAGGCAAACCATTGCTGGCGAGCACGGCCTTGATGGCGATGGACAGTGAGT--------TCTTCTC-GACAAAGT--------T-TTGTTTTCCAA-----GAATGGCGGTCTGATA-TTTTTGGGCAGCTACAACGGTACTTCCGACCTCCAGCTGGAGCGCATGAACGTCTACTTCAACCACGTAAGTCAACCCAACAATATCAATTGCACT--TG-TGATATC-GACTCTAATTGA---CTTGCTC---TTTCTTTTGTCAATAGGCTTCCGGTGACAAGTATGTTCCCCGCGCTGTTCTGGTCGATCTGGAGCCCGGTACCATGGACGCTGTCCGTGCCGGTCCCTTCGGCAAGCTTTTCCGTCCCGACAACTTCGTCTTCGGCCAGTCTGGTGCTGACGGG---TTAT-TTGTGATCG--ACAGGACAAGGATGGCGATGGTGAGTGCAGTCG-TGTCTAA--ACA-AATCGGGTGGTCCCTTTCACGGGCGGCATTTCCATTGCGATTGGGCTCCGTCCTTGCCTCTTTGAACGCAGCTAATG-----GATATGTGATCAATAGGACAAATTACCACCAAGGAGCTCGGCACCGTCATGCGCTCCCTCGGCCAGAACCCCTCCGAGTCCGAGCTGCAGGATATGATCAACGAGGTTGACGCCGATAACAATGGCACCATTGATTTCCCTGGTACG-AT--ACCCG---------CAACCTAAGATCCTCT------------TCCTTTCTGCCC------CCATCCTCCATG--CTGCC---TCCCACG-A------TAGGATCAATATTGACATG-CG------CCCCAGAGTTCTTGACCATGATGGCCCGTAAGATGAAGGATACCGACTCTGAGGAGGAGATCCGTGAGGCATTCAAGGTTTTCGACCGCGACAACAACGGCTTCATTTCCGCCGCTGAGCTGCGCAGCGCTGTGTTGAGACTAACCGTGAAATCTACTTGAACATTGGTCTCAAGGCTGCTACCTTGACTGGTGGTCTCAAGTACGCCCTTGCTACTGGTAACTGGGGTGAACAGAAGAAGGCAGCTAGCGCCAAGGCTGGTGTCTCTCAGGTGCTGAGTCGTTACACATTTGCTTCTTCGTTGTCTCATTTACGCCGTACCAACACGCCTATTGGTCGTGACGGCAAGATTGCCAAACCCCGTCAACTCCACAATACCCACTGGGGTCTGGTGTGTCCTGCCGAAACACCTGAAGGTCAGGCTTGTGGTCTTGTCAAGAATCTGGCACTCATGTGCTACATCACTGTTGGTACTCCTAGCGAGCCCATCATTGATTTCATGATTCAGCGAAACATGGAAGTTTTGGAAGAGTTTGAGCCCCAAGTCACGCCGAATGCCACCAAGGTCTTCGTCAATGGTGTCTGGGTTGGTATTCACCGTGACCCATCGCATCTCGTTAAGACCATGCAAACCTTGCGTCGAAGAAACATGATCTCTCATGAAGTCAGTTTGATTCGGGATATCCGTGAGCGAGAGTTCAAGATTTTCACTGATACCGGTCGTGTCTGCCGTCCCTTGTTCGTCGTCGATAATGACCCCAAGAGCCAAGATGCTGGATCTTTGATCCTGAACAAGGAGCATATCCACAAACTGGAAGAGGATAAGGACCTACCTCCAGATATGGACGTGGAAGAAAGACGGGAGCGTTACTTCGGCTGGGAGGGCCTGGTCCGATCAGGCGCAGTCGAATATGTGGATGCCGAAGAAGAGGAAACAATCATGATTGTGATGACGCCTGAAGATCTGGAAATTTCCAAGCAGCTCCAAGCCGGTTATGCACTGCCCGAAGATGAGCACAATGATCCTAATAAGCGAGT
>CBS127355TPenicillium_copticola
G-AGTGAGGG-CCCTCTGGGTCCAACCTCCCACCCGTG-TTTT-CCGAACCC-TGTTGCTTCGGCGGGCCCGCCTCA---CGGCCGCCGGGGGG----CTTC-CGCCCCCGGGCCCGCGCCCGCCGAAG-ACACC--TGTGAACGCTGTCTGAAGT--TGCAGTCTGAGA-AACT-AGCTAAATTAGTTAAAACTTTCAACAACGGATCTCTTGGTTCCGGCATCGATGAAGAACGCAGCGAAATGCGATAACTAATGTGAATTGCAGAATTCAGTGAATCATCGAGTCTTTGAACGCACATTGCGCCCTCTGGTATTCCGGAGGGCATGCCTGTCCGAGCGTCATTGCTGCCCTCAAGCACGGCTTGTGTGTTGGGCCCCCGCCCCCCC-CGCGCT-GGGGGGGCGGGCCCGAAAGGCAGCGGCGGCACCGCGTCCGGTCCTCGAGCGTATGGGGCTTCGTCACCCGCTCTTGTAGGCCCGGCCGGCGCCAGCCGACCCCCCTCA-ATC-TATTTTTTCAGGTTGACCTCGGATCAGGTAGGGATACCCGCTGAACTTAATGGTACGTGCTG-CAAATCTTGAAGGATCAATTGTTGGATTCATGGGGCAATATACTGATTAATTTAACAGGCAAACCATTGCTGGCGAGCACGGACTTGATGGCGATGGACAGTGAGT--------TCTTTTC-GACAAAGT--------T-TTGATTTCCAAGAATGGAATGGCGGTCTGATA-TTTTTGGGCAGCTACAACGGTACTTCCGACCTCCAGCTGGAGCGCATGAACGTCTACTTCAACCACGTAAGTCAACCCAACAACATCAATTGCACTTGTG-TGATATC-GACTCCGATTGA---CCTTCTT---TCTTTTTTGTCAATAGGCTTCCGGTGACAAGTATGTTCCCCGCGCTGTTCTGGTCGATCTGGAGCCCGGTACCATGGACGCTGTCCGTGCCGGTCCCTTCGGCAAGCTTTTCCGTCCCGACAACTTCGTCTTCGGCCAGTCTGGTGCTGACGGA---TTAT-TTGTGATCG--ACAGGACAAGGATGGCGATGGTGAGTGCGGTCG-TGTCTGA--ACA-AATGG---GGTCCCCTTCACGGGCGGCATTTCCCTTGCGATTGGGCTCCGTCCTTCGTCCTTTGAATCCAGCTAATG-----GATATGTGATCAATAGGACAAATTACCACCAAGGAGCTCGGCACCGTCATGCGCTCCCTCGGCCAGAACCCCTCCGAGTCCGAACTGCAGGATATGATCAACGAGGTTGACGCCGATAACAATGGCACCATTGATTTCCCTGGTACG-AT--ACCGC----------AGCCTAATACCCTAC------------TCCTTTCTGCA-------CCATCCTCCATGCTCTGCC---TCCTACG-ATAGGATCAGGATCAATGTTGACATG-CATGCTCCCCACAGAGTTCTTGACCATGATGGCCCGTAAGATGAAGGATACCGACTCCGAGGAGGAGATCCGTGAGGCATTCAAGGTTTTCGACCGCGACAACAATGGCTTCATTTCCGCCGCTGAGCTGCGCAGCGCTGTGTTGAGACTAACCGTGAAATCTACTTGAACATTGGTCTCAAGGCTGCTACATTGACTGGTGGTCTCAAGTACGCTCTTGCTACTGGTAACTGGGGTGAACAGAAGAAGGCCGCTAGCGCCAAGGCTGGTGTCTCTCAGGTACTGAGTCGTTACACATTTGCTTCTTCGTTGTCCCATTTGCGCCGTACCAACACGCCTATTGGTCGTGACGGCAAGATTGCCAAACCCCGTCAACTCCACAATACCCACTGGGGTCTGGTGTGTCCCGCCGAAACACCTGAAGGTCAGGCTTGTGGTCTTGTCAAGAACTTGGCACTCATGTGCTACATCACTGTTGGTACTCCTAGCGAGCCCATCATTGACTTCATGATTCAGCGAAACATGGAAGTTCTGGAAGAGTTCGAGCCTCAAGTCACGCCGAATGCCACCAAGGTCTTCGTCAATGGTGTCTGGGTTGGTATCCATCGTGACCCATCGCATCTCGTTAAGACAATGCAAACCTTGCGTCGAAGAAACATGATCTCCCATGAAGTTAGTTTGATTCGGGATATCCGTGAGCGGGAGTTCAAGATTTTCACAGATACCGGTCGTGTCTGCCGTCCCTTGTTCGTGGTCGACAATGACCCGAAGAGTGAAAATGCTGGATCTTTGATTCTCAACAAGGAGCACATCCACAAACTGGAGGAGGATAAGGACCTCCCCGCAGAAATGGACGTGGAAGAAAGGCGGGAGCGTTACTTCGGTTGGGAGGGTCTAGTCCGATCAGGTGCAGTTGAATACGTGGATGCCGAAGAGGAGGAAACTATTATGATTGTGATGACGCCTGAAGACCTAGAGATTTCCAAGCAGCTCCAAGCTGGTTATGCACTGCCCGAAGAGGAGGGCAATGATCCAAATAAGCGAGT
>CBS130371TPenicillium_argentinense
G-AGTGAGGGCCCCTCCGGGTCCAACCTCCCACCCGTG-TTTA-ACGAACCT-TGTTGCTTCGGCGGGCCCGCCGTA---TGGCCGCCGGGGGG----CACC-CGCCCCCGGGCCCGCGCCCGCCGAAG-ACACC--TGTGAACGCTGTCTGAAGT--TGCAGTCTGAGACAACT-AGCTAAATTAGTTAAAACTTTCAACAACGGATCTCTTGGTTCCGGCATCGATGAAGAACGCAGCGAAATGCGATAATTAATGTGAATTGCAGAATTCAGTGAATCATCGAGTCTTTGAACGCACATTGCGCCCTCTGGTATTCCGGAGGGCATGCCTGTCCGAGCGTCATTGCTGCCCTCAAGCACGGCTTGTGTGTTGGGCCACCGTCCCCCG---TCCG-CGGGGGACGGGCCCGAAAGGCAGCGGCGGCACCGCGTCCGGTCCTCGAGCGTATGGGGCTTCGTCACCCGCTCTTGCAGGCCCGGCCGGCGCCAGCCGACCCCCCTCA-ACCAAACTTCTCCAGGTTGACCTCGGATCAGGTAGGGATACCCGCTGAACTTAATGGTAAGTGCCACCAGACCCCAACAGAGCAATTGTTGAATATACGAGGCATTATACTAACCAA-TAAATAGGCAAACCATCGCCGGTGAGCACGGTCTCGATGGTGATGGCCAGTGAGT--------TCCCCTC-GGCATGAT--------T-TTTGGATTCGA-----GAATGGCGGTCTAACG-TTTTTGGGTAGCTACAACGGTTCTTCCGACCTCCAGCTGGAGCGTATGAACGTTTACTTCACCCACGTGAGTTTTACCCAA---CCTTTTTGGCTCA----CTACACG-AACATGATCTGA-------TTG---TTTACTGTTCGAATAGGCTTCCGGTGACAAGTATGTTCCTCGTGCCGTTCTGGTCGACCTGGAGCCCGGTACCATGGACGCCGTCCGTGCCGGTCCCTTCGGCAAGCTTTTCCGCCCCGACAACTTCGTCTTCGGCCAATCTGGTGCTGACGGG---TTATTTCGCGATCG--CTAGGACAAAGATGGAGATGGTGAGTTTCACACCCTTCCGA--GCA-CACGGA-ATGCCCTGTTGACGGGCAGAGTTCCTTGCTCGATCGGACTACATCGATCTCCCTGACAATCTCGCTAAAT-----CCTCCTTCTTATACAGGCCAAATCACCACCAAGGAGCTCGGCACCGTCATGCGCTCTCTTGGCCAGAACCCCTCCGAGTCCGAGCTGCAGGATATGATCAACGAGGTCGATGCTGACAACAACGGCACCATTGATTTCCCTGGTAAG-AG--CTCCA---------CCGCCGCCGCTACGAC------------------------------TACGGTCGGGTGCGCACAA---GCACGGA-C------GGACACAACCACTGACACTGCG-----CGCAAAGAGTTCCTCACCATGATGGCCCGCAAGATGAAGGACACCGACTCCGAGGAGGAGATCCGCGAGGCGTTCAAGGTGTTTGACCGCGACAACAACGGTTTCATCTCTGCCGCTGAACTGCGCATCACTGCGTCGATAACAACCGCGAGATCTACCTGAACATCGGCCTCAAGGCGGCTACTTTGACTGGTGGTCTGAAGTATGCTCTTGCCACCGGTAACTGGGGTGAGCAAAAGAAGGCAGCCAGCGCCAAGGCTGGTGTGTCCCAAGTACTGTCTCGATACACCTTCGCGTCCTCGTTGTCTCACCTGCGTCGAACCAACACTCCCATCGGCCGTGATGGTAAAATTGCCAAACCCCGTCAGCTCCACAATACCCACTGGGGTTTGGTCTGCCCTGCCGAAACACCTGAAGGACAGGCTTGCGGTCTCGTCAAGAACTTGGCACTCATGTGCTACATCACTGTTGGTACTCCTGGTGAGCCAATCGTTGACTTTATGATTCAGCGAAACATGGACGTCTTGGAGGAGTTCGAACCTCAGGTTTCGCCGAATGCGACCAAGGTCTTCGTGAATGGTGTCTGGGTTGGCGTTCACCGCGACCCAAATCATCTGGTCAACACCATGCTGTCTTTGCGTCGGCGCAACATGATTTCCCATGAAGTCAGCTTGATTCGGGATATCCGTGAGCGCGAGTTCAAGATCTTCACTGATACCGGACGTGTCTGTCGCCCCCTGTTCGTGGTCGACAATGACTCCAAGAGCGCAAACCCGGGATCTCTGGTCCTCAACAAGGATCATATCCGCAAGCTGGAGGCGGACAAGGAGCTGCCACCAGATATGGACGTCGAAGAGCGCCGAAAGCTTTATTTCGGATGGGAGGGTTTGGTTCGATCCGGCGCTGTTGAATATGTCGACGCAGAGGAGGAAGAATCCCTCATGATTGTGATGACTCCCGAAGACTTGGAGATCCATAAGCAGGCTTCAGCTGGGTATGCGATTCCTGAGGAGGAGAACCCTGACCCGAACAAGCGAGT
>CBS130375TPenicillium_wellingtonense
G-AGTGAGGGCCCCTCGGGGTCCAACCTCCCACCCGTG-TTTA-ACGAACCT-TGTTGCTTCGGCGAGCCCGCCTCA---CGGCCGCCGGGGGG----CATC-TGCCCCCGGGCCCGCGCCCGCCGAAG-CCACC--TGTGAAC-TCGTCTGAAGT-ATGTAGTCTGAGA-CAAT-TATTAAATTAATTAAAACTTTCAACAACGGATCTCTTGGTTCCGGCATCGATGAAGAACGCAGCGAAATGCGATAACTAATGTGAATTGCAGAATTCAGTGAATCATCGAGTCTTTGAACGCACATTGCGCCCTCTGGTATTCCGGAGGGCATGCCTGTCCGAGCGTCATTGCTGCCCTCCAGCCCGGCTGGTGTGTTGGGCCCCGTCCCCCT----TCCC-GGGGGGACGGGCCCGAAAGGCAGCGGCGGCACCGCGTCCGGTCCTCGAGCGTATGGGGCTTTGTCACCCGCTCTTGTAGGCCCGGCCGGCGTCAGCCGACCCCCTCAA-TCT--A-TTTTTCAGGTTGACCTCGGATCAGGTAGGGATACCCGCTGAACTTAATGGTACGTGCTG-CAAATCCTGAACCATCAATTGTTGGGTATCCAAAGCAATATACTAACCAATTTCACAGGCAAACCATTGCTGGCGAGCACGGCCTTGACGGCGATGGACAGTGAGTTCTTTCAATCTTTC--AACAACCT--------T-TGGATTTTCGA-----GAATGGCGGTCTGATA-TTTTTGGGCAGGTACAACGGTACTTCCGACCTCCAGCTGGAGCGCATGAACGTCTACTTCACCCACGTAAGTGATCTCGAC---ATCAATTATATC--CA-CGACCTT-CATCCTAACAAC----TTTTTT---CTTTTCTTTTTATCAGGCTTCCGGTGACAAGTATGTTCCCCGTGCCGTTCTGGTCGATCTCGAGCCCGGTACCATGGACGCTGTCCGTGCCGGTCCCTTTGGCAAGCTCTTCCGTCCCGATAACTTCGTCTTCGGCCAGTCTGGTGCTGACGGG---TTATCTTGTGATCC--ACAGGACAAGGATGGCGATGGTAAGTGCGGCCT-ATGCTGA--GCA-CCCCG---TGTCTTTTTCACGGGCGGTGATTCCCTCGCGATTGCACGCTACCGAATTCTCGTTGAACTATGCTAAAAAT-TCCATCTGCGATTTGTAGGAGAAATCACCACCAAGGAGCTTGGCACCGTCATGCGCTCCCTCGGCCAGAACCCCTCCGAGTCTGAGCTGCAGGATATGATCAACGAGGTCGATGCCGACAACAACGGTACCATCGATTTCCCCGGTACG-CT--CCCCC----------AATCCCATTATCTAC-------ACTCCCTCTCGTCTTG----------TCTCGTATCCTCCGCC---CGTTACA-A------AAAGACCGATATTGACATG-CG-----CCCACAGAGTTCCTGACCATGATGGCCCGTAAGATGAAGGACACCGACTCTGAGGAGGAGATCCGTGAGGCCTTCAAGGTCTTTGACCGTGATAACAACGGTTTCATCTCCGCCGCTGAGCTGCGCAGCGCTGCGTTGAGACCAACCGTGAGATCTACTTGAACATTGGTCTCAAGGCTGCCACCTTGACAGGTGGTCTGAAGTATGCCCTTGCCACCGGTAACTGGGGTGAGCAAAAGAAGGCAGCTAGCGCCAAGGCCGGTGTGTCTCAGGTGCTGAGTCGTTACACATTTGCTTCTTCGCTTTCGCATTTGCGCCGTACCAACACACCTATTGGTCGTGATGGTAAGATTGCCAAACCGCGTCAGCTTCACAACACCCACTGGGGTTTGGTGTGTCCCGCAGAAACACCCGAAGGACAGGCTTGTGGTCTTGTCAAGAATTTGGCACTTATGTGCTATATCACTGTTGGTACTCCCAGTGAGCCCATCATTGACTTTATGATTCAGCGAAACATGGAAGTTTTAGAAGAGTTCGAGCCCCAAGTGACACCGAATGCCACAAAGGTCTTCGTCAACGGTGTCTGGGTTGGTATCCACCGTGATCCATCCCATCTGGTCAACACCATGCAATCTCTTCGTCGACGAAACATGATTTCTCACGAAGTTAGTTTGATTCGGGATATCCGTGAGCGAGAGTTCAAGATTTTCACCGATACTGGCCGTGTCTGCCGTCCGCTGTTTGTGGTTGACAATGACCCGAAGAGCGAGAACGCTGGATCTTTGATTCTCAACAAGGAGCACATTCATAAGCTGGAACAGGATAAGGACCTGCCTTCTGATATGGACGTGGAAGAGCGCCGGGAGCGCTACTTCGGATGGGAGGGTCTGGTCCGGTCCGGTGCCGTTGAGTATGTAGATGCGGAAGAAGAGGAGACCATTATGATTGTGATGACGCCTGAAGATTTGGAAATTTCCAAGCAGCTTCAAGCTGGCTACGCGCTGCCCGAGGACGAGACCAATGACCCGAACAAGCGAGT
>CBS130383TPenicillium_nothofagi
G-AGTGAGGGCCCCTCGGGGTCCAACCTCCCACCCGTG-TTTA-ACGAACCT-TGTTGCTTCGGCGGGCCCGCCTCA---CGGCCGCCGGGGGG----CATC-TGCCCCCGGGCCCGCGCCCGCCGAAG-CCACC--TGTGAACGCTGTCTGAAGT-ATGCAGTCTGAGA-CAAT-TATTAAATTAATTAAAACTTTCAACAACGGATCTCTTGGTTCCGGCATCGATGAAGAACGCAGCGAAATGCGATAACTAATGTGAATTGCAGAATTCAGTGAATCATCGAGTCTTTGAACGCACATTGCGCCCTCTGGTATTCCGGAGGGCATGCCTGTCCGAGCGTCATTGCTGCCCTCCAGCCCGGCTGGTGTGTTGGGCCCCGCCCCCCT----TCCC-GGGGGGGCGGGCCCGAAAGGCAGCGGCGGCACCGCGTCCGGTCCTCGAGCGTATGGGGCTTTGTCACCCGCTCTTGTAGGCCCGGCCGGCGTCAGCCGACCCCCTCAA-TCT--ATTTTTTCAGGTTGACCTCGGATCAGGTAGGGATACCCGCTGAACTTAATGGTACGTGCTG-CAAAACCTGAATCATCAATTGTTGGGTACTCGAAGCAATATACTAACTAATTTCACAGGCAAACCATTGCTGGCGAGCACGGCCTTGACGGCGATGGACAGTGAGT--------TCTTTC--GACAACCT--------A-TGGATTTTCGA-----GAATGGCGGTCTGATA-TTTTTGGGCAGGTACAACGGTACTTCCGACCTCCAGCTGGAGCGCATGAACGTCTACTTCACCCACGTAAGTGATCTCGAC---ATCAATTATACC--CACCGATCTT-TATTCTGATTGC----TTTTTT---CTTTCCTTTTTGATAGGCTTCCGGTGACAAGTATGTTCCCCGTGCCGTTCTGGTCGATCTGGAGCCCGGTACCATGGACGCTGTCCGTGCCGGTCCCTTCGGCAAGCTCTTCCGTCCCGACAACTTCGTCTTCGGCCAGTCTGGTGCTGACGAG---TTATCTTGTGATCG--ACAGGACAAGGATGGCGATGGTAAGTGCGGCCT-ATGCTGA--ACA-CCTTG---TGTCCTTTTCGCGGGCGGCGTTTCCTTCGCGATTGGATTCCATCAACTTATCGTTGAACCCTGCTAAAA---ACTATTTGCGATCTGTAGGAGAAATCACCACCAAGGAGCTTGGCACCGTCATGCGCTCCCTCGGCCAGAACCCCTCCGAGTCTGAGCTGCAGGATATGATCAACGAGGTCGATGCCGATAACAACGGTACCATCGATTTCCCCGGTACG-CT--CCCCC------TCCCGATTCCGTTATCTTC------------T-CTTCTCTCT----------TCTCGTCTCCTCCGCC---CGTCAAA-A------CAAGATGAATATTGACATG-CG-----CCCACAGAGTTCCTGA-------------------------------------------------------------------------------------------------------------CAGCGCTGCGTTGAGACCAACCGTGAGATCTACTTGAACATTGGTCTCAAGGCTGCCACCTTGACAGGTGGCCTGAAGTATGCCCTTGCCACTGGTAACTGGGGTGAACAAAAGAAGGCAGCTAGCGCCAAGGCAGGTGTGTCCCAGGTGCTGAGTCGTTACACATTCGCTTCTTCGCTCTCGCATTTGCGCCGTACCAACACACCTATTGGTCGTGATGGTAAGATTGCTAAACCACGCCAGCTTCACAACACTCACTGGGGCTTGGTGTGTCCCGCAGAAACACCCGAGGGACAGGCTTGTGGTCTTGTCAAGAATTTGGCACTTATGTGCTATATCACTGTTGGTACTCCTAGTGAGCCCATCATTGACTTCATGATTCAGCGAAATATGGAAGTTTTAGAAGAGTTTGAGCCCCAAGTGACACCGAATGCCACGAAGGTCTTCGTCAACGGTGTCTGGGTTGGTATCCACCGTGACCCATCGCATCTGGTCAACACCATGCAATCTCTTCGTCGACGAAACATGATTTCTCACGAAGTCAGTTTGATTCGGGATATCCGTGAGCGAGAGTTCAAGATTTTCACCGATACTGGTCGTGTCTGCCGTCCGTTGTTTGTCGTTGACAATGACCCGAAGAGCGAGAACGCTGGATCTTTGATTCTCAACAAGGAGCACATTCACAAGCTGGAACAGGACAAGGACCTGCCCCCTGATATGGACGTGGAAGAGCGCCGGGAGCGCTACTTCGGATGGGAGGGTCTGGTCCGATCCGGGGCAGTTGAATACGTAGACGCGGAAGAAGAAGAGACCATTATGATTGTGATGACGCCTGAAGATTTGGAAATTTCCAAGCAGCTCCAGGCTGGCTATGCACTGCCCGAGGACGAGACCAGTGACCCGAACAAGCGAGT
>CBS135116TPenicillium_sucrivorum
G-AGTGAGGGCCCCTCGGGGTCCAACCTCCCACCCGTG-TTTA-ACGAACCT-TGTTGCTTCGGCGGGCCCGCCTCA---CGGCCGCCGGGGGG----CATC-TGCCCCCGGGCCCGCGCCCGCCGAAG-CCACC--TGTGAACTCTGTCTGAAGT-ATGCAGTCTGAGA-CAAT-TATTAAATTAATTAAAACTTTCAACAACGGATCTCTTGGTTCCGGCATCGATGAAGAACGCAGCGAAATGCGATAACTAATGTGAATTGCAGAATTCAGTGAATCATCGAGTCTTTGAACGCACATTGCGCCCTCTGGTATTCCGGAGGGCATGCCTGTCCGAGCGTCATTGCTGCCCTCCAGCCCGGCTGGTGTGTTGGGCGCCGCCCCCCT----TCCC-GGGGGGGCGGGCCCGAAAGGCAGCGGCGGCACCGCGTCCGGTCCTCGAGCGTATGGGGCTTTGTCACCCGCTCTTGTAGGCCCGGCCGGCGCCAGCCGACCCCCTCAA-TCT--ATTTTTTCAGGTTGACCTCGGATCAGGTAGGGATACCCGCTGAACTTAATGGTACGTGCTG-TCAAACCTGAATCATCAATTGTTGGGTACTCGAAGCAATATACTAACCAATTTCACAGGCAAACCATCGCTGGTGAGCACGGTCTTGACGGCGATGGACAGTGAGT--------TCTTTC--GACAACCT--------T-TTGATTTTCGA-----GAATGGCGGTCTGATA-TTTTTGGGCAGGTACAACGGTACTTCCGACCTCCAGCTGGAGCGCATGAACGTCTACTTCACCCACGTAAGTGTTCTCGAC---ATCAGTCATACT--CA-CGATCTT-CATTCTGACTGCTTTTTTTTTT---CTTTCCTTTCCAATAGGCTTCCGGTGACAAGTATGTTCCCCGTGCCGTTCTGGTCGATCTGGAGCCCGGTACCATGGACGCTGTCCGTGCCGGTCCCTTCGGCAAGCTCTTCCGTCCCGACAACTTCGTCTTCGGTCAGTCTGG---TGACGGG---TTATCTTGTGATCG--ACAGGACAAGGATGGCGATGGTAAGTGCGGCCT-ACGCTGA--ACA-TCCCG---TGTCCTTTTCACGGGCGGCATT--TCTCGCGATTGGATTTCATCAAATTATCGTTGAAGCCGGCTAAAA----CAATTTGCGATCTGTAGGAGAAATCACCACCAAGGAGCTTGGCACCGTCATGCGCTCCCTCGGCCAGAACCCCTCCGAGTCTGAGCTGCAGGATATGATCAACGAGGTCGACGCCGATAACAACGGTACCATCGATTTCCCCGGTACG-CT--CCCC-----------AGCTCCGTTATTTCT----------TCCTCTCCTCTCC----------TCTCCTCTCCTCCGAC---CGTCACA-G------AAATATCAATATTGACATG-CG-----CCCACAGAGTTCCTGACCATGATGGCCCGTAAGATGAAGGACACCGACTCCGAGGAGGAGATCCGTGAGGCCTTCAAGGTCTTTGACCGTGATAACAACGGTTTCATCTCCGCCGCTGAGCT---CAGCGCTGCGTTGAGACCAACCGTGAGATCTACTTGAACATTGGTCTCAAGGCTGCCACCCTGACAGGTGGTCTGAAGTATGCCCTTGCCACTGGTAACTGGGGCGAACAAAAGAAGGCAGCTAGCGCCAAGGCGGGTGTGTCCCAGGTGCTGAGTCGTTACACATTCGCTTCTTCGCTTTCGCATTTGCGCCGTACCAACACGCCTATTGGTCGTGATGGTAAGATTGCCAAACCGCGTCAGCTTCACAACACCCACTGGGGCTTGGTGTGTCCCGCAGAAACACCCGAGGGACAGGCTTGTGGTCTTGTCAAGAATTTGGCACTTATGTGCTATATCACTGTTGGTACTCCTAGTGAGCCCATCATTGACTTCATGATTCAGCGAAATATGGAAGTTTTGGAAGAGTTCGAGCCCCAAGTGACACCGAATGCCACGAAGGTCTTCGTCAACGGTGTCTGGGTTGGTATCCACCGTGACCCATCGCATCTGGTCAACACCATGCAATCTCTCCGTCGGCGAAACATGATTTCTCACGAAGTCAGTTTGATTCGGGATATTCGTGAGCGAGAGTTCAAGATCTTCACTGATACTGGCCGTGTCTGCCGTCCATTGTTTGTGGTTGACAATGACCCGAAGAGCGAGAACGCTGGATCTCTGATTCTCAACAAGGAGCACATTCATAAGCTGGAACAGGACAAGGACCTGCCCCCTGATATGGACGTGGAAGAGCGCCGGGAGCGTTACTTCGGATGGGAAGGTCTGGTCCGGTCCGGCGCAGTCGAATACGTGGACGCGGAAGAGGAAGAAACTATTATGATTGTGATGACCCCTGAAGATTTGGAGATTTCCAAGCAGCTCCAGGCTGGCTATGCACTGCCCGAGGACGAGACTAATGACCCGAACAAGCGAGT
>CBS139_45TPenicillium_citrinum
G-AGTGCGGGCCCCTCGGGGCCCAACCTCCCACCCGTG-TTGC-CCGAACCTATGTTGCCTCGGCGGGC--------------------------------------------CCCGCGCCCGCCGACG-GCCCC--CCTGAACGCTGTCTGAAGT--TGCAGTCTGAGACCTAT-AACGAAATTAGTTAAAACTTTCAACAACGGATCTCTTGGTTCCGGCATCGATGAAGAACGCAGCGAAATGCGATAACTAATGTGAATTGCAGAATTCAGTGAATCATCGAGTCTTTGAACGCACATTGCGCCCTCTGGTATTCCGGAGGGCATGCCTGTCCGAGCGTCATTGCTGCCCTCAAGCCCGGCTTGTGTGTTGGGCCCCGTCCCCCC----CGCC-GGGGGGACGGGCCCGAAAGGCAGCGGCGGCACCGCGTCCGGTCCTCGAGCGTATGGGGCTTCGTCACCCGCTCTAGTAGGCCCGGCCGGCGCCAGCCGACCCCCAACC-TTT-AATTATCTCAGGTTGACCTCGGATCAGGTAGGGATACCCGCTGAACTTAATGGTACGTGCTG-CAAATCCTGAAAGATCAATTGTTGGATACAAAGAGCAATATACTGACCAATTCTATAGGCAAACCATTGCTGGCGAGCACGGCCTTGATGGCGATGGACAGTAAGT--------TCTTTC--GACAAAGAA-GTGT-TTACGTTTTTTCGA-----GAATGGCGGTCTGATA-TTTTTGGGCAGCTACAACGGAACCTCCGATCTCCAGCTGGAGCGCATGAACGTCTACTTCACCCACGTAAGTGATACTGAC---CCCAATGCCATT--G--GAATCAT-TAT-CTAACCAA---CTATTGT---TT-GTTTTATCAATAGGCTTCCGGTGACAAGTATGTTCCCCGTGCCGTCCTGGTCGACTTGGAGCCCGGTACCATGGACGCTGTCCGTGCTGGTCCCTTCGGCAAGCTTTTCCGTCCCGACAACTTCGTTTTCGGTCAATCCGGTGCTGACGGA---ATCTCTTCTGATCG--ACAGGACAAGGATGGCGATGGTGAGTGCGATCT-TTGCTGA--AAG-ACCCG---TGTCATTTTCACGGGCGGCGATTCCCCGGCGATCGGAACCCATCCAATTCTTTTCGAACCCTACTGAGA-----CAAATGTGATCAATAGGCCAAATCACCACCAAGGAGCTCGGCACCGTCATGCGCTCCCTCGGCCAGAACCCCTCCGAGTCTGAGCTGCAGGACATGATTAACGAGGTTGACGCCGATAACAATGGCACCATTGATTTCCCCGGTACG-AT--CCCAT----------AATCCAGATTCTCAC------------ATGCCGAT------------ATCCCTTATTATCAAAC----CGTTTG-T------GAAGATGAATATTGACTCGCCG-----CCCACAGAGTTCCTGACCATGATGGCCCGTAAGATGAAGGACACTGATTCCGAGGAGGAGATTCGGGAGGCATTCAAGGTCTTTGACCGTGATAACAACGGTTTCATCTCCGCTGCCGAACT---CAACGCTGCGTTGAGACCAACCGTGAGATTTACTTGAACATTGGTCTGAAGGCTGCCACTCTGACTAGTGGTCTCAAATATGCGCTTGCTACAGGTAACTGGGGTGAGCAAAAGAAGGCAGCTAGCGCCAAGGCTGGTGTTTCTCAAGTGTTGAGTCGTTATACATTTGCTTCCTCGCTGTCTCACTTGCGCCGTACAAACACGCCCATTGGTCGTGATGGTAAGATTGCCAAACCTCGTCAGCTTCATAATACACACTGGGGTCTGGTTTGTCCAGCCGAAACCCCCGAAGGACAGGCTTGTGGTCTTGTCAAGAATCTGGCGCTCATGTGCTACATCACTGTCGGTACTCCTAGCGAGCCTATTATCGACTTCATGATCCAGCGAAATATGGAAGTTTTGGAAGAGTTCGAGCCCCAAGTCACACCGAATGCCACGAAGGTCTTTGTTAATGGTGTCTGGGTCGGTATCCACCGTGATCCGTCGCATCTGGTGAACACTATGCAATCGCTGCGTCGACGCAACATGATCTCTCACGAAGTCAGTTTGATTCGGGATATCCGCGAGCGAGAGTTCAAGATTTTCACCGATACTGGACGTGTCTGTCGTCCATTGTTCGTTGTTGACAATGATCCCAAGAGCGAAAATGCTGGATCTTTGATTCTCAACAAGGAACATATTCACAAGCTTGAACAAGATAAGGACTTGCCACTTGATATGGACGTGGAAGAGCGCCGGGAGCGTTACTTCGGATGGGATGGTCTGGTTCGATCAGGAGCTGTCGAATACGTCGATGCAGAAGAAGAGGAGACGATCATGATCGTCATGACACCGGAAGATCTCGAGATCTCCAAACAGCTTCAAGCTGGCTATGCACTGCCCGAGGAGGAGACTAATGATCCGAACAAGCGAGT
>CBS167_81TPenicillium_gallaicum
G-AGTGAGGG-CCCTCCGGGTCCAACCTCCCACCCGTG-TTTA-ACGAACCT-TGTTGCTTCGGCGGGCCCGCCTCA---CGGCCGCCGGGGGG----CCTC-TGCCCCCGGGCCCGCGCCCGCCGAAG-ACACC--TGTGAACGCTGTCTGAAGT--TGCAGTCTGAGA-CACT-AGCTAAATCAGTTAAAACTTTCAACAACGGATCTCTTGGTTCCGGCATCGATGAAGAACGCAGCGAAATGCGATAACTAATGTGAATTGCAGAATTCAGTGAATCATCGAGTCTTTGAACGCACATTGCGCCCTCTGGTATTCCGGAGGGCATGCCTGTCCGAGCGTCATTGCTGCCCTCAAGCCCGGCTTGTGTGTTGGGCCCCGTCCCCCC-----------GGGGACGGGCCCGAAAGGCAGCGGCGGCACCGCGTCCGGTCCTCGAGCGTATGGGGCTTCGTCACCCGCTCTTGCAGGCCCGGCCGGCGCTTGCCGACCCCCTCAA-TCT-ATTTTTCTCAGGTTGACCTCGGATCAGGTAGGGATACCCGCTGAACTTAATGGTACGTGCTA-CAGACCCTAAACCATCAATTGATGGGTGCCCAAAGCAATATACTAATCAATTCTACAGGCAAACCATTGCTGGCGAGCACGGTCTTGACGGCGATGGCCAGTAAGT--------CTCCCC--GATAGTATCGACATGGT-TTGATGTTCGA-----GAATGGCGGTCTGATATTTTTTGGGCAGCTACAACGGTACTTCCGACCTCCAGCTGGAGCGCATGAACGTCTACTTCACCCATGTAAGTGATCTCGAC---CTTGATCACGCC--TG-CAACAAC-CAT-CTAACG---------------GCTTTGTTTTCAATAGGCTTCCGGTGACAAGTATGTTCCCCGTGCCGTTCTGGTCGATCTGGAGCCCGGTACCATGGACGCCGTCCGTGCCGGTCCCTTCGGCAAGCTCTTCCGTCCCGACAACTTCGTCTTCGGCCAGTCTGGTGCTGATGGG---CTATCTCGTGATCG--ACAGGACAAGGATGGCGATGGTGAGTGCGCTTCATTTCTCA--ACA-ACCGG---CCATGATTTCTCGGGCGGCTTTTCCCTTGCGATCGGGAACCATTCAACTATGTTCGAACTGTACTGAAA-----CTTCTGTCATCAATAGGCCAGATTACCACCAAGGAGCTGGGCACCGTCATGCGCTCTCTCGGCCAGAACCCCTCCGAGTCTGAGCTGCAGGATATGATCAACGAGGTCGACGCTGACAACAACGGCACCATTGATTTCCCCGGTACG-AA--TTTCC-------------------------------------------------------CCAGTGCCCCATTTTATAC---CCTCGCA-T------CAGAACCAGGACTGACA---CG-----CCCGCAGAGTTCCTGACCATGATGGCCCGCAAGATGAAGGACACCGACTCCGAGGAGGAGATTCGCGAGGCATTCAAGGTGTTTGACCGCGACAACAACGGCTTCATCTCCTCCGCCGAGCTGCGCAGCGCTGCGTTGAGACTAACCGTGAGATCTACCTGAATATTGGTCTCAAGGCTGCCACCTTAACTGGTGGTCTCAAGTATGCGCTTGCTACTGGTAACTGGGGTGAACAGAAGAAGGCTGCCAGCTCTAAGGCCGGTGTATCTCAAGTGCTGAGTCGATACACATTTGCCTCTTCGTTGTCGCATTTGCGCCGTACCAACACGCCCATTGGTCGTGATGGTAAGATAGCCAAACCGCGTCAGCTTCACAACACCCACTGGGGTCTCGTTTGTCCCGCCGAAACTCCCGAAGGACAGGCTTGTGGTCTTGTCAAGAACTTGGCACTTATGTGCTACATCACTGTTGGTACACCTAGCGAGCCAATTATCGACTTCATGATCCAGCGAAATATGGAAGTCCTGGAGGAATTCGAGCCCCAAGTCACGCCAAATGCTACGAAGGTCTTCGTCAATGGTGTTTGGGTTGGTATCCACCGTGACCCGTCACATTTGGTCAACACCATGCAATCCCTCCGTCGACGCAACATGATTTCTCACGAAGTCAGCTTGATTCGGGACATCCGTGAGCGAGAATTCAAGATCTTCACAGATACAGGACGTGTCTGCCGTCCATTGTTCGTCGTCGACAATGACCCCAAGAGCGAAAATGCTGGCTCTCTGATTCTCAACAAGGAGCACATTCACAAGCTGGAGCAGGACAAGGATCTGCCTCCTGACATGGATGTGGAAGAGCGCCGGGAGCGCTACTTCGGATGGGACGGCCTGGTTCGCTCAGGAGCTGTTGAATACGTGGACGCGGAAGAAGAAGAGACCATCATGATTGTGATGACGCCCGAAGATTTGGAGATTTCAAAGCAGCTCCAAGCCGGTTACGCACTGCCCGAGGAAGAGACGAATGACCCGAACAAGCGAGT
>CBS215_28TPenicillium_godlewskii
G-AGTGAGGGCCCCTCGGGGTCCAACCTCCCACCCGTG-TTTA-ACGAACCT-TGTTGCTTCGGCGGGCCCGCCTCA---CGGCCGCCGGGGGG----CATC-TGCCCCCGGGCCCGCGCCCGCCGAAG-CCACC--TGTGAACGCTGTCTGAAGT-ATGCAGTCTGAGA-CAAT-TATTAAATTAATTAAAACTTTCAACAACGGATCTCTTGGTTCCGGCATCGATGAAGAACGCAGCGAAATGCGATAACTAATGTGAATTGCAGAATTCAGTGAATCATCGAGTCTTTGAACGCACATTGCGCCCTCTGGTATTCCGGAGGGCATGCCTGTCCGAGCGTCATTGCTGCCCTCCAGCCCGGCTGGTGTGTTGGGCCCCGCCCCCCT----TCCC-GGGGGGGCGGGCCCGAAAGGCAGCGGCGGCACCGCGTCCGGTCCTCGAGCGTATGGGGCTTTGTCACCCGCTCTTGTAGGCCCGGCCGGCGTCAGCCGACCCCCTCAA-TCT--ATTTTTTCAGGTTGACCTCGGATCAGGTAGGGATACCCGCTGAACTTAATGGTACGTGCTG-CAAAACCTGAATCGTCAATTGTTGGGTAATCGAAGCAATATACTAACCAATTTCACAGGCAAACCATTGCTGGCGAGCATGGCCTTGACGGCGATGGACAGTGAGT--------TCTTTC--GACAACCT--------T-TGGATTTTCGA-----GAATGGCGGTCTGATA-TTTTTGGGCAGGTACAACGGTACTTCCGACCTCCAGCTGGAGCGCATGAACGTCTACTTCACCCACGTAAGTGATCTCGAC---GTCAATTATACC--CA-TGATCTT-CATTCTGACTGC----TTTTTT---CTTTCCTTTTTGATAGGCTTCCGGTGACAAGTATGTTCCCCGTGCCGTTCTGGTCGATCTGGAGCCCGGTACCATGGACGCTGTCCGTGCCGGTCCCTTCGGCAAGCTCTTCCGTCCCGACAACTTCGTCTTCGGCCAGTCTGGTGCTGACGGG---TTATCTTGTGATCG--ACAGGACAAGGATGGCGATGGTAAGTGCGGCCT-ATGCTGA--ACA-CCTCA---TGTCCTTTTCACGGGCGGCGTTTCCTTCGCGATTGGATTCCATCAACTTATCGTTGAACCCTGCTAAAA---ACTATTTGCGATCTGTAGGAGAAATCACCACCAAGGAGCTTGGCACCGTCATGCGCTCCCTCGGCCAGAACCCCTCCGAGTCTGAGCTGCAGGATATGATCAACGAGGTCGATGCCGATAACAACGGTACCATCGATTTCCCCGGTACG-CT--TCCCCCCTTCTCCCCAATCCCATTATCTAC------------TCCTCCTCTCC----------TCTCGTCTCCTCCGCC---CGTCACA-A------AAAGATCAATATTGACATG-CG-----CCCACAGAGTTCCTGACCATGATGGCCCGTAAGATGAAGGACACCGACTCCGAGGAGGAGATCCGTGAGGCCTTCAAGGTCTTTGACCGTGATAACAACGGTTTCATCTCCGCCGCTGAGCTGCGCAGCGCTGCGTTGAGACCAACCGTGAGATATACTTGAACATTGGTCTCAAGGCTGCCACCTTGACGGGTGGTCTGAAGTATGCCCTTGCCACTGGTAACTGGGGTGAACAGAAGAAGGCAGCTAGCGCCAAGGCCGGTGTGTCCCAGGTGCTGAGTCGCTACACATTCGCTTCTTCGCTCTCGCATTTGCGCCGTACCAACACACCTATTGGTCGTGATGGTAAGATTGCCAAACCGCGCCAGCTTCACAACACCCACTGGGGCTTGGTGTGTCCCGCAGAAACACCCGAGGGACAGGCTTGTGGTCTTGTCAAGAATTTGGCACTTATGTGCTATATCACTGTTGGTACTCCTAGTGAGCCCATCATTGACTTCATGATTCAGCGAAATATGGAAGTTTTAGAAGAGTTCGAGCCCCAAGTGACACCGAATGCCACAAAGGTCTTCGTCAACGGTGTCTGGGTTGGTATCCACCGTGACCCATCGCATCTGGTCAATACCATGCAATCTCTTCGTCGACGAAACATGATTTCTCACGAAGTCAGTTTGATTCGAGATATCCGTGAGCGAGAGTTCAAGATTTTCACCGATACTGGTCGTGTCTGCCGTCCATTGTTTGTGGTTGACAATGACCCGAAGAGCGAGAACGCTGGATCTTTGATTCTCAACAAGGAGCACATTCATAAGCTGGAACAGGACAAGGACCTGCCTCCTGATATGGACGTGGAAGAGCGCCGGGAGCGCTACTTCGGATGGGAGGGACTGGTCCGGTCCGGTGCAGTTGAATACGTGGACGCGGAAGAAGAAGAGACCATTATGATTGTCATGACGCCTGAAGATTTGGAGATCTCCAAGCAGCTCCAGGCTGGCTATGCACTGCCCGAGGACGAGACCAGTGACCCGAACAAGCGAGT
>CBS217_28TPenicillium_chrzaszczii
G-AGTGAGGGCCCCTCGGGGTCCAACCTCCCACCCGTG-TTTA-ACGAACCT-TGTTGCTTCGGCGGGCCCGCCTCA---CGGCCGCCGGGGGG----CATC-CGCCCCCGGGCCCGCGCCCGCCGAAG-CCACC--TGTGAACGCTGTCTGAAGT-ATGCAGTCTGAGA-CAAT-TATTAAATTAATTAAAACTTTCAACAACGGATCTCTTGGTTCCGGCATCGATGAAGAACGCAGCGAAATGCGATAACTAATGTGAATTGCAGAATTCAGTGAATCATCGAGTCTTTGAACGCACATTGCGCCCTCTGGTATTCCGGAGGGCATGCCTGTCCGAGCGTCATTGCTGCCCTCCAGCCCGGCTGGTGTGTTGGGCCCCGCCCCCCT----TCCC-GGGGGGGCGGGCCCGAAAGGCAGCGGCGGCACCGCGTCCGGTCCTCGAGCGTATGGGGCTTTGTCACCCGCTCTTGTAGGCCCGGCCGGCGCCAGCCGACCCCCTCAA-TCT--ATTTTTTCAGGTTGACCTCGGATCAGGTAGGGATACCCGCTGAACTTAATGGTACGTGCTG-CAAAACCTGAATCGTCAATTGTTGGGTAATCGAAGCAATATACTAACCAATTTCACAGGCAAACCATTGCTGGCGAGCATGGCCTTGACGGCGATGGACAGTGAGT--------TCTTTC--GACAACCT--------TATGGATTTTCGA-----GAATGGCGGTCTGATA-TTTTTGGGCAGGTACAACGGTACTTCCGACCTCCAGCTGGAGCGCATGAACGTCTACTTCACCCACGTAAGTGATCTCGGC---ATCAATTATACC--CA-CGATCTT-CATGCTGACTGC----TTTTTT---CTTTCCTTTTTGATAGGCTTCCGGTGACAAGTATGTTCCCCGTGCCGTTCTGGTCGATCTGGAGCCTGGTACCATGGACGCTGTCCGTGCCGGTCCCTTCGGCAAGCTCTTCCGTCCCGACAACTTCGTCTTCGGCCAGTCTGGTGCTGACGGG---TTATCTTGTGATCG--ACAGGACAAGGATGGCGATGGTAAGTGCGGCCT-ATGCTGA--ACA-CCTCG---TGTCCTTTTCACGGGCGGCGTTTCCTTCGCGATTGGATTCCATCAACTTATCGTTGAACCCTGCTAAAA---ACTATTTGCGATCTGTAGGAGAAATCACCACCAAGGAGCTTGGCACCGTCATGCGCTCCCTCGGCCAGAACCCCTCCGAGTCTGAGCTGCAGGATATGATCAACGAGGTCGATGCCGATAACAACGGTACCATCGATTTCCCCGGTACG-CT--TCCCCCCTTCTCCCCAATCCCGTTATCTAC------------TCCTCCTCTCC----------TCTCGTCTCCTCCGCC---CGTCACA-A------AAAGATCAATATTGACATG-CG-----CCCACAGAGTTCCTGACCATGATGGCCCGTAAGATGAAGGACACCGACTCCGAGGAGGAGATCCGTGAGGCCTTCAAGGTCTTTGACCGTGATAACAACGGTTTCATCTCCGCCGCTGAGCTGCGCAGCGCTGCGTTGAGACCAACCGTGAGATCTACTTGAACATTGGTCTCAAGGCTGCCACCTTGACAGGTGGTCTGAAGTATGCCCTTGCCACTGGTAACTGGGGTGAACAAAAGAAGGCAGCTAGCGCCAAGGCCGGTGTGTCCCAGGTGCTGAGTCGTTACACATTCGCTTCTTCGCTCTCGCATTTGCGCCGTACCAACACACCTATTGGTCGTGATGGTAAGATTGCCAAACCGCGCCAGCTTCACAACACCCACTGGGGCTTGGTGTGTCCCGCAGAAACACCCGAGGGACAGGCTTGTGGTCTTGTCAAGAATTTGGCACTTATGTGCTATATCACTGTTGGTACTCCTAGTGAGCCCATCATTGACTTCATGATTCAGCGAAATATGGAAGTTTTAGAAGAGTTCGAGCCCCAAGTGACACCGAATGCCACAAAGGTCTTCGTCAACGGTGTCTGGGTTGGTATCCACCGTGACCCATCGCATCTGGTCAACACCATGCAATCTCTTCGTCGACGAAACATGATTTCTCACGAAGTCAGTTTGATTCGGGATATCCGTGAGCGAGAGTTTAAGATTTTCACCGATACTGGTCGTGTCTGCCGTCCATTGTTTGTGGTTGACAATGACCCGAAGAGCGAGAACGCTGGATCTTTGATTCTCAACAAGGAGCACATTCATAAGCTGGAACAGGACAAGGACCTGCCCCCTGATATGGACGTGGAAGAACGCCGGGAGCGTTACTTCGGATGGGAGGGTCTGGTCCGGTCCGGTGCAGTTGAATACGTGGACGCGGAAGAAGAAGAGACCATTATGATTGTGATGACGCCTGAAGATTTGGAGATTTCCAAGCAGCTCCAGGCTGGCTATGCACTGCCCGAAGACGAGACCAGTGACCCGAACAAGCGAGT
>CBS220_28TPenicillium_miczynskii
G-AGTGAGGGCCCCTCGGGGTCCAACCTCCCACCCGTG-TTTA-ACGAACCT-TGTTGCTTTGGCGGGCCCGCCTCA---CGGCCGCCGGGGGG----CATC-TGCCCCCGGGCCCGCGCCCGCCGAAG-CCACC--TGTGAACTCTGTCTGAAGT-ATGCAGTCTGAGA-CAAT-TATTAAATTAATTAAAACTTTCAACAACGGATCTCTTGGTTCCGGCATCGATGAAGAACGCAGCGAAATGCGATAACTAATGTGAATTGCAGAATTCAGTGAATCATCGAGTCTTTGAACGCACATTGCGCCCTCTGGTATTCCGGAGGGCATGCCTGTCCGAGCGTCATTGCTGCCCTCCAGCCCGGCTGGTGTGTTGGGCCCCGCCCCCCT----TCCC-GGGGGGGCGGGCCCGAAAGGCAGCGGCGGCACCGCGTCCGGTCCTCGAGCGTATGGGGCTTTGTCACCCGCTCTTGTAGGCCCGGCCGGCGCCAGCCGACCCCCTCAA-TCT--ATTTTTTCAGGTTGACCTCGGATCAGGTAGGGATACCCGCTGAACTTAATGGTACGTGCTG-CAAAACCTGAATCATCAATTGTTGGGTACTCGAAGCAATATACTAACCAA-TTCACAGGCAAACCATTGCTGGTGAGCACGGTCTTGACGGCGATGGACAGTGAGT--------TCTTTC--GACAACCT--------T-TTGATTTT-GA-----GAATGGCGGTCTGATA-TTTTTGGGCAGGTACAACGGTACTTCCGACCTCCAGCTGGAGCGCATGAACGTCTACTTCACCCACGTAAGTGATCTCGAC---ATCAATCATACT--TA-CGATCTT-CATTCTGACTGC----TTTTTT---CTTTCCTTTCCAATAGGCTTCCGGTGACAAGTATGTTCCCCGTGCCGTTCTGGTCGATCTGGAGCCCGGTACCATGGACGCTGTCCGTGCCGGTCCCTTCGGCAAGCTCTTCCGTCCCGACAACTTCGTCTTCGGTCAGTCTGGTGCTGACGGG---TTATCTTGTGATCG--ACAGGACAAGGATGGCGATGGTAAGTGCGGCCC-ATGCTGA--ACA-TCCCG---TGTCCTTTTCACGGGCGGCGTTTCTCTCGCGATTGGGTTTTATCAAATTATCGTTGAACCCGGCTAAAA----CAAATTGCGATCTGTAGGAGAAATCACCACCAAGGAGCTTGGCACCGTCATGCGCTCCCTCGGCCAGAACCCCTCCGAGTCTGAGCTGCAGGATATGATCAACGAGGTCGACGCCGATAACAACGGTACCATCGATTTCCCCGGTACG-CT--CCCC-----------AACTCTGTTATTTAT-----TCCTCTCCTCTCCTCTCC----------TCTCCTCTCCTCCGAC---CGTCACA-A------AAACTTCAATATTGACATG-CG-----CCCACAGAGTTCCTGACCATGATGGCTCGTAAGATGAAGGACACCGACTCCGAGGAGGAGATCCGTGAAGCCTTCAAGGTCTTTGACCGTGATAACAACGGTTTCATCTCCGCCGCTGAGCTGCGCAGCGCTGCGTTGAGACCAACCGTGAGATCTACTTGAACATTGGTCTCAAGGCTGCCACCTTGACAGGTGGTCTGAAGTATGCCCTTGCCACTGGTAACTGGGGTGAACAAAAGAAGGCAGCTAGCGCCAAGGCGGGTGTGTCCCAGGTGCTGAGTCGTTACACATTCGCTTCTTCGCTTTCGCATTTGCGCCGTACCAACACGCCTATTGGTCGTGATGGTAAGATTGCCAAACCGCGTCAGCTTCACAACACCCACTGGGGCTTGGTGTGTCCCGCAGAAACGCCCGAGGGACAGGCTTGTGGTCTTGTCAAGAATTTGGCACTTATGTGCTATATCACTGTTGGTACTCCTAGTGAGCCCATCATTGACTTTATGATTCAGCGAAATATGGAAGTTTTAGAAGAGTTCGAGCCCCAAGTGACACCGAATGCCACGAAGGTCTTCGTCAACGGTGTCTGGGTTGGTATCCACCGTGACCCATCGCATCTGGTCAACACCATGCAATCTCTCCGTCGGCGAAACATGATTTCTCACGAAGTCAGTTTGATTCGGGATATCCGTGAGCGAGAGTTCAAGATCTTCACTGATACTGGTCGTGTCTGCCGTCCATTGTTTGTGGTTGACAATGACCCGAAGAGCGAGAACGCTGGATCTCTGATTCTCAACAAGGAGCACATTCATAAGCTGGAACAGGACAAGGACCTGCCCCCTGATATGGACGTAGAAGAGCGCCGGGAGCGCTACTTCGGATGGGAGGGTCTGGTCCGGTCCGGCGCAGTCGAATACGTGGACGCGGAAGAGGAAGAAACCATTATGATTGTGATGACCCCTGAAGATTTGGAGATTTCCAAGCAGCTCCAGGCTGGCTATGCACTGCCCGAGGACGAGACTAATGACCCGAACAAGCGAGT
>CBS230_28TPenicillium_waksmanii
G-AGTGAGGGCCCCTCGGGGTCCAACCTCCCACCCGTG-TTTA-ACGAACCT-TGTTGCTTCGGCGGGCCCGCCTCA---CGGCCGCCGGGGGG----CATC-CGCCCCCGGGCCCGCGCCCGCCGAAG-CCACC--TGTGAACGCTGTCTGAAGT-ATGCAGTCTGAGA-CAAT-TATTAAATTAATTAAAACTTTCAACAACGGATCTCTTGGTTCCGGCATCGATGAAGAACGCAGCGAAATGCGATAACTAATGTGAATTGCAGAATTCAGTGAATCATCGAGTCTTTGAACGCACATTGCGCCCTCTGGTATTCCGGAGGGCATGCCTGTCCGAGCGTCATTGCTGCCCTCCAGCCCGGCTGGTGTGTTGGGCCCCGCCCCCCT----TCCC-GGGGGGGCGGGCCCGAAAGGCAGCGGCGGCACCGCGTCCGGTCCTCGAGCGTATGGGGCTTTGTCACCCGCTCTTGTAGGCCCGGCCGGCGTCAGCCGACCCCCTCAA-TCT--ATTTTTTCAGGTTGACCTCGGATCAGGTAGGGATACCCGCTGAACTTAATGGTACGTGCTG-CAAAACCTGAATCGTCAATTGTTGAGTAATCGAAGCAATATACTAACCAATTTCACAGGCAAACCATTGCTGGCGAGCATGGCCTTGACGGCGATGGACAGTGAGT--------TCTTTC--GACAACCT--------T-TGGATTTTCGA-----GAATGGCGGTCTGATA-TTTTTGGGCAGGTACAACGGTACTTCCGACCTCCAGCTGGAGCGCATGAACGTCTACTTCACCCACGTAAGTGATCTCGAC---AACAATTATACC--CA-CGATATT-CATTCTGACTGC----TTTTTT---CTTTCCTTTTTGATAGGCTTCCGGTGACAAGTATGTTCCCCGTGCCGTTCTGGTCGATCTGGAGCCCGGTACCATGGACGCTGTCCGTGCCGGTCCCTTCGGCAAGCTCTTCCGTCCCGACAACTTCGTCTTCGGCCAGTCTGGTGCTGACGGG---TTATCTTGTGATCG--ACAGGACAAGGATGGCGATGGTAAGTGCGGCCT-ATGCTGA--ACA-CCTCA---TGTCCTTTTCACGGGCGGCGTTTCCTTCGCGATTGGATTCCATCAACTTACCGTTGAACCCTGCTAAAA---ACTATTTGCGATCTGTAGGAGAAATCACCACCAAGGAGCTTGGCACCGTCATGCGCTCCCTCGGCCAGAACCCCTCCGAGTCTGAGCTGCAGGATATGATCAACGAGGTCGATGCCGATAACAACGGTACCATCGATTTCCCCGGTACG-CT--TCCCCCCTTCTCCCCAATCCCATTATCTAC------------TCCTCCTCTCC----------TCTCGTCTCCTCCGCC---CGTCACA-A------AAAGACTAATATTGACATG-CG-----CCCACAGAGTTCCTGACCATGATGGCCCGTAAGATGAAGGACACCGACTCCGAGGAGGAGATCCGTGAGGCCTTCAAGGTCTTTGACCGTGATAACAACGGTTTCATCTCCGCCGCTGAGCTGCGCAGCGCTGCGTTGAGACCAACCGTGAGATCTACTTGAACATTGGTCTCAAGGCTGCCACCTTGACAGGTGGTCTGAAGTATGCCCTTGCCACTGGTAACTGGGGTGAACAAAAGAAGGCAGCTAGCGCCAAGGCCGGTGTGTCCCAGGTGCTGAGTCGTTACACATTCGCTTCTTCGCTCTCGCATTTGCGCCGTACCAATACACCTATTGGTCGTGATGGTAAGATTGCCAAACCGCGCCAGCTTCACAACACCCACTGGGGCTTGGTGTGTCCCGCAGAAACACCCGAGGGACAGGCTTGTGGTCTTGTCAAGAATTTGGCACTTATGTGCTATATCACTGTTGGTACTCCTAGTGAGCCCATCATTGACTTCATGATTCAGCGAAATATGGAAGTTTTAGAAGAGTTCGAGCCCCAAGTGACACCGAATGCCACAAAGGTCTTCGTCAACGGTGTTTGGGTTGGTATCCACCGTGACCCATCGCATCTGGTCAACACCATGCAATCTCTTCGTCGACGAAACATGATTTCTCACGAAGTCAGTTTGATTCGGGATATCCGCGAGCGAGAGTTCAAGATTTTCACCGATACTGGTCGTGTGTGCCGTCCATTGTTTGTGGTTGACAATGACCCGAAGAGCGAGAACGCTGGATCGTTGATTCTCAACAAGGAGCACATTAATAAGCTGGAACAGGACAAGGACCTACCCCCTGATATGGACGTGGAAGAGCGCCGGGAGCGCTACTTCGGATGGGAGGGTCTGGTCCGGTCCGGTGCAGTTGAATACGTGGACGCGGAAGAAGAAGAGACCATTATGATTGTCATGACGCCTGAAGATTTGGAGATTTCCAAGCAGCTCCAGGCTGGCTATGCACTGCCCGTGGACGAGACCAGTGACCCGAACAAGCGAGT
>CBS231_28TPenicillium_westlingii
G-AGTGAGGGCCCCTCGGGGTCCAACCTCCCACCCGTG-TTTA-ACGAACCT-TGTTGCTTCGGCGGGCCCGCCTCA---CGGCCGCCGGGGGG----CATT-TGCCCCCGGGCCCGCGCCCGCCGAAG-CCACC--TGTGAACGCTGTCTGAAGT-ATGCAGTCTGAGA-CAAT-TATTAAATTAATTAAAACTTTCAACAACGGATCTCTTGGTTCCGGCATCGATGAAGAACGCAGCGAAATGCGATAACTAATGTGAATTGCAGAATTCAGTGAATCATCGAGTCTTTGAACGCACATTGCGCCCTCTGGTATTCCGGAGGGCATGCCTGTCCGAGCGTCATTGCTGCCCTCCAGCCCGGCTGGTGTGTTGGGCCCCGCCCCCCT----TCCCGGGGGGGGCGGGCCCGAAAGGCAGCGGCGGCACCGCGTCCGGTCCTCGAGCGTATGGGGCTTTGTCACCCGCTCTTGTAGGCCCGGCCGGCGCCAGCCGACCCCCTCAA-TCT--ATTTTTTCAGGTTGACCTCGGATCAGGTAGGGATACCCGCTGAACTTAATGGTACGTGCTG-CAAAACCTGAATCATCAATTGTTGGGTACTCGAAGCAATATACTAACTAATTTCACAGGCAAACCATTGCTGGCGAGCACGGCCTTGACGGCGATGGACAGTGAGT--------TCTTTC--GACAAACT--------A-TGGATTTTCGA-----GAATGGCGGTCTGATA-TTTTTGGGCAGGTACAACGGTACTTCCGACCTCCAGCTGGAGCGCATGAACGTCTACTTCACCCACGTAAGTGATCTCGAC---ATCAATTATACC--CACCGATCTT-TATTCTGATTGC----TTTTTT---CTTTCCTTTTTGATAGGCTTCCGGTGACAAGTATGTTCCCCGTGCCGTTCTGGTCGATCTGGAGCCCGGTACCATGGACGCTGTCCGTGCCGGTCCCTTCGGCAAGCTCTTCCGTCCCGACAACTTCGTCTTCGGCCAGTCTGGTGCTGACGAG---TTATCTTGTGATCG--ACAGGACAAGGATGGCGATGGTAAGTGCGGCCT-ATGCTGA--ACA-CCTTG---TGTCCTTTTCGCGGGCGGCGTTTCCTTCGCGATTGGATTCCATCAACTTATCGTTGAACCCTGCTAAAA---GCTATTTGCGATCTGTAGGAGAAATTACCACCAAGGAGCTTGGCACCGTCATGCGCTCCCTCGGCCAGAACCCCTCCGAGTCTGAGCTGCAGGATATGATCAACGAGGTCGATGCCGATAACAACGGTACCATCGATTTCCCCGGTACG-CT--CCCCC------TCCCGATTCCGTTATCTAC------------TCTTCCTCTCT----------TCTCGTCTCCTCCGCC---CGTCAAA-A------CAAGATGAATATTGACATG-CG-----CCCACAGAGTTCCTGACCATGATGGCCCGTAAGATGAAGGATACCGACTCCGAGGAGGAGATCCGTGAGGCCTTCAAGGTCTTTGACCGTGATAACAACGGTTTCATCTCCGCCGCTGAGCTGCGCAGCGCTGCGTTGAGACCAACCGTGAGATCTACTTGAACATTGGTCTCAAGGCTGCCACCTTGACAGGTGGTCTGAAGTATGCCCTTGCCACTGGTAACTGGGGTGAACAAAAGAAGGCAGCTAGCGCCAAGGCTGGTGTGTCCCAGGTGCTGAGTCGTTACACATTCGCTTCTTCGCTCTCGCATTTGCGCCGTACCAACACACCTATTGGTCGTGATGGTAAGATTGCTAAACCACGCCAGCTTCACAACACTCACTGGGGCTTGGTGTGTCCCGCAGAAACACCCGAGGGACAGGCTTGTGGTCTTGTCAAGAATTTGGCACTTATGTGCTATATCACTGTTGGTACTCCTAGTGAGCCCATCATTGACTTCATGATTCAGCGAAATATGGAAGTTTTAGAAGAGTTTGAGCCCCAAGTGACACCGAATGCCACGAAGGTCTTCGTTAACGGTGTCTGGGTTGGTATCCACCGTGACCCATCGCATCTGGTCAACACCATGCAATCTCTTCGTCGACGAAACATGATTTCTCACGAAGTCAGTTTGATTCGGGATATCCGTGAGCGAGAGTTCAAGATTTTCACCGATACTGGTCGTGTCTGCCGTCCATTGTTTGTCGTTGACAATGACCCGAAGAGCGAGAACGCTGGATCTTTGATTCTCAACAAGGAGCACATTCACAAGCTGGAACAGGACAAGGACCTGCCCCCTGATATGGACGTGGAAGAGCGCCGGGAGCGCTACTTCGGATGGGAGGGTCTTGTCCGATCCGGTGCAGTTGAATACGTAGACGCGGAAGAAGAAGAGACCATTATGATTGTGATGACGCCTGAAGATTTGGAGATTTCCAAGCAGCTCCAGGCTGGCTATGCACTGCCCGAGGACGAGACCAGTGACCCGAACAAGCGAGT
>CBS253_31TPenicillium_manginii
G-AGTGAGGGCCCCTCGGGGTCCAACCTCCCACCCGTG-TTTA-ACGAACCG-TGTTGCTTCGGCGGGCCCGCCTCA---CGGCCGCCGGGGGG----CATC-CGCCCCCGGGCCCGCGCCCGCCGAAG-CCCCC--TGTGAACGCTGTCTGAAGT-ATGCAGTCTGAGA-CAAT-TATTCAATTAATTAAAACTTTCAACAACGGATCTCTTGGTTCCGGCATCGATGAAGAACGCAGCGAAATGCGATAACTAATGTGAATTGCAGAATTCAGTGAATCATCGAGTCTTTGAACGCACATTGCGCCCTCTGGTATTCCGGAGGGCATGCCTGTCCGAGCGTCATTGCTGCCCTCCAGCCCGGCTGGTGTGTTGGGCCCCGCCCCCCT----TCCC-GGGGGGGCGGGCCCGAAAGGCAGCGGCGGCACCGCGTCCGGTCCTCGAGCGTATGGGGCTTTGTCACCCGCTCTTGCAGGCCCGGCCGGCGCCAGCCGACCCCCTCAA-TCT--ATTTTTTCAGGTTGACCTCGGATCAGGTAGGGATACCCGCTGAACTTAATGGTACGTGCTG-CAAAACTTGAATCATCAATTGTTGGGCACTCGAAGCAATATACTAACCAATTTTACAGGCAAACCATTGCCGGTGAGCACGGCCTTGATGGCGATGGACAGTGAGT--------TCTTTA--GACAACCT--------T-TTGATTTTCGA-----GAATGGCGGTCTGATA-TTTTTGGGCAGGTACAACGGTACTTCCGACCTCCAGCTGGAGCGCATGAACGTCTACTTCACCGAAGTAAGAGATCTCGAC---ATCAATTCTACT--GA-CGATTCT-CATTCTGACTGG----TCCCTT---CTTTTCTCTTCAATAGGCTTCCGGTGACAAGTATGTTCCCCGTGCCGTTCTGGTCGATCTGGAGCCCGGTACCATGGACGCTGTCCGTGCCGGTCCTTTCGGCAAGCTCTTCCGCCCCGACAACTTCGTCTTCGGTCAGTCTGGTGCTGACGGG---TTATCTTGTGATCG--ACAGGACAAGGATGGCGATGGTAAGTACGGCCT-ATGCTGA--ACA-TCCCG---TGCCCTTTTCACGGGCGGCATTTCCCTTGCGCTTGTATTCTATCAAATAATCGTTGAACCCGGCTAAAA----CTATTTGCGATCTGTAGGAGAAATCACCACCAAGGAGCTTGGCACCGTCATGCGCTCCCTCGGTCAGAACCCCTCCGAGTCTGAGCTGCAGGATATGATCAACGAGGTCGATGCCGACAACAACGGTACCATTGATTTCCCCGGTACG-CT--CCCCC----------AATCCGTTTATCTAT------------TCCTCCGATTG----------TCTCCTCTCCTCCGAC---CGCCACA-A------AAATTTCAATATTGACATG-CG-----CCTACAGAGTTCCTCACCATGATGGCCCGTAAGATGAAGGACACCGACTCCGAGGAGGAGATCCGTGAGGCCTTCAAGGTCTTTGACCGCGATAACAACGGTTTCATCTCCGCCGCTGAGCTGCGCAGCGCTGCGTTGAGACCAACCGTGAGATCTACCTGAACATTGGTCTCAAGGCTGCCACCTTGACAGGTGGTCTGAAGTACGCCCTTGCCACTGGTAACTGGGGTGAACAAAAGAAGGCAGCTAGCGCCAAGGCCGGTGTGTCCCAGGTGCTGAGTCGTTACACATTCGCTTCTTCGCTTTCGCATTTGCGCCGTACCAACACGCCTATTGGTCGGGATGGTAAGATTGCCAAACCGCGTCAGCTTCACAACACCCACTGGGGCTTGGTGTGTCCCGCAGAAACACCCGAGGGACAGGCTTGTGGTCTTGTCAAGAATTTGGCACTCATGTGTTATATCACTGTTGGTACTCCTAGTGAGCCCATCATTGATTTCATGATTCAGCGAAATATGGAAGTTTTAGAAGAGTTCGAGCCCCAAGTGACACCGAATGCCACAAAGGTCTTCGTCAACGGTGTCTGGGTTGGTATCCACCGTGACCCATCGCACCTGGTCAACACCATGCAATCTCTTCGTCGACGAAACATGATTTCTCACGAAGTCAGTTTGATTCGGGATATCCGTGAGCGAGAGTTCAAGATCTTCACTGATACTGGTCGTGTCTGCCGTCCATTGTTTGTGGTTGACAATGATCCAAAGAGCGAGAATGCTGGATCCTTGATTCTCAACAAGGAGCACATTCATAAGCTGGAACAGGACAAGGACCTGCCCCCTGATATGGATGTGGAAGAGCGCCGGGAGCGCTACTTCGGATGGGAGGGTCTGGTCCGCTCCGGTGCGGTTGAATATGTGGACGCGGAGGAAGAAGAGACGATTATGATTGTGATGACGCCAGAAGATTTGGAGATTTCAAAGCAGCTCCAGGCCGGTTATGCACTGCCCGAGGACGAGACCAGCGACCCGAACAAGCGAGT
>CBS260_55TPenicillium_steckii
G-AGTGAGGG-CCCTCTGGGTCCAACCTCCCACCCGTG-TTGC-ACGAACCTGTGTTGCTTCGGCGGGCCCGCCGCC---AGGCCGCCGGGGGG----CATC-CGCCCCCGGGCCCGCGCCCGCCGAAGCCCCCC--TCTGAACGCTGTCTGAAGT--TGCAGTCTGAGACAACT-AGCTAAATTAGTTAAAACTTTCAACAACGGATCTCTTGGTTCCGGCATCGATGAAGAACGCAGCGAAATGCGATAACTAATGTGAATTGCAGAATTCAGTGAATCATCGAGTCTTTGAACGCACATTGCGCCCTCTGGTATTCCGGAGGGCATGCCTGTCCGAGCGTCATTGCTGCCCTCAAGCACGGCTTGTGTGTTGGGCCCCGTCCCCCCC--GCTCCGGGGGGGACGGGCCCGAAAGGCAGCGGCGGCACCGCGTCCGGTCCTCGAGCGTATGGGGCTTCGTCACCCGCTCTTGTAGGCCCGGCCGGCGCCAGCCGACCCCCAACCTTTTATTTTTTCTCAGGTTGACCTCGGATCAGGTAGGGATACCCGCTGAACTTAATGGTACGTGCTG-CAAATCCTGAATGATCAATTGTTGGATATAAAAGGCAATATGCTGACCAATTCTATAGGCAAACCATTGCTGGCGAGCACGGCCTTGATGGCGATGGCCAGTAAGT--------TCTTTC--GACAAAGAA-GCGT-TTGTGTTTTTTCGA-----GAATGGCGGTCTGATA-TTTTTGGGCAGCTACAACGGAACCTCTGACCTCCAGCTGGAGCGCATGAACGTTTACTTCACCCACGTAAGTGATACTGAC---CTCAATGGGATT--G--AAAACAT-TAT-CTAACGAT---TGTTTGT---TTGTTTTTTTGAATAGGCTTCCGGTGACAAGTATGTTCCCCGTGCCGTTCTGGTCGACTTGGAGCCCGGTACCATGGACGCTGTCCGTGCCGGTCCATTCGGCAAGCTTTTCCGCCCCGACAACTTCGTTTTCGGTCAGTCTGGTGCTGACGGA---ATCTCTTCTGATCG--ACAGGACAAGGATGGCGATGGTGAGTGTGGTCT-TTGCTGG--AAG-ACCCG---TGTCATTTTCACGGGCGGCGGTTCCCCTGCGATTGGGACCTACTCAATTCTTTTCGAACCCTGCTGAGA-----CAAATGTGATCAATAGGACAAATCACCACCAAGGAGCTCGGTACCGTCATGCGCTCCCTCGGCCAGAACCCCTCCGAGTCTGAGCTGCAGGACATGATTAACGAGGTTGACGCCGATAACAATGGCACCATTGATTTCCCCGGTACGAAT--TTCAA----------ACCCCCAATTTTCAC------------ATGCCGAA------------TACCCTTATGATCATGT----CATTGG-T------GAAAATAAATATTGACTCGCCG-----CCCACAGAGTTCCTGACCATGATGGCCCGTAAGATGAAGGACACTGATTCTGAGGAGGAGATCCGGGAGGCATTCAAGGTCTTTGACCGTGACAACAACGGTTTCATCTCCGCTGCCGAACTGCGCAGCGCTGCGTTGAGACCAACCGTGAGATTTACTTGAACATTGGTCTGAAGGCTGCCACTTTGACTAGTGGTCTTAAATATGCTCTTGCTACAGGTAACTGGGGTGAGCAAAAGAAGGCAGCCAGCGCCAAGGCCGGTGTTTCTCAAGTGCTGAGTCGCTATACATTTGCTTCTTCGTTATCTCACTTGCGTCGGACTAATACGCCCATTGGTCGTGATGGTAAGATTGCCAAACCTCGCCAGCTACATAATACCCACTGGGGTCTGGTTTGTCCAGCCGAAACACCTGAAGGACAGGCTTGTGGTCTCGTCAAGAACTTGGCACTCATGTGCTACATCACTGTCGGTACCCCAAGCGAGCCTATCATTGATTTCATGATCCAAAGAAACATGGAAGTTCTGGAAGAGTTCGAGCCCCAAGTCACACCAAATGCCACGAAGGTCTTCGTCAATGGTGTCTGGGTTGGTATCCACCGTGATCCATCGCATCTGGTGAACACTATGCAATCGCTGCGTCGACGCAACATGATTTCCCACGAAGTCAGCTTAATTCGTGATATCCGTGAGCGAGAGTTCAAGATCTTCACCGATACTGGACGTGTCTGCCGTCCATTGTTCGTCGTTGACAATGATCCTAAGAGCGAAAATGCCGGATCTTTGATTCTCAACAAGGAACATATTCACAAGCTTGAACAAGATAAGGACTTGCCACTTGATATGGATGTGGAAGAGCGCCGGGAGCGTTACTTCGGATGGGATGGTCTTGTTCGATCAGGTGCCGTTGAATACGTCGATGCTGAAGAAGAAGAGACAATTATGATTGTCATGACACCAGAAGATCTTGAGATCTCCAAACAGCTTCAGGCTGGCTATGCACTGCCCGAGGAGGAGACCAATGATCCAAACAAGCGAGT
>CBS266_29TPenicillium_roseopurpureum
G-AGTGAGGG-CCCTCTGGGTCCAACCTCCCACCCGTG-TTTA-ACGAACCT-TGTTGCTTCGGCGGGCCCGCCTCA---CGGCCGCCGGGGGG----CATC-CGCCCCCGGGCCCGCGCCCGCCGAAG-ACACC--TGTGAACACTGTCTGAAGT--TGCAGTCTGAGA-AACT-AGCTAAATTAGTTAAAACTTTCAACAACGGATCTCTTGGTTCCGGCATCGATGAAGAACGCAGCGAAATGCGATAAATAATGTGAATTGCAGAATTCAGTGAATCATCGAGTCTTTGAACGCACATTGCGCCCTCTGGTATTCCGGAGGGCATGCCTGTCCGAGCGTCATTGCTGCCCTCAAGCACGGCTTGTGTGTTGGGCCCCCGTCCCCCC---CACC-GGGGGGACGGGCCCGAAAGGCAGCGGCGGCACCGCGTCCGGTCCTCGAGCGTATGGGGCTCTGTCACCCGCTCTTGTAGGCCCGGCCGGCGCCAGCCGACCCCCCTCA-ATC-TATTTTTTCAGGTTGACCTCGGATCAGGTAGGGATACCCGCTGAACTTAATGGTACGTGTTG-CAGACCCTGAACCATCAATTGTTGGATATGCGAGGCATTATACTAACCAATTCAATAGGCAAACCATTGCTGGTGAGCACGGCCTTGACGGCGATGGCCAGTGAGT--------TCTTCC--CCCGACATG------CT-TCGACTTTCGA-----GAATGGCGGTCTGATA-TTTTTGGGCAGGTACAACGGTTCTTCCGACCTCCAGCTGGAGCGCATGAACGTCTACTTCACCCACGTAAGTGATACCGGC---CTCAATCATAAC--TC-GAACCAT-TTTTCTCATG-----TCCTTTT---CTTTTCTTTCAAATAGGCTTCCGGTGACAAGTATGTTCCCCGTGCCGTTCTGGTCGACCTGGAGCCCGGTACCATGGACGCTGTCCGTGCCGGTCCCTTCGGCAAGCTTTTCCGTCCCGACAACTTCGTCTTCGGTCAGTCTGGTGCTAACGGG---GCATCTTGTGATCG--ACAGGACAAGGATGGCGATGGTGAGTGCGGTCT-TCCAACA--ACA-ATCTG---TGACCATTTCACGGGCGGCGTTTTCCCTGCGACTGGAATCCATGCAACCATGTTTGAACCGTACTGAGA-----TATCTGTGATCAATAGGCCAGATCACCACCAAGGAGCTGGGTACCGTCATGCGCTCCCTGGGCCAGAACCCCTCCGAGTCCGAGCTGCAGGATATGATCAACGAGGTCGACGCCGACAACAACGGCACCATTGACTTCCCCGGTACG-AT--GCCAC---------A-----------CAAC---------------------------ATTCCATCCCATCCCATCATAT---GTCATAG-T------AAACATCCGTATTGACTTA-TA-----CCCACAGAGTTCTTGACCATGATGGCCCGCAAGATGAAGGACACCGACTCCGAGGAGGAGATCCGCGAGGCATTCAAGGTGTTTGATCGCGACAACAACGGCTTCATCTCCGCCGCCGAGCTGCGCAGCGCTGCGTTGAAACCAACCGTGAGATCTACCTTAACATTGGTCTCAAGGCTGCCACCTTGACTGGTGGTCTGAAGTATGCCCTTGCCACTGGTAACTGGGGTGAACAAAAGAAGGCGGCGAGCGCCAAGGCTGGTGTCTCGCAAGTGTTGAGTAGATACACATTCGCTTCTTCGCTGTCGCATTTGCGCCGGACCAACACGCCTATTGGTCGTGACGGCAAAATTGCCAAACCGCGTCAGCTTCACAACACCCACTGGGGCCTCGTATGTCCCGCAGAAACACCAGAAGGACAGGCTTGTGGTCTCGTCAAGAACTTGGCACTAATGTGCTACATCACTGTTGGTACTCCTAGCGAGCCCATCATCGACTTCATGATTCAGCGAAATATGGAAGTTCTGGAGGAGTTTGAGCCTCAAGTCACGCCAAATGCCACCAAGGTCTTTGTCAACGGTGTCTGGGTTGGTATCCACCGCGATCCGTCCCATCTGGTTAACACTATGCAATCCTTGCGTCGACGCAACATGATTTCCCACGAAGTCAGTTTGATTCGGGATATCCGTGAGCGAGAGTTCAAGATCTTCACCGATACTGGACGTGTCTGCCGGCCATTGTTCGTGGTTGACAATGACCCCAAGAGCGACAATGCTGGGTCCTTGATTTTAAACAAGGAGCATATTCACAAGCTTGAGCAGGACAAGGACCTGCCGCCTAATATGGATGTGGAGGAGCGCCGGGAGCGTTACTTCGGATGGGATGGCTTGGTCCGATCAGGAGCCGTTGAATACGTCGACGCGGAGGAAGAAGAGACTATTATGATTGTCATGACGCCCGAAGATTTGGAGATTTCCAAGCAGCTCCAGGCCGGTTATGCTCTGCCCGAG---GAGACTAGTGACCCGAACAAGCGAGT
>CBS276_75TPenicillium_pancosmium
G-AGTGAGGGCCCCTCGGGGTCCAACCTCCCACCCGTG-TTTA-ACGTACCT-TGTTGCTTCGGCGGGCCCGCCTCA---CGGCCGCCGGGGGG----CATC-CGCCCCCGGGCCCGCGCCCGCCGAAG-CCACC--TGTGAACGCTGTCTGAAGT-ATGCAGTCTGAGA-CAAT-TATTAAATTAATTAAAACTTTCAACAACGGATCTCTTGGTTCCGGCATCGATGAAGAACGCAGCGAAATGCGATAACTAATGTGAATTGCAGAATTCAGTGAATCATCGAGTCTTTGAACGCACATTGCGCCCTCTGGTATTCCGGAGGGCATGCCTGTCCGAGCGTCATTGCTGCCCTCCAGCCCGGCTGGTGTGTTGGGCCCCGCCCCCCT----TCCC-GGGGGGGCGGGCCCGAAAGGCAGCGGCGGCACCGCGTCCGGTCCTCGAGCGTATGGGGCTTTGTCACCCGCTCTTGCAGGCCCGGCCGGCGCCAGCCGACCCCCTCAA-TCT--ATTTTTTCAGGTTGACCTCGGATCAGGTAGGGATACCCGCTGAACTTAATGGTACGTGCTG-CAAAACCTGAATCATCAATTGTTGAGTACTCGAAGTGATATACTAACCAATTTCACAGGCAAACCATTGCTGGCGAGCACGGCCTTGACGGCGATGGACAGTGAGT--------TCTTTC--GACAACCT--------T-TAGATTTTCGA-----GAATGGCGGTCTGATA-TTTTTGGGCAGGTACAACGGTACTTCCGACCTCCAGCTGGAGCGCATGAACGTCTACTTCACCCACGTAAGTGATATCGAC---ATCAATTATACC--CA-CGACCTT-CATTCTGACTGC----TTTTTT-TCCTTTCCTTTTTGATAGGCTTCCGGTGACAAGTATGTTCCCCGTGCCGTTCTGGTCGATCTGGAGCCCGGTACCATGGACGCTGTCCGTGCCGGTCCCTTCGGCAAGCTCTTCCGTCCCGATAACTTCGTCTTCGGCCAGTCTGGTGCTGACGAG---TTATCTTGTGATCG--ACAGGACAAGGATGGCGATGGTAAGTGCGGCCT-ATGCTGA--ACA-CTTCG---TGTCATTTTCACGGGCGGCATTTTCTTCGCGATTGGATTCCATCAACCGATCGTTGAACCCTGCTAAAA---ACTATTTGCGATCTGTAGGAGAAATCACCACCAAGGAGCTTGGCACCGTCATGCGCTCCCTCGGCCAGAACCCCTCCGAGTCTGAGCTGCAGGATATGATCAACGAGGTCGATGCCGATAACAACGGTACCATCGATTTCCCCGGTACG-CT--CCCCC------TCCCACTTCCGTTATTCAT------------TCCTCTTCTCT----------TCTCGTCTCCTCCGCC---CGTCAAA-T------CAACATCAATATTGACATG-CG-----CCCACAGAGTTCCTGACCATGATGGCCCGTAAGATGAAGGACACCGACTCCGAGGAGGAGATCCGTGAGGCCTTCAAGGTCTTCGACCGTGATAACAACGGTTTCATCTCCGCCGCTGAGCTGCGCAGCGCTGCGTTGAGACCAACCGTGAGATCTACTTGAACATTGGTCTCAAGGCTGCTACCTTGACAGGTGGTCTGAAGTATGCCCTTGCCACTGGTAACTGGGGTGAACAAAAGAAGGCAGCTAGCGCCAAGGCTGGTGTGTCCCAGGTGCTGAGTCGTTACACATTTGCTTCTTCGCTCTCGCATTTGCGCCGTACCAACACGCCTATTGGTCGTGATGGTAAGATTGCTAAACCACGCCAGCTTCACAACACCCACTGGGGCTTGGTGTGTCCCGCAGAAACACCCGAGGGACAGGCTTGTGGTCTTGTCAAGAATTTGGCACTTATGTGCTATATCACTGTTGGTACTCCTAGTGAGCCCATCATTGATTTCATGATTCAGCGAAATATGGAAGTTTTAGAAGAGTTCGAGCCCCAAGTGACACCGAATGCCACGAAGGTCTTCGTCAACGGTGTCTGGGTTGGTATCCACCGTGATCCATCGCATCTGGTCAACACCATGCAATCTCTTCGTCGACGAAACATGATTTCTCACGAAGTCAGTTTGATTCGGGATATCCGTGAGCGAGAGTTCAAGATTTTCACCGATACCGGTCGTGTCTGCCGTCCATTGTTCGTCGTTGACAATGACCCGAAGAGCGAGAACGCTGGATCTTTGATTCTCAACAAGGAGCACATTCACAAGCTGGAACAGGACAAGGACCTGCCACCTGATATGGACGTGGAAGAGCGCCGGGAGCGCTACTTCGGATGGGAGGGTCTGGTCCGATCCGGTGCGGTTGAATACGTGGACGCGGAAGAAGAGGAGACCATTATGATTGTCATGACGCCTGAAGATTTGGAGATTTCCAAGCAGCTCCAGGCTGGCTATGCACTGCCCGAGGACGAGACCAGTGACCCGAACAAGCGAGT
>CBS281_36TPenicillium_sumatraense
G-AGTGAGGGCCCCTCGGGGTCCAACCTCCCACCCGTG-TTTA-ACGAACCCTTGTTGCTTCGGCGGGCCCGCCTCA---CGGCCGCCGGGGGG----CTCC-TGCCCCCGGGCCCGCGCCCGCCGAAG-CCCCC--CCTGAACGCTGTCTGAAGT--TGCAGTCTGAGA-AACT-AGCTAAATTAGTTAAAACTTTCAACAACGGATCTCTTGGTTCCGGCATCGATGAAGAACGCAGCGAAATGCGATAACTAATGTGAATTGCAGAATTCAGTGAATCATCGAGTCTTTGAACGCACATTGCGCCCTCTGGTATTCCGGAGGGCATGCCTGTCCGAGCGTCATTGCTGCCCTCAAGCACGGCTTGTGTGTTGGGCCCCCGTCCCCCCCTCTGCC-GGGGGGACGGGCCCGAAAGGCAGCGGCGGCACCGCGTCCGGTCCTCGAGCGTATGGGGCTTCGTCACCCGCTCTTGTAGGCCCGGCCGGCGCCAGCCGACCCCAACCC-TAA-ATTTTTTTCAGGTTGACCTCGGATCAGGTAGGGATACCCGCTGAACTTAATGGTACGTGCTG-CAATTCCAACCCAATCAATTGTTGGATGCATGGAGCAATAAACTAATCAATTCAACAGGCAAACCATTGCTGGCGAGCACGGCCTTGATGGCGATGGACAGTGAGT--------TATTTC--GACCAGGT--------T-TTGATTTTCGA-----GAATGGCGGTCTGATA-TTTTTGGGCAGCTACAACGGTACCTCTGACCTCCAGCTGGAGCGCATGAACGTTTACTTCACCCACGTAAGCGACAACAAC---CTCATCAATA----GA-AAGTCTT-CATTCTAACGGCT--TGTTTTT---CTGTTTTTTTCAATAGGCTTCCGGTGACAAGTATGTTCCCCGTGCCGTTCTGGTTGATCTGGAGCCCGGTACCATGGACGCTGTCCGTGCCGGTCCCTTCGGCAAGCTCTTCCGCCCCGACAACTTCGTCTTCGGCCAGTCTGGTGCTGACGGGGGGTTATCTTGTGATCG--ACAGGACAAGGATGGTGATGGTGAGTTCTGTCG-TTTGTGA--ACG-ACCCG---TGTCCTTTCTACGGGCGGTGTTTCTCTTGCGATTCGTTTCCATCAAAATTCGCTCGAAATATACTGATT-----GATCGATGATAAATAGGACAAATCACTACCAAGGAGCTCGGCACTGTCATGCGCTCCCTCGGCCAGAACCCCTCCGAGTCCGAGCTGCAGGACATGATCAATGAGGTCGATGCCGATAACAATGGCACCATTGATTTCCCCGGTACG-AA--TCCCA---------GAGTCCATATTCCTAT------------GACTCCCTCTCTCCTACATTATGCCCTATCGTCGCATCTCGATACGA-A------AGAAATAAATATTGACATG-CG-----CCCACAGAGTTCCTGACCATGATGGCTCGTAAGATGAAGGATACCGACTCCGAGGAGGAGATCCGCGAGGCTTTCAAGGTGTTTGATCGCGATAACAACGGATTCATCTCCGCCGCTGAGCTGCGCAACGCTGTGTTGAGACCAACCGCGAGATCTACTTGAACATTGGTCTCAAGGCCGCTACCTTGACCGGTGGTTTGAAGTATGCCCTTGCTACAGGTAACTGGGGTGAACAGAAGAAGGCAGCCAGCGCTAAGGCCGGTGTGTCTCAAGTGTTGAGTCGTTATACATTCGCTTCTTCGTTGTCGCATTTGCGCCGTACCAACACGCCTATTGGTCGTGATGGTAAGATTGCCAAACCGCGTCAACTTCATAATACCCACTGGGGTCTCGTGTGTCCCGCAGAAACACCCGAAGGACAGGCTTGTGGTCTTGTCAAGAACTTGGCACTTATGTGCTATATCACTGTTGGTACTCCTAGTGAGCCAATCATCGATTTCATGATTCAGCGAAATATGGAAGTCCTCGAAGAGTTTGAACCTCAAGTCACGCCGAATGCCACAAAGGTCTTCGTTAATGGTGTCTGGGTTGGTATCCACCGTGATCCTTCTCACCTGGTTAACACTATGCAATCCCTGCGTCGACGCAATATGATTTCTCACGAAGTCAGTTTGATTCGGGATATTCGTGAGCGAGAGTTCAAGATTTTCACCGATACCGGCCGTGTCTGCCGCCCCTTGTTCGTTGTCGACAATGACCCCAAGAGCGAAAATGCTGGATCTTTGATTCTGAATAAGGAGCACATTCACAAGTTGGAGCAGGATAAAGACTTGCCTCTGGATATGGATGTTGAAGAGCGACGAGAGCGCTACTTCGGATGGGATGGTTTGGTCCGATCAGGAGCTGTTGAATATGTCGACGCGGAAGAAGAAGAGACTATAATGATTGTGATGACGCCTGAAGATTTGGAGATTTCCAAGCAGCTCCAGGCCGGCTACGCATTGCCCGAGGAAGAGTCGAGTGACCCGAACAAGCGAGT
>CBS290_48TPenicillium_shearii
G-AGTGAGGG-CCCTCTGGGTCCAACCTCCCACCCGTG-TTTA-ACGAACCT-TGTTGCTTCGGCGGGCCCGCCTCA---CGGCCGCCGGGGGG----CATC-CGCCCCCGGGCCCGCGCCCGCCGAAG-ACACC--TGTGAACTCTGTCTGAAGT--TGCAGTCTGAGA-AACT-ATTTAAATTAGTTAAAACTTTCAACAACGGATCTCTTGGTTCCGGCATCGATGAAGAACGCAGCGAAATGCGATAAATAATGTGAATTGCAGAATTCAGTGAATCATCGAGTCTTTGAACGCACATTGCGCCCTCTGGTATTCCGGAGGGCATGCCTGTCCGAGCGTCATTGCTGCCCTCAAGCACGGCTTGTGTGTTGGGCCCCGTCCCCCCC--CTCCC-GGGGGGACGGGCCCGAAAGGCAGCGGCGGCACCGCGTCCGGTCCTCGAGCGTATGGGGCTTTGTCACCCGCTCTTGTAGGCCCGGCCGGCGCTTGCCGACCCCCTCAA-TCT---ATTTTTCAGGTTGACCTCGGATCAGGTAGGGATACCCGCTGAACTTAATGGTACGTGCTG-CAAACCTTGAACCATCAATGTTGGCATACACGAAATAATATACTAATCAATTAAACAGGCAAAACATTGCCGGTGAGCACGGCCTTGATGGCGATGGCCAGTGAGT--------TCCTCC--GACGAAGT--------T-TTGATTTTCGA-----GAATGGCGGTCTGATA-TTTTTGGGCAGCTACAACGGTACTTCCGACCTCCAGCTGGAGCGTATGAACGTCTACTTCACCCACGTAAGTGATACCTAC---TTCAATTCCACC--AG-CAATATT-CAT-CTAATGAGT--TGTTTCT---TCCTCCTTTTCAATAGGCTTCCGGTGACAAGTATGTTCCCCGTGCCGTTCTGGTCGATCTGGAGCCCGGTACCATGGACGCTGTCCGTGCCGGTCCCTTCGGCAAGCTTTTCCGTCCCGACAACTTCGTCTTCGGCCAGTCTGGTGCTGACGGA---ATATCTCGTGATCG--ACAGGACAAGGATGGCGATGGTAAGCGTGGTC--TTGCTGC--ACA-ACCCG---AGCCGTTTTCACGGGCGGCGTTTCCCTCGCAATTGAATCTCATTCAACGATATTCGAACACCACTGATA-----TCTCGATGATAAATAGGCCAGATCACCACCAAGGAGCTCGGTACTGTCATGCGCTCCCTCGGCCAGAACCCCTCCGAGTCCGAACTGCAGGATATGATCAACGAGGTCGATGCCGATAACAACGGCACCATTGATTTCCCCGGTACG-AT--CTCAT----------AATCACAATCCCATT------------TCGTGACC------------TTCCCCCCGCGTGGTAC-------------------AGGGCCAGTATTGACTCG-CA-----TCCGCAGAATTCCTGACCATGATGGCCCGTAAGATGAAGGACACCGACTCCGAGGAGGAGATTCGGGAGGCCTTCAAGGTGTTTGATCGCGACAACAACGGTTTCATTTCCGCCGCTGAGCTGCG---CGCTGCGTTGAGACGAACCGTGAGATCTACCTGAACATTGGTCTGAAGGCAGCCACCTTGACCGGTGGTCTGAAGTATGCCCTTGCTACCGGTAACTGGGGTGAACAAAAGAAGGCAGCTAGCGCTAAGGCCGGTGTGTCTCAAGTGCTGAGTCGTTACACATTCGCTTCTTCGCTTTCGCATTTGCGCCGTACCAACACGCCTATCGGTCGTGATGGTAAGATTGCTAAACCGCGTCAGCTTCACAACACCCACTGGGGCCTGGTGTGTCCTGCCGAAACACCTGAAGGACAGGCTTGTGGTCTGGTCAAGAACTTGGCGCTCATGTGTTATATTACGGTTGGTACCCCTAGTGAGCCAATTATCGACTTCATGATCCAGCGAAACATGGAAGTCTTGGAGGAGTTCGAGCCTCAAGTCACACCAAATGCCACGAAGGTGTTTGTCAACGGTGTATGGGTTGGTATACACCGCGACCCCTCGCATCTGGTTAACACTATGCAATCTCTTCGTCGACGCAATATGATCTCGCACGAAGTCAGTTTGATTCGAGATATCCGTGAGCGAGAGTTTAAAATTTTCACCGACACTGGACGTGTCTGCCGTCCATTGTTCGTTGTCGATAATGACCCTAAGAGTGACAATGCTGGGTCTCTGATCCTTAATAAGGAGCATATACATAAGCTCGAGCAAGACAAGGACCTGCCTCTTGACTTGGACGTGGAAGAGCGCCGGGAGCGTTACTTCGGATGGGAGGGTTTGGTCCGGTCAGGAGCAGTTGAATATGTTGACGCTGAAGAGGAAGAGACTATTATGATTGTGATGACGCCTGAAGACTTGGAGATTTCTAAGCAGCTCCAAGCAGGCTATGCACTGCCCGAGGAAGAGACCAATGACCCGAACAAGCGAGT
>CBS295_48THamigera_avellanea
G-AGTGCGGG-CCCTCCGGGTCCAACCTCCCACCCGTG-TTTA-TCGTACCT-TGTTGCTTCGGCGGGCCCGCCGTC---AGGCCGCCGGGGGG----CGTCTCGCCCCCGGGCCCGCGCCCGCCGAAG-ACACC--ATCGAACGCTGTCTGAAGG-TTGCCGTCTGAGTCGATT---ATTAAATCGTTAAAACTTTCAACAACGGATCTCTTGGTTCCGGCATCGATGAAGAACGCAGCGAAATGCGATAAGTAATGTGAATTGCAGAATTCAGTGAATCATCGAGTCTTTGAACGCACATTGCGCCCCCTGGTATTCCGGGGGGCATGCCTGTCCGAGCGTCATTGCTGCCCTCAAGCCCGGCTTGTGTGTTGGGTCGCCGTCCCCCC----------GGGGACGGGCCCGAAAGGCAGCGGCGGCACCGCGTCCGGTCCTCGAGCGTATGGGGCTTCGTCACCCGCT-TTGTAGGCCCGGCCGGCGCTTGCCGACAACCT----ATTTTTTTCATCCAGGTTGACCTCGGATCAGGTAGGGATACCCGCTGAACTTAATGGTACGTGAAACACCAATTTGAGACAAATTGGGTCGAAGAAAAAAGATCTTATACTGACAATCTTTATAGGCAGACCATCTCTGGCGAGCACGGTCTTGATGGCTCCGGTGTGTAAGT--------GCAACC--CACGCTTT--------C-GGTCCTGACAA-----CAATACAACCAGATCAATTCTAAAACAGTTACAATGGCACCTCCGACCTCCAGTTGGAGCGTATGAACGTTTACTTCAACGAGGTTCGTGAATTGAAC---ATT--------------TGGATCC-GACTACGACGTG----TCAAAT---GCTGATATATCATCAGGCCAGCGGTAACAAGTATGTCCCCCGTGCCGTCTTGGTCGATCTCGAGCCTGGCACCATGGACGCCGTCCGTGCCGGTCCTTTTGGCCAGCTCTTCCGCCCCGACAACTTCGTTTTCGGCCAGTCTGGTGCTAACAAG---GTATTTTTGGTTTGGAACAGGACAAGGATGGCGATGGTTAGTGGCATGT-TCTCAATT-----CACCG---GATCGTTAT-GCGACCGC---------TCCGACC---------------TTTCTCGACGGATACTGATCCCGGAATTTCCAACACGACAGGGCAAATCACCACCAAGGAGCTTGGCACCGTCATGCGCTCTCTGGGCCAAAACCCTTCCGAGTCTGAGCTTCAGGACATGATCAACGAGGTCGATGCCGACAACAACGGCACTATCGATTTCCCAGGTATG-CG--GACGC-------------------------------------------------------CTTGTTCTGAT----AGAA---ACGGCGA-T------GCGAACGGTGGTTGACT----------CCGATAGAATTCCTCACCATGATGGCTCGTAAGATGAAGGACACCGACTCTGAGGAGGAGATTCGGGAGGCTTTCAAGGTGTTCGACCGCGATAACAACGGCTTCATTTCCGCCGCAGAGTTGCGCAGAGATGCGTCGAGACTAACCGTGAGATCTATTTGAACATCGGCATCAAGGCCAGCACATTGACGGGTGGTCTCAAATATGCTCTAGCCACCGGTAACTGGGGAGAACAGAAAAAAGCGGCAAGCTCCAAGGCCGGTGTGTCTCAGGTGCTCAGTCGTTACACTTATGCTTCGACCCTTTCCCACCTGCGTCGTACCAACACGCCTATTGGTCGTGATGGAAAAATTGCCAAACCTCGTCAGCTTCACAACACCCACTGGGGCCTGGTTTGTCCTGCAGAAACTCCCGAGGGTCAAGCTTGTGGTTTGGTCAAGAACTTGGCACTCATGTGTTACATCACTGTCGGTACCCCTAGTGAGCCTATCATCGATTTCATGATCCAGCGTAACATGGAGGTGCTCGAGGAATTCGAACCCCAGGTCACACCTAATGCTACCAAGGTCTTCGTCAATGGTGTTTGGGTTGGAATTCACCGGGATCCTGCTCACTTGGTCAACACTATGAACTCACTGCGTCGCCGCAATATGATCTCCCACGAGGTCAGCTTGATCCGTGACATCCGTGATCGTGAATTCAAGATTTTCACCGACGCTGGCCGTGTGTGCCGACCGTTGTTCGTGATTGATAACGACCCAAAGAGTGAAAACTGCGGTTCGCTAGTCTTGAACAAGGAGCATATTCGCAAATTGGAAGCAGACAAGGAGTTGCCACCAGATCTGGATCCCGAAGAGCGCAGAGAGCGCTACTTCGGATGGGATGGCCTCGTGAAGTCGGGTGTTGTCGAATACGTCGATGCGGAAGAGGAAGAGACAATCATGATCGTCATGACACCTGAGGATCTTGAGATCTCGAAACAACTGCAGGCCGGCTACACTCTG---GAGGATGAAACCAACGACCCCAACAAGCGTGT
>CBS323_71TPenicillium_euglaucum
G-AGTGAGGGCCCCTCCGGGTCCAACCTCCCACCCGTG-TTTA-ACGTACCT-TGTTGCTTCGGCGGGCCCGCCTTA---CGGCCGCCGGGGGG----CACC-CGCCCCCGGGCCCGCGCCCGCCGAAG-ACACC--TGTGAACGCTGTCTGAAGT--TGCAGTCTGAGACAACT-AGCTAAATTAGTTAAAACTTTCAACAACGGATCTCTTGGTTCCGGCATCGATGAAGAACGCAGCGAAATGCGATAATTAATGTGAATTGCAGAATTCAGTGAATCATCGAGTCTTTGAACGCACATTGCGCCCTCTGGTATTCCGGAGGGCATGCCTGTCCGAGCGTCATTGCTGCCCTCAAGCACGGCTTGTGTGTTGGGCCACCGTCCCCCG---CCCG-CGGGGGACGGGCCCGAAAGGCAGCGGCGGCACCGCGTCCGGTCCTCGAGCGTATGGGGCTTCGTCACCCGCTCTTGCAGGCCCGGCCGGCGCCAGCCGACCCCCCTCA-ACCAAACTTCTCCAGGTTGACCTCGGATCAGGTAGGGATACCCGCTGAACTTAATGGTAAGTGCCAGCAGACCCCAACGGAGCAATTGTTGAATATACGAGGCATTATACTAATCAA-TAAATAGGCAAACCATTGCCGGTGAGCACGGTCTCGATGGCGATGGCCAGTGAGT--------TCCCCTC-GACATGAT--------T-TTTGGATTCGA-----GAATGGTGGTCTAACA-TTTTTGGGTAGCTACAACGGTTCTTCCGACCTCCAGCTGGAGCGTATGAACGTTTACTTCACCCACGTGAGTTTTACCCAA---CCTCTTTGGCTCA----CTACACG-AATATTATCTGA-------TTG---TTTACTGTTCGAATAGGCTTCCGGTGACAAGTATGTTCCTCGTGCCGTTCTGGTCGACCTGGAGCCCGGTACCATGGACGCCGTCCGTGCCGGTCCCTTCGGCAAGCTTTTCCGCCCCGACAACTTCGTCTTCGGCCAATCTGGTGCTGACGGG---TTATTTCGCGATCG--CTAGGACAAAGATGGAGATGGTGAGTTTCACACCCTTCCGA--GCA-CACGGA-ATGCCCTGTTAGCGGGCAGAGTTCCTTGCTCGATCGGACTACATCGATCTCCCTGACAATCTCGCTAAAT-----CCTTCTTCTTATACAGGCCAAATCACCACCAAGGAGCTCGGCACCGTCATGCGCTCTCTTGGCCAGAACCCCTCCGAGTCCGAGCTGCAGGATATGATCAACGAGGTCGATGCTGACAACAACGGCACCATTGATTTCCCCGGTAAG-AG--CTCCA---------CCGCCGCCGCTACGAC------------------------------TACGGTCGGGTGCGCACAA---GCACGGA-C------GGACACAACCACTGACACTGCG-----CGCAAAGAGTTCCTCACCATGATGGCCCGCAAGATGAAGGACACCGACTCCGAGGAGGAGATTCGCGAGGCGTTCAAGGTGTTCGACCGCGACAACAATGGTTTCATCTCCGCCGCTGAACTGCGCATCACTGCGTCGATAACAACCGCGGGATCTACCTGAACATCGGCCTCAAGGCGGCCACCTTGACTGGCGGTCTGAAGTATGCTCTTGCCACCGGTAACTGGGGTGAGCAAAAGAAGGCAGCCAGCGCCAAGGCTGGTGTGTCCCAGGTACTGTCTCGATACACCTTCGCGTCCTCGTTGTCTCACCTGCGTCGAACCAACACGCCCATCGGCCGTGATGGTAAAATTGCCAAACCCCGTCAGCTCCACAATACCCACTGGGGTTTGGTCTGCCCTGCCGAAACACCTGAAGGGCAGGCTTGCGGTCTCGTCAAGAACTTGGCACTCATGTGCTACATCACTGTTGGTACTCCTGGTGAGCCAATCGTTGACTTTATGATTCAGCGAAACATGGACGTTTTGGAGGAGTTCGAACCTCAGGTTTCGCCGAATGCGACCAAGGTCTTCGTGAATGGTGTCTGGGTTGGCGTTCACCGCGATCCAAATCATCTGGTCAACACCATGCTGTCTCTGCGTCGGCGCAACATGATTTCCCATGAAGTCAGCTTGATTCGGGATATCCGTGAGCGCGAGTTCAAGATCTTCACTGATACTGGACGTGTCTGTCGCCCCCTGTTCGTGGTCGACAATGACTCCAAGAGCGCAAACCCGGGATCCCTGGTCCTCAACAAGGATCATATCCGCAAGCTGGAGGCGGACAAGGAGCTGCCACCCGATCTGGACGTCGAAGAGCGCCGAAAGCTTTATTTCGGATGGGAGGGTCTGGTTCGATCCGGCGCTGTTGAATATGTCGACGCAGAGGAGGAAGAATCCCTAATGATTGTGATGACTCCCGAAGACTTGGAGATCCACAAGCAGGCTTCAGCTGGGTATGCGATTCCCGAGGAGGAAAACCCTGACCCGAACAAGCGAGT
>CBS360_48TPenicillium_paxilli
G-AGTGAGGG-CCCTCTGGGTCCAACCTCCCACCCGTG-TTTAACTGTACCT-TGTTGCTTCGGCGGGCCCGCCTCA---CGGCCGCCGGGGGG--CTCTCC-TGCCCCCGGGCCCGCGCCCGCCGAAG-ACACC--TGTGAACGCTGTCTGAAGT-ATGCAGTCTGAGAAAACT-AGCTAAATTAGTTAAAACTTTCAACAACGGATCTCTTGGTTCCGGCATCGATGAAGAACGCAGCGAAATGCGATAATTAATGTGAATTGCAGAATTCAGTGAATCATCGAGTCTTTGAACGCACATTGCGCCCTCTGGTATTCCGGAGGGCATGCCTGTCCGAGCGTCATTGCTGCCCTCAAGCACGGCTTGTGTGTTGGGCCCTCGTCCCCCC----------GGGGACGGGCCCGAAAGGCAGCGGCGGCACCGCGTCCGGTCCTCGAGCGTATGGGGCTTCGTCACCCGCTCGTTAGGCCCGGCGCGGCGCCAGCCGACCCCCCCTC-AAT--CTTTAACCAGGTTGACCTCGGATCAGGTAGGGATACCCGCTGAACTTAATGGTACGTGCTG-CAGATACTGAAGCATCAATTGTTACATTCACACAACAATATACTAATCAATTCTATAGGCAAACCATTGCTGGCGAGCACGGCCTTGACGGTGATGGACAGTGAGT--------TACTTC--GGCAAGGT--TTAA-TGATATTTTTCCAA-----GAATGGCGGTCTGATATTTTTTGGGCAGCTACAACGGTAACTCCGACCTCCAGCTGGAGCGCATGAACGTCTACTTCACCCACGTAAGTGCTGTCAACA--TTCAATTTCATC--AA-CCATCAC-TCATCTAACGTG----ATCTTG---TCTTCCTTCTCAACAGGCTTCCGGTGACAAGTATGTTCCCCGTGCCGTTCTGGTCGATCTGGAGCCCGGTACCATGGACGCTGTCCGTGCCGGTCCCTTCGGCAAGCTCTTCCGTCCCGACAACTTCGTCTTCGGCCAGTCTGGTGCTGACGGG---ATATTTTGTGCTTG-AATAGGACAAGGATGGTGATGGTAAGTCTGGCCT-TTTCTGA--ATA-CCCGG---TGTCGGTTTCACGGGCGGCATTTCGCTCGCAATTGACGCTCATTCACCCATCTACGAACCCTGCTGATA-----TTTTTGCGATAAATAGGACAAATCACCACAAAGGAGCTCGGCACCGTCATGCGCTCCCTCGGCCAGAACCCCTCCGAGTCTGAGCTGCAGGATATGATCAACGAGGTCGACGCTGATAACAACGGCACCATTGATTTCCCCGGTACG-AT--CCCAC----------AATCTTGGATCCCAT------------TGCATCCTTCCTT-----TCCCCCAGACGCACAAGCA---TGTGATA-A------AAGAAACGTTATTAACATG-CG-----CCCGCAGAGTTCTTGACCATGATGGCCCGCAAGATGAAGGACACCGACTCCGAGGAGGAGATCCGCGAGGCATTCAAGGTGTTCGACCGTGATAACAACGGCTTTATCTCTGCCGCCGAGCTGCGCAGCGCTGTGTGGAGACCAACCGTGAAATTTACTTGAACATCGGTCTGAAGGCTGCTACCTTGACTGGTGGTCTGAAGTATGCCCTTGCTACTGGTAACTGGGGTGAACAAAAGAAGGCAGCTAGCGCCAAGGCTGGTGTGTCCCAAGTGTTGAGTCGTTACACATTTGCTTCTTCACTTTCGCATTTGCGCCGTACCAACACCCCCATCGGTCGTGATGGTAAAATTGCCAAACCGCGTCAGCTTCACAACACCCACTGGGGTTTGGTGTGCCCTGCAGAAACCCCCGAAGGACAGGCCTGTGGTCTTGTCAAGAATTTGGCACTCATGTGCTACATCACTGTCGGTACTCCCAGTGAGCCCATCATTGACTTCATGATCCAACGAAACATGGAAGTTCTGGAAGAGTTCGAGCCCCAAGTCACACCAAACGCCACAAAGGTCTTTGTCAACGGTGTATGGGTTGGTATCCACCGCGATCCATCACACTTGGTCAACACCATGCAATCTCTTCGTCGACGCAACATGATTTCCCACGAAGTCAGTTTGATTCGCGACATCCGTGAGCGAGAGTTCAAGATCTTCACAGATACTGGACGTGTTTGCCGTCCATTGTTCGTTGTCGACAATGACCCCAAGAGCGAGAATGCTGGATCTTTGATTCTCAACAAGGAGCACATTCATAAGCTTGAGCAAGACAAGGATCTGCCTACTGACATGGATGTTGAAGTGCGTCGGGAACGCTACTTCGGATGGGATGGCTTGGTTCGTTCAGGAGCCGTCGAATATGTGGATGCCGAAGAAGAGGAGACCATCATGATCGTGATGACGCCCGAAGACTTGGAAATTTCCAAGCAGCTCCAAGCCGGTTACGCATTGCCCGAAGAAGAGACCAGTGACCCGAACAAGCGTGT
>CBS408_69TPenicillium_gorlenkoanum
G-AGTGAGGG-CCCTCTGGGTCCAACCTCCCACCCGTG-TTTTAACGAACCTTTGTTGCTTCGGCGGGCCCGCCGCC---AGGCCGCCGGGGGG----CATC-CGCCCCCGGGCCCGCGCCCGCCGAAGCCCCCC--TCTGAACGCTGTCTGAAGT--TGCAGTCTGAGACAACT-AGCTAAATTAGTTAAAACTTTCAACAACGGATCTCTTGGTTCCGGCATCGATGAAGAACGCAGCGAAATGCGATAACTAATGTGAATTGCAGAATTCAGTGAATCATCGAGTCTTTGAACGCACATTGCGCCCTCTGGTATTCCGGAGGGCATGCCTGTCCGAGCGTCATTGCTGCCCTCAAGCACGGCTTGTGTGTTGGGCCCCGTCCCCCCC--TCCGC-GGGGGGACGGGCCCGAAAGGCAGCGGCGGCACCGCGTCCGGTCCTCGAGCGTATGGGGCTCTGTCACCCGCTCTTGTAGGCCCGGCCGGCGCCAGCCGACCCCAACCT-TTAATTATTTCTCAGGTTGACCTCGGATCAGGTAGGGATACCCGCTGAACTTAATGGTACGTGCTG-CAAATCCTAAATCATCAATTGTTGGATACAGAGGGCAATATACTAACCAATTCAATAGGCAAACCATTGCTGGCGAGCACGGCCTCGATGGCGATGGCCAGTAAGT--------TCCTTC--GACAAAGAA-AAC---T-TTGGATTTTGA-----GAATGGCGGTCTGATA-TTTTTGGGCAGCTACAACGGAACCTCTGACCTCCAGCTGGAGCGCATGAACGTTTACTTCACCCACGTAAGTGATGCTGAC---CTCAATTGAATT--GT-TATTCGT-TGT-CTAATGAG----CGATGT---GTTTGTTTTGAAATAGGCTTCCGGTGACAAGTATGTTCCCCGTGCCGTCCTGGTCGACTTGGAGCCCGGTACCATGGACGCTGTCCGTGCCGGTCCCTTCGGCAAGCTTTTCCGTCCCGACAACTTCGTTTTCGGTCAGTCCGGTGCTGACGGA---ATATCTTGTGATCG--ACAGGACAAGGATGGCGATGGTGAGTGCGGTCT-TTGTCGA--ATG-ACCCG---TGTCATTTTCACGGGCGGCGTTTCCCTAGCGATTGGAATCCATCCAATTCCCTTCGAACCCTGCTGAGA-----TAAATGCGATCAATAGGCCAAATCACCACCAAGGAGCTTGGTACCGTCATGCGCTCCCTCGGCCAGAACCCCTCCGAGTCTGAGCTGCAGGACATGATTAACGAGGTCGACGCCGATAACAACGGCACCATTGATTTCCCCGGTACG-AT--TCCAC----------AATCTAGAACTTCAC------------ATGCCAACCTTT------GACTCCCCCATTATCACGT-TCGTGTTGG-T------GAAAATAAATATTGACTGGCCG-----CCCACAGAGTTCCTGACCATGATGGCCCGTAAGATGAAGGACACCGACTCCGAGGAGGAGATTCGGGAGGCATTCAAGGTCTTTGACCGTGACAACAACGGTTTCATCTCCGCCGCCGAACTGCGCAGCGCTGCGTTGAGACCAACCGTGAGATTTACTTGAACATTGGTCTGAAAGCTGCCACTTTGACTAGTGGTCTCAAATATGCCCTTGCTACCGGTAACTGGGGTGAACAAAAGAAGGCAGCCAGCGCCAAGGCTGGTGTTTCTCAAGTGTTGAGTCGATATACATTTGCTTCTTCGCTATCTCATTTGCGCCGAACAAACACGCCCATTGGTCGTGATGGCAAAATTGCCAAACCTCGTCAGCTTCATAATACCCACTGGGGTTTGGTTTGTCCTGCCGAAACCCCTGAAGGACAGGCTTGTGGTCTGGTCAAGAACTTGGCACTTATGTGCTACATCACTGTCGGTACCCCAAGTGAGCCTATCATCGACTTCATGATCCAGCGAAATATGGAAGTTCTGGAGGAGTTCGAGCCTCAAGTCACACCGAACGCCACTAAGGTCTTTGTTAACGGTGTCTGGGTTGGTATCCACCGTGACCCGTCTCATCTGGTGAACACCATGCAATCGCTGCGTCGTCGCAACATGATTTCTCACGAAGTCAGTTTAATTCGGGATATCCGTGAGCGAGAGTTCAAGATTTTCACCGATACTGGACGTGTCTGCCGTCCATTGTTCGTTGTCGACAATGATCCCAAGAGCGAAAATGCTGGGTCTTTGATTCTCAATAAAGAGCATATTCACAAGCTTGAACAAGATAAGGACTTGCCAATTGACATGGACGTGGAAGAGCGCCGGGAGCGTTACTTCGGATGGGATGGCCTGGTTCGATCAGGAGCCGTTGAATACGTCGATGCAGAAGAAGAGGAGACCATCATGATTGTCATGACGCCGGAAGACCTGGAGATCTCTAAGCAGCTCCAGGCTGGCTATGCGTTGCCCGAGGAGGAGACTAATGATCCGAACAAGCGAGT
>CBS413_69TPenicillium_sizovae
G-AGTGAGGG-CCCTCTGGGTCCAACCTCCCACCCGTG-TTGC-ACGAACCTGTGTTGCTTCGGCGGGCCCGCCGCCT--AGGCCGCCGGGGGG----CATC-CGCCCCCGGGCCCGCGCCCGCCGAAGCCCCCC--TCTGAACGCTGTCTGAAGT--TGCAGTCTGAGA-AACT-AGCTAAATTAGTTAAAACTTTCAACAACGGATCTCTTGGTTCCGGCATCGATGAAGAACGCAGCGAAATGCGATAACTAATGTGAATTGCAGAATTCAGTGAATCATCGAGTCTTTGAACGCACATTGCGCCCTCTGGTATTCCGGAGGGCATGCCTGTCCGAGCGTCATTGCTGCCCTCAAGCACGGCTTGTGTGTTGGGCCCCGTCCCCCCC--GCGCC-GGGGGGACGGGCCCGAAAGGCAGCGGCGGCACCGCGTCCGGTCCTCGAGCGTATGGGGCTTCGTCACCCGCTCTTGTAGGCCCGGCCGGCGCCAGCCGACCCCCAACC-TTTATATTTTCTCAGGTTGACCTCGGATCAGGTAGGGATACCCGCTGAACTTAATGGTACGTGCTG-CCAATCCTGAAAGATCAATTGTTGGATACAGAGGGCAAATTACTGACCAATTCTATAGGCAAACCATTGCTGGCGAGCACGGTCTTGATGGCGATGGCCAGTAAGT--------TCTTTC--GACAAAGAA-GTGT-TTATGTTTTTTGGA-----GAATGGCGGTCTGATA-TTTTTGGGCAGCTACAACGGAACCTCCGACCTCCAGCTGGAGCGCATGAACGTCTACTTCACCCACGTAAGTGATGCTGAC---CTCAATGCAATT--G--AAAT-AT-TAT-CCAACTAA---CGATTGT---TTGTTTTTCTGAATAGGCTTCCGGTGACAAGTATGTTCCCCGTGCCGTTCTGGTCGACTTGGAGCCCGGTACCATGGACGCTGTCCGTGCCGGCCCCTTCGGCAAGCTTTTCCGTCCCGACAACTTCGTTTTCGGTCAATCTGGTGCTGACGGA---ATCTCTTCTGATCG--ACAGGACAAGGATGGCGATGGTGAGTGCGATCT-TTGCTGG--AAA-ACCCG---TGTCGTTTTCACGGGCGGCGGTTCCCCGGCGATTGGAACCTATCCAACTCTTTTCGAACCCTACTGAGA-----CAAATATGATCAATAGGCCAAATCACCACCAAGGAGCTCGGTACCGTCATGCGCTCCCTCGGCCAGAACCCCTCCGAGTCTGAGCTGCAGGACATGATTAACGAGGTTGACGCCGATAACAATGGCACCATTGATTTCCCCGGTACG-AT--CCCTT----------CATCCAGACTTTCAC------------ATGCCGAA-----------TCTTTCTTTTTATCACTT----CATTGG-T------GAAGATAAATATTGACTCGCCG-----TCCACAGAGTTCCTGACCATGATGGCCCGTAAGATGAAGGACACCGATTCCGAGGAGGAGATTCGGGAGGCATTCAAGGTCTTTGACCGTGACAACAACGGTTTCATCTCCGCCGCCGAACTGCGCAGCGCTGCGTCGAGACCAACCGTGAGATTTACTTGAACATTGGTCTGAAGGCTGCCACTTTGACTAGTGGTCTCAAATATGCGCTTGCTACAGGTAACTGGGGTGAGCAAAAGAAGGCAGCCAGTGCCAAGGCCGGTGTTTCTCAAGTATTGAGTCGTTATACATTTGCTTCTTCGCTATCTCACTTGCGACGTACAAACACGCCTATTGGTCGTGATGGCAAGATTGCTAAACCCCGTCAACTTCATAATACCCACTGGGGTCTGGTTTGTCCAGCCGAAACACCCGAAGGACAGGCTTGTGGTCTTGTCAAGAACTTGGCACTCATGTGCTACATCACTGTTGGTACTCCCAGCGAGCCTATCATCGACTTCATGATCCAGCGAAATATGGAAGTTCTGGAAGAGTTCGAGCCTCAAGTCACACCGAATGCCACGAAGGTATTTGTTAACGGTGTCTGGGTTGGTATCCACCGTGATCCATCACATCTGGTGAATACTATGCAATCGTTACGTCGACGCAACATGATTTCCCACGAAGTCAGTTTGATTCGGGATATCCGTGAACGAGAGTTCAAGATTTTCACCGATACTGGACGTGTCTGTCGTCCATTGTTCGTCGTTGACAATGATCCCAAGAGCGAAAATGCTGGATCCTTGATTCTCAACAAGGAGCATATCCACAAGCTTGAACAAGATAAGGACTTGCCTCTTGATATGGACGTGGAAGAGCGCCGGGAGCGTTACTTCGGATGGGATGGTCTGGTTCGATCAGGAGCCGTCGAATACGTCGATGCAGAAGAAGAGGAGACGATCATGATTGTCATGACACCAGAAGATCTCGAGATCTCCAAACAGCTTCAGGCTGGCTATGCACTGCCCGAGGAGGAGACCAATGATCCGAACAAGCGAGT
>CBS479_66TPenicillium_anatolicum
G-AGTGAGGGCCCCTCCGGGTCCAACCTCCCACCCGTG-TTTA-ACGAACCT-TGTTGCTTCGGCGGGCCCGCCATA---CGGCCGCCGGGGGG----CACC-TGCCCCCGGGCCCGCGCCCGCCGAAG-ACACC--TGTGAACGCTGTCTGAAGT--TGCAGTCTGAGACAACT-AGCTAAATTAGTTAAAACTTTCAACAACGGATCTCTTGGTTCCGGCATCGATGAAGAACGCAGCGAAATGCGATAATTAATGTGAATTGCAGAATTCAGTGAATCATCGAGTCTTTGAACGCACATTGCGCCCTCTGGTATTCCGGAGGGCATGCCTGTCCGAGCGTCATTGCTGCCCTCAAGCACGGCTTGTGTGTTGGGCCACCGTCCCCCG---CCCG-CGGGGGACGGGCCCGAAAGGCAGCGGCGGCACCGCGTCCGGTCCTCGAGCGTATGGGGCTTCGTCACCCGCTCTTGCAGGCCCGGCCGGCGCCAGCCGACCCCCCTCA-ACCAAATTTCTCCAGGTTGACCTCGGATCAGGTAGGGATACCCGCTGAACTTAATGGTAAGTTCCGCCAGACCCCAACGGAGCAATTGTTGAATATACGAGGCATTATACTAACCAA-TGAATAGGCAAACCATTGCCGGTGAGCACGGTCTCGATGGCGATGGCCAGTGAGT--------TCCCCTC-GACACGAT--------T-TTTGGATTCGA-----GAATGGCGGTCTAACA-TTTTTGGGTAGCTACAACGGTTCTTCCGACCTCCAGCTGGAGCGTATGAACGTCTACTTCACCCACGTGAGTTTTACCCAA---CCTCTTTGGCTCA----CTACACG-AACATGATCTGA-------TTG---TTTACTGTTCGAATAGGCTTCCGGTGACAAGTATGTTCCTCGTGCCGTTCTGGTCGACCTGGAGCCCGGTACCATGGACGCCGTTCGTGCCGGTCCCTTCGGCAAGCTTTTCCGCCCCGATAACTTCGTCTTCCGCCAATCTGGTGCTGACGGG---TTATTTCGCGATCG--CTAGGACAAAGATGGAGATGGTGAGTTTCACACCCTTCCGA--GCA-CACGGA-ATTCCCTGCTAGTGGGCAGAGTTTCTTGCTCGATCGGACTACATCGATCTCCCTGTCAATTTCGCTAAAT-----CCTTCTTCTCATACAGGCCAAATCACCACCAAGGAGCTCGGCACCGTCATGCGCTCTCTTGGCCAGAACCCCTCCGAGTCCGAGCTGCAGGATATGATCAACGAGGTCGATGCTGACAACAACGGCACCATTGATTTCCCCGGTAAG-AG--CTCCA---------CCACCGTTGCTACGAC------------------------------TACGGTCGGGTGCGCACAA---GCACAGA-C------GGACACAACCACTGACACTACG-----CGCAAAGAGTTCCTCACCATGATGGCCCGCAAGATGAAGGACACCGACTCCGAGGAGGAGATCCGCGAGGCGTTCAAGGTGTTTGACCGCGACAACAACGGTTTCATCTCCGCCGCTGAACTGCGCATCACTGCGTCGATAACAACCGCGAGATCTACCTGAACATCGGCCTCAAGGCGGCCACCTTGACTGGTGGTCTGAAGTATGCTCTTGCCACCGGTAACTGGGGTGAGCAAAAGAAGGCAGCCAGCGCCAAGGCTGGTGTGTCTCAGGTACTGTCTCGATACACCTTCGCGTCCTCGTTGTCTCACCTGCGTCGAACCAACACACCCATCGGCCGTGATGGTAAAATTGCCAAACCCCGTCAGCTCCACAATACCCACTGGGGCTTGGTCTGCCCTGCCGAAACACCTGAAGGACAGGCTTGCGGTCTCGTCAAGAATTTGGCACTTATGTGCTACATCACTGTTGGTACTCCTGGTGAGCCGATCGTTGACTTCATGATTCAGCGAAACATGGACGTCTTGGAGGAGTTCGAACCTCAGGTTTCGCCGAATGCGACCAAGGTTTTCGTGAATGGTGTCTGGGTTGGCGTTCACCGCGATCCAAACCATCTGGTCAACACCATGCTGTCTCTGCGTCGTCGCAACATGATTTCCCACGAAGTCAGCTTGATTCGGGATATCCGTGAGCGCGAGTTCAAGATCTTCACTGATACTGGACGTGTCTGTCGCCCCCTGTTCGTGGTCGACAATGACTCCAAGAGCGCAAACCCGGGATCCCTAGTCCTCAACAAGGATCATATCCGCAAGCTGGAGGCGGACAAGGAGCTGCCACCCGATATGGACGTCGAAGAGCGCCGAAAGCTTTACTTCGGATGGGAGGGTCTGGTTCGATCCGGCGCTGTTGAATATGTCGACGCAGAGGAGGAAGAGTCCCTCATGATTGTGATGACTCCCGAAGACTTGGAGATCCACAAGCAGGCTTCGGCTGGGTATGCGATTCCCGAAGAGGAGAACCCTGACCCGAACAAGCGAGT
>CBS554_65TAspergillus_niger
G-AGTGCGGG-TCCTTTGGGCCCAACCTCCCATCCGTG-TCTA-TTGTACCC-TGTTGCTTCGGCGGGCCCGCCGCTTGTCGGCCGCCGGGGGGGCGCCTCT-GCCCCCCGGGCCCGTGCCCGCCGGAG-ACCCCAACACGAACACTGTCTGAAAGCGTGCAGTCTGAGTTGATTGAATGCAATCAGTTAAAACTTTCAACAATGGATCTCTTGGTTCCGGCATCGATGAAGAACGCAGCGAAATGCGATAACTAATGTGAATTGCAGAATTCAGTGAATCATCGAGTCTTTGAACGCACATTGCGCCCCCTGGTATTCCGGGGGGCATGCCTGTCCGAGCGTCATTGCTGCCCTCAAGCCCGGCTTGTGTGTTGGGTCGCCGTCCCCCT---CTCC-GGGGGGACGGGCCCGAAAGGCAGCGGCGGCACCGCGTCCGATCCTCGAGCGTATGGGGCTTTGTCACATGCTC-TGTAGGATTGGCCGGCGCCTGCCGACGTTTTCCA-ACC-ATTCTTTCCAGGTTGACCTCGGATCAGGTAGGGATACCCGCTGAACTTAATGGTACGTGCTATCTCAGCTTGAGTTGTTGTCCATTAGGTACATGTAAGAACACGTCTAACAATTCAACAGGCAGACCATCTCTGGCGAGCACGGCCTTGACGGCTCCGGTGTGTAAGT----GCAACTTTTT--CACACCTC--------T-CAATTGGTCAA-----CAATGGGGGTTGGGTC-TTCTAGGATAGTTACAATGGCACCTCCGACCTCCAGCTGGAGCGCATGAACGTCTACTTCAACGAGGTGAGATCCATCGGA---CCTTGGCTTTTT--CA-CGACAAT-ATCATCAA----------TGTC---CTAATCACTTCAGCAGGCTAGCGGTAACAAGTATGTTCCTCGTGCCGTCCTCGTCGACCTCGAGCCCGGTACCATGGACGCCGTCCGTGCCGGTCCTTTCGGCCAGCTCTTCCGCCCCGACAACTTCGTCTTCGGCCAGTCCGGTGCTGCTAAT--GTGTTTTCGGACTTA--ATAGGACAAGGATGGCGATGGTGGGTGGAATTCTATCCCCTTCACA--------TTATACCTGTAGCGCTCGA---------TCCGACTGGATTTCGACAGCATTTTCCAGAACAATACTAATT-----TAAATCGGTGAATCAGGCCAGATCACCACCAAGGAGCTCGGCACTGTGATGCGCTCCCTTGGCCAGAACCCCTCCGAGTCTGAGCTTCAGGACATGATCAACGAGGTTGACGCTGACAACAACGGAACGATCGACTTCCCCGGTATG-TG--TTAGA-------------------------------------------------------TTTACGCCTGTAAGGCGGA---AATGCGG-G------CTGGATTGTGATTGACTTT-TG-----CCGCCAGAATTCCTTACCATGATGGCTCGTAAGATGAAGGACACCGACTCCGAGGAGGAAATCCGCGAGGCTTTCAAGGTCTTCGACCGCGACAACAATGGTTTTATCTCCGCCGCGGAGCTGCGCAGAGATGCGTGGAGACGAACAGGGAGATTTACTTGAACATTGGTATCAAGGCCAGCACCTTGACAGGAGGTCTGAAGTACGCTCTTGCCACGGGTAACTGGGGAGAGCAGAAGAAGGCAGCCAGCGCCAAGGCTGGTGTATCTCAAGTGCTCAGTCGTTACACCTATGCCTCTACGTTGTCCCACCTTCGTCGTACCAATACACCAATTGGCCGTGACGGTAAGATCGCCAAACCTCGTCAGCTCCACAACACCCATTGGGGTCTTGTCTGTCCAGCTGAAACCCCTGAGGGTCAAGCTTGTGGTCTGGTCAAGAACTTGGCGCTCATGTGCTACATCACTGTTGGTACGCCTAGTGAGCCCATTATTGATTTCATGATTCAACGCAACATGGAAGTGCTTGAAGAGTTTGAGCCGCAGGTGACGCCAAATGCGACTAAGGTGTTTGTCAACGGTGTCTGGGTGGGTATTCATAGAGATCCCGCGCACCTGGTGAACACCATGCTCTCCCTCCGTCGCCGGAACATGATCTCGCACGAGGTCAGTTTGATTCGCGATATTCGTGAGCGAGAGTTCAAGATCTTTACCGATGCTGGACGTGTGTGTCGACCACTGTTCGTCGTCGACAATGATCCCAAGAGCGAGAACTGCGGCTCGCTGGTACTGAATAAGGAACACATCCGCAAACTGGAGCAAGACAAGGATTTGCCCCCCGATCTGGATCCAGAAGATCGCAGGGAGCGCTACTTCGGTTGGGATGGTTTGGTGAAGTCTGGTGTCGTCGAGTACGTCGACGCCGAGGAGGAGGAGACGATCATGATCGTGATGACACCGGAGGATCTGGAGATCTCGAAGCAACTTCAGGCCGGTTATGCCCTTCCCGAAGAAGAGCTGCACGATCCCAACAAGCGTGT
>CNUFCJT1301TPenicillium_aquadulcis
G-AGTGAGGGCCCCTCGGGGTCCAACCTCCCACCCGTG-TTTA-ACGAACCG-TGTTGCTTCGGCGGGCCCGCCTCA---CGGCCGCCGGGGGG----CATC-TGCCCCCGGGCCCGCGCCCGCCGAAG-CCACC--CACGAACGCTGTCTGAAGT-ATGCAGTCTGAGA-CAAT-TATTAAATTAATTAAAACTTTCAACAACGGATCTCTTGGTTCCGGCATCGATGAAGAACGCAGCGAAATGCGATAACTAATGTGAATTGCAGAATTCAGTGAATCATCGAGTCTTTGAACGCACATTGCGCCCTCTGGTATTCCGGAGGGCATGCCTGTCCGAGCGTCATTGCTGCCCTCCAGCCCGGCGGTTGTGTTGGGCCCCGCCCCCCT----TCCC--GGGGGGCGGGCCCGAAAGGCAGCGGCGGCACCGCGTCCGGTCCTCGAGCGTATGGGGCTTTGTCACCCGCTCTTGTAGGCCCGGCCGGCGCCAGCCGACCCCCTCAA-TCT--ATTTTTTCAGGTTGACCTCGGATCAGGTAGGGATACCCGCTGAACTTAATGGTACGTGCTG-CAAAACCTGAATCATCAATTGTTGGGTACTCAAAGCAATATGCTAATCAATTCTATAGGCAAACCATTGCTGGCGAGCACGGCCTTGACGGTGATGGACAGTGAGT--------TCTTTC--GACAACCT--------T-TTGATTTTCGA-----GAATGGCGGTCTGATA-TTTTTGGGCAGGTACAACGGTACTTCCGACCTCCAGCTGGAGCGCATGAACGTCTACTTCACCCACGTAAGTGATTTCGAC---TCCAATTATACC--AA-CGATCTC-AATTCTGATTAG----AATTTC---TTTTCCCTTCCAACAGGCTTCCGGTGACAAGTATGTTCCCCGTGCCGTTCTGGTCGATCTGGAGCCCGGTACCATGGACGCTGTCCGTGCCGGTCCCTTCGGCAAGCTCTTCCGTCCCGACAACTTCGTCTTCGGCCAGTCTGGTGCTGACGGA--TTTATCTTGTGATCG--ACAGGACAAGGATGGCGATGGTATGTGCGGCCG-ATGCTGA--ACACCCCTG---TGCCCTTTTCACGGGCGGCGTTTCCCTCTTGATTACAGTCTATCATACTACCGTTGAGCCGGACTAAAA----CTATCTGCGATCTGTAGGAGAAATCACCACCAAGGAGCTTGGCACCGTCATGCGCTCCCTCGGCCAGAACCCCTCCGAGTCTGAGCTGCAGGATATGATCAACGAGGTCGATGCCGATAACAACGGTACCATCGATTTCCCCGGTACG-CT--CCCTGC----CCTTCAATCCAGCTATCTAT---------------TCCTCTCG----------TCCCTCATCCTCCGAC---CGTC-CC-A------AAATATCAATATTGACATG-CG-----CCCACAGAGTTCTTGACCATGATGGCCCGTAAGATGAAGGACACCGACTCCGAGGAGGAGATCCGTGAGGCATTCAAGGTCTTTGACCGTGATAACAACGGTTTCATCTCCGCCGCTGAGCTGCG??????????????????????????????????????????????????????????????????????????????????????????????????????????????????????????????????????????????????????????????????????????????????????????????????????????????????????????????????????????????????????????????????????????????????????????????????????????????????????????????????????????????????????????????????????????????????????????????????????????????????????????????????????????????????????????????????????????????????????????????????????????????????????????????????????????????????????????????????????????????????????????????????????????????????????????????????????????????????????????????????????????????????????????????????????????????????????????????????????????????????????????????????????????????????????????????????????????????????????????????????????????????????????????????????????????????????????????????????????????????????????????????????????????????????
>CNUFCJT1302Penicillium_aquadulcis
G-AGTGAGGGCCCCTCGGGGTCCAACCTCCCACCCGTG-TTTA-ACGAACCG-TGTTGCTTCGGCGGGCCCGCCTCA---CGGCCGCCGGGGGG----CATC-TGCCCCCGGGCCCGCGCCCGCCGAAG-CCACC--CACGAACGCTGTCTGAAGT-ATGCAGTCTGAGA-CAAT-TATTAAATTAATTAAAACTTTCAACAACGGATCTCTTGGTTCCGGCATCGATGAAGAACGCAGCGAAATGCGATAACTAATGTGAATTGCAGAATTCAGTGAATCATCGAGTCTTTGAACGCACATTGCGCCCTCTGGTATTCCGGAGGGCATGCCTGTCCGAGCGTCATTGCTGCCCTCCAGCCCGGCGGTTGTGTTGGGCCCCGCCCCCCT----TCCC--GGGGGGCGGGCCCGAAAGGCAGCGGCGGCACCGCGTCCGGTCCTCGAGCGTATGGGGCTTTGTCACCCGCTCTTGTAGGCCCGGCCGGCGCCAGCCGACCCCCTCAA-TCT--ATTTTTTCAGGTTGACCTCGGATCAGGTAGGGATACCCGCTGAACTTAATGGTACGTGCTG-CAAAACCTGAATCATCAATTGTTGGGTACTCAAAGCAATATGCTAATCAATTCTATAGGCAAACCATTGCTGGCGAGCACGGCCTTGACGGTGATGGACAGTGAGT--------TCTTTC--GACAACCT--------T-TTGATTTTCGA-----GAATGGCGGTCTGATA-TTTTTGGGCAGGTACAACGGTACTTCCGACCTCCAGCTGGAGCGCATGAACGTCTACTTCACCCACGTAAGTGATTTCGAC---TCCAATTATACC--AA-CGATCTC-AATTCTGATTAG----AATTTC---TTTTCCCTTCCAACAGGCTTCCGGTGACAAGTATGTTCCCCGTGCCGTTCTGGTCGATCTGGAGCCCGGTACCATGGACGCTGTCCGTGCCGGTCCCTTCGGCAAGCTCTTCCGTCCCGACAACTTCGTCTTCGGCCAGTCTGGTGCTGACGGA--TTTATCTTGTGATCG--ACAGGACAAGGATGGCGATGGTATGTGCGGCCG-ATGCTGA--ACACCCCTG---TGCCCTTTTCACGGGCGGCGTTTCCCTCTTGATTACAGTCTATCATACTACCGTTGAGCCGGACTAAAA----CTATCTGCGATCTGTAGGAGAAATCACCACCAAGGAGCTTGGCACCGTCATGCGCTCCCTCGGCCAGAACCCCTCCGAGTCTGAGCTGCAGGATATGATCAACGAGGTCGATGCCGATAACAACGGTACCATCGATTTCCCCGGTACG-CT--CCCTGC----CCTTCAATCCAGCTATCTAT---------------TCCTCTCG----------TCCCTCATCCTCCGAC---CGTC-CC-A------AAATATCAATATTGACATG-CG-----CCCACAGAGTTCTTGACCATGATGGCCCGTAAGATGAAGGACACCGACTCCGAGGAGGAGATCCGTGAGGCATTCAAGGTCTTTGACCGTGATAACAACGGTTTCATCTCCGCCGCTGAGCTGCG??????????????????????????????????????????????????????????????????????????????????????????????????????????????????????????????????????????????????????????????????????????????????????????????????????????????????????????????????????????????????????????????????????????????????????????????????????????????????????????????????????????????????????????????????????????????????????????????????????????????????????????????????????????????????????????????????????????????????????????????????????????????????????????????????????????????????????????????????????????????????????????????????????????????????????????????????????????????????????????????????????????????????????????????????????????????????????????????????????????????????????????????????????????????????????????????????????????????????????????????????????????????????????????????????????????????????????????????????????????????????????????????????????????????????
>JMRCSF013606TPenicillium_dokdoense
GCAGTAGAGAGACCTCTGGGTCCAGCCTCCCACCCGTG-TTTT-CCGAACCC-TGTTGCTTCGGCGGGCCCGCCTCA---CGGCCGCCGGGGGG----CTTC-TGCCCCCGGGCCCGCGCCCGCCGAAG-ACACC--TGTGAACGCTGTCTGAAGT--TGCAGTCTGAGA-AACT-AGCTAAATTAGTTAAAACTTTCAACAACGGATCTCTTGGTTCCGGCATCGATGAAGAACGCAGCGAAATGCGATAACTAATGTGAATTGCAGAATTCAGTGAATCATCGAGTCTTTGAACGCACATTGCGCCCTCTGGTATTCCGGAGGGCATGCCTGTCCGAGCGTCATTGCTGCCCTCAAGCACGGCTTGTGTGTTGGGCCCCCGCCCCCCCCCGCACC-GGGGGGGCGGGCCCGAAAGGCAGCGGCGGCACCGCGTCCGGTCCTCGAGCGTATGGGGCTTCGTCACCCGCTCTTGTAGGCCCGGCCGGCGCCAGCCGACCCCCCCTC-AATCTATTTTTTCAGGTTGACCTCGGATCAGGTAGGGATACCCGCTGAACTTAA-GGTACGTGCTG-CA---TCTTGATCATCAATTGTTGGATTTACGGGGCAATATACTGATTAATTTCACAGGCAAACCATTGCTGGCGAGCACGGCCTTGATGGCGATGGACAGTGAGT--------TCTTCTC-GACAAAGT--------T-TTGATTTCCAA-----GAATGGCGGTCTGATA-TTTTTGGGCAGCTACAACGGTACTTCCGACCTCCAGCTGGAGCGCATGAACGTCTACTTCAACCACGTAAGTCAACCCAACAATATCAATTGCACT--TG-TGACATC-GACTCTAATTGA---TTTGCTC---TCTTTTTTGTCAATAGGCTTCCGGTGACAAGTATGTTCCCCGCGCTGTTCTGGTCGATCTGGAGCCCGGTACCATGGACGCTGTCCGTGCCGGTCCCTTCGGCAAGCTTTTCCGTCCCGACAACTTCGTCTTCGGCCAGTCTGGTGCTGACGGG---TTAT-TTGTGATCG--ACAGGACAAGGATGGCGATGGTGAGTGCAGTCG-TGTCTAA--ACA-AATCG---GGTCTCTTTCACGGGCGGCATTTCTATTGCGATTGGGCTCCGTCCTTCCCTCTTTAAACGCAGCTAATG-----GATATGTGATCAATAGGACAAATTACCACCAAGGAGCTCGGCACCGTCATGCGCTCCCTCGGCCAGAACCCCTCCGAGTCCGAGCTGCAGGATATGATCAACGAGGTTGACGCCGATAACAATGGCACCATTGATTTCCCTGGTACG-AT--ACCCG---------CAACCTCAGATCCTCT------------TCCTTTCTTCCC------CCATCCTCCATG--CTGCC---TCCCACG-A------TAGGATCAATATTGACATG-CG----CCTCACAGAGTTCTTGACCATGATGGCCCGTAAGATGAAGGATACCGACTCTGAGGAGGAGATCCGTGAGGCATTCAAGGTTTTCGACCGCGACAACAACGGCTTCATTTCCGCCGCTGAGCTGCG??????????????????????????????????????????????????????????????????????????????????????????????????????????????????????????????????????????????????????????????????????????????????????????????????????????????????????????????????????????????????????????????????????????????????????????????????????????????????????????????????????????????????????????????????????????????????????????????????????????????????????????????????????????????????????????????????????????????????????????????????????????????????????????????????????????????????????????????????????????????????????????????????????????????????????????????????????????????????????????????????????????????????????????????????????????????????????????????????????????????????????????????????????????????????????????????????????????????????????????????????????????????????????????????????????????????????????????????????????????????????????????????????????????????????
