# Supplementary material for: ﻿Culturable fungi from urban soils in China II, with the description of 18 novel species in Ascomycota (Dothideomycetes, Eurotiomycetes, Leotiomycetes and Sordariomycetes)
Source: MycoKeys. 2023 Jun 29;98:167–220. doi: 10.3897/mycokeys.98.102816 (PMC10326621; doi:10.3897/mycokeys.98.102816)
Supplement: Supplementary material 3 — The concatenated sequences dataset [file mycokeys-98-167-s003.zip › 102816_0R-2-A_Data_S2._Figure_3._ITS+TUB+CaM+RPB2+TSR1.fas]

>CGMCC3.20772TAspergillus_doliiformis
CC-ACCTCCCACCCGTGTCTACCG-TACC--ACGTTGCTTCGGCGGGCCCGCCTCCAA--CC-------------------TTGGGGGCCGCCGTGGGGCTTC-CGCCCCCGTGCGAGCGCCCGCCGGAGACCA-----CACGAACGCTGTCTGAA-GACTGCCGTCTGAGTGGATTT---TCAAATCAGTCAAAACTTTCAACAACGGATCTCTTGGTTCCGGCATCGATGAAGAACGCAGCGAACTGCGATAAGTAGTGTGAATTGCAGAATTCAGTGAATCATCGAGTCTTTGAACGCACATTGCGCCCCCTGGTATTCCGGGGGGCATGCCTGTCCGAGCGTCATTGCTACCCTCAAGCCCGGCTTGTGTGTTGGGCCGCCGTCCCCCCC----GGAGC--AGGG-GGGACGGGCCCGAAAGGCAGCGGCGGCACCGCGTCC-GATCCTCGAGCGTATGGGGCTCTGTCACCCGCTCT--GCAGGACCGGCCGGCGGGCAGACTATCGCTGGCGAGCATGGCTTGGACGGCTCTGGCGTGTAAGTTAAA---CCAGGATT---TTGATGG--TTTGGATACATC------AGACGGATTGAAGCCTGACGGTAGGCTAGGTACAATGGCTCCTCTGACCTCCAGTTGGAGCGTATGAATGTCTACTTCAACGAGGTTCGTGCTTCGCCT----------TGACTTCAATTTACCTAG-----TC-CTTTTTGTACTGACTACTA-TCTAGGCCAGCGGAAACAAGTATGTCCCTCGTGCCGTTCTGGTCGATCTTGAGCCCGGTACCATGGATGCGGTCCGTGCCGGTCCTTTTGGTCAGCTCTTCCGTCCAGACAACTTGTTCGCCAGTCTGTTCTCTCTATTTGTAAGTGTGCTGCC-----------TTCCTAA------------TCCCATCTGTGCGACA-CGAACTCACATGACCTTC--------TCAAACAGGACAAGGATGGAGATGGTTAGTGTGACTTCCGGATC--T-CCTCTACCAACC--------------------GTCTTGGGGTTGATCAACCGAT---------ACGAATGATGCTG--ATACGTT-AAGTATACAGGCCAGATCACGACCAAAGAACTGGGAACAGTCATGCGCTCCTTGGGCCAGAACCCGTCCGAGTCTGAACTTCAGGACATGATTAACGAGGTCGATGCCGACAACAATGGTACCATCGATTTCCCTGGTACGATGCAGCTCCTCTTTTTGTCTCCCGGTGGGA-----TTGCAAGCGGGCATTGACCGGCCGC-AGAATTCCTTACCATGATGGCTCGCAAGATGAAAGATACCGATTCGGAGGAGGAAATCCGGGAGGCGTTCAAGGTCTTCGATCGCGATAACAACGGATTCATCTCCGCTGCCGAACTACGCCACGGGTCTGAAGTACGCGCTTGCTACAGGAAACTGGGGCGAGCAAAAGAAGGCCGCAAGCTCCAAGGCGGGCGTCTCGCAGGTTCTAAGTCGTTACACTTTCGCCTCTACCCTCTCCCATCTTCGTCGGACCAACACACCGATCGGCCGCGATGGGAAGATCGCGAAACCGCGCCAGCTTCACAACACCCACTGGGGCTTGGTCTGTCCGTCTGAAACTCCGGAGGGCCAAGCGTGTGGTCTCGTCAAGAATCTGGCACTGATGTGCTACATTACCGTTGGCACGCCTAGTGAACCGATCATTGATTTCATGATCCAGCGCAATATGGAGGTGCTGGAAGAGTTCGAGCCGCAAGTCACACCGAATGCGACCAAAGTGTTTGTGAATGGTGTCTGGGTAGGTATCCATCGCGATCCCTCTCACCTTGTTAACACCATGCTCTCTCTACGCCGGCGCAACATGATTTCCCACGAGGTCAGCTTAATTAGGGACATCCGTGAGCGAGAGTTTAAGATCTTCACCGACGCAGGTCGCGTATCTCGGCCGCTATTCGTGATAGATAATGACCCGAAGAGCGAGAATTCCGGATCCCTCGTGCTCAGCAAGGAACACATACGCAAGCTGGAGCAGGACAAGGAACTGCCCCCGGACCTAGATCCGGAAGAGCGTAGGGAGCGGTACTTCGGATGGGACGGCCTCGTGAAATCAGGCGTCGTGGAGTATGTCGATGCGGAGGAGGAGGAAACCATCATGATTGTCATGACGCCAGAGGATCTTGAGATCGCGAAACAGCTTCAGGCAGGTTATGCCCTCCCGGAGGAAGT------CGACCCTCATAAACGTGTGCGGTCAATCCTCACCCAAAGGGCACATACTTGGAGCCCGTGGGAGACGTCAGAAGACCGCCCTCACGAGCCTGAAGACTGGCGCCGTCTGCTTCAATTTGCCGACTACAAAGGCTCCAAGAATAAGGCCATCCGAGAAGCGCTGGTAGGTGGTGCGCACCCTGGAAGCCGTGTTGACGTTCACCTTCGTGGGGTGCCATCGACACTCCGCAATCGCACGCAACCGGTGTCCCTGTTTTCCCTCCTTCGACATGAACACAAACACACAGTCGTCAACATAAACATGAACTTGAGCTCCGATGTTGAGGCGCCACTGAAGTCCAAAGAGGAACTCGTCATCCAATGCGGACCGCGGCGGCTTGTCGTGAACCCGATCTTCTCAGCCGGCGGTGTCACCCGGAACAACGTCCACAAGTTTGACCGATTCCTCCACCCCGGCCGCAGCGCCATCGCAACCTGGATTGGCCCAATGACATGGGGATCGGTCCCTGTCCTTGTGTTC---AAAGGCAAGCAAGTGCAG---------GACCCGGAAGTCCTCGACACAACTGACGA------------------GCCACTGACGACCGACCATCTGGAACTCATCGGGACGGGCACCGTCGTCGCCCCTGATCATTCCCGCGTTAT
>GZUIFR21.883Aspergillus_doliiformis
CC-ACCTCCCACCCGTGTCTACCG-TACC--ACGTTGCTTCGGCGGGCCCGCCTCCAA--CC-------------------TTGGGGGCCGCCGTGGGGCTTC-CGCCCCCGTGCGAGCGCCCGCCGGAGACCA-----CACGAACGCTGTCTGAA-GACTGCCGTCTGAGTGGATTT---TCAAATCAGTCAAAACTTTCAACAACGGATCTCTTGGTTCCGGCATCGATGAAGAACGCAGCGAACTGCGATAAGTAGTGTGAATTGCAGAATTCAGTGAATCATCGAGTCTTTGAACGCACATTGCGCCCCCTGGTATTCCGGGGGGCATGCCTGTCCGAGCGTCATTGCTACCCTCAAGCCCGGCTTGTGTGTTGGGCCGCCGTCCCCCCC----GGAGC--AGGG-GGGACGGGCCCGAAAGGCAGCGGCGGCACCGCGTCC-GATCCTCGAGCGTATGGGGCTCTGTCACCCGCTCT--GCAGGACCGGCCGGCGGGCAGACTATCGCTGGCGAGCATGGCTTGGACGGCTCTGGCGTGTAAGTTAAA---CCAGGATT---TTGATGG--TTTGGATACATC------AGACGGATTGAAGCCTGACGGTAGGCTAGGTACAATGGCTCCTCTGACCTCCAGTTGGAGCGTATGAATGTCTACTTCAACGAGGTTCGTGCTTCGCCT----------TGACTTCAATTTACCTAG-----TC-CTTTTTGTACTGACTACTA-TCTAGGCCAGCGGAAACAAGTATGTCCCTCGTGCCGTTCTGGTCGATCTTGAGCCCGGTACCATGGATGCGGTCCGTGCCGGTCCTTTTGGTCAGCTCTTCCGTCCAGACAACTTGTTCGCCAGTCTGTTCTCTCTATTTGTAAGTGTGCTGCC-----------TTCCTAA------------TCCCATCTGTGCGACA-CGAACTCACATGACCTTC--------TCAAACAGGACAAGGATGGAGATGGTTAGTGTGACTTCCGGATC--T-CCTCTACCAACC--------------------GTCTTGGGGTTGATCAACCGAT---------ACGAATGATGCTG--ATACGTT-AAGTATACAGGCCAGATCACGACCAAAGAACTGGGAACAGTCATGCGCTCCTTGGGCCAGAACCCGTCCGAGTCTGAACTTCAGGACATGATTAACGAGGTCGATGCCGACAACAATGGTACCATCGATTTCCCTGGTACGATGCAGCTCCTCTTTTTGTCTCCCGGTGGGA-----TTGCAAGCGGGCATTGACCGGCCGC-AGAATTCCTTACCATGATGGCTCGCAAGATGAAAGATACCGATTCGGAGGAGGAAATCCGGGAGGCGTTCAAGGTCTTCGATCGCGATAACAACGGATTCATCTCCGCTGCCGAACTACGCCACGGGTCTGAAGTACGCGCTTGCTACAGGAAACTGGGGCGAGCAAAAGAAGGCCGCAAGCTCCAAGGCGGGCGTCTCGCAGGTTCTAAGTCGTTACACTTTCGCCTCTACCCTCTCCCATCTTCGTCGGACCAACACACCGATCGGCCGCGATGGGAAGATCGCGAAACCGCGCCAGCTTCACAACACCCACTGGGGCTTGGTCTGTCCGTCTGAAACTCCGGAGGGCCAAGCGTGTGGTCTCGTCAAGAATCTGGCACTGATGTGCTACATTACCGTTGGCACGCCTAGTGAACCGATCATTGATTTCATGATCCAGCGCAATATGGAGGTGCTGGAAGAGTTCGAGCCGCAAGTCACACCGAATGCGACCAAAGTGTTTGTGAATGGTGTCTGGGTAGGTATCCATCGCGATCCCTCTCACCTTGTTAACACCATGCTCTCTCTACGCCGGCGCAACATGATTTCCCACGAGGTCAGCTTAATTAGGGACATCCGTGAGCGAGAGTTTAAGATCTTCACCGACGCAGGTCGCGTATCTCGGCCGCTATTCGTGATAGATAATGACCCGAAGAGCGAGAATTCCGGATCCCTCGTGCTCAGCAAGGAACACATACGCAAGCTGGAGCAGGACAAGGAACTGCCCCCGGACCTAGATCCGGAAGAGCGTAGGGAGCGGTACTTCGGATGGGACGGCCTCGTGAAATCAGGCGTCGTGGAGTATGTCGATGCGGAGGAGGAGGAAACCATCATGATTGTCATGACGCCAGAGGATCTTGAGATCGCGAAACAGCTTCAGGCAGGTTATGCCCTCCCGGAGGAAGT------CGACCCTCATAAACGTGTGCGGTCAATCCTCACCCAAAGGGCACATACTTGGAGCCCGTGGGAGACGTCAGAAGACCGCCCTCACGAGCCTGAAGACTGGCGCCGTCTGCTTCAATTTGCCGACTACAAAGGCTCCAAGAATAAGGCCATCCGAGAAGCGCTGGTAGGTGGTGCGCACCCTGGAAGCCGTGTTGACGTTCACCTTCGTGGGGTGCCATCGACACTCCGCAATCGCACGCAACCGGTGTCCCTGTTTTCCCTCCTTCGACATGAACACAAACACACAGTCGTCAACATAAACATGAACTTGAGCTCCGATGTTGAGGCGCCACTGAAGTCCAAAGAGGAACTCGTCATCCAATGCGGACCGCGGCGGCTTGTCGTGAACCCGATCTTCTCAGCCGGCGGTGTCACCCGGAACAACGTCCACAAGTTTGACCGATTCCTCCACCCCGGCCGCAGCGCCATCGCAACCTGGATTGGCCCAATGACATGGGGATCGGTCCCTGTCCTTGTGTTC---AAAGGCAAGCAAGTGCAG---------GACCCGGAAGTCCTCGACACAACTGACGA------------------GCCACTGACGACCGACCATCTGGAACTCATCGGGACGGGCACCGTCGTCGCCCCTGATCATTCCCGCGTTAT
>GZUIFR21.884Aspergillus_doliiformis
CC-ACCTCCCACCCGTGTCTACCG-TACC--ACGTTGCTTCGGCGGGCCCGCCTCCAA--CC-------------------TTGGGGGCCGCCGTGGGGCTTC-CGCCCCCGTGCGAGCGCCCGCCGGAGACCA-----CACGAACGCTGTCTGAA-GACTGCCGTCTGAGTGGATTT---TCAAATCAGTCAAAACTTTCAACAACGGATCTCTTGGTTCCGGCATCGATGAAGAACGCAGCGAACTGCGATAAGTAGTGTGAATTGCAGAATTCAGTGAATCATCGAGTCTTTGAACGCACATTGCGCCCCCTGGTATTCCGGGGGGCATGCCTGTCCGAGCGTCATTGCTACCCTCAAGCCCGGCTTGTGTGTTGGGCCGCCGTCCCCCCC----GGAGC--AGGG-GGGACGGGCCCGAAAGGCAGCGGCGGCACCGCGTCC-GATCCTCGAGCGTATGGGGCTCTGTCACCCGCTCT--GCAGGACCGGCCGGCGGGCAGACTATCGCTGGCGAGCATGGCTTGGACGGCTCTGGCGTGTAAGTTAAA---CCAGGATT---TTGATGG--TTTGGATACATC------AGACGGATTGAAGCCTGACGGTAGGCTAGGTACAATGGCTCCTCTGACCTCCAGTTGGAGCGTATGAATGTCTACTTCAACGAGGTTCGTGCTTCGCCT----------TGACTTCAATTTACCTAG-----TC-CTTTTTGTACTGACTACTA-TCTAGGCCAGCGGAAACAAGTATGTCCCTCGTGCCGTTCTGGTCGATCTTGAGCCCGGTACCATGGATGCGGTCCGTGCCGGTCCTTTTGGTCAGCTCTTCCGTCCAGACAACTTGTTCGCCAGTCTGTTCTCTCTATTTGTAAGTGTGCTGCC-----------TTCCTAA------------TCCCATCTGTGCGACA-CGAACTCACATGACCTTC--------TCAAACAGGACAAGGATGGAGATGGTTAGTGTGACTTCCGGATC--T-CCTCTACCAACC--------------------GTCTTGGGGTTGATCAACCGAT---------ACGAATGATGCTG--ATACGTT-AAGTATACAGGCCAGATCACGACCAAAGAACTGGGAACAGTCATGCGCTCCTTGGGCCAGAACCCGTCCGAGTCTGAACTTCAGGACATGATTAACGAGGTCGATGCCGACAACAATGGTACCATCGATTTCCCTGGTACGATGCAGCTCCTCTTTTTGTCTCCCGGTGGGA-----TTGCAAGCGGGCATTGACCGGCCGC-AGAATTCCTTACCATGATGGCTCGCAAGATGAAAGATACCGATTCGGAGGAGGAAATCCGGGAGGCGTTCAAGGTCTTCGATCGCGATAACAACGGATTCATCTCCGCTGCCGAACTACGCCACGGGTCTGAAGTACGCGCTTGCTACAGGAAACTGGGGCGAGCAAAAGAAGGCCGCAAGCTCCAAGGCGGGCGTCTCGCAGGTTCTAAGTCGTTACACTTTCGCCTCTACCCTCTCCCATCTTCGTCGGACCAACACACCGATCGGCCGCGATGGGAAGATCGCGAAACCGCGCCAGCTTCACAACACCCACTGGGGCTTGGTCTGTCCGTCTGAAACTCCGGAGGGCCAAGCGTGTGGTCTCGTCAAGAATCTGGCACTGATGTGCTACATTACCGTTGGCACGCCTAGTGAACCGATCATTGATTTCATGATCCAGCGCAATATGGAGGTGCTGGAAGAGTTCGAGCCGCAAGTCACACCGAATGCGACCAAAGTGTTTGTGAATGGTGTCTGGGTAGGTATCCATCGCGATCCCTCTCACCTTGTTAACACCATGCTCTCTCTACGCCGGCGCAACATGATTTCCCACGAGGTCAGCTTAATTAGGGACATCCGTGAGCGAGAGTTTAAGATCTTCACCGACGCAGGTCGCGTATCTCGGCCGCTATTCGTGATAGATAATGACCCGAAGAGCGAGAATTCCGGATCCCTCGTGCTCAGCAAGGAACACATACGCAAGCTGGAGCAGGACAAGGAACTGCCCCCGGACCTAGATCCGGAAGAGCGTAGGGAGCGGTACTTCGGATGGGACGGCCTCGTGAAATCAGGCGTCGTGGAGTATGTCGATGCGGAGGAGGAGGAAACCATCATGATTGTCATGACGCCAGAGGATCTTGAGATCGCGAAACAGCTTCAGGCAGGTTATGCCCTCCCGGAGGAAGT------CGACCCTCATAAACGTGTGCGGTCAATCCTCACCCAAAGGGCACATACTTGGAGCCCGTGGGAGACGTCAGAAGACCGCCCTCACGAGCCTGAAGACTGGCGCCGTCTGCTTCAATTTGCCGACTACAAAGGCTCCAAGAATAAGGCCATCCGAGAAGCGCTGGTAGGTGGTGCGCACCCTGGAAGCCGTGTTGACGTTCACCTTCGTGGGGTGCCATCGACACTCCGCAATCGCACGCAACCGGTGTCCCTGTTTTCCCTCCTTCGACATGAACACAAACACACAGTCGTCAACATAAACATGAACTTGAGCTCCGATGTTGAGGCGCCACTGAAGTCCAAAGAGGAACTCGTCATCCAATGCGGACCGCGGCGGCTTGTCGTGAACCCGATCTTCTCAGCCGGCGGTGTCACCCGGAACAACGTCCACAAGTTTGACCGATTCCTCCACCCCGGCCGCAGCGCCATCGCAACCTGGATTGGCCCAATGACATGGGGATCGGTCCCTGTCCTTGTGTTC---AAAGGCAAGCAAGTGCAG---------GACCCGGAAGTCCTCGACACAACTGACGA------------------GCCACTGACGACCGACCATCTGGAACTCATCGGGACGGGCACCGTCGTCGCCCCTGATCATTCCCGCGTTAT
>GZUIFR21.886Aspergillus_doliiformis
CC-ACCTCCCACCCGTGTCTACCG-TACC--ACGTTGCTTCGGCGGGCCCGCCTCCAA--CC-------------------TTGGGGGCCGCCGTGGGGCTTC-CGCCCCCGTGCGAGCGCCCGCCGGAGACCA-----CACGAACGCTGTCTGAA-GACTGCCGTCTGAGTGGATTT---TCAAATCAGTCAAAACTTTCAACAACGGATCTCTTGGTTCCGGCATCGATGAAGAACGCAGCGAACTGCGATAAGTAGTGTGAATTGCAGAATTCAGTGAATCATCGAGTCTTTGAACGCACATTGCGCCCCCTGGTATTCCGGGGGGCATGCCTGTCCGAGCGTCATTGCTACCCTCAAGCCCGGCTTGTGTGTTGGGCCGCCGTCCCCCCC----GGAGC--AGGG-GGGACGGGCCCGAAAGGCAGCGGCGGCACCGCGTCC-GATCCTCGAGCGTATGGGGCTCTGTCACCCGCTCT--GCAGGACCGGCCGGCGGGCAGACTATCGCTGGCGAGCATGGCTTGGACGGCTCTGGCGTGTAAGTTAAA---CCAGGATT---TTGATGG--TTTGGATACATC------AGACGGATTGAAGCCTGACGGTAGGCTAGGTACAATGGCTCCTCTGACCTCCAGTTGGAGCGTATGAATGTCTACTTCAACGAGGTTCGTGCTTCGCCT----------TGACTTCAATTTACCTAG-----TC-CTTTTTGTACTGACTACTA-TCTAGGCCAGCGGAAACAAGTATGTCCCTCGTGCCGTTCTGGTCGATCTTGAGCCCGGTACCATGGATGCGGTCCGTGCCGGTCCTTTTGGTCAGCTCTTCCGTCCAGACAACTTGTTCGCCAGTCTGTTCTCTCTATTTGTAAGTGTGCTGCC-----------TTCCTAA------------TCCCATCTGTGCGACA-CGAACTCACATGACCTTC--------TCAAACAGGACAAGGATGGAGATGGTTAGTGTGACTTCCGGATC--T-CCTCTACCAACC--------------------GTCTTGGGGTTGATCAACCGAT---------ACGAATGATGCTG--ATACGTT-AAGTATACAGGCCAGATCACGACCAAAGAACTGGGAACAGTCATGCGCTCCTTGGGCCAGAACCCGTCCGAGTCTGAACTTCAGGACATGATTAACGAGGTCGATGCCGACAACAATGGTACCATCGATTTCCCTGGTACGATGCAGCTCCTCTTTTTGTCTCCCGGTGGGA-----TTGCAAGCGGGCATTGACCGGCCGC-AGAATTCCTTACCATGATGGCTCGCAAGATGAAAGATACCGATTCGGAGGAGGAAATCCGGGAGGCGTTCAAGGTCTTCGATCGCGATAACAACGGATTCATCTCCGCTGCCGAACTACGCCACGGGTCTGAAGTACGCGCTTGCTACAGGAAACTGGGGCGAGCAAAAGAAGGCCGCAAGCTCCAAGGCGGGCGTCTCGCAGGTTCTAAGTCGTTACACTTTCGCCTCTACCCTCTCCCATCTTCGTCGGACCAACACACCGATCGGCCGCGATGGGAAGATCGCGAAACCGCGCCAGCTTCACAACACCCACTGGGGCTTGGTCTGTCCGTCTGAAACTCCGGAGGGCCAAGCGTGTGGTCTCGTCAAGAATCTGGCACTGATGTGCTACATTACCGTTGGCACGCCTAGTGAACCGATCATTGATTTCATGATCCAGCGCAATATGGAGGTGCTGGAAGAGTTCGAGCCGCAAGTCACACCGAATGCGACCAAAGTGTTTGTGAATGGTGTCTGGGTAGGTATCCATCGCGATCCCTCTCACCTTGTTAACACCATGCTCTCTCTACGCCGGCGCAACATGATTTCCCACGAGGTCAGCTTAATTAGGGACATCCGTGAGCGAGAGTTTAAGATCTTCACCGACGCAGGTCGCGTATCTCGGCCGCTATTCGTGATAGATAATGACCCGAAGAGCGAGAATTCCGGATCCCTCGTGCTCAGCAAGGAACACATACGCAAGCTGGAGCAGGACAAGGAACTGCCCCCGGACCTAGATCCGGAAGAGCGTAGGGAGCGGTACTTCGGATGGGACGGCCTCGTGAAATCAGGCGTCGTGGAGTATGTCGATGCGGAGGAGGAGGAAACCATCATGATTGTCATGACGCCAGAGGATCTTGAGATCGCGAAACAGCTTCAGGCAGGTTATGCCCTCCCGGAGGAAGT------CGACCCTCATAAACGTGTGCGGTCAATCCTCACCCAAAGGGCACATACTTGGAGCCCGTGGGAGACGTCAGAAGACCGCCCTCACGAGCCTGAAGACTGGCGCCGTCTGCTTCAATTTGCCGACTACAAAGGCTCCAAGAATAAGGCCATCCGAGAAGCGCTGGTAGGTGGTGCGCACCCTGGAAGCCGTGTTGACGTTCACCTTCGTGGGGTGCCATCGACACTCCGCAATCGCACGCAACCGGTGTCCCTGTTTTCCCTCCTTCGACATGAACACAAACACACAGTCGTCAACATAAACATGAACTTGAGCTCCGATGTTGAGGCGCCACTGAAGTCCAAAGAGGAACTCGTCATCCAATGCGGACCGCGGCGGCTTGTCGTGAACCCGATCTTCTCAGCCGGCGGTGTCACCCGGAACAACGTCCACAAGTTTGACCGATTCCTCCACCCCGGCCGCAGCGCCATCGCAACCTGGATTGGCCCAATGACATGGGGATCGGTCCCTGTCCTTGTGTTC---AAAGGCAAGCAAGTGCAG---------GACCCGGAAGTCCTCGACACAACTGACGA------------------GCCACTGACGACCGACCATCTGGAACTCATCGGGACGGGCACCGTCGTCGCCCCTGATCATTCCCGCGTTAT
>CGMCC3.20771Aspergillus_cylindricus
CC-ACCTCCCACCCGTGTCTACCG-TACC--ACGTTGCTTCGGCGGGACCGCCCCCGA--CC-------------------ACGGGGGCCGCC-------------CTCCCGGGCGTGCGCCCGCCGGAGACCA-----CACGAACGCTGTCTGAA-GACTGCCGTCTGAGTGGATTT---TGAAATCAGTCAAAACTTTCAACAACGGATCTCTTGGTTCCGGCATCGATGAAGAACGCAGCGAACTGCGATAAGTAGTGTGAATTGCAGAATTCAGTGAATCATCGAGTCTTTGAACGCACATTGCGCCCCCTGGTATTCCGGGGGGCATGCCTGTCCGAGCGTCATTGCTACCCTCAAGCGCGGCTTGTGTGTTGGGCCGCCGTCCCTCCC----GCTCC--GGGG-GGGACGGGCCCGAAAGGCAGCGGCGGCACCGCGTCC-GGTCCTCGAGCGTATGGGGCTCTGTCACCCGCTCT--GCAGGACCGGCCGGCGGGCAGACTATCGCTGGCGAGCATGGCTTGGACGGCTCCGGCGTGTAAGTTAAA---CCAGTATT---TTGGTGT--TTTCGATACATC------CGACGGATTGAGGCCTGACGGTAGGCTAGGTACAATGGCTCCTCTGACCTCCAGTTGGAGCGTATGAATGTCTACTTCAACGAGGTTCGTGCTTGGACT----------TGACTTCAATTTAGCTAG-----TC-TTTTTTGTACTGACTACTA-TATAGGCCAGCGGAAACAAGTACGTCCCTCGTGCCGTTCTGGTCGACCTTGAGCCCGGTACCATGGATGCGGTCCGTGCCGGTCCTTTTGGTCAGCTCTTCCGCCCAGACAACTTTGTTTTCGGTCAGTTCTCCCTATTTGTAAGTGTGCTGCTTCTTGATCTCGTTCTTGA------------TCCCATCTGTGCGACG-CGAACTGACATGGTTTTC--------TCAAACAGGACAAGGATGGAGACGGTCAGTGCGATTCCCGGATC--T-CCTCTAGCAACC--------------------GTCTTGGAGTTGATCAATCCGT---------ACAAACGATGCTG--ATACATT-GAGTATACAGGTCAGATCACGACTAAAGAGCTGGGCACAGTCATGCGCTCCTTGGGCCAGAACCCGTCCGAGTCTGAGCTTCAGGACATGATCAACGAGGTCGATGCCGACAACAATGGCACCATTGATTTCCCTGGTACGATGCAGCTCTTCTTTCTGTCTCCCAGTGGGA-----TCGCAAGCGGATATTGACCGGT-GC-AGAATTCCTTACCATGATGGCTCGCAAGATGAAGGATACCGATTCGGAGGAGGAAATCCGGGAGGCGTTCAAAGTGTTCGATCGCGATAACAACGGATTCATCTCCGCTGCCGAACTACGCCACGGGTCTGAAGTACGCGCTTGCCACAGGAAACTGGGGCGAGCAGAAGAAGGCTGCGAGCTCCAAGGCGGGTGTCTCGCAGGTCCTCAGTCGTTACACTTACGCCTCTACCCTCTCCCATCTTCGTCGAACCAACACACCGATCGGCCGCGATGGGAAGATCGCGAAGCCGCGCCAACTTCACAACACCCACTGGGGCTTGGTTTGTCCGTCTGAAACTCCGGAGGGCCAGGCGTGTGGTCTCGTCAAGAATCTGGCACTAATGTGCTACATTACCGTTGGCACGCCTAGTGAACCGATCATTGATTTCATGATCCAGCGCAATATGGAGGTGCTTGAAGAGTTCGAGCCGCAGGTGACACCGAATGCGACAAAAGTGTTTGTGAATGGTGTCTGGGTGGGTATCCATCGCGACCCCTCTCACCTTGTTAATACCATGCTTTCTCTACGCCGGCGAAACATGATTTCCCACGAGGTCAGCTTGATTAGGGATATCCGTGAGCGAGAATTTAAGATCTTCACCGACGCAGGTCGCGTATCGCGGCCGCTATTTGTGATAGACAATGACCCGAAGAGCGAGAATTCTGGATCACTCGTGCTCAGCAAGGAACACATCCGCAAGCTGGAGCAGGACAAGGAACTGCCTCCGGATCTGGATCCGGAAGAGCGTAGGGAGCGGTACTTCGGATGGGACGGCCTCGTGAAATCAGGTGTCGTCGAATATGTCGATGCTGAGGAGGAGGAGACAATTATGATTGTCATGACGCCGGAGGATCTTGAGATCGCGAAACAGCTTCAGGCAGGTTATGCCCTCCCGGAGGAAGT------CGACCCCCATAAACGTGTGCGGTCAATCCTCAGCCAAAGGGCACATACTTGGAGCTCGTGGGAGACATCAGAAGACCGCCCTCACGAACCTGAAGATTGGCGCCGCCTGCTTCAATTTGCCGACTACAAAGGCTCCAAGAACAAGGCCATCCGAGAAGCGCTGGTAGGCGGTGCCCTCCCCGGAAGTCGTGTTGACGTCCACCTTCGCGGGGTGCCATCGAAGCTCCGCAGTCGCTCGCAACCAGTGTCCCTATTTTCGCTCCTTCGACATGAACACAAACACACAGTCGTCAACATAAACATGAACTTGAGCTCCGATGTTGAGGCGCCACTGAAGTCCAAAGGGGAACTTGTCGTCCAATGCGGACCACGGCGGTTAGTTGTGAACCCGATCTTCTCAGCCGGCGGTGTCACCAGGAACAATGTGCACAAATTCGACCGATTCCTCCATCCCGGCCGCAGCGCCATCGCAACGTGGATCGGTCCAATGACATGGGGATCGGTCCCTGTCCTCGTGTTC---AAAAGCAAGCAAGTGCAG---------GACCCAGAAGTCCTCGACGCAACCGACGA------------------GCCACTGACAACCGACCACCTGGAGCTCATCGGTACGGGCACAGTCGTCGCCCCTGACCATTCCCGCGTTAT
>GZUIFR21.888Aspergillus_cylindricus
CC-ACCTCCCACCCGTGTCTACCG-TACC--ACGTTGCTTCGGCGGGACCGCCCCCGA--CC-------------------ACGGGGGCCGCC-------------CTCCCGGGCGTGCGCCCGCCGGAGACCA-----CACGAACGCTGTCTGAA-GACTGCCGTCTGAGTGGATTT---TGAAATCAGTCAAAACTTTCAACAACGGATCTCTTGGTTCCGGCATCGATGAAGAACGCAGCGAACTGCGATAAGTAGTGTGAATTGCAGAATTCAGTGAATCATCGAGTCTTTGAACGCACATTGCGCCCCCTGGTATTCCGGGGGGCATGCCTGTCCGAGCGTCATTGCTACCCTCAAGCGCGGCTTGTGTGTTGGGCCGCCGTCCCTCCC----GCTCC--GGGG-GGGACGGGCCCGAAAGGCAGCGGCGGCACCGCGTCC-GGTCCTCGAGCGTATGGGGCTCTGTCACCCGCTCT--GCAGGACCGGCCGGCGGGCAGACTATCGCTGGCGAGCATGGCTTGGACGGCTCCGGCGTGTAAGTTAAA---CCAGTATT---TTGGTGT--TTTCGATACATC------CGACGGATTGAGGCCTGACGGTAGGCTAGGTACAATGGCTCCTCTGACCTCCAGTTGGAGCGTATGAATGTCTACTTCAACGAGGTTCGTGCTTGGACT----------TGACTTCAATTTAGCTAG-----TC-TTTTTTGTACTGACTACTA-TATAGGCCAGCGGAAACAAGTACGTCCCTCGTGCCGTTCTGGTCGACCTTGAGCCCGGTACCATGGATGCGGTCCGTGCCGGTCCTTTTGGTCAGCTCTTCCGCCCAGACAACTTTGTTTTCGGTCAGTTCTCCCTATTTGTAAGTGTGCTGCTTCTTGATCTCGTTCTTGA------------TCCCATCTGTGCGACG-CGAACTGACATGGTTTTC--------TCAAACAGGACAAGGATGGAGACGGTCAGTGCGATTCCCGGATC--T-CCTCTAGCAACC--------------------GTCTTGGAGTTGATCAATCCGT---------ACAAACGATGCTG--ATACATT-GAGTATACAGGTCAGATCACGACTAAAGAGCTGGGCACAGTCATGCGCTCCTTGGGCCAGAACCCGTCCGAGTCTGAGCTTCAGGACATGATCAACGAGGTCGATGCCGACAACAATGGCACCATTGATTTCCCTGGTACGATGCAGCTCTTCTTTCTGTCTCCCAGTGGGA-----TCGCAAGCGGATATTGACCGGT-GC-AGAATTCCTTACCATGATGGCTCGCAAGATGAAGGATACCGATTCGGAGGAGGAAATCCGGGAGGCGTTCAAAGTGTTCGATCGCGATAACAACGGATTCATCTCCGCTGCCGAACTACGCCACGGGTCTGAAGTACGCGCTTGCCACAGGAAACTGGGGCGAGCAGAAGAAGGCTGCGAGCTCCAAGGCGGGTGTCTCGCAGGTCCTCAGTCGTTACACTTACGCCTCTACCCTCTCCCATCTTCGTCGAACCAACACACCGATCGGCCGCGATGGGAAGATCGCGAAGCCGCGCCAACTTCACAACACCCACTGGGGCTTGGTTTGTCCGTCTGAAACTCCGGAGGGCCAGGCGTGTGGTCTCGTCAAGAATCTGGCACTAATGTGCTACATTACCGTTGGCACGCCTAGTGAACCGATCATTGATTTCATGATCCAGCGCAATATGGAGGTGCTTGAAGAGTTCGAGCCGCAGGTGACACCGAATGCGACAAAAGTGTTTGTGAATGGTGTCTGGGTGGGTATCCATCGCGACCCCTCTCACCTTGTTAATACCATGCTTTCTCTACGCCGGCGAAACATGATTTCCCACGAGGTCAGCTTGATTAGGGATATCCGTGAGCGAGAATTTAAGATCTTCACCGACGCAGGTCGCGTATCGCGGCCGCTATTTGTGATAGACAATGACCCGAAGAGCGAGAATTCTGGATCACTCGTGCTCAGCAAGGAACACATCCGCAAGCTGGAGCAGGACAAGGAACTGCCTCCGGATCTGGATCCGGAAGAGCGTAGGGAGCGGTACTTCGGATGGGACGGCCTCGTGAAATCAGGTGTCGTCGAATATGTCGATGCTGAGGAGGAGGAGACAATTATGATTGTCATGACGCCGGAGGATCTTGAGATCGCGAAACAGCTTCAGGCAGGTTATGCCCTCCCGGAGGAAGT------CGACCCCCATAAACGTGTGCGGTCAATCCTCAGCCAAAGGGCACATACTTGGAGCTCGTGGGAGACATCAGAAGACCGCCCTCACGAACCTGAAGATTGGCGCCGCCTGCTTCAATTTGCCGACTACAAAGGCTCCAAGAACAAGGCCATCCGAGAAGCGCTGGTAGGCGGTGCCCTCCCCGGAAGTCGTGTTGACGTCCACCTTCGCGGGGTGCCATCGAAGCTCCGCAGTCGCTCGCAACCAGTGTCCCTATTTTCGCTCCTTCGACATGAACACAAACACACAGTCGTCAACATAAACATGAACTTGAGCTCCGATGTTGAGGCGCCACTGAAGTCCAAAGGGGAACTTGTCGTCCAATGCGGACCACGGCGGTTAGTTGTGAACCCGATCTTCTCAGCCGGCGGTGTCACCAGGAACAATGTGCACAAATTCGACCGATTCCTCCATCCCGGCCGCAGCGCCATCGCAACGTGGATCGGTCCAATGACATGGGGATCGGTCCCTGTCCTCGTGTTC---AAAAGCAAGCAAGTGCAG---------GACCCAGAAGTCCTCGACGCAACCGACGA------------------GCCACTGACAACCGACCACCTGGAGCTCATCGGTACGGGCACAGTCGTCGCCCCTGACCATTCCCGCGTTAT
>GZUIFR21.889Aspergillus_cylindricus
CC-ACCTCCCACCCGTGTCTACCG-TACC--ACGTTGCTTCGGCGGGACCGCCCCCGA--CC-------------------ACGGGGGCCGCC-------------CTCCCGGGCGTGCGCCCGCCGGAGACCA-----CACGAACGCTGTCTGAA-GACTGCCGTCTGAGTGGATTT---TGAAATCAGTCAAAACTTTCAACAACGGATCTCTTGGTTCCGGCATCGATGAAGAACGCAGCGAACTGCGATAAGTAGTGTGAATTGCAGAATTCAGTGAATCATCGAGTCTTTGAACGCACATTGCGCCCCCTGGTATTCCGGGGGGCATGCCTGTCCGAGCGTCATTGCTACCCTCAAGCGCGGCTTGTGTGTTGGGCCGCCGTCCCTCCC----GCTCC--GGGG-GGGACGGGCCCGAAAGGCAGCGGCGGCACCGCGTCC-GGTCCTCGAGCGTATGGGGCTCTGTCACCCGCTCT--GCAGGACCGGCCGGCGGGCAGACTATCGCTGGCGAGCATGGCTTGGACGGCTCCGGCGTGTAAGTTAAA---CCAGTATT---TTGGTGT--TTTCGATACATC------CGACGGATTGAGGCCTGACGGTAGGCTAGGTACAATGGCTCCTCTGACCTCCAGTTGGAGCGTATGAATGTCTACTTCAACGAGGTTCGTGCTTGGACT----------TGACTTCAATTTAGCTAG-----TC-TTTTTTGTACTGACTACTA-TATAGGCCAGCGGAAACAAGTACGTCCCTCGTGCCGTTCTGGTCGACCTTGAGCCCGGTACCATGGATGCGGTCCGTGCCGGTCCTTTTGGTCAGCTCTTCCGCCCAGACAACTTTGTTTTCGGTCAGTTCTCCCTATTTGTAAGTGTGCTGCTTCTTGATCTCGTTCTTGA------------TCCCATCTGTGCGACG-CGAACTGACATGGTTTTC--------TCAAACAGGACAAGGATGGAGACGGTCAGTGCGATTCCCGGATC--T-CCTCTAGCAACC--------------------GTCTTGGAGTTGATCAATCCGT---------ACAAACGATGCTG--ATACATT-GAGTATACAGGTCAGATCACGACTAAAGAGCTGGGCACAGTCATGCGCTCCTTGGGCCAGAACCCGTCCGAGTCTGAGCTTCAGGACATGATCAACGAGGTCGATGCCGACAACAATGGCACCATTGATTTCCCTGGTACGATGCAGCTCTTCTTTCTGTCTCCCAGTGGGA-----TCGCAAGCGGATATTGACCGGT-GC-AGAATTCCTTACCATGATGGCTCGCAAGATGAAGGATACCGATTCGGAGGAGGAAATCCGGGAGGCGTTCAAAGTGTTCGATCGCGATAACAACGGATTCATCTCCGCTGCCGAACTACGCCACGGGTCTGAAGTACGCGCTTGCCACAGGAAACTGGGGCGAGCAGAAGAAGGCTGCGAGCTCCAAGGCGGGTGTCTCGCAGGTCCTCAGTCGTTACACTTACGCCTCTACCCTCTCCCATCTTCGTCGAACCAACACACCGATCGGCCGCGATGGGAAGATCGCGAAGCCGCGCCAACTTCACAACACCCACTGGGGCTTGGTTTGTCCGTCTGAAACTCCGGAGGGCCAGGCGTGTGGTCTCGTCAAGAATCTGGCACTAATGTGCTACATTACCGTTGGCACGCCTAGTGAACCGATCATTGATTTCATGATCCAGCGCAATATGGAGGTGCTTGAAGAGTTCGAGCCGCAGGTGACACCGAATGCGACAAAAGTGTTTGTGAATGGTGTCTGGGTGGGTATCCATCGCGACCCCTCTCACCTTGTTAATACCATGCTTTCTCTACGCCGGCGAAACATGATTTCCCACGAGGTCAGCTTGATTAGGGATATCCGTGAGCGAGAATTTAAGATCTTCACCGACGCAGGTCGCGTATCGCGGCCGCTATTTGTGATAGACAATGACCCGAAGAGCGAGAATTCTGGATCACTCGTGCTCAGCAAGGAACACATCCGCAAGCTGGAGCAGGACAAGGAACTGCCTCCGGATCTGGATCCGGAAGAGCGTAGGGAGCGGTACTTCGGATGGGACGGCCTCGTGAAATCAGGTGTCGTCGAATATGTCGATGCTGAGGAGGAGGAGACAATTATGATTGTCATGACGCCGGAGGATCTTGAGATCGCGAAACAGCTTCAGGCAGGTTATGCCCTCCCGGAGGAAGT------CGACCCCCATAAACGTGTGCGGTCAATCCTCAGCCAAAGGGCACATACTTGGAGCTCGTGGGAGACATCAGAAGACCGCCCTCACGAACCTGAAGATTGGCGCCGCCTGCTTCAATTTGCCGACTACAAAGGCTCCAAGAACAAGGCCATCCGAGAAGCGCTGGTAGGCGGTGCCCTCCCCGGAAGTCGTGTTGACGTCCACCTTCGCGGGGTGCCATCGAAGCTCCGCAGTCGCTCGCAACCAGTGTCCCTATTTTCGCTCCTTCGACATGAACACAAACACACAGTCGTCAACATAAACATGAACTTGAGCTCCGATGTTGAGGCGCCACTGAAGTCCAAAGGGGAACTTGTCGTCCAATGCGGACCACGGCGGTTAGTTGTGAACCCGATCTTCTCAGCCGGCGGTGTCACCAGGAACAATGTGCACAAATTCGACCGATTCCTCCATCCCGGCCGCAGCGCCATCGCAACGTGGATCGGTCCAATGACATGGGGATCGGTCCCTGTCCTCGTGTTC---AAAAGCAAGCAAGTGCAG---------GACCCAGAAGTCCTCGACGCAACCGACGA------------------GCCACTGACAACCGACCACCTGGAGCTCATCGGTACGGGCACAGTCGTCGCCCCTGACCATTCCCGCGTTAT
>ATCC56982TAspergillus_pisce
CCAACCTCCCACCCGTGACTACTG-TACC--TTGTTGCTTCGGCGGGCCGCCGCGAGGCCCC-------------------CGGGGAAGGGTTCA----CTCC-CGCCCCCGGGGCAGCGCCCGCCGGGGACACTTTGAAACAAACTCTGTGTGAA-GGTTGCC-TCTGAGTATGAC----ACACAATAGCCAAAACTTTCAACAACGGATCTCTTGGTTCCGGCATCGATGAAGAACGCAGCGAACTGCGATAAGTAATGTGAATTGCAGAATTCAGTGAATCATCGAGTCTTTGAACGCACATTGCGCCCCCTGGTATTCCGGGGGGCATGCCTGTCCGAGCGTCATTGCTACCCTCCAGCACGGCTGGTGTGTTGGGCCCCCGTCCCGCCCC--CCTCGC--GGGGTGGGACGGGCCCGAAAGGCAGCGGCGGCGCC--GTCC-GGTCCTCGAGCGTATGGGGCTTTGTCACCCGCTCTTGTAGTGGCCGGCCGGGGGGCAGACTATCTCTGGCGAGCACGGCCTGGACGGCTCCGGCGTGTAAGTACAGC--TTGGCATT---TT-GCGT--GTTTGATGCATCAC----AAATGGATCGAATTCTGATGGTAGGATAGCTACAATGGCTCTTCCGATCTCCAGCTGGAGCGGATGAATGTTTACTTCAACGAGGTTCGTGCTTGACCT----------TCGCGAGATCGAGCTGAAGCA------TTGATATTCTGACCGCTATTCCAGGCCAGCGGAAACAAGTATGTTCCTCGCGCCGTCTTGGTCGATCTCGAGCCCGGTACCATGGATGCCGTCCGTTCCGGCCCCTTCGGCGAGCTCTTCCGTCCCGACAATTTCGTTTTCGGTCAGTTCTCCCTATTTGTAAGTGAATGCTCTT--------ATCCCGCG----------------CACTGCGCATCC-CGAGCTCACACGGCTTCTTT------CCGTATAGGACAAGGATGGCGATGGTTAGTGCAATTTCCCATCCCGCTCCCCTGTAAAGC-AGTTATAGCG---ATCGTCATTTCCATGTCGCCCGGTCGGTCA-------GCTTGCCATACTG--ATGCATT---CTATACAGGCCAGATCACGACCAAGGAGCTGGGAACCGTTATGCGTTCCCTAGGCCAAAATCCCTCCGAGTCGGAGCTTCAGGATATGATTAATGAGGTCGATGCCGATAACAATGGCACCATCGATTTCCCTGGTATGCGACTCTCG----------CCGCAGTATATA-----TTGGAAACAGCTGTTGACATGTCTTAAGAATTCCTTACCATGATGGCTCGCAAGATGAAGGACACCGATTCCGAGGAGGAAATCCGGGAGGCGTTCAAGGTCTTTGACCGCGACAACAACGGGTTCATCTCCGCCGCTGAACTGCGCCACGGGCTTGAAGTATGCGCTTGCCACAGGAAACTGGGGTGAGCAGAAGAAGGCAGCAAGCTCGAAGGCCGGTGTGTCGCAAGTACTTAGCCGATACACCTATGCGTCTACCTTGTCCCATCTCCGGCGGACCAACACGCCCATTGGCCGTGACGGGAAGATTGCGAAGCCTCGCCAGCTTCACAACACGCACTGGGGCTTGGTCTGTCCGTCCGAAACGCCGGAAGGTCAAGCCTGCGGTCTTGTCAAGAATCTGGCGCTCATGTGCTACATCACCGTTGGTACGCCCAGTGAGCCGATCATCGATTTCATGGTCCAGCGCAACATGGAGGTACTCGAGGAGTTCGAGCCCCAGGTGACGCCGAACGCCACAAAGGTGTTTGTGAACGGTGTCTGGGTAGGAATCCACCGTGATCCTTCTCATCTTGTGAACACCATGCTTTCTCTGCGCCGGCGGAACATGATCTCGCACGAGGTCAGTTTGATTCGGGACATCCGAGAGCGGGAGTTCAAGATCTTCACCGATGCCGGCCGTGTATCACGGCCGCTGTTCGTCATCGATAACGACCCGAAGAGCGAGAATTCCGGCTCGCTGGTTCTTAACAAGGAGCATATCCGTAAATTGGAGGAGGACAAGGAGCTGCCGCCAGATCTGGATCCCGAAGAGCGGAGAGAGCGCTATTTCGGATGGGACGGCCTTGTCAAATCTGGAGTGGTCGAATATGTCGATGCAGAGGAAGAGGAGACGATCATGATCGTGATGACGCCCGAGGACCTTGAGATCTCGAAACAGCTTCAGGCCGGATATGCGCTTCCCGTGGAGAC------GGATCCGCACAAGCGAGTCCGGTCGATTCTCACGCAGAGGGCGCATACGTGGAGTCATTGGGAAACATCCGAAGACCGCCCACATGAGCCTGAAGACTGGCGTCGACTGCTTCAAATTGCTGATTACAAGGGCTCCAAAAACAAGGCTATCAGGGAAGCACTGGTTGGAGGTGTCAACCCTGGAATCCGTGTCGACGTTCACCTTCGGGCAGTACCAGCATCCCTTCACAATCGCCCACAACCAGTGTCTCTTTTCTCCCTCCTCCGACATGAACACAAACAAACCGTCGTCAACATAAGCATGTACCTCAACTCCGACGTCGAGGCACCCCTGAAGTCCAAGGAAGAACTTCTCATCCAATGCGGACCACGCCGTCTGGTCGTGAACCCAATCTTCTCCGCCGGAGGCGTCACTCCAAACAACGTCCACAAATTCGACCGCTTCCTCCACCCTGGCCGGAGCGCCATCGCAACGTGGACCGGGCCTATGACCTGGGGCTCAGTGCCAGTTCTCGTCTTC---AAAAACAAACAAGTCCAA---------GACCCCGAAGTAATGGACTCAGCCGACGAAACCACCGA------GAACAAACCGACCATCGACCAACTGCAGCTGATCGGAACCGGAACCGTCGTCGCGCCCGACCAGTCTCGGGTCGT
>BCMEX_UABC6006TAspergillus_loretoensis
CCAACCTCCCACCCGTGACTACCG-TACC--ACGTTGCTTCGGCGGGCCCGCCCCCCTGTTT-------------------GGGGGGGCCGTCGGGGGGCACC-TGCCCCCGGGCGTGCGCCCGCCGGGGACCCCAA--CACGAACGCTGTCTGAAGGACTGCTGTCTGTAGTAGAAC---TTATAAT------------------------------------------------------------------------------------------------------------------------------------------------------------------------------------------------------------------------------------------------------------------------------------------------------------------------GGCAGACTATCGCTGGCGAGCATGGCCTGGACGGCTCTGGTGTG--------------------------------------------------------------------------------TACAATGGCACCTCCGATCTCCAGCTGGAGCGCATGAACGTCTACTTCAACG----------------------------------------------------------------------------AGGCCAGCGGAAACAAGTACGTTCCTCGTGCCGTTCTGGTCGACCTTGAGCCCGGTACCATGGATGCTGTCCGTTCCGGTCCCTTTGGTCAGCTCTTCCGTCCCGACAACTTTGTTTTCGGCCAGTTCTCCCTATTT-----------------------------------------------------------------------------------------------GACAAGGATGGCGAT------------------------------------------------------------------------------------------------------------------------GGCCAAATCACGACCAAGGAGCTGGGAACGGTCATGCGCTCTTTAGGCCAGAACCCGTCCGAGTCCGAGCTGCAGGACATGATTAACGAGGTCGATGCCGACAACAATGGCACCATCGATTTCCCC---------------------------------------------------------------------GAATTCCTTACCATGATGGCCCGCAAGATGAAGGATACCGATTCGGAGGAGGAGATTCGGGAGGCATTCAAGGTCTTCGACCGCGATAATAACGGCTTCATCTCCGCCGCTGAGCTGCGCCACGGGCCTGAAGTACGCGCTGGCGACTGGAAACTGGGGCGAGCAGAAGAAGGCCGCAAGCTCCAAGGCTGGCGTGTCGCAGGTTCTGAGCCGTTACACCTACGCCTCTACGCTGTCACATCTTCGTCGGACCAACACGCCAATCGGTCGCGATGGGAAAATCGCGAAGCCGCGACAACTCCACAACACCCACTGGGGCTTGGTCTGTCCGTCAGAAACTCCGGAAGGTCAAGCATGTGGTCTTGTCAAGAACCTGGCGCTCATGTGCTACATTACCGTTGGCACACCCAGCGAACCGATCATCGATTTCATGATCCAGCGGAATATGGAGGTGCTTGAAGAGTTCGAGCCTCAAGTGACACCGAATGCGACCAAGGTGTTTGTGAACGGTGTCTGGGTGGGAATTCATCGCGACCCGTCTCACCTGGTCAACACCATGTCTTCTCTGCGGCGGCGCAACATGATTTCCCACGAAGTCAGCTTGATTAGGGACATCCGCGAGCGAGAATTCAAGATCTTCACCGACGCTGGTCGTGTATCACGGCCGCTGTTCGTGATAGACAATGACCCGAAGAGCGAGAATTCCGGCTCGTTGGTGCTCAACAAGGAACACATCCGCAAGCTGGAGCAGGATAAAGAGTTGCCTCCGGATTTGGATCCTGAGGAGCGCAGGGAACGGTACTTCGGATGGGACGGCCTCGTGAAGTCGGGAGTTGTCGAGTATGTCGATGCGGAGGAAGAAGAAACGATCATGATTGTAATGACGCCGGAGGATCTTGAGATCGCGAAACAGCTTCAGGCGGGATATGATCTCCCGGAGGAGGT------CGACCCCCATAAGCGGGTACGGTCGATCCTCAGCCAAAGGGCACACACCTGG?????????????????????????????????????????????????????????????????????????????????????????????????????????????????????????????????????????????????????????????????????????????????????????????????????????????????????????????????????????????????????????????????????????????????????????????????????????????????????????????????????????????????????????????????????????????????????????????????????????????????????????????????????????????????????????????????????????????????????????????????????????????????????????????????????????????????????????????????????????????????????????????????????????????????????????????????????????
>CBS109945TAspergillus_chlamydosporus
CCAACCTCCCACCCGTGTCTACCG-TACC--ACGTTGCTTCGGCGGGCCCGCCCCCCTCAGC----------------AAGGGGGGGGCCGTCGGGGGGCATC-TGCCCCCGGGCGTGTGCCCGCCGGAGACCCCCA--CACGAACACTGTCTGAAGGACTGCTGTCTGAGTGGATTGA--TCAAATCAGTTAAAACTTTCAACAACGGATCTCTTGGTTCCGGCATCGATGAAGAACGCAGCGAACTGCGATAAGTAGTGTGAATTGCAGAATTCAGTGAATCATCGAGTCTTTGAACGCACATTGCGCCCCCTGGCATTCCGGGGGGCATGCCTGTCCGAGCGTCATTGCTACCCTCAAGCACGGCTTGCGTGTTGGGCCGCCGTCCGCCCC----GCTCCA-GGGG-GGGACGGGCCCGAAAGGCAGCGGCGGCACCGCGTCC-GGTCCTCGAGCGTATGGGGCTCTGTCACCCGCTCC--GTGGGGTCGGCCGGCGGGCAGACCATCGCTGGCGAGCATGGCCTGGACGGCGCCGGCGTGTAAGTGAAAGC-CGCGCGTTTTGTTGTTGT--TTCGGATACATCCG--AGAGATGGATCGAAGCCTGAC-ATAGACCAGGTACAATGGCTCCTCCGATCTCCAGCTGGAGCGTATGAACGTCTACTTCAACGAGGTTTGTGCTTGGCCC----------TGGATTTAATTGATCTAAT----GC-TTGCGTGTGTTGACTACTA-TCCAGGCTAGCGGAAACAAGTATGTCCCTCGTGCCGTTCTGGTCGACCTTGAGCCCGGTACCATGGATGCCGTCCGTGCAGGTCCCTTTGGCCAGCTCTTCCGTCCCGACAACTTTGTTTTCGGCCAGTTCTCCCTATTTGTAAGTTCCATGTC----------TTCCCGAG------------TTCCCTGTGTGCGACT-CGAATTCACATGTCACTTCT------TAAACTAGGACAAGGATGGAGATGGTTAGTGCGATTCCTGGACT--T-TTTCTGACAGTG--------------------ACCTCGGAGTTTTCCGGTCGGT---------ACGTATGATGCTG--ATACGCT-GGGAACATAGGCCAAATCACGACCAAAGAGTTGGGAACGGTCATGCGCTCCTTGGGCCAGAACCCGTCCGAGTCCGAACTTCAGGACATGATTAACGAAGTCGATGCCGACAACAATGGCACCATTGATTTCCCTGGTGCGATGCGACTCCTTTTCTC--ATACAAGTGCGA-----TCCGAGGCGGGTATTGACCGGTTGC-AGAATTCCTTACCATGATGGCTCGCAAGATGAAGGATACCGATTCGGAGGAAGAAATCCGGGAGGCGTTCAAGGTCTTCGACCGCGATAACAATGGATTCATCTCCGCAGCAGAGCTGCGCCACGGGTCTCAAGTATGCGCTTGCGACAGGAAACTGGGGCGAGCAGAAGAAGGCCGCGAGCTCCAAGGCCGGTGTGTCGCAGGTCCTGAGTCGTTACACCTACGCATCTACTCTGTCACATCTTCGTCGGACCAACACTCCCATCGGCCGCGACGGGAAGATCGCAAAGCCGCGCCAGCTTCACAACACCCACTGGGGCTTGGTCTGTCCGTCAGAGACACCGGAAGGCCAAGCGTGTGGTCTCGTCAAGAATTTGGCGCTCATGTGCTATATCACTGTTGGTACGCCCAGTGAGCCGATCATCGATTTCATGATCCAGCGGAATATGGAGGTACTTGAAGAGTTTGAGCCGCAGGTGACACCGAATGCGACAAAGGTGTTTGTGAACGGCGTCTGGGTGGGTATCCACCGCGATCCATCTCATCTTGTTAACACCATGCTCTCCCTACGGCGGCGCAACATGATTTCCCACGAAGTCAGCTTGATTAGGGACATCCGTGAGCGAGAATTCAAAATTTTCACCGATGCAGGTCGCGTGTCGCGGCCGCTGTTCGTGATAGACAATGACCCGAAGAGCGAGAATTCCGGGTCGCTCGTGCTCAGCAAGGAACATATCCGCAAGCTGGAGCAGGACAAGGAGCTGCCACCGGATCTGGATCCAGAAGAGCGGAGGGAGCGGTACTTCGGATGGGACGGCCTCGTGAAATCGGGCGTTGTTGAGTATGTTGATGCAGAGGAGGAGGAAACGATCATGATCGTAATGACGCCAGAGGACCTTGAGATCGGGAAACAGCTTCAGGCAGGATACGCTCTTCCGGAAGAAAT------TGACCCCCATAAGCGGGTGCGATCTGTTCTGACGCAAAGAGCACATACCTGGAGCCCGTGGGAAACATCAGAGGACCGCCCCCACGAGCCTGAAGACTGGCGCCGACTGCTTCAATTCGCCGACTACAAAGGCTCCAAGAATAAGGCTATCCGAGAAGCGCTGGTAGGCGGTGCCCACCCTGGCATCCGTATTGCTGTCCACCTTCGGGGAGTGCCATCGCGACTCCGCAATCGCCCGCAACCAGTGTCCTTGTTCTCCCTTCTTCGACACGAGCACAAATACACCGTTGTCAATATAAACATGAACTTGAACTCCGATTTCGAGGCGCCACTAAAGTCCAAAGAGGAACTCGTCATCCAATGCGGCCCACGGCGACTCGTCGTGAACCCCATCTTCTCTGCTGGCGGCGTCACTCCAAACAACGTCCACAAATTCGACCGATTCCTCCACCCCGGCCGCACCGCCATCGCCAGCTGGATCGGCCCGATGACATGGGGATCGGTACCGGTTCTCGTATTC---AAAAACAAGCAAGTGCAG---------GACCCGGAAGTCCTCGACGCGTCTGACGA------------------GACACCGACCATCAACCGTCTTGAACTCATCGGGACCGGCACCGTCGTCGCCCCTGACCAGTCCCGCGTTGT
>CBS128032TAspergillus_caninus
CCAACCTCCCACCCGTGTCTATCG-TACC--ACGTTGCTTCGGCGGGACCGCCCCTAT--CC-------------------GTAGGGGCCGTCGGGAGCC----TCGCTCCGGGCGTGCGCCCGCCGAAGACCC-----CACGAACGCTGTCTGAA-GACTGCCGTCTGAGTGGATTA---TCGAATCAGTTAAAACTTTCAACAACGGATCTCTTGGTTCCGGCATCGATGAAGAACGCAGCGAACTGCGATAAGTAGTGTGAATTGCAGAATTCAGTGAATCATCGAGTCTTTGAACGCACATTGCGCCCCTTGGTATTCCGAGGGGCATGCCTGTCCGAGCGTCATTGCTACCCTCAAGCGCGGCTTGTGTGTTGGGCCGACGTCCGCCCC-----GTTC--GGGG-GGGACGGGCCCGAAAGGCAGCGGCGGCACCGCGACC-GGTCTTCGAGCGTATGGGGCTCTGTCACCCGCTCC--GTGGGACCGGCCGGCGGGCAGACTATCGCTGGCGAACATGGCTTGGACGGCTCCGGCGTGTAAGTTATT---TCAGCGTT---TTGTTGTTGTTCGGGTACATCCG--AAAGATAGATCGAAGCCTGAT-ATTGGCCAGGTACAATGGCTCCTCCGACCTCCAGCTGGAGCGTATGAACGTCTACTTCAACGAGGTTCGTGCTTGGCCT----------TGATGTCAATTCAATTAAT----CC-CTTTTAATACTGACCACCG-TCTAGGCCAGCGGAAACAAGTATGTCCCTCGTGCCGTTCTGGTCGACCTTGAGCCCGGTACCATGGACGCTGTCCGTGCCGGTCCCTTTGGCCAGCTCTTCCGTCCCGACAACTTTGTTTTTGGCCAGTTCTCCCTATTTGTAAGTGCCCTGTC-----------TTCTGGG------------TTCCGGTCGTGCGACG-CGAACTCACATGGCTTTC--------TTCAATAGGACAAGGATGGAGATGGTTAGTGCAATTCCCTGACT--T-TTTCTGGCAACT--------------------ACCTCGGAGTCCCTTAATCGGT---------ATGTACGATACTG--ATATATC-TATCATACAGGCCAAATCACGACCAAGGAGCTGGGAACGGTCATGCGCTCCCTGGGCCAGAACCCGTCCGAGTCCGAACTTCAGGACATGATTAACGAGGTTGACGCCGACAACAACGGCACCATTGATTTCCCTGGTGCGATGTGACTCTTTTTTTCCCTTGCAAGTGTAA-----TCGCAAGCGGATATTGACTGGTCGT-AGAATTCCTTACCATGATGGCCCGCAAGATGAAGGATACCGATTCAGAGGAGGAAATTCGGGAGGCGTTCAAAGTCTTCGACCGCGATAACAACGGGTTCATCTCCGCAGCTGAACTGCGCCATGGGTCTAAAGTACGCTCTTGCAACAGGAAACTGGGGCGAGCAGAAGAAGGCCGCAAGCTCCAAGGCTGGCGTGTCGCAGGTCTTGAGTCGCTACACTTACGCCTCTACTTTGTCACATCTTCGCCGGACTAACACACCCATCGGCCGCGATGGGAAGATCGCAAAGCCGCGCCAACTTCATAATACCCATTGGGGCTTGGTCTGTCCATCGGAGACGCCGGAAGGCCAAGCGTGTGGTCTCGTCAAGAATCTGGCGCTCATGTGCTATATTACCGTTGGTACGCCCAGCGAACCGATCATCGATTTCATGATCCAGCGCAATATGGAGGTACTCGAGGAGTTCGAGCCGCAAGTGACACCGAATGCGACAAAGGTGTTTGTGAACGGTGTCTGGGTGGGCATCCACCGTGATCCCTCTCACCTTGTTAGCACTATGCTCTCCTTGCGCCGGCGCAACATGATCTCCCACGAGGTCAGCTTGATTAGGGATATCCGTGAACGAGAATTCAAGATCTTCACCGACGCTGGGCGCGTGTCTCGGCCGCTGTTCGTGATAGATAATGACCCAAAGAGCGAGAATTCGGGGTCACTCGTGCTCAGCAAGGAACACATCCGCAAGCTGGAGCAGGATAAGGAACTGCCTCCGGATCTGGACCCCGAAGAGCGTAGGGAGCGGTACTTCGGATGGGACGGCCTTGTGAAATCGGGCGTCGTGGAGTATGTCGACGCGGAGGAGGAGGAAACGATCATGATTGTGATGACACCGGAAGATCTCGAGATCGGAAAACAGCTTCAGGCGGGATATGCTCTCCCGGAAGAAAT------CGACCCTCATAAGCGTGTGCGATCGGTTCTCACCCAAAGGGCACATACCTGGAGCCCGTGGGAGACATCAGAAGACCGCCCTCACGAGCCTGAAGAATGGCGTCGACTGCTGCAATTTGCCGACTACAAAGGCTCCAAGAATAAGGCCATCCGAGAAGCGCTGGTTGGCGGTGCGCATCCTGGAGTCCGTGTTGATGTCCATCTTCGGGGGGTGCCATCACGACTCCGCAATCGCCCGCAGCCAGTGTCTCTGTTCTCCCTCCTTCGACATGAGCACAAACACACGGTGGTTAACATAAACATGAACCTGAACTCCGATGTCGAGGCACCACTAAAGTCCAAGGAAGAACTCGTCATCCAATGCGGGCCGCGACGACTAGTCGTGAACCCGATCTTCTCAGCCGGCGGTGTCACCCCGAATAACGTCCACAAATTCGATCGATTCCTCCACCCGGGCCGCAGTGCCATCGCAACCTGGATCGGTCCAATGACATGGGGCTCGGTCCCGGTCCTCGTATTC---AAAAACAAGCAAGCACAA---------GACCCAGAAGAACTCGACACAGCTGACGA------------------GACATTGACGACCGACAATCTGGAGCTCATTGGCACAGGCACCGTTGTCGCCCCTGACCAGTCCCGTGTTGT
>CBS138583TAspergillus_salinarum
CCAACCTCCCACCCGTGACTACCG-TACC--ACGTTGCTTCGGCGGGCCCGCCCCCCTATTT------------------GGGGGGGGGCGTCGGGGGGCACC-TGCCCCCGGGCGTGCGCCCGCCGAGGACCCCAA--CACGAACACTGTCTGAAGGACTGCTGTCTGAGTAGGATT---TATAATCAGTCAAAACTTTCAACAACGGATCTCTTGGTTCCGGCATCGATGAAGAACGCAGCGAACTGCGATAAGTAGTGTGAATTGCAGAATTCAGTGAATCATCGAGTCTTTGAACGCACATTGCGCCCCCTGGCATTCCGGGGGGCATGCCTGTCCGAGCGTCATTGCTACCCTCAAGCACGGCTTGTGTGTTGGGCCCCCGTCCGCCCC----GCCCCGCGGGG-GGGACGGGCCCGAAAGGCAGCGCCGGCACCGCGTCC-GGTCCTCGAGCGTATGGGGCTTCGTCACCCGCTCT--GTGGGACCGGCCGGCGGGCAGACTATTGCTGGCGAGCATGGCCTGGACGGCTCTGGTGTGTATGTAAC----CCAACGTT---TTGGTGT--TTCGGATAATCCCG---AAAATGGATCGCCGCCTGACGGTTGGACAGGTACAATGGCACCTCCGATCTCCAGCTGGAGCGCATGAATGTCTACTTCAACGAGGTTCGTAATAGGTTT----------AGATTTAACTACGTGGA------CT-TGTTCAATTCTGACCGCAT-CCCAGGCCAGCGGAAACAAGTATGTTCCTCGTGCCGTTCTGGTCGACCTTGAGCCCGGTACCATGGATGCTGTCCGTTCCGGTCCCTTTGGTCAGCTCTTCCGTCCCGACAACTTTGTTTTCGGCCAGTTCTCCCTATTTGTAAGCGCCCTGTC-----------TTCCCCG------------TTCCAGC--TACAACG-CAAACTCACATGA---TC--------CCAAACAGGACAAGGATGGCGATGGTTAGTGCGAGCTC----------TTTCTAGCCAC------------------------------TCTCCCGGTCGGT---------ACCCACAGTGCTG--ATACGCT-CGATATCCAGGCCAAATCACGACCAAGGAGCTGGGAACGGTCATGCGCTCTTTAGGCCAGAACCCGTCCGAGTCCGAGCTGCAGGACATGATTAACGAGGTCGACGCCGACAACAATGGCACCATCGATTTCCCCGGTACGATGCGAACCTTTCCC-----TGTATGTGGAC-----TTCCGGACGGGTGTTGACGTGTCGC-AGAATTCCTTACCATGATGGCCCGCAAGATGAAGGATACCGATTCGGAGGAGGAGATCCGGGAGGCATTCAAGGTCTTCGACCGCGATAATAACGGCTTCATCTCCGCCGCTGAGCTGCGCCACGGGCCTGAAGTACGCGCTCGCCACAGGAAACTGGGGCGAGCAGAAGAAGGCCGCAAGCTCCAAGGCCGGCGTGTCGCAGGTCCTGAGCCGTTACACCTACGCCTCTACGCTGTCACATCTTCGTCGGACCAACACGCCAATTGGGCGCGATGGGAAGATCGCGAAGCCTCGACAACTTCACAACACCCACTGGGGCTTAGTCTGTCCGTCGGAAACTCCGGAAGGTCAAGCATGTGGTCTTGTCAAGAACCTGGCGCTCATGTGCTACATTACCGTTGGCACACCCAGCGAACCGATCATCGATTTCATGATCCAGCGGAATATGGAGGTGCTTGAAGAGTTCGAGCCTCAAGTGACACCGAATGCGACCAAGGTGTTTGTGAACGGTGTCTGGGTAGGAATTCATCGCGACCCGTCTCACCTGGTCAACACCATGTCCTCTCTGCGGCGGCGCAACATGATTTCCCACGAGGTCAGCTTGATTAGGGATATCCGCGAGCGAGAATTCAAGATCTTCACGGACGCTGGTCGTGTATCACGGCCGCTGTTCGTGATAGACAATGACCCGAAGAACGAGAATTCCGGCTCGTTGGTGCTCAACAAGGAACACATCCGCAAGCTGGAGCAGGATAAAGAGCTGCCTCCGGACTTGGATCCTGAGGAGCGCAGGGAACGGTACTTCGGATGGGACGGCCTCGTGAAGTCGGGAGTCGTCGAGTATGTCGATGCGGAGGAGGAGGAAACGATCATGATTGTAATGACGCCGGAGGATCTGGAGATCGCGAAACAGCTTCAGGCAGGATATGATCTCCCGGAGGAGGT------CGATCCCCATAAGCGGGTGCGGTCGATCCTCAGCCAAAGGGCACACACCTGGAGCTCGTGGGAAACGTCAGAAGACCGCCCTTACGAGCCCGAGGACTGGCGTCGACTGCTACAGTTCGCCGACTACAAGGGCTCCAAGAACAAAGCCGTCAGGGAAGCCCTGGTTGGCGGCGTCAACCCGGGACATCGCGTCGACGTCCACCTTCGCGCGGTGCCAGCGCCTCTTCGCAATCGCCCACAGCCAGTGTGTCTTTTCTCCCTCCTTCGCCATGAGCACAAACACACCGTCGTCAACATAAACATGACCCTGAACTCCGACGTCGAGGCCCCGCTCAAGTCCAAGGAAGAACTCATCATCCAATACGGCCCACGGCGGCTAGTCGTAAACCCGATCTTCTCAACCAGCGGCGTCACGCCAAACAACGTCCACAAATTCGACCGATACCTGCACCCGGGGCGCAGCGCGATCGCCAGCTGGATCGGGCCGATAACATGGGGCTCGGTGCCGGTGCTTGTGTTC---AAGAACAAGCAAGAGACA---------GACCCGGAAGTCCTGGACGCCGCCGATGATGACGACGAAGGCCCGCCGACCACCACCAGCGAGCGTCTGGACCTCATCGGCACAGGCACGGTCGTGGCGCCGGACCAGTCGCGCGTTGT
>CBS142046TAspergillus_atacamensis
CCAACCTCCCACCCGTGTCTATTA-TACC--ACGTTGCTTCGGCGGGCCCGCCCCTGT------------------------GGGGGGCCGTCGGGGGGCAGA-AGCCCCCGGGCGTGCGCCCGCCGGAGACCCCTG-AAACGAACTCTGTCTGAA-GACTGTCGTCTGAGTGGGCTT---TAGAATTAGTTAAAACTTTCAACAACGGATCTCTTGGTTCCGGCATCGATGAAGAACGCAGCGAACTGCGATAAGTAATGTGAATTGCAGAATTCAGTGAATCATCGAGTCTTTGAACGCACATTGCGCCCCCTGGTATTCCGGGGGGCATGCCTGTCCGAGCGTCATTGCTACCCTCAAGCGCGGCTTGTGTGTTGGGCC-CCGTCCGCCCC----TCTCC--GGGG-GGGACGGGCCCGAAAGGCAGCGGCGGCACCGCGTCC-GGTCCTCGAGCGTATGGGGCTCTGTCACGCGCTCT--GTGGGGCCGGCCGGCGGGCAGACTATCGCTGGCGAGCATGGCCTGGACGGCTCTGGCGTGTAGGTATC----CCGGTGTT---TTGGTG---TTCGGATACAGCCG----AAATCGATCCATGTCTGACCG-ACCACAGCTACAATGGCTCCTCCGACCTCCAGCTGGAGCGTATGAACGTCTACTTCAACGAGGTTCGT------------------TCGCATTGGATTTAATTA---------TATTCCATGCTGACCACCA--TCAGGCCAGCGGAAACAAGTATGTTCCTCGTGCCGTTCTGGTCGACCTGGAGCCCGGTACCATGGATGCTGTCCGTGCCGGTCCCTTTGGTCAGCTCTTCCGTCCCGACAACTTTGTTTTCGGCCAGTTCTCCCTATTTGTAAGTCCCGCC------------ATCCCCGG------------TTCCAGCCTGTGCACG--CAACTCACATGTCTC---------GTTGATCAGGACAAGGATGGCGATGGTTAGTGCGATGCCCTATCGT---TTCAACCCAATA--------------------CGTGCAGAATCTTGCAGCCCGCTCGG-----TGAATTCATACTG----------ATATTTACAGGCCAAATTACGACCAAGGAGCTGGGAACCGTCATGCGCTCCCTCGGCCAGAACCCCTCCGAGTCTGAGCTACAGGACATGATTAACGAGGTCGATGCCGACAACAACGGCACCATCGATTTCCCTGGTGCGCGCGACTCATTCCCCG------------------GCCAAGTCCCGCTTGTTGAC-TGTCGC-AGAATTCCTGACCATGATGGCCCGCAAAATGAAGGATACCGATTCGGAGGAGGAAATTCGCGAGGCGTTCAAGGTCTTTGACCGCGATAACAACGGCTTTATCTCCGCCGCCGAACTGCGCCACGGGTCTGAAATATGCTCTCGCTACAGGAAACTGGGGCGAGCAAAAGAAGGCCGCAAGTTCCAAGGCTGGTGTATCGCAGGTGCTGAGTCGTTACACCTACGCATCTACTTTGTCGCATCTTCGCCGAACCAACACACCTATTGGTCGCGATGGGAAAATCGCGAAGCCTCGGCAACTTCACAACACCCACTGGGGCTTGGTCTGTCCGTCAGAAACTCCGGAAGGTCAAGCTTGCGGTCTTGTCAAGAATCTGGCGCTTATGTGCTACATCACCGTTGGTACACCGAGCGAGCCCATTATCGATTTCATGATCCAGCGAAATATGGAAGTACTTGAAGAGTTCGAGCCGCAGGTGACGCCGAACGCGACCAAGGTGTTTGTGAATGGTGTCTGGGTCGGTATCCACCGCGATCCGTCTCACCTTGTTAACACCATGCTTTCTCTGCGCCGGCGCAACATGATTTCCCACGAGGTCAGTTTGATTAGGGATATCCGCGAGCGTGAATTCAAGATCTTTACCGACGCTGGCCGTGTGTCGCGGCCGCTGTACGTCATCGACAACGACCCGAAGAGTGAGAACTCTGGCTCGCTGGTGCTTAACAAGGAGCATATCCGCAAGCTGGAGCAGGATAAGGAATTGCCGGCGAATTTGGATCCGGAAGAACGCAGGGAGCGGTATTTCGGATGGGATGGCCTTGTTAAGTCCGGAGTTGTCGAATATGTCGATGCGGAAGAGGAGGAGACGATTATGATTGTGATGACGCCGGAGGACCTGGAGATCTCCAAGCAGCTTCAGGCGGGATATGATCTTCCCGAGGAGGT------CGATCCACACAAGCGTGTGCGGTCAATTCTCAGTCAACGAGCGCATACATGG?????????????????????????????????????????????????????????????????????????????????????????????????????????????????????????????????????????????????????????????????????????????????????????????????????????????????????????????????????????????????????????????????????????????????????????????????????????????????????????????????????????????????????????????????????????????????????????????????????????????????????????????????????????????????????????????????????????????????????????????????????????????????????????????????????????????????????????????????????????????????????????????????????????????????????????????????????????
>CBS142047TAspergillus_salisburgensis
CCAACCTCCCACCCGTGACTACCG-TACC--ACGTTGCTTCGGCGGGCCCGTCCCCCTGTTC-------------------GGGGGGGCCGTCGGGGGGCATC-TGCCCCCGGGCGTGCGCCCGCCGGGGACACCAA--CACGAACTCTGTCTGAAAGACTGCTGTCTGAGTAGGATTA--GAAAATCAAACAAAACTTTCAACAACGGATCTCTTGGTTCCGGCATCGATGAAGAACGCAGCGAACTGCGATAAGTAGTGTGAATTGCAGAATTCAGTGAATCATCGAGTCTTTGAACGCACATTGCGCCCCCTGGCATTCCGGGGGGCATGCCTGTCCGAGCGTCATTGCTACCTTCAAGCACGGCTTGTGTGTTGGGCCGCCGTCCCCCCC----GCCTCGCGGGG-GGGACGGGCCCGAAAGGCAGCGCCGGCACCGCGTCC-GGTCCTCGAGCGTATGGGGCTTTGTCACCCGCTCC--GTGGGACCGGCCGGCGGGCAGACTATCGCTGGCGAGCATGGCCTGGACGGCTCTGGTGTGTATGTAAC----CCAACGTT---TTGGTGT--TTCGGATACTTCCG---AAAATGGATCGCCGCCTGACTGTTGGACAGGTACAATGGCACCTCTGATCTCCAGCTGGAGCGCATGAACGTCTACTTCAACGAGGTTCGTACTAGCGTT----------CGATTTAACTACGTGAG------CA-TGTTCGATTCTGACCGTAT-CCCAGGCCAGCGGAAACAAGTACGTTCCTCGTGCCGTTCTGGTCGACCTTGAGCCCGGTACCATGGATGCTGTCCGTTCCGGTCCCTTTGGTCAGCTCTTCCGTCCCGACAACTTTGTTTTCGGCCAGTTCTCCCTATTTGTAAGCGCCCTG-------------TTCCCGG------------TTCCAGC--TGCGGCG-TGAACTCACATGA---TC--------CCAAACAGGACAAGGATGGCGATGGTTAGTGCGAGCTC----------TGTCTAGCCAC------------------------------TCTCCCGATCGGT---------ACCCACAGTGCTG--ATACGCT-CGATATTCAGGCCAAATCACGACCAGGGAGCTGGGAACAGTCATGCGCTCTTTAGGCCAGAACCCGTCCGAGTCCGAGCTGCAGGACATGATTAACGAGGTCGATGCCGACAACAATGGCACCATCGATTTTCCCGGTACGATGCGAACCCTTTTC----CTGTAGGTGGAG-----TCGCGGATGGGCGTTGACATGTCGC-AGAATTCCTTACCATGATGGCCCGCAAGATGAAGGATACCGATTCGGAGGAGGAGATCCGGGAGGCATTCAAGGTTTTCGACCGCGATAACAACGGCTTCATCTCCGCTGCTGAGCTGCGCCACGGGCCTGAAGTACGCGCTCGCCACAGGAAACTGGGGCGAACAGAAGAAGGCCGCAAGCTCCAAGGCTGGCGTGTCGCAGGTCCTGAGCCGTTACACCTACGCCTCTACGCTGTCACATCTTCGTCGGACCAACACGCCAATCGGTCGCGATGGGAAAATCGCGAAGCCGCGACAACTTCACAACACCCACTGGGGCTTGGTCTGTCCGTCAGAAACTCCGGAAGGTCAAGCGTGTGGTCTTGTCAAGAACCTGGCGCTCATGTGCTACATTACCGTTGGCACACCCAGCGAACCGATCATCGATTTCATGATCCAGCGGAATATGGAGGTGCTTGAAGAGTTCGAGCCTCAAGTGACACCGAATGCGACCAAGGTGTTTGTGAACGGTGTCTGGGTAGGGATTCATCGAGACCCGTCTCACCTGGTCAACACCATGTCTTCTCTGCGGCGGCGCAACATGATTTCCCACGAGGTCAGCTTGATTAGGGATATCCGCGAGCGAGAATTCAAGATCTTCACCGACGCTGGTCGTGTATCGCGGCCGCTGTTCGTGATAGATAATGACCCGAAGAGCGAGAATTCCGGCTCGTTGGTGCTCAACAAGGAACACATCCGCAAGTTGGAGCAGGATAAAGAGCTGCCTCCGGATTTGGATCCTGAGGAGCGCAGGGAACGGTACTTCGGATGGGACGGCCTCGTGAAGTCGGGAGTCGTCGAGTATGTCGATGCGGAGGAGGAAGAAACGATCATGATTGTAATGACGCCAGAGGATCTTGAGATCGCAAAACAGCTTCAGGCGGGATATGATCTCCCGGAGGAGGT------CGATCCCCATAAGCGGGTGCGGTCGATCCTCAGCCAAAGGGCACACACCTGG?????????????????????????????????????????????????????????????????????????????????????????????????????????????????????????????????????????????????????????????????????????????????????????????????????????????????????????????????????????????????????????????????????????????????????????????????????????????????????????????????????????????????????????????????????????????????????????????????????????????????????????????????????????????????????????????????????????????????????????????????????????????????????????????????????????????????????????????????????????????????????????????????????????????????????????????????????????
>CBS143382TAspergillus_noonimiae
CCAACCTCCCATCCGTGTCTATTG-TACC-TTCGTTGCTTCGGCGGGCCCGTTTCTCCTTCC---CCCCCGGGA-------AGGAGGGCCGTCGGGGGGCAGC-TGCCCCCGGGCGTGTGCCCGCCGGAGACCCCAA--CACGAACTCTGTCTGAAAGACTGTCGTCTGAGTGGGTTTTT-ATAAATCATTTAAAACTTTCAACAACGGATCTCTTGGTTCCGGCATCGATGAAGAACGCAGCGAACTGCGATAAGTAATGTGAATTGCAGAATTCAGTGAATCATCGAGTCTTTGAACGCATATTGCGCCCCCTGGTATTCCGGGGGGCATGCCTGTCCGAGCGTCATTGCTACCCTCAAGCACGGCTTGTGTGTTGGGTCGGCGTCCCTGGGG---CTCCC--CCCG-GGGACGGGCCCGAAAGGCAGCGGCGGCACCGCGTCCTGGTCCTCGAGCGTATGGGGCTCTGTCACCCGCTCG--GAGGGGCCGGCCGGCGGGCAGACCATCTCTGGCGAGCACGGCCTTGACGGCTCTGGTGTGTAAGTACACC--TTGGCATT---TTTTG----CTTTTATACATCGA----ATATGGACCAGGATCTAATGGCGTGATAGCTACAATGGCTCCTCCGATCTTCAGCTGGAGCGTATGAACGTGTACTTCAACGAGGTTTGTGCTTGAACC----------TGAATTCGATTAAATTGAACA--TG-TTTTATATTCTGACCGCATTTACAGGCCAGCGGAAACAAGTATGTTCCTCGTGCCGTTCTGGTCGACCTTGAGCCCGGTACCATGGATGCTGTCCGTGCCGGTCCATTCGGCCAGCTTTTCCGCCCCGACAACTTTGTTTTCGGCCAGTTCTCCCTGTTTGTAAGTGAATTGTTCC--------ATCCAGTGGGGTA-------GCTATTTTGTGCGACATTGGGCTCACATGTTCCTTTTTCT---CCATACAGGACAAGGATGGCGATGGTTAGTGCGATTCTC-AACT--CTTCTATATCGAGCCAGAATTAGGC---GTAGT---TTCGTTATC---------------------GAC-TCATGCTG--ATGCGCTCCGATCTATAGGTCAGATTACGACTAAGGAGCTGGGAACCGTTATGCGTTCCCTGGGTCAGAATCCCTCCGAGTCTGAGCTCCAGGATATGATTAACGAGGTCGATGCCGACAACAACGGCACTATCGATTTCCCTGGTATGCGATACGATGTC-------TTGCAGATACAA---GTTAAAAGGCGGCTGTTGACAAATCTT-AGAATTCCTTACCATGATGGCTCGTAAGATGAAGGACACCGATTCCGAGGAAGAAATCAGGGAGGCATTCAAGGTCTTCGACCGCGACAACAACGGGTTCATCTCCGCTGCTGAGCTGCGCCACGGGTTTGAAATATGCTCTCGCTACAGGAAACTGGGGTGAACAGAAGAAGGCAGCAAGCTCGAAGGCGGGTGTGTCGCAGGTACTCAGTCGTTACACTTATGCCTCTACTTTGTCACATCTTCGCAGAACCAACACACCTATTGGCCGTGATGGCAAAATCGCGAAACCTCGCCAGCTTCACAACACGCACTGGGGCTTGGTCTGTCCATCAGAGACTCCGGAAGGTCAGGCTTGCGGTCTTGTCAAGAACTTGGCGCTCATGTGCTACATTACCGTTGGTACACCCAGCGAGCCTATTATTGATTTCATGATTCAGCGCAATATGGAGGTTCTTGAAGAATTTGAGCCTCAGGTGACGCCTAATGCGACAAAAGTTTTTGTCAACGGTGTCTGGGTGGGAATTCATCGCGATCCCTCGCATCTTGTTAACACCATGCTTTCACTGCGGCGACGGAACATGATTTCTCACGAGGTTAGCTTGATTAGGGATATTCGAGAACGAGAATTTAAGATCTTTACCGATGCCGGTCGTGTTTGTCGACCACTCTTTGTGATTGATAATGATCCAAAGAGCGAAAACGCTGGCTCGTTGGTCCTTAATAAAGAGCACATCCGCAAGCTGGAACAAGACAAGGAATTGCCTCCAGATTTGGATCCCGAAGAGCGAAGGGAACAGTACTTCGGATGGGATGGCCTCGTGAAGTCAGGAGCAGTGGAATATGTGGATGCAGAGGAAGAAGAAACCATTATGATTGTAATGACGCCTGAGGACCTTGAGATCTCCAAACAGCTTCAGGCGGGATATGCTCTTCCTGTGGAGAC------TGATCCCCATAAACGTGTGCGATCGATTCTGAGCCAAAGAGCCCATACATGGAGTCCATGGGAAACATCAGAAGACCGCCCCTATGAGCCTGAAGATTGGCGCAGGCTACTTCAAATCGCCGATTATAAAGGCTCTAAAAACAAAGCTATTAGAGAAGTACTGGCTGGTGGTGTGAACCCTGGAGCACGTGTTGACGTCCATCTTCGGGCAGTCCCATCATCACTTCGCAACCGTCCACAGCCTGTGTGCCTATTCTCCCTCCTTCGTCATGAGCACAAGCAGACCGTCGTCAATGTCAACATGAGCCTAAACTCAGACGTTGAGACCCCGTTGCGATCCAAAGAGGAACTCATTATCCAATGCGGTCCCCGCCGACTAGTAGTGAACCCAATCTTCTCTGCCGGCGGCGTAACACCAAACAACGTCCACAAATTTGATCGGTACCTCCACCCCGGCCGGAGCGCCATCGCATCCTGGATCGGCCCAATGACATGGGGTGCCGTGCCAGTCCTTGTCTTC---AAAAACAAGCAAGTCCAA---------GACCCTGAAGTCTTGGAGTCAGCTGATGGAAATG------------ACAAACCAGTCGTCGATCAACTTGAGCTGATTGGAACCGGAACCGTGGTCGCTCCCGATCAATCTCGAGTCAT
>CBS143383TAspergillus_thailandensis
CCAACCTCCCATCCTTGTCTATTG-TACC-ATTGTTGCTTCGGCGGGCCGATCCCCCTTCAC-------------------GGGGGGGCCGTCGGGGGGCATC-TGCCCCCGGGCGAGTGCCCGCCGGAGACCCAAC--ACGAACTTCTGTCTGAAAGACTGTCGTCTGAGTTGGTTAT--ACAAATCAGTTAAAACTTTCAACAACGGATCTCTTGGTTCCGGCATCGATGAAGAACGCAGCGAAATGCGATACGTAATGTGAATTGCAGAATTCAGTGAATCATCGAGTCTTTGAACGCATATTGCGCCCCCTGGTATTCCGGGGGGCATGCCTGTCCGAGCGTCATTGCTACCCTCAAGCACGGCTTGTGTGTTGGGTTCACGTCCC---------------CCCG-GGGACGGGCCCGAAAGGCAGTGGCGGCACCGCGTCCAGGTCCTCAAGCGTATGGGGCTTTGTCACCCGCTTC--GAGGGGCCGGCCGGCGGGCAGACTATCTCTGGCGAGCACGGCCTTGACGGCTCTGGTGTGTAAGTACACC--TTGGCATC---TTCAC----TTTTGATATATCAG----AAATAGACTAGGATCTAATGGCATGACAGCTACAATGGCTCCTCCGATCTCCAGCTTGAACGTATGAACGTTTACTTCAACGAGGTTTGTGCTTGAGCC----------TGAATTTAATTCAATTGAACG--TG-TTTGATATTCTGACCGCTATTCCAGGCCAGCGGAAACAAGTATGTTCCTCGTGCCGTTCTGGTCGACCTTGAGCCCGGTACCATGGATGCTGTCCGTGCCGGTCCCTTCGGCCAGCTCTTCCGTCCCGACAACTTCGTCTTCGGCCAGTTCTCCCTATTTGTAAGTTAACTGATCC--------GTACCGCGGGGTACGCGTCTCCTATTTTGTGCGACA-TGGGCTCACATGTTTCTTTTTTA---CTATACAGGACAAGGATGGCGATGGTTAGTGCGATTCCCCAAAC--TTTCTCTGCCGAGCAAAATTTAGCC---CTAGTTACTCTTCTATC---------------------GACATTATGCTG--ATGCGCCGCGACCTACAGGCCAGATCACCACCAAGGAGCTGGGAACCGTCATGCGTTCTCTGGGCCAAAACCCTTCCGAGTCTGAACTTCAGGATATGATCAACGAGGTCGATGCTGACAACAATGGCACCATCGATTTCCCTGGTATGCGACACGATACTTCTT---T----------------TTCAGGACGACTGTTGACAATTCAT-AGAATTCCTTACCATGATGGCTCGTAAGATGAAGGACACCGATTCCGAGGAAGAAATCCGCGAAGCGTTCAAGGTCTTCGACCGCGACAACAACGGGTTCATCTCCGCGGCTGAGCTGCGTCACGGGTTTGAAATACGCTCTTGCCACAGGGAACTGGGGTGAGCAGAAGAAGGCAGCAAGCTCGAAGGCGGGTGTGTCGCAGGTACTCAGTCGTTACACCTATGCCTCTACTTTGTCGCATCTTCGCAGAACCAACACGCCTATTGGCCGTGATGGCAAAATTGCGAAACCTCGCCAACTTCACAACACACACTGGGGCTTGGTCTGTCCCTCAGAGACTCCGGAGGGTCAAGCTTGCGGTCTGGTCAAGAACTTGGCGCTCATGTGCTACATCACCGTTGGCACACCCAGCGAGCCTATCATTGACTTCATGATTCAGCGCAATATGGAGGTCCTTGAAGAGTTCGAGCCCCAGGTGACGCCCAATGCGACAAAGGTTTTTGTTAACGGTGTCTGGGTGGGAATTCATCGCGATCCTTCGCATCTTGTTAACACTATGCTATCGTTGCGGCGGCGGAACATGATTTCTCACGAGGTCAGCTTGATCAGGGATATTCGAGAGCGAGAATTTAAGATCTTTACCGACGCCGGTCGTGTTTCACGACCACTGTTTGTGATTGACAATGACCCGAAGAGCGAAAACGCTGGCTCGTTGATCCTTAATAAAGAACACATCCGCAAGCTGGAACAAGATAAGGAATTGCCGCCAGATTTGGATCCCGAAGAACGAAGAGAACAGTACTTCGGATGGGATGGCCTGGTGAAGTCAGGAGCAGTCGAATATGTGGATGCAGAGGAAGAAGAAACGATCATGATTGTAATGACGCCTGAAGATCTTGAGATATCCAAACAGCTTCAGGCGGGATATGCCCTTCCTGTGGAAAC------CGATCCCCATAAGCGTGTACGCTCGATTCTGAGCCAGAGAGCCCATACTTGGAGTCCATGGGAAACGTCCGAAGACCGCCCTCACGAGCCTGAAGACTGGCGCAGGCTCCTTCAGATTGCAGACTACAAAGGCTCTAAAAACAAAGCTATCAGAGAAGCACTGGTTGGTGGTGTGAACCCTGGAGCCCGTGTCGATGTCCACCTTCGGGCAGTCCCATCATCACTTCGCAACCGCCCACAGCCCGTGTGCCTGTTCTCCCTCCTTCGCCATGAGCACAAGCAGACTGTCGTTAACGTCAACATGAACCTTAACTCAGACGTTGAGGCACCCCTAAGATCCAAAGAGGAGCTCGTCATCCAATGCGGTCCCCGCCGACTAGTAGTAAACCCAATCTTCTCTGCCGGCGGTGTAACACCAAACAACATCCACAAATTCGACCGATACCTCCACCCCGGCCGGAGCGCAATTGCATCCTGGATCGGCCCAATGACATGGGGTGCAGTTCCAGTCCTCGTCTTC---AAGAACAAGCAAGCAGAA---------GACCCAGAAGTACTGGACTCTGCTGATGGAAATGGCG---------AAAAACCAACCGTCGACCAGCTTGAGCTGATTGGAACCGGAACCGTCGTCGCTCCTGATCAGTCCCGAGTAAT
>CBS143384TAspergillus_waynelawii
CCAACCTCCCATCCGTGTCTATCG-TACC--ACGTTGCTTCGGCGGGCCCGTTCTCTCCCCTCCCCTTCCGGGGGGTGGTGGTGAGGGCCGTCGGGGGGCAGC-CGCCCCCGGGCGAGTGCCCGCCGGAGACCCCAA--CACGAACTCTGTCTGAAAGACTGTCGTCTGAGTGGGTTTTG-ATAAATCAGTTAAAACTTTCAACAACGGATCTCTTGGTTCCGGCATCGATGAAGAACGCAGCGAACTGCGATAAGTAATGTGAATTGCAGAATTCAGTGAATCATCGAGTCTTTGAACGCATATTGCGCCCCCTGGTATTCCGGGGGGCATGCCTGTCCGAGCGTCATTGCTACCCTCAAGCACGGCTTGTGTGTTGGGCCGGCGTCCCTGGGGAGACCTCC--CCCG-GGGACGGGCCCGAAAGGCAGCGGCGGCACCGCGTCCTGGTCCTCGAGCGTATGGGGCTTTGTCACCCGCTCT--GAGGGGCCGGCCGGCGGGCAGACTATCTCTGGCGAGCACGGCCTTGACGGCTCTGGTGTGTAAGTACACC--TTGGCATT---TTTCGCT--TTTTGATACATCGA----AAATGGGCCAGGATCTAATGGCATGATAGCTACAATGGCTCCTCCGATCTTCAGCTGGAGCGTATGAATGTCTACTTCAACGAGGTATGTGCTTGAACC----------TGATTTCGATTTGATTGAACG--TG-TTTTATATTCTGACCGCTGTTACAGGCCAGCGGAAACAAGTATGTTCCTCGTGCCGTCCTGGTCGACCTTGAGCCCGGTACCATGGATGCTGTCCGTGCCGGTCCATTCGGCCAGCTCTTCCGTCCCGACAACTTTGTTTTCGGCCAGTTCTCCCTGTTTGTAAGTGACCGAATCC--------ATCCCGTGAGACA-------GCTATCTCGTGCGACA-TGGACTCACATGTTCCTTTTTTT---CCATACAGGACAAGGATGGCGATGGTTAGTGCGATTTCCAAAAT--CTTCTATATCGAGCCAGAATTAGGCGTAGTAGTCATTTCACTATC---------------------GACTCCATACTG--ATGCGCTCCGACCTACAGGTCAAATTACGACTAAGGAGTTGGGAACCGTCATGCGTTCCCTGGGTCAAAATCCCTCCGAGTCTGAGCTCCAGGATATGATTAACGAGGTCGATGCCGACAACAACGGCACCATCGATTTCCCTGGTATGCGATACGATGTTCCTA---TTGCCGATACAA---ATCAAAAGGCGGATATTGACAAGTCTT-AGAATTCCTTACCATGATGGCCCGTAAGATGAAGGACACAGATTCTGAGGAAGAAATCAGAGAGGCGTTCAAGGTTTTCGATCGCGACAACAACGGGTTCATTTCCGCCGCTGAGCTGCGTCACGGGCTTGAAATATGCTCTCGCTACAGGAAACTGGGGTGAGCAGAAGAAGGCAGCAAGTTCGAAGGCTGGTGTGTCGCAGGTACTCAGTCGTTACACTTACGCCTCTACTTTGTCCCATCTTCGCAGAACCAACACACCTATTGGCCGTGATGGCAAAATTGCTAAACCTCGCCAACTTCACAACACGCACTGGGGCTTGGTTTGTCCATCAGAGACTCCGGAAGGTCAAGCTTGCGGTCTTGTCAAGAACTTGGCGCTCATGTGCTACATTACCGTTGGTACGCCCAGCGAGCCTATAATTGATTTCATGATTCAGCGCAATATGGAGGTTCTTGAAGAGTTTGAGCCCCAGGTGACGCCTAATGCGACAAAGGTTTTTGTCAACGGTGTCTGGGTGGGAATTCACCGCGATCCTTCGCATCTCGTTAATACCATGCTTTCGCTGCGGCGACGGAACATGATTTCCCACGAGGTTAGCTTGATCAGGGATATTCGAGAACGAGAATTCAAGATCTTTACCGACGCCGGTCGTGTGTCTCGACCACTCTTTGTGATTGATAATGATCCGAAGAGCGAAAATGCCGGCTCGTTGGTTCTTAATAAAGAACACATCCGCAAGTTGGAACAGGACAAAGAATTGCCTCCAGACTTGGATCCCGAGGAGCGAAGAGAACAGTACTTCGGATGGGATGGCCTCGTGAAGTCAGGAGCAGTAGAATATGTGGATGCAGAGGAAGAAGAAACAATCATGATCGTAATGACACCTGAAGACCTTGAGATCTCCAAACAGCTTCAGGCGGGATACGCTCTTCCCGTGGAGAC------TGATCCCCATAAGCGTGTGCGATCAATTCTGAGCCAAAGGG-----------AGTCCGTGGGAAACATCAGAAGACCGCCCCTATGAGCCTGAAGATTGGCGCAGACTGCTTCAAATAGCCGATTACAAAGGCTCTAAAAACAAAGCTATTAGAGAAGCCCTGGCTGGAGGTGTGAATCCTGGAGTCCGCGTTGATGTCCATCTCCGGGCAGTTCCATCATCACTTCGCAACCGCTCACAGCCCGTGTGCCTGTTTTCTCTGCTTCGTCATGAGCACAAACAGACCGTCGTCAACGTCAACATGACCCTAAATTCAGACGTTGAAGCACCCCTGCGATCCAAAGAGGAACTCATCGTCCAATGCGGTCCCCGCCGACTAGTAGTGAACCCAATATTCTCCGCTAGCGGCGTAACACCAAACAACGTCCATAAATTCGATCGATACCTCCACCCCGGCCGGAGCGCGATCGCATCCTGGGTAGGCCCAATGACATGGGGTGCCGTGCCAGTCATCGTCTTC---AAAAACAAGCAAGTTCAA---------GACCCCGAAGTCCTGGACTCAGCCGATGGAAATGGCG---------ACAAACCAGCCATCGACCAGCTTGAGTTGATTGGAACTGGAACCGTCGTCGCTCCCGATCAATCTCGAGTAAT
>CBS143385TAspergillus_whitfieldii
CC-AACCTCCACCCGTGTCTACCG-TACC--GAGTTGCTTCGGCGGGCCCGCCCCCTC--TC-------------------GGGGGGGCCGCCGGGGGGCCTA-GGCCCCCGGGCGAGTGCCCGCCGGAGACCCCAA--CGCGAACGCTGTCTGAATGACTGCCGTCTGAGTGGACTTG--CGAAATCAGTCAAAACTTTCAACAACGGATCTCTTGGTTCCGGCATCGATGAAGAACGCAGCGAACTGCGATAAGTAGTGTGAATTGCAGAATTCAGTGAATCATCGAGTCTTTGAACGCACATTGCGCCCCCTGGTATTCCGGGGGGCATGCCTGTCCGAGCGTCATTGCTACCCTCAAGCGCGGCTTGTGTGTTGGGCCGCCGTCCCCCCC----GCTCC--GGGG-GGGACGGGCCCGAAAGGCAGCGGCGGCACCGTGTCC-GGTCCTCGAGCGTATGGGGCTTTGTCACCCGCTCC--GTGGGGCCGGCCGGCGGGCAGACCATCGCTGGCGAACATGGCCTTGACGGCTCCGGAGTGTAAGTATCC---TTGGGTTT---TCCATGT--TTCGGATAAGTC-----AAAAATGGTCAGGGTCTGATGGTGGGATAGGTACAATGGCACCTCTGACCTCCAGCTGGAGCGTATGAATGTCTATTTCAACGAGGTTCGTGCTTGGAAT----------TGCCGTGGATCGCATTG----------TGTGAATACTGACCGCTA-CTCAGGCCAGTGGAAACAAGTATGTTCCCCGTGCCGTTCTGGTCGACCTGGAGCCCGGTACCATGGATGCCGTCCGTGCCGGTCCCTTTGGTCAGCTCTTCCGTCCCGACAACTTTGTTTTCGGCCAG---------------------------------ATTCTCTTCGGGGTTGG-------------TTGACTACA-CGAACTAACGCGGTCTTTCGCT----TGAAACAGGACAAGGATGGCGATGGTTAGTGCGATTCCTGAATC--CCCCTGAATCGATCGGAA--------CGACTATTATTCTGATATTGCCCGATCGGATC-------GAATGCCCTAATG-CTTACGCT-GAATCTACAGGCCAGATCACGACCAAGGAGCTGGGAACCGTCATGCGCTCCCTGGGCCAAAACCCGTCCGAATCTGAACTGCAGGATATGATTAACGAGGTCGATGCCGACAACAATGGCACCATCGATTTCCCTGGTATGATGGAACCTGTTTCTT---GTGGAGGGTCTG------TCGAGACGACTGTTGACTGGTCGC-AGAGTTCCTTACCATGATGGCCCGTAAGATGAAGGACACCGATTCCGAGGAGGAAATTCGCGAGGCGTTCAAGGTCTTCGACCGCGATAACAACGGGTTCATTTCCGCCGCCGAATTGCGCCACGGGTCTGAAGTATGCCCTTGCGACAGGAAACTGGGGCGAGCAGAAGAAGGCGGCAAGCTCCAAGGCGGGTGTGTCGCAGGTGCTCAGTCGGTATACCTACGCCTCTACCTTGTCACATCTCCGCCGGACCAACACACCGATCGGTCGCGATGGAAAGATCGCGAAACCGCGCCAGCTACACAACACGCATTGGGGACTGGTCTGCCCCTCAGAGACTCCGGAAGGCCAAGCGTGCGGTCTCGTCAAGAATCTGGCGCTTATGTGCTACATCACCGTGGGTACGCCCAGTGAGCCGATCATCGACTTCATGATCCAAAGGAATATGGAGGTGCTGGAGGAGTTCGAGCCGCAGGTGACGCCGAATGCCACCAAGGTGTTTGTCAACGGTGTCTGGGTGGGTATCCACCGCGATCCTGCTCATCTTGTCAACACCATGCTTTCTCTGCGTCGGCGCAATATGATATCGCACGAGGTCAGCTTGATTCGGGACATTCGCGAGCGGGAGTTCAAGATCTTTACCGATGCCGGGCGTGTATCCCGACCTTTGTTTGTGATCGACAATGACCCGAAGAGCGAGAAGTCAGGATCCCTCGTGCTTAGCAAGGAACACATCCACAAACTGGAGATGGATAGGGAGTTGCCGCCTGATCTCGATGCCGAGGAGCGTAGGGAGCGGTACTTCGGTTGGGATGGCCTTGTGAAGGCGGGAGCCGTGGAGTACGTGGACGCGGAGGAGGAGGAAACGATCATGATTGTGATGTCGCCGGAA---------------------------------------------------------------------------------------------------------------AGTCCGTGGGAGACATCAGAGGACCGACCATACGAGCCTGAAGATTGGCGCCGACTGCTCCAAGTCGCGGACTACAAAGGCTCCAAGAACAAAGCTATCAGGGAGGCACTGGCTGGAGGCGTCAACCCTGGAAACCGGGTCGATGTTCACCTTCGAGCGGTGCCGTCGTCACTCCGCAATCGCCCACGACCCGTGTCTCTTTTCTCCCTCCTTCGCCACGAGCACAAGCACACGGTCGTCAATGTAAACATGAACCTAAGCTCCGAGCTCGAAGCACCGCTCAAGTCCAAGGAAGAGCTCCTCATTCAATGCGGACCGCGCCGTGTAGTCGTGAACCCGATATTCTCCGCCAGCGGAGTCACCCCGAATAACGTGCACAAGTTCGACCGCTTCCTGCACCCCGGCCGCAGCGCTATCGCAACCTGGGTCGGTCCAATGACATGGGGTGCTGTGCCTATCCTCGTCTTC---AAAAACAAGCAGGTCCAG---------GACCCGGAAGTGCTCGATGAAAACGGC------------------------CCAACCGTCGAGCAGCTCGATCTCATTGGGACCGGGACTGTTGTCGCACCAGACCAGTCGCGCGTTGT
>CBS143506TAspergillus_kalimae
CCAACCTCCCACCCGTGTCTATTA-TACC--ACGCTGCTTCGGCGGGCCCGCCCCT-------------------------GTGGGGGCCGTCGGGGGGCATC-TGCCCCCGGGCGTGCGCCCGCCGGAGACCCCTG--AACGAACTCTGTCTGAA-GACTGTCGTCTGAGTGGATTT----TGAATCAGTTAAAACTTTCAACAACGGATCTCTTGGTTCCGGCATCGATGAAGAACGCAGCGAACTGCGATAAGTAATGTGAATTGCAGAATTCAGTGAATCATCGAGTCTTTGAACGCACATTGCGCCCCCTGGTATTCCGGGGGGCATGCCTGTCCGAGCGTCATTGCTACCCTCAAGCGCGGCTTGTGTGTTGGGCC-CCGTCCGCCCC----TCTCC--GGGG-GGGACGGGCCCGAAAGGCAGCGGCGGCACCGCGTCC-GGTCCTCGAGCGTATGGGGCTCTGTCACGCGCTCT--GTGGGGCCGGCCGGCGGGCAGACTATCGCTGGCGAGCACGGCCTGGACGGCTCTGGCGTGTAGGTATC----CCGGTGTT---TTGGTG---TTCGGATACAGCCG----AAATCGATCCATGTCTGACCG-ACCACAGCTACAATGGCTCCTCCGACCTCCAGCTGGAGCGTATGAATGTCTACTTCAACGAGGTTCGT------------------TCGCGTTGGATTTAATTA---------TATTCCATGCTGACCGCCA--CCAGGCCAGCGGAAACAAGTATGTTCCTCGTGCCGTTCTGGTCGACCTGGAGCCCGGTACCATGGATGCTGTCCGTGCCGGTCCCTTTGGTCAGCTCTTCCGTCCCGACAACTTTGTTTTCGGCCAGTTCTCCCTATTTGTAAGTCTTGTC------------ATTCCCGG------------TTCCAGCTGTGCAACG--CAACTCACATGTCTC---------GTTGTTCAGGACAAGGATGGCGATGGTTAGTGCGATGCCCTATCGT---TTCAACCCAATA--------------------CCTGCAGAATCTTGCAGCCCGCTCGG-----CGCATTCATACTG----------ATATGTACAGGCCAAATTACGACCAAGGAGCTGGGAACCGTCATGCGCTCCCTCGGCCAGAACCCCTCCGAGTCTGAGCTACAGGACATGATTAACGAGGTCGATGCCGACAACAACGGCACCATCGATTTCCCTGGTGCGCGCGACTCCTCCTCCG------------------GCCAGGACCCGCTTGTTGAC-TGTCGC-AGAATTCCTGACCATGATGGCCCGCAAAATGAAGGATACCGATTCGGAGGAGGAAATTCGTGAGGCGTTCAAGGTCTTTGACCGCGATAACAACGGCTTTATCTCCGCCGCCGAACTGCGCCATGGGTCTGAAGTATGCCCTTGCTACAGGAAATTGGGGTGAGCAGAAGAAGGCCGCAAGTTCCAAGGCTGGTGTGTCGCAGGTGCTCAGCCGGTACACCTACGCATCTACTTTGTCGCATCTTCGCCGAACCAACACACCTATTGGTCGCGATGGCAAAATTGCGAAGCCTCGGCAACTTCACAACACCCACTGGGGCTTGGTCTGTCCGTCAGAAACTCCGGAAGGTCAAGCTTGTGGTCTTGTCAAGAACCTGGCGCTCATGTGCTACATCACCGTTGGTACACCGAGCGAGCCCATTATCGATTTCATGATCCAGCGAAATATGGAAGTACTTGAAGAGTTCGAGCCGCAGGTGACGCCGAATGCGACCAAGGTGTTTGTAAATGGTGTCTGGGTCGGTATCCACCGCGATCCGTCTCACCTTGTTAACACCATGCTTTCTCTGCGCCGGCGCAACATGATTTCCCACGAGGTCAGTTTGATTAGGGATATCCGTGAGCGTGAATTCAAGATCTTTACCGACGCTGGCCGTGTGTCGCGGCCGCTGTTCGTCGTCGACAACGACCCGAAGAGTGAGAACTCTGGTTCGCTGGTGCTTAACAAGGAGCATATCCGCAAGCTGGAGCAGGATAAGGAATTGCCGGCGAATTTGGATCCGGAGGAGCGCAGGGAGCG-------------------------------------------------------------------------------------------------------------------------------------------------------------------------------------------------------------AGCCATTGGGAAAAATCAGAAGATCGCCCCCATGAGCCGGAAGACTGGCGGCGACTGCTCCAATTCGCCGACTACAAAGGCTCCAAGAACAAGTCTGTCAGAGAAGCCCTTGCTGGAGGCGTCAACCCTGGTATCCGTGTCGACGTCCATCTCCGGGGGGTACCATCGAGTCTTCGCAGTCGCCCGCAACCCGTGTGCCTATTCTCCCTCCTCCGGCACGAGCACAAACACACCGTCGTCAACATAAACATGAATCTCAACACCGACTTGGAGGCGCCCCTAAAATCCAAGGAAGAACTGATCATCCAATACGGTCCGCGGCGCCTCGTCATAAACCCAATCTTCTCCGCCAGCGGCGTAACCCCGAACAATGTCCACAAATTCGACCGTTTCCTGCATCCAGGCCGCAGCGCTATCGCAACCTTCATCGGGCCAATGACATGGGGCTCGGTACCTGTACTCGTATTC---AAAAACAAGCAAGTCCAC---------GACCCGGAAGTCCTAGACGCAGAGGAAAA------------------CGAAGCCACGACCGACAATCTGGAACTTATCGGCACAGGAACCCTCGTTGCGCCGGACCAGTCGCGTGTTGT
>CBS149067TAspergillus_rouenensis
CCAACCTCCCACCCTTGTCTATTG-TACC--ACGTTGCTTCGGCGGGCCCGTTCCCCCAACT-------------------GGGGGGGCCGTCGGGGGGTATC-TGCCCCCGGGCGTGCGCCCGCCGGAGACCCTTA--TATGAACGCTGTCCAAAGAACTGCTGTCTGAGTAGACTTA--TAAATTTAGTCAAAACTTTCAACAACGGATCTCTTGGTTCCGGCATCGATGAAGAACGCAGCGAACTGCGATAAGTAATGTGAATTGCAGAATTCAGTGAATCATCGAGTCTTTGAACGCACATTGCGCCCCCTGGTATTCCGGGGGGCATGCCTGTCCGAGCGTCATTGCTACCTTCAAGCACGGCTTGTGTGTTGGGCCGCCGTCCGCCCC----GTTTC--GGGG-GGGACGGGCCCGAAAGGCAGCGCCGGCACCGCGTCC-GGTCCTCGAGCGTATGGGGCTTTGTCACCCGCTCC--GTGGGACCGGCCGGCGGGCAGACTATCGCTGGAGAGCACGGCCTGGACGGCTCTGGTGTGTAAGTAAA----TCGGCGTC---TTGGTGT--TTCGGATACATCCG---ACAATGGATCGAAGCCTGACTGTAGGACAGTTACAATGGCACCTCCGACCTCCAGCTGGAGCGTATGAACGTCTACTTCAACGAGGTTCGTGCTTTGCCA----------TGAGTTCGATTTAACTAAGCA--T------------------------------------------------------------------------------------------------------------------------------------------------------TTCTCCCTATTTGTAAGTCTTCTGTC-----------TTGCGGA------------TCCCAGCTGTGCAACA-CAAACTCACATGGCCTTC--------TCAAACAGGACAAGGATGGCGATGGTTAGTGCGATTCTCCGAGA--TTTCTCTGGAAAT------------------------------TCTCCCGATCGGG---------ACCCATGATGCTG--ATGCGTT-TGGTATGCAGGCCAAATCACGACTAAGGAGCTGGGAACGGTCATGCGTTCCTTGGGCCAGAACCCGTCCGAATCTGAGCTTCAGGACATGATTAACGAGGTCGATGCCGACAACAACGGCACCATCGATTTCCCTGGTACGATGCGAATCATTTTA-----CTCGAGTGGAA-----TCCCAGACGGTTGTTGACTGGTCGC-AGAATTCCTTACCATGATGGCCCGCAAGATGAAGGATACTGATTCGGAGGAGGAAATTCGGGAGGCGTTCAAGGTCTTCGACCGCGATAACAACGGATTCATCTCCGCCGCCGAATTGCGCCACG-------------------------------------------------------------------------------------------------------------------------------------------------------------------------------------------------------------------------------------------------TCAAGAACCTGGCGCTCATGTGCTACATTACCGTTGGCACACCCAGTGAGCCGATCATCGATTTCATGATCCAGCGTAATATGGAGGTGCTTGAAGAGTTCGAGCCGCAAGTGACACCGAATGCGACCAAGGTGTTTGTGAACGGTGTCTGGGTAGGAATCCATCGCGACCCGTCTCACCTTGTCAACACCATGCTTTCTCTGCGGCGGCGCAATATGATTTCCCACGAAGTCAGCTTGATCAGGGATATCCGTGAGCGTGAATTCAAGATCTTCACCGACGCTGGTCGTGTATCGCGGCCGCTGTACGTGATAGATAATGACCCGAAGAGCGAGAATTCCGGCTCCTTGGTGCTCAACAAGGAGCACATCCGCAAGCTGGAACAGGATAAGGAGTTGCCTCCGGATTTGGATCCGGAAGAGCGCAGGGAGCGGTACTTCGGATGGGACGGCCTCGTGAAGTCGGGAGTCGTCGAGTATGTCGATGCAGAGGAGGAAGAAACGATCATGATTGTGATGACACCAGAAGACCTTGAGATCGCGAAGCAGCTTCAAGCGGGATATGCTCTTCCCGAGGAAGT------CGATCCTCACAAGCGTGTGCGGTCAATCCTCAGCCAAAGAGCACATACCTGG?????????????????????????????????????????????????????????????????????????????????????????????????????????????????????????????????????????????????????????????????????????????????????????????????????????????????????????????????????????????????????????????????????????????????????????????????????????????????????????????????????????????????????????????????????????????????????????????????????????????????????????????????????????????????????????????????????????????????????????????????????????????????????????????????????????????????????????????????????????????????????????????????????????????????????????????????????????
>CBS295_48Hamigera_avellanea
CCAACCTCCCACCCGTGTTTATCG-TACC--TTGTTGCTTCGGCGGGCCCGCCGTC-----------------------------AGGCCGCCGGGGGGCGTCTCGCCCCCGGGCCCGCGCCCGCCGAAGACACC----ATCGAACGCTGTCTGAA-GGTTGCCGTCTGAGTCGATTA---TTAAATC-GTTAAAACTTTCAACAACGGATCTCTTGGTTCCGGCATCGATGAAGAACGCAGCGAAATGCGATAAGTAATGTGAATTGCAGAATTCAGTGAATCATCGAGTCTTTGAACGCACATTGCGCCCCCTGGTATTCCGGGGGGCATGCCTGTCCGAGCGTCATTGCTGCCCTCAAGCCCGGCTTGTGTGTTGGGTCGCCGTCCCCCCG----------------GGGACGGGCCCGAAAGGCAGCGGCGGCACCGCGTCC-GGTCCTCGAGCGTATGGGGCTTCGTCACCCGCTTT--GTAGGCCCGGCCGGCGGGCAGACCATCTCTGGCGAGCACGGTCTTGATGGCTCCGGTGTGTAAGTGCAA---CCCACGCT---TT-CGGT--CCTGACAACAATAC----AACCAGATCAATTCTGATGATAAAAACAGTTACAATGGCACCTCCGACCTCCAGTTGGAGCGTATGAACGTTTACTTCAACGAGGTTCGTGAATTGAAC------------ATTTGGATCCGACTACG---ACG-TGTCAAATGCTGATATATC-ATCAGGCCAGCGGTAACAAGTATGTCCCCCGTGCCGTCTTGGTCGATCTCGAGCCTGGCACCATGGACGCCGTCCGTGCCGGTCCTTTTGGCCAGCTCTTCCGCCCCGACAACTTCGTTTTCGGCCAGTTCTCCCTCTTTGTAAGTGCGCCGTGAA-------TATTGAATAAATT--------GCGCATTTCCCTATGA-TATACTAACAAGGTATTTTTGGTT--TGGAACAGGACAAGGATGGCGATGGTTAGTGGCATGTTCTCAAT--TCACCGGATCGTTATGCG-------------ACCGCTCCGACCTTTCTCGACGCATTCGATGGATGATACTGATCCCG--GAATTTCCAACACGACAGGGCAAATCACCACCAAGGAGCTTGGCACCGTCATGCGCTCTCTGGGCCAAAACCCTTCCGAGTCTGAGCTTCAGGACATGATCAACGAGGTCGATGCCGACAACAACGGCACTATCGATTTCCCAGGTATGCGGACGCCTTGTTCTG---ATAGAAACGGCG-----ATGCGAACGGTGGTTGAC-TCCGAT-AGAATTCCTCACCATGATGGCTCGTAAGATGAAGGACACCGACTCTGAGGAGGAGATTCGGGAGGCTTTCAAGGTGTTCGACCGCGATAACAACGGCTTCATTTCCGCCGCAGAGTTGCGCCACGGGTCTCAAATATGCTCTAGCCACCGGTAACTGGGGAGAACAGAAAAAAGCGGCAAGCTCCAAGGCCGGTGTGTCTCAGGTGCTCAGTCGTTACACTTATGCTTCGACCCTTTCCCACCTGCGTCGTACCAACACGCCTATTGGTCGTGATGGAAAAATTGCCAAACCTCGTCAGCTTCACAACACCCACTGGGGCCTGGTTTGTCCTGCAGAAACTCCCGAGGGTCAAGCTTGTGGTTTGGTCAAGAACTTGGCACTCATGTGTTACATCACTGTCGGTACCCCTAGTGAGCCTATCATCGATTTCATGATCCAGCGTAACATGGAGGTGCTCGAGGAATTCGAACCCCAGGTCACACCTAATGCTACCAAGGTCTTCGTCAATGGTGTTTGGGTTGGAATTCACCGGGATCCTGCTCACTTGGTCAACACTATGAACTCACTGCGTCGCCGCAATATGATCTCCCACGAGGTCAGCTTGATCCGTGACATCCGTGATCGTGAATTCAAGATTTTCACCGACGCTGGCCGTGTGTGCCGACCGTTGTTCGTGATTGATAACGACCCAAAGAGTGAAAACTGCGGTTCGCTAGTCTTGAACAAGGAGCATATTCGCAAATTGGAAGCAGACAAGGAGTTGCCACCAGATCTGGATCCCGAAGAGCGCAGAGAGCGCTACTTCGGATGGGATGGCCTCGTGAAGTCGGGTGTTGTCGAATACGTCGATGCGGAAGAGGAAGAGACAATCATGATCGTCATGACACCTGAGGATCTTGAGATCTCGAAACAACTGCAGGCCGGCTACACTCTGGAGGATGAAACC---AACGACCCCAACAAGCGTGTCCGATCCATTCTCAGTCAAAAGGCGCACACCTGGAGCTCCTGGGAAACGGCAGAGGACCGCCCCCACGAACCCGAGGACTGGCGCCGCCTGCTCCAGTTCGCCGACTACAAGGGCTCCAAGAACCGGACCGTCAGGGAAGCCCTGGCCGGCGGCGTCAATCCCGGCACCCGTGTGGACGTCCACCTTCGCGCCGTGCCATCGACACTCCGCTCCCGTCCACAGCCATTGGCACTCTTCTCCCTGCTCCGACACGAGCACAAGCACACCGTGGTCAACGTCAACCTGTCGCTGAAGTCAGGCATCGAGGAGCCCCTGCGGTCGAAGGAGGAAGTCATCGTCCAATGCGGCCCGCGCCGCCTGGTCGTCAACCCCATCTTCTCCGCCGCCGACAACACGCCGAACAACGTGCACAAGTTCGACCGATACCTGCACCCCGGCCGCAGCGCCATCGCCACCTGGATCGGTCCTCTCACGTGGGGCGCCGTCCCCGTCCTCGTCTACCAGAAGAAGAAGCAAGTCCAG---------GACCCCGAAGTGCTGGATGCCGCCGACGG---------------------ATCCGCCCTCACCAAGCTCGAGCTCATCGGATCCGGCACCGTCGTGGCGCCCGACCAGGCCCGCGTCGT
>CBS325_48Penicillium_expansum
CCAACCTCCCACCCGTGTTTATT--TACC--TCGTTGCTTCGGCGGGCCCGCCTTAAC---------------------------TGGCCGCCGGGGGGCTCA-CGCCCCCGGGCCCGCGCCCGCCGAAGACACC----CCCGAACTCTGCCTGAA-GATTGTCGTCTGAGTGAAAAT---ATAAATTATTTAAAACTTTCAACAACGGATCTCTTGGTTCCGGCATCGATGAAGAACGCAGCGAAATGCGATACGTAATGTGAATTGCA-AATTCAGTGAATCATCGAGTCTTTGAACGCACATTGCGCCCCCTGGTATTCCGGGGGGCATGCCTGTCCGAGCGTCATTGCTGCCCTCAAGCCCGGCTTGTGTGTTGGGCCCCGTCCTCCGATT----------CCGG-GGGACGGGCCCGAAAGGCAGCGGCGGCACCGCGTCC-GGTCCTCGAGCGTATGGGGCTTTGTCACCCGCTCT--GTAGGCCCGGCCGGCGGGCAAACCATCTCTGGCGAGCACGGTCTCGATGGTGATGGACAGTAAGTTCA----ACGGTGAT------GGGT--TTCTAGTAGATCAC--------------ACGTCTGATATCTTGCTAGGTACAATGGTACCTCCGACCTCCAGCTCGAGCGTATGAACGTCTACTTCAACCATGTGAGTACACCGACTGTTTACCGAATAATCGTGCATCATCTGATCGGATCTTTTTCTTTGATAA-------TCTAGGCCAGCGGTGACAAGTACGTTCCCCGTGCCGTTCTCGTCGATTTGGAGCCCGGTACCATGGACGCTGTCCGCTCCGGTCCCTTCGGCAAGCTTTTCCGCCCCGACAACTTCGTCTTCGGTCAGTTCTCCCTGTTTGTGAGTGATTCTAAAT--------ACAGTTCGAAG---------ACGTGGTTGTCGAAAA-CATGCTGACCGGAGTTTGTTTTGTTGTGAAATAGGACAAGGATGGCGATGGTACGTGGTGGTCGCGCCCGA-CAGCTCAGTCGAGG------------CCACAACAGTCTCCTCCGCGATGGAACTTCGAG------AGAAATTATTCTAACATATAATCCTACCAATAGGACAAATTACCACCAAGGAGCTTGGCACCGTCATGCGCTCGCTGGGCCAGAACCCCTCCGAGTCTGAGTTGCAGGACATGATCAACGAGGTTGACGCCGACAACAACGGCACCATTGACTTCCCTGGTACTTGACCATAACCCACTG---ATATAAA----------TGAGAGACGGCTACTGACCCGCGCT-AGAATTCCTCACCATGATGGCTCGTAAGATGAAGGACACCGATTCCGAGGAGGAGATCCGCGAGGCATTCAAGGTCTTCGATCGCGATAACAACGGTTTCATTTCCGCCGCCGAGCTGCGCCACGGGATTGAAGTATGCTCTTGCTACTGGTAACTGGGGCGAGCAGAAGAAGGCGGCTTCCGCCAAGGCTGGTGTGTCCCAGGTGCTGAGTCGTTACACATTCTCTTCCTCCTTGTCCCACTTGCGCCGAACGAACACACCAATTGGCAGAGATGGCAAGATTGCCAAGCCCCGCCAACTCCATAATACTCACTGGGGCCTGGTCTGCCCGGCTGAGACACCCGAAGGTCAAGCTTGTGGTCTCGTCAAGAACCTGGCATTGATGTGCTACATCACTGTTGGTACACCTGCTGAACCCATCGTGGACTTCATGATTCAGCGCAACATGGAAGTTCTCGAGGAGTTTGAACCGCAAGTGACACCTAACGCGACAAAGGTGTTTGTTAATGGTGTCTGGGTGGGTATTCACCGGGACCCTTCGCATCTTGTTACTACGATGCAGAATCTGCGTCGACGAAACATGATCTCCCACGAAGTCAGTTTGATTCGTGACATTCGTGAACGGGAGTTCAAAATCTTCACCGATACTGGACGTGTCTGCCGGCCACTGTTCGTTATCGATAATGACCCTAAGAGTGAGAACTCGGGTGGATTGGTTCTCAACAAGGAACACATTCGGAAGCTCGAGGCCGACAAAGACTTGCCACCAGACTTGGGCCCAGAAGAACGTCGTGAACAATACTTTGGATGGGATGGTCTGGTGCGTTCTGGAGCAGTTGAGTATGTTGATGCTGAAGAAGAGGAAACAATCATGATTGTCATGACCCCTGAGGATCTCGAGATCTCGAGACAGCTTCAGGCAGGTTACGCTCTGCCAGAAGACGAAACCAGCGACCCCAACAAGCGTGTTCGGTCGATTCTCAGCCAGCGCGCCCACACCTGGAGTCACTGGGAAACTTCCGAGGATCGTCCCTACGAGCCCGAGGATTGGCGCCGACTGCTGCAGTTTGCTGATGTCAAGGGCCTCAAGAACCGCATCATTCGAGAGGCTTTGGCCGGTGGTGTTAACCCTGGTACCCGCGTGGATATCCGCCTTCGCGCAGTTCCTTCCATTCTCCGCAA---CACCAAGCCCTTTTCGCTCTTCTCTCTGCTCCGCCACGAGCACAAGCAGACTGTGGTCAATGTCAGCATGACCCTGAACTCCAGCGTGGAGAAGCCTCTTAAGGCTAAGGAGCAGCTCATCGTCCAGTGCGGTGCCCGCCGCATGGTCGTCAACCCCATCTTCTCCTCGGCTGATAACACGCCGAACAACGTTCACAAATACGACCGATACTTGCACCCTGGTCGTAGTGCCATCGCGTCCTGGATTGGACCCATGACCTGGGGTTCAGTTCCTATCCTTGTCTTC---AAACAGAAGCAAGCTGAGCAGGAGGACGGCGACGACGAGATGGAGACCGCCGATGCCAAGGAGG---------AGCCCATTGCCCTGGATCAACTGGAACTGATCGGTACCGGTACCGTCGTTGCACCCGATCAGAAGCGTGTGGT
>CBS366_77TAspergillus_sclerotialis
CCAACCTCCCACCCGTGTCTATTGTTACC--ACGTTGCTTCGGCGGGCCCGTCCTCCCC----------------------AGGAGGGCCGTCGGGGGGCACC-CGCCCCCGGGCGAGCGCCCGCCGGAGACCCCAA--CACGAACTCTGTCTGAAAGACTGTCGTCTGAGTTGGGTTTTGAGAAATCAGTTAAAACTTTCAACAACGGATCTCTTGGTTCCGGCATCGATGAAGAACGCAGCGAACTGCGATAAGTAATGTGAATTGCAGAATTCAGTGAATCATCGAGTCTTTGAACGCATATTGCGCCCCCTGGTATTCCGGGGGGCATGCCTGTCCGAGCGTCATTGCTACCCTCAAGCACGGCTTGTGTGTTGGGCCGGCGTCCCTGGG----AACCC--CCCG-GGGACGGGCCCGAAAGGCAGCGGCGGCACCGCGTCCTGGTCCTCGAGCGTATGGGGCTCTGTCACCCGCTCC--GAGGGGCCGGCCGGCGGGCAGACTATCTCTGGCGAGCACGGCCTTGACGGCTCTGGTGTGTAAGTACACC--TTGGCATT---TCCGC----TTTTGATACATTGA----AAATGGGCCAGGATCTAATGGCGTGATAGCTACAATGGCTCCTCCGATCTTCAGCTGGAGCGTATGAATGTTTACTTCAACGAGGTTTGTGCTTGAACC----------TGAATTCGATTCAATTGAACG--TG-TTTTATATCCTGACCGCTATTACAGGCCAGCGGAAACAAGTATGTTCCTCGTGCCGTTCTGGTCGACCTTGAGCCTGGTACCATGGATGCTGTCCGTGCCGGTCCATTCGGCCAGCTCTTCCGTCCCGACAACTTTGTTTTCGGCCAGTTCTCCCTGTTTGTAAGTGAATTGATCC--------ATCCCGTGGGACA-------GCTATTTTGTGCGACA-TGAACTCACATGATCCTTTTTTT---CCATACAGGACAAGGATGGCGATGGTTAGTGCGATTCTCACGAT--CTTCTGTATCGAGCCGAAATTAGGC---GTAGTAACTTCCCTATC---------------------GACTCCATGCTG--ATGCGCTCCGCCCTACAGGTCAGATTACGACTAAGGAGTTGGGAACCGTCATGCGTTCCCTGGGTCAAAACCCCTCCGAGTCTGAGCTCCAGGATATGATTAATGAGGTCGATGCCGACAACAACGGCACTATCGATTTCCCTGGTATGCGATTCGACGCTCCTA---TTGCAGATGCAA---ATCAAAAGGCGGCTGTTGACAAATCTT-AGAATTCCTTACCATGATGGCTCGTAAGATGAAGGACACCGATTCCGAGGAAGAAATCAGGGAGGCATTCAAGGTCTTCGATCGCGACAACAACGGGTTCATTTCCGCCGCTGAGCTGCGCCACGGGCTTGAAATATGCTCTCGCTACAGGAAACTGGGGTGAGCAGAAGAAGGCAGCAAGCTCGAAGGCTGGTGTGTCGCAGGTACTCAGTCGTTACACTTACGCCTCTACTTTGTCACATCTTCGCAGAACCAATACACCTATTGGCCGTGATGGCAAAATTGCGAAACCTCGGCAACTTCACAACACGCACTGGGGCTTGGTCTGCCCATCAGAGACTCCGGAAGGTCAAGCTTGCGGTCTTGTCAAGAACTTGGCGCTCATGTGCTACATTACCGTTGGTACACCGAGCGAGCCTATTATTGATTTCATGATTCAGCGTAATATGGAGGTTCTTGAAGAGTTTGAGCCCCAGGTGACGCCTAATGCGACAAAGGTTTTTGTCAACGGTGTCTGGGTGGGGATTCATCGCGATCCTTCGCATCTCGTTAACACCATGCTTTCGCTGCGGCGACGAAACATGATTTCTCACGAGGTTAGCTTGATCAGGGATATTCGAGAACGAGAATTCAAGATCTTTACCGACGCCGGCCGTGTGTCTCGCCCACTCTTTGTGATTGATAATGATCCGAAGAGCGAAAACGCCGGCTCGTTGGTCCTTAATAAAGAACATATCCGCAAGCTGGAACAGGATAAGGAATTGCCTCCAGATTTGGATCCCGAAGAGCGAAGAGAACAGTACTTCGGCTGGGATGGCCTCGTGAAGTCAGGAGCAGTGGAATATGTGGATGCAGAGGAAGAAGAAACGATCATGATCGTAATGACTCCTGAAGACCTTGAGATCTCCAAACAGCTTCAGGCGGGATATGCTCTTCCCGTGGAGAC------TGATCCCCATAAGCGTGTGCGATCAATTCTGAGCCAAAGGGCCCATACCTGGAGTCCATGGGAAACATCAGAAGACCGCCCCTATGAGCCTGAAGATTGGCGCAGGCTACTTCAAATCGCCGACTACAAAGGCTCTAAAAATAAAGCTATTAGAGAAGCACTGGCTGGGGGTGTGAACCCTGGAGTCCGTGTCGATGTCCACCTCCGGGCAGTTCCATCATCACTTCGCAACCGTCCAAAGCCCGTGTGTCTGTTCTCCCTCCTTCGTCATGAGCACAAACAGACCGTCGTCAACGTCAACATGAACCTAAACTCAGATGTCGAGGAACCCTTGCGATCCAAAGAGGAACTCATCATCCAATGCGGTCCCCGCCGGCTAGTAGTGAACCCGATCTTCTCCGCCGGCGGCGTAACATCAAACAACGTCCACAAATTCGATCGATACCTCCACCCCGGCCGGAGCGCGATCGCATCCTGGATAGGCCCAATGACATGGGGTGCCGTGCCAGTCATCGTCTTC---AAAAACAAGCACGTTCAA---------GACCCGGAAGTCCTGGACTCAGCCGATGGAAATGGAG---------ACAAACCAGTCATCGACCAGCTTGAGCTGATTGGAACTGGAACAGTCGTCGCTCCCGACCAGTCTCGAGTAAT
>CBS380_74TAspergillus_baarnensis
CCAACCTCCCACCCGTGACTACCG-TACC--ACGTTGCTTCGGCGGGCCCGCCCCCCTGTTC-------------------GGGGGGGCCGTCGGGGGGCACC-TGCCCCCGGGCGTGCGCCCGCCGGGGACCCCAA--CACGAACGCTGTCTGAAGGACTGCTGTCTGAGTGTGGATT--TATAATCAGTCAAAACTTTCAACAACGGATCTCTTGGTTCCGGCATCGATGAAGAACGCAGCGAACTGCGATAAGTAGTGTGAATTGCAGAATTCAGTGAATCATCGAGTCTTTGAACGCACATTGCGCCCCCTGGCATTCCGGGGGGCATGCCTGTCCGAGCGTCATTGCTACCCTCAAGCACGGCTTGTGTGTTGGGCCGCCGTCCGCCCC----GCCCCGCGGGG-GGGACGCGCCCGAAAGGCAGCGCCGGCACCGCGTCC-GGTCCTCGAGCGTATGGGGCTTCGTCACCCGCTCC--GTGGGACCGGCCGGCGGGCAGACTATCGCTGGCGAGCATGGCCTGGACGGCTCTGGTGTGTATGTGACCCAACCAACGTT---TTGGTGT--TTCGGATAATCCCG---AAAATGGATCGCGGCCTGACTGGGGGACAGGTACAATGGCACCTCCGATCTCCAGCTGGAGCGTATGAACGTCTACTTCAACGAGGTTCGTACTAGCGTT----------CGATTTAACTACGTGAG------CA-TGTTCAATTCTGACCGCAT-CCCAGGCCAGCGGGAACAAGTATGTTCCTCGTGCCGTTCTGGTCGACCTTGAGCCCGGTACCATGGATGCTGTCCGTTCCGGTCCCTTTGGTCAGCTCTTCCGTCCCGACAACTTCGTTTTCGGCCAGTTCTCCCTATTTGTAAGAACCCTGTC-----------TCCCCGG------------TTCCAGC--TGCAGCG-CGAACTCACATGA---TC--------CCAAACAGGACAAGGATGGCGATGGTTAGTGCGAGCTC-----------TCTTGGCCAC------------------------------TCTCCCGGTCGGT---------ACCCACAGTGCTG--ATACGCT-CGATATCCAGGCCAAATCACGACCAAGGAGCTGGGAACGGTCATGCGCTCTTTAGGCCAGAACCCGTCCGAGTCCGAGCTGCAGGACATGATTAACGAGGTTGATGCCGACAACAATGGCACCATCGATTTCCCCGGTACGATGCGAAACTTTTCC-----TGTGGGTGGACTCCATTCCTGGACGGATGTTGACGTATTGC-AGAATTCCTTACCATGATGGCCCGCAAGATGAAGGATACCGATTCGGAGGAGGAGATCCGGGAGGCATTCAAGGTCTTCGACCGCGATAATAACGGCTTCATCTCCGCCGCTGAGCTGCGCCACGGGCTTGAAGTACGCGCTCGCCACAGGAAACTGGGGCGAGCAGAAGAAGGCCGCAAGCTCCAAGGCTGGCGTGTCGCAGGTCCTGAGCCGTTACACCTACGCGTCTACGCTGTCACATCTTCGTCGGACCAACACGCCAATCGGTCGCGATGGGAAAATCGCGAAGCCGCGACAACTCCACAACACCCACTGGGGCTTGGTCTGTCCGTCAGAGACTCCGGAAGGTCAAGCATGTGGTCTTGTCAAGAACCTGGCGCTCATGTGCTACATTACCGTTGGTACACCCAGCGAACCGATCATCGATTTCATGATCCAGCGGAATATGGAGGTGCTTGAAGAGTTCGAGCCTCAAGTGACACCGAACGCGACCAAGGTGTTTGTGAACGGTGTCTGGGTAGGAATCCATCGCGACCCGTCTCACCTGGTCAACACCATGTCTTCTCTGCGGCGGCGCAACATGATTTCCCACGAGGTCAGCTTGATTAGGGATATCCGCGAGCGGGAATTCAAGATCTTCACCGACGCTGGTCGTGTATCACGGCCGCTGTTCGTGATTGATAACGACCCGAAGAGCGAGAATTCCGGCTCGTTGGTGCTCAACAAGGAACACATCCGCAAGCTGGAGCAGGATAAAGAGTTGCCTCCGGATTTGGATCCTGAGGAGCGCAGGGAACGGTACTTCGGATGGGACGGCCTTGTGAAGTCGGGAGTCGTCGAGTATGTCGATGCGGAGGAGGAAGAAACGATCATGATTGTAATGACGCCGGAGGATCTTGAGATCGCGAAACAGCTTCAGGCGGGATATGATCTCCCGGAGGAGGT------TGATCCGCATAAGCGGGTGCGGTCGATCCTCAGCCAAAGGGCACACACCTGGAGCCCGTGGGAAACGTCAGAAGACCGTCCTTACGAGCCGGAGGACTGGCGTCGGCTGCTACAGTTCGCCGACTACAAGGGCTCCAAGAACAAAGCCGTCAGGGAAGCCCTGGTTGGCGGCGTCAACCCGGGACATCGCGTCGACGTCCACCTTCGCGCAGTGCCAGCGCCTCTTCGCAATCGTCCGCAGCCAGTGTGTCTTTTCTCCCTCCTTCGCCACGAGCACAAACACACCGTCGTCAACATAAACATGACCCTGAACTCCGACGTCGAGGCCCCGCTCAAGTCCAAGGAAGAGCTCATCATCCAATACGGACCACGGCGGCTAGTGGTGAACCCGGTCTTCTCAACCAGCGGCGTCACACCCAACAACGTCCACAAATTCGACCGATACCTGCACCCGGGCCGCAGCGCGATCGCCAGCTGGATCGGGCCGATGACATGGGGCTCGGTGCCGGTGCTTGTGTTC---AAGAACAAGCAAGTAGGC---------GACCCGGAAGTCCTGGACGGCGGCGATGACGACAAAGG------CCCGACCACCACCAGCGAGCATCTGGACCTCATCGGCACGGGCACGGTGGTGGCGCCGGACCAGTCGCGCGTTGT
>CBS384_61TAspergillus_insolitus
CCTACCTCCCACCCGTGACTACCG-TACC--TTGTTGCTTCGGCGGGCCGCCGTCAGGCCCC-------------------CGGGGCGGGGGAGAAATCCCCC-CCCTTCCGGGGCAGCGCCCGCCGGAGACACCTT--GAAACTCTTTGTGTGAA-GATTGCC-TCTGAGTTTGAC----ACAAAATAGCCAAAACTTTCAACAACGGATCTCTTGGTTCCGGCATCGATGAAGAACGCAGCGAACTGCGATAAGTAATGTGAATTGCAGAATTCAGTGAATCATCGAGTCTTTGAACGCACATTGCGCCCCCTGGTATTCCGGGGGGCATGCCTGTCCGAGCGTCATTGCTACCCTCCAGCACGGCTGGTGTGTTGGGCGCCGCGTCCCCTCC--CCTTCC--GGGG-GGGACGGGCCCGAAAGGCAGCGGCGGCACC--GTCC-GGTCCTCGAGCGTATGGGGCTTTGTCACCCGCTCT--GCAGGGCCGGCCGGGGGGCAGACTATTTCTGGCGAGCACGGCCTTGACGGCTCCGGCGTGTAAGTACCGC--TTGGCATT---TT--CGC--TCTTGATGCATCACCCCAAAATGGTTCGAGATCTGATAGTATGATAGCTACAATGGCTCCTCCGATCTCCAGCTGGAACGGATGAACGTTTACTTCAACGAGGTTCGTGCTTGACCT----------TGGTTGGATCAAGCTGAAGCG-----TTTGATATACTGACCGCTATTCCAGGCCAGCGGAAACAAGTATGTCCCTCGCGCCGTCTTGGTCGACCTCGAGCCCGGTACCATGGATGCCGTCCGTGCCGGCCCCTTCGGCCAGCTCTTCCGCCCCGACAACTTTGTTTTCGGCCAGTTCTCCCTATTCGTAAGTGAATGGCCCC--------ATCTCGCG----------------CACTGCGCAAC--TTAGCTCACACGGCTTCTT-------CCCCATAGGACAAAGATGGCGATGGTTAGTGCGATTTCCCAAAC--CCGCCCTGTGAAGC-AGTTATGGCG---ACAGCCATTTCCATATCGTCCGGTCAATCA-------GCTTGCCATACTG--ATGCGTT---CGATACAGGCCAGATCACGACCAAGGAGCTGGGAACCGTCATGCGTTCCCTAGGCCAAAATCCCTCCGAGTCCGAGCTTCAGGATATGATCAATGAGGTCGATGCCGACAACAATGGCACCATCGATTTCCCTGGTATGCGACGCTCG----------TCGCAATATGTA-----TTGAAAACAGCTGTTGACACGTCTT-AGAATTCCTTACCATGATGGCTCGCAAGATGAAGGACACCGATTCGGAGGAGGAAATCCGCGAGGCGTTCAAGGTCTTTGACCGCGACAACAACGGATTCATCTCCGCCGCAGAACTGCGCCACGGGCTTGAAGTATGCTCTTGCCACAGGAAACTGGGGTGAGCAGAAGAAGGCAGCAAGCTCGAAGGCTGGTGTGTCGCAAGTACTCAGTCGATACACCTACGCGTCTACATTGTCACATCTTCGCCGGACCAACACGCCCATCGGCCGTGACGGAAAGATCGCGAAGCCACGCCAGCTTCACAACACGCACTGGGGCTTGGTCTGTCCGTCCGAAACTCCGGAAGGTCAAGCCTGCGGTCTCGTGAAGAATCTGGCGCTCATGTGCTACATCACCGTTGGTACGCCCAGCGAGCCGATCATCGACTTCATGATCCAGCGCAACATGGAGGTACTCGAGGAGTTCGAGCCCCAGGTGACGCCGAATGCAACAAAGGTGTTTGTGAACGGTGTCTGGGTAGGAATCCACCGTGATCCGTCTCATCTTGTTAACACCATGCTGTCGCTGCGCCGGCGGAACATGATTTCGCACGAGGTCAGTTTGATTCGGGACATCCGAGAGCGGGAGTTCAAGATCTTCACGGATGCCGGCCGTGTATCACGACCGCTGTTCGTTATCGACAACGACCCGAAGAGCGAGAACTCCGGCTCGTTAGTCCTTAATAAAGAGCATATCCGTAAATTGGAGGAAGATAAGGAATTGCCGCCCGACCTGGACCCCGAAGAGCGGAGAGAGCGCTATTTCGGATGGGATGGTCTTGTCAAATCTGGAGTTGTCGAATATGTCGATGCTGAGGAAGAGGAGACGATCATGATCGTGATGACCCCTGAAGACCTCGAGATCTCCAAGCAGCTTCAGGCCGGATATGCTCTTCCCGTGGAGAC------GGATCCGCACAAGCGAGTCCGGTCGATTCTCACGCAAAGGGCACATACGTGGAGTCGGTGGGAGACATCCGAGGACCGCCCACACGAACCTGAAGATTGGCGTCGACTGCTTCAAATTGCTGATTATAAGGGCTCCAAAAACAAGGCTATCAGAGAAGCACTGGTTGGAGGTGTCGACCCTGGAAACCGTGTCGACGTTCACCTTCGGGCAGTACCAGCATCCCTTCGCAATCGGCCACAGCCAGTGTCCCTTTTCTCCCTCCTCCGCCATGAGCACAAACAGACAGTTGTCAACATAAGCATGTACCTCCACTCTGACGTCGAGGCACCCCTGAAGTCTAAGGAAGAGCTTCTCATCCAATGCGGACCACGCCGTCTGGTCGTGAACCCTATCTTTTCCGCCGGAGGCGTGACTCCAAACAACGTCCACAAATTCGACCGCTTCCTCCACCCCGGCCGGAGTGCCATCGCATCCTGGATCGGGCCTATGACCTGGGGTTCAGTGCCTGCCCTCGTCTTC---AAAAACAAGCAAGTCCAA---------GACCCCGAAGTGATGGACTCAGCCGACGAAAACTCCGA------GAACAAACCGACCATCGACCAACTGCAGCTGATCGGAACCGGAACCGTCGTCGCGCCTGACCAGTCTCGAGTCGT
>CGMCC3_19314TAspergillus_phialiformis
CC-ACCTCCCACCCGTGTCTACCG-TACC--ATGTTGCTTCGGCGGGCCCGCCCCCTCA-T---------------------GGGGGGCCGTCGGGGGGCATC-TGCCCCCGGGCGAGCGCCCGTCGGAGACCA-----CACGAACGCTGTCTGAA-GACTGCCGTCTGAGTGGATTG---ATAAATCAGTCAAAACTTTCAACAACGGATCTCTTGGTTCCGGCATCGATGAAGAACGCAGCGAACTGCGATAAGTAATGTGAATTGCAGAATTCAGTGAATCATCGAGTCTTTGAACGCACATTGCGCCCCCTGGTATTCCGGGGGGCATGCCTGTCCGAGCGTCATTGCTACCCTCAAGCGCGGCTTGTGTGTTGGGCCGCCGTCCCCCCCA---CCTTC--GGGG-GGGACGGGCCCGAAAGGCAGCGGCGGCACCGCGTCC-GACCCTCGAGCGTATGGGGCTCTGTCACCCGCTCT--GGAGGATCGGCCGGCGGGCAGACTATCGCCGGCGAACATGGCTTGGACGGCTCCGGCGTGTAAGTTAAA---CCAGCATT---TTGGTGT--TTCGGATACATCC---AAAGATGGATTGAAGCCTAACGGTAGTCCAGGTACAATGGCTCCTCCGACCTCCAGCTGGAGCGTATGAATGTCTACTTCAACGAGGTTCGTGCTTGGCCC----------TGACTTCAATTTAACTA------CC-CTTTTTATACTCACTTCTG-TCCAGGCCAGCGGAAACAAGTATGTTCCTCGTGCCGTTCTGGTCGACCTTGAGCCCGGTACCATGGACGCCGTCCGTGCCGGTCCCTTTGGCCAGCTTTTCCGCCCCGACAACTTTGTTTTCGGCCAG?????????????????????????????????????????????????????????????????????????????????????????????????????????????????????????????????????????????????????????????????????????????????????????????????????????????????????????????????????????????????????????????????????????????????????????????????????????????????????????????????????????????????????????????????????????????????????????????????????????????????????????????????????????????????????????????????????????????????????????????????????????????????????????????????????????????????????????????????????????????????--------------------------------------------------------------------------------------TCGTTACACTTACGCCTCTACTCTGTCACATCTTCGTCGAACCAACACACCGATCGGCCGCGATGGGAAGATCGCAAAGCCACGCCAACTTCACAACACTCACTGGGGCCTGGTCTGTCCGTCGGAAACTCCGGAAGGCCAAGCGTGTGGTCTCGTCAAGAATCTAGCGCTCATGTGCTACATTACCGTCGGTACGCCCAGCGAACCGATCATCGATTTCATGATCCAGCGCAATATGGAGGTCCTTGAAGAGTTCGAGCCGCAAGTTACACCGAATGCTACCAAGGTGTTTGTGAACGGTGTCTGGGTGGGTATCCATCGCGACCCCTCTCACCTTGTTAACACTATGCTCTCTCTGCGCCGGCGCAACATGATTTCCCACGAAGTCAGCCTGATTAGGGATATCCGTGAGCGAGAATTTAAGATCTTCACCGACGCAGGTCGCGTATCGCGGCCGCTGTTCGTGATAGATAATGACCCGAAGAGCGAGAATTCCGGATCACTTGTACTCAGCAAAGAACATATACGCAAGCTAGAGCAGGATAAGGAGCTACCTCCGGATCTGGATCCGGAGGAGCGTAGGGAGCGGTACTTCGGATGGGACGGCCTCGTGAAATCGGGCGTCGTCGAGTACGTCGACGCGGAGGAGGAAGAAACGATCATGATTGTAATGACGCCGGAGGACCTTGAGATTGCGAAACAGCTTCAGGCAGGATACGCTCTCCCGGAGGAAGT------CGACCCTCATAAGCGTGTGCGGTCGATCCTCAGCCAACAGGCACATACCTGGAGTCCGTGGGAGACGTCAGAAGACCGCCCTTACGAGCCTGAAGACTGGCGCCGACTGCTTCAATTTGCCGACTACAAAGGCTCCAAGAATAAGGCCATCCGAGAAGCGCTGGTAGGCGGTGCCCACCCTGGAATCCGTGTTGACGTCCACCTTCGGGGGGTGCCGTCGACGCTCCGCAGTCGCTCGCAACCAGTGTCCCTGTTCTCCCTCCTTCGACATGAACACAAACACACAGTCGTCAACATAAACATGACCCTGAACTCCGACATCGAGGCGCCACTAAAGTCCAAGGGCGAACTCGTTATCCAGTGTGGACCACGGCGGCTCGTCGTAAATCCGATCTTCTCAGCCGGCGGCGTCACCTCGAACAACGTCCACAAATTCGACCGATTCCTCCATCCCGGCCGCAGCGCCATCGCAAGCTGGATCGGTCCATTGACATGGGGCTCTGTCCCGGTCCTCGTGTTC---AGAAACAAGCAAGCGCAG---------GACCCGGAAGTCCTCGACGTAGCTGACGA------------------GGCACCGACGACCGACAACCTGGAGCTCATCGGTACAGGCACCGTCGTCGCGCCTGACCAGTCCCGCGTTGT
>CGMCC3_19323TAspergillus_limoniformis
CC-ACCTCCCACCCGTGTTTA-CG-TACC--ACGTTGCTTCGGCGGGCCCGCCCT-----------------------------AGGGCCGTCGGGGGGCAGA-TGCCCCCGGACGTGCGCCCGCCGGAGACCA-----CACGAACGCTGTCTGAA-GACTGCCGTCTGAGTGGATTG---ATAAATCAGTCAAAACTTTCAACAACGGATCTCTTGGTTCCGGCATCGATGAAGAACGCAGCGAAATGCGATACGTAGTGTGAATTGCAGAATTCAGTGAATCATCGAGTCTTTGAACGCACATTGCGCCCCCTGGTATTCCGGGGGGCATGCCTGTCCGAGCGTCATTGCTACCCTCAAGCCCGGCTTGTGTGTTGGGCCGCCGTCCGCCCC-----ATCT--GGGG-GGGACGGGCCCGAAAGGCAGTGGCGGCACCGCGTCC-GATCCTCGAGCGTATGGGGCTCTGTCACCCGCTCT--GCAGGACCGGCCGGCGGGCAGACTATCGCTGGCGAACATGGCTTGGACGGCTCCGGCGTGTAAGTTGAA---CCAGCGTT---TTGGTGT--TTCGGATACATC------AGATGGATCCATTCCTGACGGTAGGCCAGATACAACGGCTCCTCTGACCTCCAGTTGGAGCGTATGAATGTCTACTTCAACGAGGTTCGTGCTTGACCT----------TAACTTCGATTTTACTAATTATTTT-GTTTTTGTACTGATTACTA-TGTAGGCTAGCGGAAACAAGTATGTCCCTCGTGCCGTTCTGGTCGACCTTGAGCCCGGTACTATGGACGCTGTCCGTGCCGGTCCTTTTGGTCAGCTCTTCCGTCCCGACAACTTCGTTTTCGGCCAG?????????????????????????????????????????????????????????????????????????????????????????????????????????????????????????????????????????????????????????????????????????????????????????????????????????????????????????????????????????????????????????????????????????????????????????????????????????????????????????????????????????????????????????????????????????????????????????????????????????????????????????????????????????????????????????????????????????????????????????????????????????????????????????????????????????????????????????????????????????????????------------------------------------------------------------------------------------------------TACGCCTCTACCCTATCACATCTTCGTCGAACTAACACACCGATCGGGCGCGACGGGAAGATTGCAAAGCCGCGCCAACTTCACAACACTCACTGGGGGTTGGTCTGTCCGTCAGAAACTCCGGAAGGCCAAGCGTGCGGTCTCGTCAAGAATTTGGCACTCATGTGTTACATTACCGTTGGTACGCCCAGTGAACCGATCATCGATTTCATGATCCAGCGCAATATGGAGGTGCTTGAAGAGTTCGAGCCACAGGTGACGCCGAATGCGACCAAAGTGTTTGTGAACGGTGTCTGGGTAGGTATCCATCGCGATCCCTCTCACCTTGTGAGCACCATGCTCTCTCTACGCCGGCGCAACATGATCTCCCACGAGGTCAGCTTGATTAGGGATATCCGTGAGCGAGAATTCAAAATCTTCACCGACGCCGGCCGCGTATCGCGGCCGCTGTTCGTGATAGACAATGATCCGAAGAGCGAGAATTCCGGATCACTCGTGCTCAGCAAGGAACACATACGCAAGCTGGAGCAAGATAAGGAGCTGCCTCCGGATCTGGATCCGGAAGAGCGGAGGGAGCGGTACTTCGGATGGGACGGCCTTGTGAAATCGGGCGTCGTCGAATATGTCGATGCGGAGGAAGAGGAAACGATCATGATTGTCATGACGCCGGAGGATCTTGAGATTGCGAAACAGCTTCAGGCAGGATACGCTCTTCCGGAGGAAGT------CGACCCTCATAAGCGTGTGCGGTCGATCCTCAGCCAAAGGGCACATACCTGGAGCCCGTGGGAGGTATCTGAAGACCGCCCTTACGAGCCTGAAGACTGGCGCCGACTCCTTCAATTTGCCGATTACAAAGGCTCCAAGAATAAGGCCATCCGAGAAGCGCTGGTAGGCGGTGCCCACCCTGGAATCCGTGTTGATGTCCACCTTCGGGGGGTGCCATCGACGCTCCGCAATCGCTCGCAACCAGTGAGCCTGTTCTCCCTCCTTCGACATGAACACAAATACACAGTCGTTAACATAAACATGAACTTGAACTCCGACGTCGAGGCGCCACTGAAGTCCAAAGAGGAACTCGTTATCCAATGCGGGCCGCGGCGGCTAGTCGTGAACCCGATCTTTTCAGCAGGCGGCGTCACCTCGAACAACGTGCACAAATTCGACCGATTCCTCCACCCCGGCCGCAGCGCCATCGCAAGCTGGATCGGTCCAATGACATGGGGCTCGGTCCCTGTACTCGTGTTC---AAAAACAAGCAAGTGCAG---------GACCCGGAAGTTCTCGACCCAACCGACGA------------------ACCACTGACGACCGACCACCTGGAGCTCATCGGTACGGGCACCGTCGTCGCCCCTGACCAGTCCCGTGTTAT
>CGMCC3_19637TAspergillus_phialosimplex
CC-ACCTCCCACCCGTGTCTACCG-TACC--ATGTTGCTTCGGCGGGCCCGCCCCCTCA-TC-------------------GGGGGGGCCGTCGGGGGGCATC-TGCCCCCGGGCGAGCGCCCGTCGGAGACCA-----CACGAACGCTGTCTGAA-GACTGCCGTCTGAGTGGATTG---ATAAATCAGTCAAAACTTTCAACAACGGATCTCTTGGTTCCGGCATCGATGAAGAACGCAGCGAACTGCGATAAGTAATGTGAATTGCAGAATTCAGTGAATCATCGAGTCTTTGAACGCACATTGCGCCCCCTGGTATTCCGGGGGGCATGCCTGTCCGAGCGTCATTGCTACCCTCAAGCGCGGCTTGT-TGTTGGGCCGCCGTCCCCCCC----ACTTC--GGGG-GGGACGGGCCCGAAAGGCAGCGGCGGCACCGCGTCC-GACCCTCGAGCGTATGGGGCTCTGTCACCCGCTCT--GTAGGATCGGCCGGCGGGCAGACTATCGCTGGCGAGCATGGCTTGGATGGCTCCGGCGTGTAAGTTAAT---CCAGCATT---TTGGTGT--TTTTGATACATCCA--AAAGATGGATCGAAGCCTGACGGTAGTTCAGGTACAATGGCTCCTCCGACCTCCAGCTGGAGCGTATGAATGTCTACTTCAACGAGGTTCGTGCTTGGCCC----------TGACTTCAATTTAACTA------CC-CTTTTCGTACTAAATTCTG-TCTAGGCCAGCGGAAACAAGTATGTTCCTCGTGCCGTTCTGGTCGACCTTGAGCCTGGTACCATGGACGCCGTCCGTGCCGGTCCCTTTGGCCAGCTCTTCCGTCCCGACAACTTTGTTTTCGGCCAG?????????????????????????????????????????????????????????????????????????????????????????????????????????????????????????????????????????????????????????????????????????????????????????????????????????????????????????????????????????????????????????????????????????????????????????????????????????????????????????????????????????????????????????????????????????????????????????????????????????????????????????????????????????????????????????????????????????????????????????????????????????????????????????????????????????????????????????????????????????????????--------------------------------------------------------------------------------------TCGTTACACTTACGCCTCTACTCTATCACATCTTCGTCGGACCAACACACCGATCGGCCGCGATGGGAAGATCGCAAAGCCACGTCAACTTCACAATACCCACTGGGGCTTGGTCTGCCCGTCAGAAACGCCGGAAGGCCAAGCGTGTGGTCTCGTCAAGAATCTAGCACTCATGTGCTACATTACCGTTGGTACGCCTAGCGAACCGATCATCGATTTCATGATCCAGCGCAATATGGAGGTCCTTGAAGAGTTCGAGCCGCAGGTAACACCGAATGCGACCAAGGTGTTTGTGAACGGTGTCTGGGTGGGTATCCATCGCGATCCTTCTCACCTTGTTAACACCATGCTCTCTCTGCGTCGGCGCAACATGATTTCCCACGAGGTCAGCTTGATTAGGGATATCCGTGAGCGAGAATTCAAGATTTTCACCGACGCAGGTCGCGTATCGCGGCCTTTGTTCGTGATAGACAATGACCCTAAGAGTGAGAATTCCGGATCACTCGTACTCAGCAAAGAACACATCCGCAAGCTGGAGCAAGACAAAGAGCTGCCTCCGGATCTGGATCCGGAGGAGCGTAGGGAGCGGTACTTCGGATGGGACGGCCTCGTGAAATCGGGCGTTGTCGAGTATGTCGACGCGGAAGAGGAGGAAACGATCATGATAGTAATGACACCGGAGGATCTTGAGATCGCCAAACAGCTTCAGGCAGGTTACGCTCTCCCGGAGGAAGT------CGACCCTCATAAGCGTGTGCGGTCGATCCTCAGCCAACAGGCACATACCTGGAGTCCGTGGGAGACGTCAGAAGACCGCCCTTACGAGCCTGAAGACTGGCGCCGACTGCTTCAATTTGCCGACTACAAAGGCTCGAAGAATAAGGCCATCCGAGAAGCGCTGGTCGGCGGTGCCCACCCTGGAATCCGTGTTGATGTCCATCTTCGGGGGGTGCCATCGACGCTCCGCAGCCGCTCACAACCAGTATCCCTTTTCTCCCTCCTTCGGCATGAACACAAACACACAGTCGTCAACATAAACATGACCTTGAACTCGGACGTCGAGGCGCCACTAAAGTCCAAAGGGGAACTCGTCATCCAGTGTGGACCACGGCGGCTCGTCGTAAACCCGATCTTCTCAGCCGGCGGCGTCACCTCGAACAACGTCCACAAATTCGACCGATTCCTCCACCCCGGCCGCAGCGCCATCGCAAGCTGGATCGGTCCATTGACATGGGGCTCCGTCCCCGTCCTAGTGTTC---AGAAACAAGCAAGTGCAG---------GATCCGGAAGTCCTCGACGCGGACGACGA------------------GGCACCGACGACCGATACCCTGGAACTCATCGGTACAGGAACTGCCGTTGCGCCTGACCAGTCCCGCGTTGT
>CGMCC3_19701TAspergilus_telluris
CCAACCTCCCACCCGTGTCTATTG-TACC--ACGTTGCTTCGGCGGGCCCGCCCCTAT--CC-------------------GTAGGGGCCGTCGGGGGCA----TCGCCCCGGGCGTGCGCCCGCCGAGGACCC-----CACGAACGCTGTCTGAA-GACTGCCGTCTGAGTGGATTG---ATAAATCAGTCAAAACTTTCAACAACGGATCTCTTGGTTCCGGCATCGATGAAGAACGCAGCGAACTGCGATAAGTAGTGTGAATTGCAGAATTCAGTGAATCATCGAGTCTTTGAACGCACATTGCGCCCCCTGGCATTCCGGGGGGCATGCCTGTCCGAGCGTCATTGCTACCCTCAAGCGCGGCTTGTGTGTTGGGTCGACGTCCGCCCC----GCTCC--GGGG-GGGACGGGCCCGAAAGGCAGTGGCGGCACCGCGACC-GGACCCCGAGCGTATGGGGCTCTGTCACCCGCTCC--GTGGGACCGGCCGGCGGGCAGACTATCGCTGGCGAGCATGGCTTGGACGGCTCTGGCGTGTAAGTCAAA---CCAGCGTTTTGTTGTTGT--TTCGGGTACATCCG--AAAGATAGATCGAAGCCTAAC-ACTGGCCAGGTACAATGGCTCTTCTGACCTCCAGCTTGAGCGTATGAATGTTTACTTCAACGAGGTTCGT--TTGGTCT----------TGATTTCAGTTTAACTAAT----CT-TTTTTTGTACTGACTACTA-TCCAGGCTAGCGGAAACAAGTATGTCCCTCGTGCCGTTCTGGTCGACCTTGAGCCCGGTACCATGGACGCTGTCCGTGCCGGTCCCTTTGGCCAGCTCTTCCGTCCCGACAACTTTGTTTTCGGCCAGTTCTCCCTATTTGTAAGTGTCCTGTC-----------TTTCGGG------------TTCCGCCTGTGCGACA-CGAACTCACATGGCCTTC--------TTCAATAGGACAAAGATGGAGATGGTTAGTGCGATTCCCAGACT--TCTTTTTGGCAACT--------------------GCCTCGGAGTTCCTTGATCGGC---------ATGTATCATGCTG--ATACATT-GATCATACAGGCCAAATCACGACCAAAGAGTTGGGAACGGTCATGCGCTCCTTGGGCCAGAACCCGTCCGAGTCTGAACTTCAGGACATGATTAACGAGGTCGATGCCGACAACAATGGCACCATTGATTTCCCTGGTACGATGCGACGTTTTT---------CAACTGGGA-----CCATAAGCAGATATTGACCGGTCGT-AGAATTCCTTACCATGATGGCCCGTAAGATGAAGGATACCGATTCAGAGGAGGAAATCCGGGAGGCGTTCAAGGTCTTCGACCGCGATAACAATGGGTTTATCTCCGCAGCTGAGCTGCGCCATG----------------------------------------------------------------------------------------------------------------------------GGACCAACACACCCATCGGCCGCGATGGGAAGATCGCAAAGCCCCGCCAACTTCATAACACCCATTGGGGCTTGGTCTGTCCGTCAGAGACACCGGAAGGCCAAGCATGTGGCCTCGTCAAGAATCTGGCCTTGATGTGCTATATTACCGTTGGTACGCCTAGCGAGCCGATCATCGATTTCATGATCCAGCGCAATATGGAGGTACTTGAAGAGTTCGAGCCGCAAGTAACACCGAATGCGACAAAGGTGTTTGTGAATGGTGTTTGGGTGGGCATCCACCGCGATCCTTCTCACCTTGTTAGCACGATGCTCTCTCTACGCCGGCGCAACATGATTTCCCACGAGGTCAGCTTGATTAGGGATATCCGTGAACGAGAATTCAAAATCTTTACCGACGCTGGTCGCGTGTCGCGGCCGCTGTTCGTGATAGACAATGACCCGAAGAGCGAGAATTCCGGATCGCTCGTGCTCAGCAAGGAACACATCCGCAAGCTGGAGCAAGACAAGGAGTTGCCTCCGGATCTGGATCCGGAAGAGCGCAGGGAGCGATACTTCGGGTGGGACGGCCTTGTGAAATCGGGCGTCGTGGAGTATGTCGATGCGGAGGAAGAGGAAACGATCATGATTGTAATGACACCGGAGGATCTTGAGATCGGGAAACAGCTTCAGGCAGGATATACTCTCCCGGAGGAAAT------CGACCCTCATAAGCGTGTGCGGTCGGTCCTCACACAAAGGGCACATACCTGG?????????????????????????????????????????????????????????????????????????????????????????????????????????????????????????????????????????????????????????????????????????????????????????????????????????????????????????????????????????????????????????????????????????????????????????????????????????????????????????????????????????????????????????????????????????????????????????????????????????????????????????????????????????????????????????????????????????????????????????????????????????????????????????????????????????????????????????????????????????????????????????????????????????????????????????????????????????
>CGMCC3_19702Aspergilus_telluris
CCAACCTCCCACCCGTGTCTATTG-TACC--ACGTTGCTTCGGCGGGCCCGCCCCTAT--CC-------------------GTAGGGGCCGTCGGGGGCAT---TGTCCCCGGGCGTGCGCCCGCCGAGGACCC-----CACGAACGCTGTCTGAA-GACTGCCGTCTGAGTGGATTG---ATAAATCAGTCAAAACTTTCAACAACGGATCTCTTGGTTCCGGCATCGATGAAGAACGCAGCGAACTGCGATAAGTAGTGTGAATTGCAGAATTCAGTGAATCATCGAGTCTTTGAACGCACATTGCGCCCCCTGGCATTCCGGGGGGCATGCCTGTCCGAGCGTCATTGCTACCCTCAAGCGCGGCTTGTGTGTTGGGCCGACGTCCGCCCC----GCTCC--GGGG-GGGACGGGCCCGAAAGGCAGTGGCGGCACCGCGACC-GGACCCCGAGCGTATGGGGCTCTGTCACCCGCTCC--GTGGGACCGGCCGGCGGGCAGACTATCGCTGGCGAGCATGGCTTGGACGGCTCCGGCGTGTAAGTCAAA---CCAGCGTTTTGTTGTTGT--TTCGGGTACATCCG--AATGATAGATCGAAGCCTAAC-ACTGGCCAGGTACAATGGCTCTTCTGACCTCCAGCTTGAGCGTATGAATGTTTACTTTAACGAGGTTCGT--TTGGTCT----------TGATTTCAGTTTAACTAAT----CT-TTTTTTGTACTGACTACTA-TCCAGGCTAGCGGAAACAAGTATGTCCCTCGTGCCGTTCTGGTCGACCTTGAGCCCGGTACCATGGACGCTGTCCGTGCCGGTCCCTTTGGCCAGCTCTTCCGTCCCGACAACTTTGTTTTCGGCCAGTTCTCCCTATTTGTAAGTGTCCTGTC-----------TTCCGGG------------TTCCGCCTGTGCGACA-CGAACTCACATGGCCTTC--------TTCAATAGGACAAAGATGGAGATGGTTAGTGCGATTCCCAGACT--T-TTTTGGGCAACT--------------------GCCTTGGAGTCCACTGATCGGC---------ATGTATCATGCTG--ATACATT-GATCATACAGGCCAAATCACGACCAAAGAGTTGGGAACGGTCATGCGCTCCTTGGGCCAGAACCCGTCCGAGTCCGAACTTCAGGACATGATTAACGAGGTCGATGCGGACAATAATGGCACCATTGATTTCCCTGGTACGATGCGACTTTTTTT--------CAACTGGGA-----CCATAAGCAGATATTGACCGGTCGT-AGAATTCCTTACCATGATGGCCCGTAAGATGAAGGATACCGATTCAGAGGAGGAAATCCGGGAGGCGTTCAAGGTTTTCGACCGCGATAACAATGGATTTATCTCCGCAGCTGAGCTGCGCCATG----------------------------------------------------------------------------------TGAGTCGTTACACTTACGCTTCTACTTTGTCACATCTTCGTCGGACCAACACACCCATCGGCCGCGATGGGAAGATCGCAAAGCCCCGCCAACTTCATAACACCCATTGGGGCTTGGTCTGTCCGTCAGAGACACCGGAAGGCCAAGCATGTGGCCTCGTCAAGAATCTGGCCTTGATGTGCTATATTACCGTTGGAACACCTAGCGAGCCGATCATCGATTTCATGATCCAGCGCAATATGGAGGTACTTGAAGAGTTCGAGCCGCAAGTAACACCGAATGCAACAAAGGTGTTTGTGAATGGTGTCTGGGTGGGCATCCACCGCGATCCTTCTCACCTTGTTAGCACGATGCTCTCTCTACGCCGGCGCAACATGATTTCCCACGAGGTCAGCTTGATTAGGGATATTCGTGAACGAGAATTCAAAATCTTTACCGACGCTGGTCGCGTGTCGCGGCCGCTGTTTGTGATAGACAATGACCCGAAGAGTGAGAATTCTGGATCGCTCGTGCTCAGCAAGGAACACATCCGCAAGCTGGAGCAAGACAAGGAGCTGCCTCCGGATCTGGATCCGGAGGAGCGCAGGGAGCGATACTTTGGGTGGGACGGCCTTGTGAAGTCGGGCGTCGTGGAGTATGTCGATGCGGAGGAAGAGGAAACGATCATGATTGTAATGACACCGGAGGATCTTGAGATCGGGAAACAGCTTCAGGCAGGATATACTCTCCCGGAGGAAAT------CGACCCTCATAAGCGTGTGCGGTCGGTCCTCACACAAAGGGCACATACCTGG?????????????????????????????????????????????????????????????????????????????????????????????????????????????????????????????????????????????????????????????????????????????????????????????????????????????????????????????????????????????????????????????????????????????????????????????????????????????????????????????????????????????????????????????????????????????????????????????????????????????????????????????????????????????????????????????????????????????????????????????????????????????????????????????????????????????????????????????????????????????????????????????????????????????????????????????????????????
>DTO198_E8TAspergillus_keratitidis
CCAACCTCCCATCCGTGTCTATCG-TACC--ACGTTGCTTCGGCGGGCCCGCCCCTTTTC----------------------GGGGGGCCGTCGGGGGGCAGC-CGCCCCCGGGCGAGCGCCCGCCGGAGACCCCAA--CACGAACTCTGTCTGAAAGACTGTCGTCTGAGTGGGTTTTTGATAAATCAGTTAAAACTTTCAACAACGGATCTCTTGGTTCCGGCATCGATGAAGAACGCAGCGAACTGCGATAAGTAATGTGAATTGCAGAATTCAGTGAATCATCGAGTCTTTGAACGCATATTGCGCCCCCTGGTATTCCGGGGGGCATGCCTGTCCGAGCGTCATTGCTACCCTCAAGCACGGCTTGTGTGTTGGGCCGGCGTCCCCGGGGA-ACTGCC--CCCG-GGGACGGGCCCGAAAGGCAGCGGCGGCACCGCGTCCTGGTCCTCGAGCGTATGGGGCTTTGTCACCCGCTCC--GAGGGACCGGCCGGCGGGCAGACTATCTCTGGCGAGCATGGCCTTGACGGCTCTGGTGTGTAAGTACACC--TTGGCATT---TTCGC-T--TTTTGATACATCGA----AAATGGGCCAGGACCTAATGGTGTGATAGCTACAATGGCTCCTCCGATCTTCAGCTGGAGCGTATGAACGTTTACTTCAACGAGGTTTGTGCTTGAACC----------TGATTTCGA--CAATTGAACG--TGTTTTTATATTCTGACCGGTATTACAGGCCAGCGGAAACAAGTATGTTCCTCGTGCCGTTCTGGTCGACCTTGAGCCCGGTACCATGGATGCTGTCCGTGCCGGTCCATTCGGCCAGCTCTTCCGCCCCGACAACTTTGTTTTCGGCCAGTTCTCCTTGTTTGTAAGTGAACTGATCC--------ATCCAGTGGGACA-------GCTATTTTGTGCGACA-TAAACTCACATGTT-CGTTTTTT---CCATATAGGACAAGGATGGCGATGGTTAGTGCGATTCTCAAATT--CTTCTATATCGAGCCAGAATTAGGC---ATAGTCACTTCCCTATC---------------------GACGCCATGCTG--ATGCGCTCCGGCCTACAGGTCAGATTACGACGAAGGAGTTGGGAACCGTCATGCGTTCCCTGGGTCAAAACCCCTCCGAGTCTGAGCTCCAGGATATGATTAATGAGGTCGATGCCGACAACAATGGCACTATCGATTTCCCCGGTATGCGATACAATGCTCCTA---TTACGGATACAA---ATCAAAAGGCGGCTGTTGACAAATCTT-AGAATTCCTTACCATGATGGCTCGTAAGATGAAGGACACCGACTCCGAGGAAGAAATCAGGGAGGCGTTCAAGGTCTTCGATCGCGACAATAACGGGTTCATTTCCGCCGCTGAGCTGCGCCACGGGCTTGAAGTATGCTCTCGCTACAGGAAACTGGGGTGAGCAGAAGAAGGCAGCAAGCTCGAAGGCTGGTGTGTCGCAGGTACTCAGTCGTTACACTTACGCCTCTACTCTGTCTCATCTTCGCAGGACCAATACACCTATTGGCCGTGATGGCAAAATTGCCAAACCTCGCCAACTCCACAACACGCACTGGGGTTTGGTCTGTCCATCAGAGACCCCGGAGGGTCAGGCTTGCGGTCTTGTAAAGAACTTGGCGCTCATGTGCTACATTACCGTAGGCACGCCCAGCGAGCCTATTATTGATTTCATGATTCAGCGCAATATGGAGGTTCTTGAAGAGTTTGAGCCCCAGGTGACGCCTAATGCGACAAAGGTATTTGTCAACGGTGTGTGGGTGGGGATTCATCGCGATCCTTCGCATCTCGTTAACACCATGCTTTCGCTGCGGCGACGGAACATGATTTCCCACGAGGTTAGCTTGATCAGGGATATTCGAGAACGAGAATTCAAGATCTTTACCGACGCTGGTCGTGTTTCTCGACCACTCTTTGTGATTGATAATGATCCGAAGAGCGAAAATGCCGGCTCGTTGGTCCTTAATAAAGAACACATCCGCAAGCTGGAGCAGGACAAAGAATTGCCTCCAGATTTGGATCCCGAAGAGCGAAGGGAACAGTACTTCGGATGGGATGGCCTCGTGAAATCGGGAGCAGTGGAATATGTGGATGCAGAGGAAGAAGAAACAATCATGATCGTAATGACTCCTGAAGACCTTGAGATCTCCAAACAGCTGCAGGCGGGATATGCTCTTCCCGTGGAGAC------TGATCCCCATAAGCGAGTGCGATCAATTCTGACCCAAAGGGCCCATACCTGGAGTCCGTGGGAAACGTCAGAAGACCGCCCCTATGAACCTGAAGATTGGCGCAGGCTGCTTCAAATCGCCGACTACAAGGGCTCTAAAAACAAAGCTATTAGGGAAGCACTGGCTGGAGGTGTGAACCCTGGAGTCCGTGTTGATGTCCACCTCCGGGCAGTTCCATCCTCCCTTCGCAACCGCCCACAGCCCGTGTGCCTGTTCTCCCTCCTTCGTCATGAGCACAAACAGACCGTCGTCAACGTCAACATGAACTTAAACTCAGATGTTGAGGCACCCCTGCGATCCAAAGAGGAACTCATTATCCAATGCGGTCCCCGGCGACTAGTAGTGAACCCAATCTTCTCCGCCGGCGGCGTAACACCGAACAACGTCCACAAATTCGATCGATACCTCCACCCCGGCCGGAGCGCGATCGCGTCCTGGATAGGCCCAATGACATGGGGCGCCGTGCCAGTCATCGTCTTC---AAAAACAAGCAAGTTCAA---------GACCCGGAAGTCCTGGACTCAGCCGATGGAAACGGCG---------ACAAACCGGCCATCGACCAGCTTGAACTGATTGGAACTGGAACCGTCGTCGCTCCCGATCAATCTCGAGTAAT
>LC12537Aspergillus_phialiformis
CC-ACCTCCCACCCGTGTCTACCG-TACC--ATGTTGCTTCGGCGGGCCCGCCCCCTCA-TC-------------------GGGGGGGCCGTCGGGGGGCATC-TGCCCCCGGGCGAGCGCCCGTCGGAGACCA-----CACGAACGCTGTCTGAA-GACTGCCGTCTGAGTGGATTG---ATAAATCAGTCAAAACTTTCAACAACGGATCTCTTGGTTCCGGCATCGATGAAGAACGCAGCGAACTGCGATAAGTAATGTGAATTGCAGAATTCAGTGAATCATCGAGTCTTTGAACGCACATTGCGCCCCCTGGTATTCCGGGGGGCATGCCTGTCCGAGCGTCATTGCTACCCTCAAGCGCGGCTTGT-TGTTGGGCCGCCGTCTCCCCTA---ACTTC--GGGG-GGGACGGGCCCGAAAGGCAGCGGCGGCACCGCGTCC-GACCCTCGAGCGTATGGGGCTCTGTCACCCGCTCT--GTAGGATCGGCCGGCGGGCAGACTATCGCCGGCGAACATGGCTTGGACGGCTCCGGCGTGTAAGTTAAA---CCAGCATT---TTGGTGT--TTCGGATACATCC---AAAGATGGATTGAAGCCTAACGGTAGTCCAGGTACAATGGCTCCTCCGACCTCCAGCTGGAGCGTATGAATGTCTACTTCAACGAGGTTCGTGCTTGGCCC----------TGACTTCAATTTAACTA------CC-CTTTTTATACTCACTTCTG-TCCAGGCCAGCGGAAACAAGTATGTTCCTCGTGCCGTTCTGGTCGACCTTGAGCCCGGTACCATGGACGCCGTCCGTGCCGGTCCCTTTGGCCAGCTTTTCCGCCCCGACAACTTTGTTTTCGGCCAG?????????????????????????????????????????????????????????????????????????????????????????????????????????????????????????????????????????????????????????????????????????????????????????????????????????????????????????????????????????????????????????????????????????????????????????????????????????????????????????????????????????????????????????????????????????????????????????????????????????????????????????????????????????????????????????????????????????????????????????????????????????????????????????????????????????????????????????????????????????????????--------------------------------------------------------------------------------------TCGTTACACTTACGCCTCTACTCTGTCACATCTTCGTCGAACCAACACACCGATCGGCCGCGATGGGAAGATCGCAAAGCCACGCCAACTTCACAACACTCACTGGGGCCTGGTCTGTCCGTCGGAAACTCCGGAAGGCCAAGCGTGTGGTCTCGTCAAGAATCTAGCGCTCATGTGCTACATTACCGTCGGTACGCCCAGCGAACCGATCATCGATTTCATGATCCAGCGCAATATGGAGGTCCTTGAAGAGTTCGAGCCGCAAGTTACACCGAATGCTACCAAGGTGTTTGTGAACGGTGTCTGGGTGGGTATCCATCGCGACCCCTCTCACCTTGTTAACACTATGCTCTCTCTGCGCCGGCGCAACATGATTTCCCACGAAGTCAGCCTGATTAGGGATATCCGTGAGCGAGAATTTAAGATCTTCACCGACGCAGGTCGCGTATCGCGGCCGCTGTTCGTGATAGATAATGACCCGAAGAGCGAGAATTCCGGATCACTTGTACTCAGCAAAGAACATATACGCAAGCTAGAGCAGGATAAGGAGCTACCTCCGGATCTGGATCCGGAGGAGCGTAGGGAGCGGTACTTCGGATGGGACGGCCTCGTGAAATCGGGCGTCGTCGAGTACGTCGACGCGGAGGAGGAAGAAACGATCATGATTGTAATGACGCCGGAGGACCTTGAGATTGCGAAACAGCTTCAGGCAGGATACGCTCTCCCGGAGGAAGT------CGACCCTCATAAGCGTGTGCGGTCGATCCTCAGCCAACAGGCACATACCTGGAGTCCGTGGGAGACGTCAGAAGACCGCCCTTACGAGCCTGAAGACTGGCGCCGACTGCTTCAATTTGCCGACTACAAAGGCTCCAAGAATAAGGCCATCCGAGAAGCGCTGGTAGGCGGTGCCCACCCTGGAATCCGTGTTGACGTCCACCTTCGGGGGGTGCCGTCGACGCTCCGCAGTCGCTCGCAACCAGTGTCCCTGTTCTCCCTCCTTCGACATGAACACAAACACACAGTCGTCAACATAAACATGACCCTGAACTCCGACATCGAGGCGCCACTAAAGTCCAAGGGCGAACTCGTTATCCAGTGTGGACCACGGCGGCTCGTCGTAAATCCGATCTTCTCAGCCGGCGGCGTCACCTCGAACAACGTCCACAAATTCGACCGATTCCTCCATCCCGGCCGCAGCGCCATCGCAAGCTGGATCGGTCCATTGACATGGGGCTCTGTCCCGGTCCTCGTGTTC---AGAAACAAGCAAGCGCAG---------GACCCGGAAGTCCTCGACGTAGCTGACGA------------------GGCACCGACGACCGACAACCTGGAGCTCATCGGTACAGGCACCGTCGTCGCGCCTGACCAGTCCCGCGTTGT
>LC12610Aspergillus_limoniformis
CC-ACCTCCCACCCGTGTCTACCG-TACC--ATGTTGCTTCGGCGGGCCCGCCCCCTCA-T---------------------GGGGGGCCGTCGGGGGGCATC-TGCCCCCGGGCGAGCGCCCGTCGGAGACCA-----CACGAACGCTGTCTGAA-GACTGCCGTCTGAGTGGATTG---ATAAATCAGTCAAAACTTTCAACAACGGATCTCTTGGTTCCGGCATCGATGAAGAACGCAGCGAACTGCGATAAGTAATGTGAATTGCAGAATTCAGTGAATCATCGAGTCTTTGAACGCACATTGCGCCCCCTGGTATTCCGGGGGGCATGCCTGTCCGAGCGTCATTGCTACCCTCAAGCGCGGCTTGTGTGTTGGGCCGCCGTCCCCCCCA---CCTTC--GGGG-GGGACGGGCCCGAAAGGCAGCGGCGGCACCGCGTCC-GACCCTCGAGCGTATGGGGCTCTGTCACCCGCTCT--GGAGGATCGGCCGGCGGGCAGACTATCGCTGGCGAACATGGCTTGGACGGCTCCGGCGTGTAAGTTGAA---CCAGCGTT---TTGGTGT--TTCGGATACATC------AGATGGATCCATTCCTGACGGTAGGCCAGATACAACGGCTCCTCTGACCTCCAGTTGGAGCGTATGAATGTCTACTTCAACGAGGTTCGTGCTTGACCT----------TAACTTCGATTTTACTAATTATTTT-GTTTTTGTACTGATTACTA-TGTAGGCTAGCGGAAACAAGTATGTCCCTCGTGCCGTTCTGGTCGACCTTGAGCCCGGTACTATGGACGCTGTCCGTGCCGGTCCTTTTGGTCAGCTCTTCCGTCCCGACAACTTCGTTTTCGGCCAG?????????????????????????????????????????????????????????????????????????????????????????????????????????????????????????????????????????????????????????????????????????????????????????????????????????????????????????????????????????????????????????????????????????????????????????????????????????????????????????????????????????????????????????????????????????????????????????????????????????????????????????????????????????????????????????????????????????????????????????????????????????????????????????????????????????????????????????????????????????????????---------------------------------------------------------------------------------------CGTTACACCTACGCCTCTACCCTATCACATCTTCGTCGAACTAACACACCGATCGGGCGCGACGGGAAGATTGCAAAGCCGCGCCAACTTCACAACACTCACTGGGGGTTGGTCTGTCCGTCAGAAACTCCGGAAGGCCAAGCGTGCGGTCTCGTCAAGAATTTGGCACTCATGTGTTACATTACCGTTGGTACGCCCAGTGAACCGATCATCGATTTCATGATCCAGCGCAATATGGAGGTGCTTGAAGAGTTCGAGCCACAGGTGACGCCGAATGCGACCAAAGTGTTTGTGAACGGTGTCTGGGTAGGTATCCATCGCGATCCCTCTCACCTTGTGAGCACCATGCTCTCTCTACGCCGGCGCAACATGATCTCCCACGAGGTCAGCTTGATTAGGGATATCCGTGAGCGAGAATTCAAAATCTTCACCGACGCCGGCCGCGTATCGCGGCCGCTGTTCGTGATAGACAATGATCCGAAGAGCGAGAATTCCGGATCACTCGTGCTCAGCAAGGAACACATACGCAAGCTGGAGCAAGATAAGGAGCTGCCTCCGGATCTGGATCCGGAAGAGCGGAGGGAGCGGTACTTCGGATGGGACGGCCTTGTGAAATCGGGCGTCGTCGAATATGTCGATGCGGAGGAAGAGGAAACGATCATGATTGTCATGACGCCGGAGGATCTTGAGATTGCGAAACAGCTTCAGGCAGGATACGCTCTTCCGGAGGAAGT------CGACCCTCATAAGCGTGTGCGGTCGATCCTCAGCCAAAGGGCACATACCTGGAGCCCGTGGGAGGTATCTGAAGACCGCCCTTACGAGCCTGAAGACTGGCGCCGACTCCTTCAATTTGCCGATTACAAAGGCTCCAAGAATAAGGCCATCCGAGAAGCGCTGGTAGGCGGTGCCCACCCTGGAATCCGTGTTGATGTCCACCTTCGGGGGGTGCCATCGACGCTCCGCAATCGCTCGCAACCAGTGAGCCTGTTCTCCCTCCTTCGACATGAACACAAATACACAGTCGTTAACATAAACATGAACTTGAACTCCGACGTCGAGGCGCCACTGAAGTCCAAAGAGGAACTCGTTATCCAATGCGGGCCGCGGCGGCTAGTCGTGAACCCGATCTTTTCAGCAGGCGGCGTCACCTCGAACAACGTGCACAAATTCGACCGATTCCTCCACCCCGGCCGCAGCGCCATCGCAAGCTGGATCGGTCCAATGACATGGGGCTCGGTCCCTGTACTCGTGTTC---AAAAACAAGCAAGTGCAG---------GACCCGGAAGTTCTCGACCCAACCGACGA------------------ACCACTGACGACCGACCACCTGGAGCTCATCGGTACGGGCACCGTCGTCGCCCCTGACCAGTCCCGTGTTAT
>LC12625Aspergillus_phialosimplex
CC-ACCTCCCACCCGTGTCTACCG-TACC--ATGTTGCTTCGGCGGGCCCGCCCCCTCA-TC-------------------GGGGGGGCCGTCGGGGGGCATC-TGCCCCCGGGCGAGCGCCCGTCGGAGACCA-----CACGAACGCTGTCTGAA-GACTGCCGTCTGAGTGGATTG---ATAAATCAGTCAAAACTTTCAACAACGGATCTCTTGGTTCCGGCATCGATGAAGAACGCAGCGAACTGCGATAAGTAATGTGAATTGCAGAATTCAGTGAATCATCGAGTCTTTGAACGCACATTGCGCCCCCTGGTATTCCGGGGGGCATGCCTGTCCGAGCGTCATTGCTACCCTCAAGCGCGGCTTGT-TGTTGGGCCGCCGTCCCCCCTA---ACTTC--GGGG-GGGACGGGCCCGAAAGGCAGCGGCGGCACCGCGTCC-GACCCTCGAGCGTATGGGGCTCTGTCACCCGCTCT--GTAGGATCGGCCGGCGGGCAGACTATCGCTGGCGAGCATGGCTTGGATGGCTCCGGCGTGTAAGTTAAT---CCAGCATT---TTGGTGT--TTTTGATACATCCA--AAAGATGGATCGAAGCCTGACGGTAGTTCAGGTACAATGGCTCCTCCGACCTCCAGCTGGAGCGTATGAATGTCTACTTCAACGAGGTTCGTGCTTGGCCC----------TGACTTCAATTTAACTA------CC-CTTTTCGTACTAAATTCTG-TCTAGGCCAGCGGAAACAAGTATGTTCCTCGTGCCGTTCTGGTCGACCTTGAGCCTGGTACCATGGACGCCGTCCGTGCCGGTCCCTTTGGCCAGCTCTTCCGTCCCGACAACTTTGTTTTCGGCCAG?????????????????????????????????????????????????????????????????????????????????????????????????????????????????????????????????????????????????????????????????????????????????????????????????????????????????????????????????????????????????????????????????????????????????????????????????????????????????????????????????????????????????????????????????????????????????????????????????????????????????????????????????????????????????????????????????????????????????????????????????????????????????????????????????????????????????????????????????????????????????--------------------------------------------------------------------------------------TCGTTACACTTACGCCTCTACTCTATCACATCTTCGTCGGACCAACACACCGATCGGCCGCGATGGGAAGATCGCAAAGCCACGTCAACTTCACAATACCCACTGGGGCTTGGTCTGCCCGTCAGAAACGCCGGAAGGCCAAGCGTGTGGTCTCGTCAAGAATCTAGCACTCATGTGCTACATTACCGTTGGTACGCCTAGCGAACCGATCATCGATTTCATGATCCAGCGCAATATGGAGGTCCTTGAAGAGTTCGAGCCGCAGGTAACACCGAATGCGACCAAGGTGTTTGTGAACGGTGTCTGGGTGGGTATCCATCGCGATCCTTCTCACCTTGTTAACACCATGCTCTCTCTGCGTCGGCGCAACATGATTTCCCACGAGGTCAGCTTGATTAGGGATATCCGTGAGCGAGAATTCAAGATTTTCACCGACGCAGGTCGCGTATCGCGGCCTTTGTTCGTGATAGACAATGACCCTAAGAGTGAGAATTCCGGATCACTCGTACTCAGCAAAGAACACATCCGCAAGCTGGAGCAAGACAAAGAGCTGCCTCCGGATCTGGATCCGGAGGAGCGTAGGGAGCGGTACTTCGGATGGGACGGCCTCGTGAAATCGGGCGTTGTCGAGTATGTCGACGCGGAAGAGGAGGAAACGATCATGATAGTAATGACACCGGAGGATCTTGAGATCGCCAAACAGCTTCAGGCAGGTTACGCTCTCCCGGAGGAAGT------CGACCCTCATAAGCGTGTGCGGTCGATCCTCAGCCAACAGGCACATACCTGGAGTCCGTGGGAGACGTCAGAAGACCGCCCTTACGAGCCTGAAGACTGGCGCCGACTGCTTCAATTTGCCGACTACAAAGGCTCGAAGAATAAGGCCATCCGAGAAGCGCTGGTCGGCGGTGCCCACCCTGGAATCCGTGTTGATGTCCATCTTCGGGGGGTGCCATCGACGCTCCGCAGCCGCTCACAACCAGTATCCCTTTTCTCCCTCCTTCGGCATGAACACAAACACACAGTCGTCAACATAAACATGACCTTGAACTCGGACGTCGAGGCGCCACTAAAGTCCAAAGGGGAACTCGTCATCCAGTGTGGACCACGGCGGCTCGTCGTAAACCCGATCTTCTCAGCCGGCGGCGTCACCTCGAACAACGTCCACAAATTCGACCGATTCCTCCACCCCGGCCGCAGCGCCATCGCAAGCTGGATCGGTCCATTGACATGGGGCTCCGTCCCCGTCCTAGTGTTC---AGAAACAAGCAAGTGCAG---------GATCCGGAAGTCCTCGACGCGGACGACGA------------------GGCACCGACGACCGATACCCTGGAACTCATCGGTACAGGAACTGCCGTTGCGCCTGACCAGTCCCGCGTTGT
>LC12658Aspergillus_phialosimplex
CG-AAACCCCACCCTTGACTACCT-GACCGTTTGTTGCTTTGGCGGGTCCGCC-----------------------------GTAAGGCCGCCGGGGG--CTT-CGGCCCCTGGCCCGCGCCCGCCAGAGGTAAA----CTTGAACTCTTTTTGTGAACTGGCCGTCTGAGTATGATA----TTGAATCATTAAAACTTTCAACAATGGATCTCTTGGTTCCGGCATCGATGAAGAACGCAGCGAAATGCGATAAGTAATGTGAATTGCAGAATTCCGTGAATCATCGAATCTTTGAACGCACATTGCGCCCCCTGGTATTCCGGGGGGCATGCCTGTCCGAGCGTCATTGCAACCCTCAAGCGCGGCTTGTGTGTTGGGTCTCGTCCCCCG------------------TGGACGGGCCCGAAAGGCAGTGGCGGCGTCCGATAT-GGTGCCCGAGCGTATGGGAACTCTCTTCCGCTCGA--ACAGGCCCATCCGGCGGGCAGACTATCGCTGGCGAGCATGGCTTGGATGGCTCCGGCGTGTAAGTTAAT---CCAGCATT---TTGGTGT--TTTTGATACATCCA--AAAGATGGATCGAAGCCTGACGGTAGTTCAGGTACAATGGCTCCTCCGACCTCCAGCTGGAGCGTATGAATGTCTACTTCAACGAGGTTCGTGCTTGGCCC----------TGACTTCAATTTAACTA------CC-CTTTTCGTACTAAATTCTG-TCTAGGCCAGCGGAAACAAGTATGTTCCTCGTGCCGTTCTGGTCGACCTTGAGCCTGGTACCATGGACGCCGTCCGTGCCGGTCCCTTTGGCCAGCTCTTCCGTCCCGACAACTTTGTTTTCGGCCAG?????????????????????????????????????????????????????????????????????????????????????????????????????????????????????????????????????????????????????????????????????????????????????????????????????????????????????????????????????????????????????????????????????????????????????????????????????????????????????????????????????????????????????????????????????????????????????????????????????????????????????????????????????????????????????????????????????????????????????????????????????????????????????????????????????????????????????????????????????????????????--------------------------------------------------------------------------------------TCGTTACACTTACGCCTCTACTCTATCACATCTTCGTCGGACCAACACACCGATCGGCCGCGATGGGAAGATCGCAAAGCCACGTCAACTTCACAATACCCACTGGGGCTTGGTCTGCCCGTCAGAAACGCCGGAAGGCCAAGCGTGTGGTCTCGTCAAGAATCTAGCACTCATGTGCTACATTACCGTTGGTACGCCTAGCGAACCGATCATCGATTTCATGATCCAGCGCAATATGGAGGTCCTTGAAGAGTTCGAGCCGCAGGTGACACCGAATGCGACCAAGGTGTTTGTGAACGGTGTCTGGGTGGGTATCCATCGCGATCCTTCTCACCTTGTTAACACCATGCTCTCTCTGCGTCGGCGCAACATGATTTCCCACGAGGTCAGCTTGATTAGGGATATCCGTGAGCGAGAATTCAAGATCTTCACCGACGCAGGTCGCGTATCGCGGCCTCTGTTCGTGATAGACAATGACCCGAAGAGTGAGAATTCCGGATCACTCGTACTCAGCAAAGAACACATACGCAAGCTGGAGCAAGACAAGGAGCTACCTCCGGATCTGGATCCGGAGGAGCGTAGGGAGCGGTACTTCGGATGGGACGGCCTCGTGAAATCGGGCGTCGTCGAGTATGTTGACGCGGAGGAGGAAGAAACGATCATGATTGTAATGACGCCGGAGGATCTTGAGATCGCGAAACAGCTTCAGGCAGGATACGCTCTCCCGGAGGAAGT------CGACCCTCATAAGCGTGTGCGGTCGATCCTCAGCCAACAGGCACATACCTGGAGTCCGTGGGAGACGTCAGAAGACCGCCCTTACGAGCCTGAAGACTGGCGCCGACTGCTTCAATTTGCCGACTACAAAGGCTCGAAGAATAAGGCCATCCGAGAAGCGCTGGTCGGCGGTGCCCACCCTGGAATCCGTGTTGATGTCCATCTTCGGGGGGTGCCATCGACGCTCCGCAGCCGCTCACAACCAGTATCCCTTTTCTCCCTCCTTCGGCATGAACACAAACACACAGTCGTCAACATAAACATGACCTTGAACTCGGACGTCGAGGCGCCACTAAAGTCCAAAGGGGAACTCGTCATCCAGTGTGGACCACGGCGGCTCGTCGTAAACCCGATCTTCTCAGCCGGCGGCGTCACCTCGAACAACGTCCACAAATTCGACCGATTCCTCCACCCCGGCCGCAGCGCCATCGCAAGCTGGATCGGTCCATTGACATGGGGCTCCGTCCCCGTCCTAGTGTTC---AGAAACAAGCAAGTGCAG---------GATCCGGAAGTCCTCGACGCGGACGACGA------------------GGCACCGACGACCGATACCCTGGAACTCATCGGTACAGGAACTGCCGTTGCGCCTGACCAGTCCCGCGTTGT
