# Supplementary material for: ﻿Culturable fungi from urban soils in China II, with the description of 18 novel species in Ascomycota (Dothideomycetes, Eurotiomycetes, Leotiomycetes and Sordariomycetes)
Source: MycoKeys. 2023 Jun 29;98:167–220. doi: 10.3897/mycokeys.98.102816 (PMC10326621; doi:10.3897/mycokeys.98.102816)
Supplement: Supplementary material 3 — The concatenated sequences dataset [file mycokeys-98-167-s003.zip › 102816_0R-2-A_Data_S11._Figure_27._ITS+LSU+TUB+RPB2.fas]

>CBS108926TMicrodochium_neoqueenslandicum
TCGGTGG-TTAGTGCTCTCT-----CTC------GGGAGG-GTGCT-GCCACCGGTGGAC-TACTAAACTCTTGTTAA-TTTAAGTC-AT-TCTGAATCATAACTAAGAAATAAGTTAAAACTTTCAACAACGGATCTCTTGGTTCTGGCATCGATGAAGAACGCAGCGAAATGCGATAAGTAATGTGAATTGCAGAATTCAGTGAATCATCGAATCTTTGAACGCACATTGCGCCCATTAGTATTCTAGTGGGCATGCCTGTTCGAGCGTCATTTCAACCCTTAAGC----CTAGCTTAGTGTTGGGAGACTAC-CTAACTGGTAGCTCCTCAAAACCAG-TGGCGGAGTCTGTTCGTGCTCTGAGCGTAGTAATTTTTTATCTCGCTTCTGTAAGCCGATCAAACAACAGCCAAAAACCGCACCCTCA-------------CGGGGCAC---TTTTTAATGGTTGACCTCGGATCAGGGGTCCGAATTGTAATTTGTAGAGGATGCTTTTGGTTAGGTACCTTCCGAGTTCCTTGGAACAGGACGCCTTAGAGGGTGAGAGCCCCGTACGGTTGGATACCGAGCCTCTGTAAAGCTCCTTCGACGAGTCGAGTAGTTTGGGAATGCTGCTCTAAATGGGAGGTAAATTTCTTCTAAAGCTAAATATTGGCCAGAGACCGATAGCGCACAAGTAGAGTGATCGAAAGATGAAAAGCACTTTGAAAAGAGGGTTAAATAGTACGTGAAATTGTTGAAAGGGAAGGGCTTATGACCAGACCTTTGCCTTGCGAATCATCCGGTGTTCTCACCGGTGCACTTCGCTTGGTTGAGGCCAGCATCAGTTCTGGCAGTGGGATAAAGACTTTAGGAATGTGACTCCCCCGGGAGTGTTATAGCCTATTGTGTAATACCATTGCTGGGACTGAGGACCGCGCTTCGGCTAGGATGCTGGCATAATGGTCATCAGCCACCCGTCTTGAAACACGGACCAAGGAGTCGAACATTTATGCGAGTTTTTGGGTGTTAAACCCTCAAGCGTAATGAAAGTGAACGGAGGTGAGAGCCCTT--ACGGGTGCATCATCGACCGATCCTGATGTCTTCGGATGGATTTGAGTAAGAGCATAACTGTTCGGACCCGAAAGATGGTGAACTATGCGTGGATAGGGTGAAGCCAGAGGAAACTCTGGTGGAGGCTCGCAGCGGTTCTGACGTGCAAATCGATCGTCAAATCTGCGCATTACTTCAACGAGGTAAATTTTGGCCCT-------GTTTGACCGATCGATCACGTCAAGCAGCTCCTAATTACGTT-TCATCACGC--AGGCTTCCGGCAACAAGTACGTGCCCCGTGCCGTCCTCGTCGATCTCGAGCCCGGTACCATGGACGCTGTCCGTGCCGGTCCTTTCGGTCAGCTCTTCCGCCCCGACAACTTCGTCTTCGGTCAGTCCGGTGCTGGCAACAACTGGGCCAAGGGTCACTACACTGAGGGTGCCGAGCTTGTCGACCAGGTTCTCGAGGTCGTCCGTCGCGAGGCTGAGGGCTGTGACTGCCTTCAGGGTTTCCAGATCACCCACTCTCTCGGTGGTGGTACCGGTGCCGGTATGGGTACGCTCCTCATCTCCAAGATCCGTGAGGAGTTCCCCGACCGCATGATGGCCACTTTCTCGGTCGTCCCCTCTCCCAAGGTCTCCGACACCGTTGTCGAGCCTTACAACGCCACCCTCTCCGTCCACCAGCTGGTCGAGAACTCGGACGCGACCTTCTGCATTGACAACGAGGCTCTTTACGACATCTGCATGCGCACCCTGAAGCTCTCCAACCCCTCGTACGGTGACCTGAACTACCTCGTCTCCGCCGTCATGTCTGGTGTCACCACTTGCCTGCGTTTCCCCGGTCAGCTCAACTCTGACTTGCGCAAGCTCGCCGTCAACATGGTGCCTTTCTCCACGCTGTCGCATTTGCGGAGAACAAACACACCGGTCGGTAGAGATGGCAAGCTTGCCAAGCCTCGCCAGCTCCACAACACGCATTGGGGTCTTGTGTGTCCTGCAGAAACACCCGAAGGTCAAGCTTGTGGTCTGGTGAAGAATCTCTCCCTCATGTGTTCTATCAGTGTCGGAACCTCGACAGAACCCATCATTGATTACATGATCACAAGGAACATGGAGGTCCTCGAGGAGTATGAGCCATTGCGGTATCCAAATGCCACCAAGATTTTCTTGAACGGTTCATGGATCGGTGTTCATCAAGACCCCAAGACCTTGGTTAGGGATGTGCAGCAACTTCGCAGAAATAATCAAATCCCTGCCGAGGTGTCTCTGATTCGCGACATTCGAGACCGCGAGTTCAAGATCTTCTCCGATGCTGGCCGTGTCATGCGACCATTATTTGTGGTAGAGCAGGAAGACAACCCGGATACTGGGGTGGAGAAGGGTTCCTTGGTACTTAACAAAGAGCACATCAGGAAGCTCGAAAACGATCAGGCACTTCCACCCGGTAGCGATGAATACTTTGGCTGGCAGGGCCTGGTCAATGAAGGTGTCATTGAGTATCTTGATGCCGAGGAAGAGGAAACTTCCATGATCTGCATGACTCCAGAGGACCTGGAAACCTTCCGTCTCGCGAAGCAAGGTCATGACATGACTACGGACAACAGCGAAGAACCAAACAAACGAGTCAAGACACGAATGAATCCAACGACACACATGTATACGCATTGTGAGATTCATCCAAGCATGTTACTCGGAATCTG
>CBS109067TMicrodochium_citrinidiscum
TCGGTGG-TTAGTGCTCCTC-----CCCTCTCGGGGAAGG-GTGCT-GCCGCCGGTGGAC-TACTAAACTCTTGTTAATTTTTTGGC-AT-TCTGAATCATAACTAAGAAATAAGTTAAAACTTTCAACAACGGATCTCTTGGTTCTGGCATCGATGAAGAACGCAGCGAAATGCGATAAGTAATGTGAATTGCAGAATTCAGTGAATCATCGAATCTTTGAACGCACATTGCGCCCATTAGTATTCTAGTGGGCATGCCTGTTCGAGCGTCATTTCAACCCTTAAGC----CTAGCTTAGCGTTGGGAGACTGCGCTAAACCGCAGCTCCTCAAAACCAG-TGGCGGAGTCCTCTCGTGCTCTGAGCGTAGTAGTTACTTATCTCGCTTTTGTAA-CACGGTGGTCGACGGCCATAAACCGCACTCCTTC-----------GGGGGGCAC---TTTTTAATGGTTGACCTCGGATCAGGGGTCCGAGTTGTAATTTGTAGAGGATGCTTTTGGTTAGGTACCTTCCGAGTTCCTTGGAACAGGACGCCTTAGAGGGTGAGAGCCCCGTACGGTTGGATGCCGAGCCTCTGTAAAGCTCCTTCGACGAGTCGAGTAGTTTGGGAATGCTGCTCTAAATGGGAGGTAAATTTCTTCTAAAGCTAAATACCGGCCAGAGACCGATAGCGCACAAGTAGAGTGATCGAAAGATGAAAAGCACTTTGAAAAGAGGGTTAAATAGTACGTGAAATTGTTGAAAGGGAAGGGCTTGTGACCAGACCTTTGCCTTGCGGATCATCCGGTGTTCTCACCGGTGCACTCCGTTTGGTTGAGGCCAGCATCAGTTCTGGCGGCGGGATAAAGACTTCAGGAATGTGACTCCTCCGGGAGTGTTATAGCCTGCTGTGTAATACCGCCGCCGGGACTGAGGACCGCGCTTCGGCTAGGATGCTGGCATAATGGTCATCAGCCACCCGTCTTGAAACACGGACCAAGGAGTCGAACATTTATGCGAGTTTTTGGGTGTTAAACCCTCAAGCGTAATGAAAGTGAACGGAGGTGAGAGCCCTT--ACGGGTGCATCATCGACCGATCCTGATGTCTTCGGATGGATTTGAGTAAGAGCATAACTGTTCGGACCCGAAAGATGGTGAACTATGCGTGGATAGGGTGAAGCCAGAGGAAACTCTGGTGGAGGCTCGCAGCGGTTCTGACGTGCAAATCGATCGTCAAATCTGCGCATTACTTCAACGAGGTAATTCACGGACGCCTACA--ATCGGAGGTTCTCAAAGCAACAAACAGAATCTAACCATAAT--GTGACTCC--AGGCCTCCGGCAACAAGTACGTTCCCCGTGCCGTTCTCGTCGATCTCGAGCCTGGTACCATGGACGCTGTCCGCGCTGGTCCCTTCGGCCAGCTTTTCCGCCCCGACAACTTCGTCTTCGGTCAGTCTGGTGCCGGCAACAACTGGGCCAAGGGTCACTACACTGAGGGTGCCGAGCTTGTCGACCAGGTTCTTGAGGTCGTCCGCCGCGAGGCTGAGGGCTGCGACTGCCTTCAGGGTTTCCAGATCACCCACTCCCTCGGTGGTGGTACTGGTGCCGGTATGGGTACGCTCCTCATCTCCAAGATCCGCGAGGAGTTCCCCGACCGCATGATGGCCACCTTCTCGGTCGTCCCCTCGCCCAAGGTTTCCGACACTGTCGTCGAGCCCTACAACGCGACTCTGTCCGTCCACCAGCTTGTCGAGAACTCCGACGAGACCTTCTGCATTGACAACGAGGCTCTCTACGACATTTGCATGCGCACTCTCAAGCTCTCCAACCCCTCATACGGCGACTTGAACTACCTCGTCTCCGCCGTCATGTCCGGTGTCACCACCTGCCTGCGCTTCCCTGGTCAGCTTAACTCTGATCTGCGCAAGCTCGCCGTCAACATGGTGCCTTTCTCTACCTTGTCCCACTTGCGGAGAACCAACACCCCTGTTGGTAGAGACGGCAAGCTCGCCAAGCCACGGCAGCTACACAACACTCATTGGGGACTTGTCTGCCCTGCTGAGACGCCCGAAGGCCAAGCTTGTGGTTTGGTCAAGAACCTTTCGCTCATGTGCTCGATCAGCGTGGGAACTTCCACCGAGCCCATCATCGACTACATGATTACAAGGAATATGGAAGTACTTGAGGAGTACGAGCCTTTGCGATATCCAAACGCCACGAAAATCTTCTTGAATGGGTCATGGATCGGCGTGCACCAAGATCCTAAGACCCTTGTCAGGGATGTCCAGCAACTTCGACGTAACAACCAGATTCCCGCCGAGGTGTCATTGATTCGCGATATCAGAGATCGGGAGTTCAAAATCTTCTCAGATGCCGGCCGTGTCATGCGACCGCTTTTTGTCGTGGAGCAAGAAGACAACCCAGAAACTGGCGCAGAGAAGGGCACCTTGACACTCAACAAGGAGCACATCCGGAAGCTCGAAAACGACCAAGCTCTCCCTCCAGGTAGCGACGAGTATTTTGGTTGGCAGGGGCTTGTCAACGAAGGCGTTATCGAGTATCTTGATGCCGAGGAAGAGGAGACGTCAATGATCTGTATGACAGCAGAGGATCTCGAGACTTTCCGTCTCGCTAAACAAGGTCACGACATGACGACAGACAACACTGAGGAACCCAACAAGCGCATCAAGACTCGCATGAATCCGACCACACACATGTACACGCATTGTGAAATCCATCCCAGCATGCTTCTTGGCATCTG
>CBS109399Microdochium_lycopodinum
TCGGTGG-AAGGTACCC-----------------GAAAGG-GTGCTGGAAGCCGGCGGAC-ATCTAAACTCTTGTTAA-TTTTTGTT-AT-TCTGAATCA-AACTAAGAAATAAGTTAAAACTTTCAACAACGGATCTCTTGGTTCTGGCATCGATGAAGAACGCAGCGAAATGCGATAAGTAATGTGAATTGCAGAATTCAGTGAATCATCGAATCTTTGAACGCACATTGCGCCCATTAGTATTCTAGTGGGCATGCCTGTTCGAGCGTCATTTCAACCCTTAAGC----CTAGCTTAGTGTTGGGAGACTGC-CTAATACGCAGCTCCTCAAAACCAG-TGGCAGAGTTTTTACGTACTCTGAGCGCAGTAATTCTAT-TCTCGCTTTTG-AACACGTCTAGACGATAGCCAAAAACCGCTTGCCTC-------------GGCAGCAC---TTTTTAATGGTTGACCTCGGATCAGGGGTCCGAATTGTAATTTGTAGAGGATGACTTTGGTTAGGTACCTTCCGAGTTCCTTGGAACAGGACGCCTTAGAGGGTGAGAGCCCCGTACGGTTGGATGCCGATCCTTTGTAAGTCTCCTTCGACGAGTCGAGTAGTTTGGGAATGCTGCTCTAAATGGGAGGTAAATTTCTTCTAAAGCTAAATACCGGCCAGAGACCGATAGCGCACAAGTAGAGTGATCGAAAGATGAAAAGCACTTTGAAAAGAGGGTTAAATAGTACGTGAAATTGTTGAAAGGGAAGGGTTTATGACCAGACCTTTGCGTTGGGAATCATCCGGTGTTCTCACCGGTGCACTTCCCTTCGTTGAGGCCAGCATCAGTTCTAGTTGGGGGATAAAGACATTAGGAATGTGATTCCTCCGGGAATGTTATAGCCTTTTGTGTAATACCCTGACCGGGACTGAGGACCGCGCTTCGGCTAGGATGCTGGCATAATGGTCATCAGCCACCCGTCTTGAAACACGGACCAAGGAGTCGAACATTTATGCGAGTGTTTGGGTGTTAAACCCTCACGCGTAATGAAAGTGAACGGAGGTGAGAGCCCTT--ACGGGTGCATCATCGACCGATCCTGATGTCTTCGGATGGATTTGAGTAAGAGCATAACTGTTCGGACCCGAAAGATGGTGAACTATGCGTGGATAGGGTGAAGCCAGAGGAAACTCTGGTGGAGGCTCGCAGCGGTTCTGACGTGCAAATCGATCGTCAAATCTGCGCATTACTTCAACG-----------------------------------------------------------------------------AGGCTTCCGGCGGCAAGTACGTGCCCCGTTCCGTCCTCGTCGATCTTGAGCCCGGTACCATGGACGCTGTCCGTGCTGGTCCTTTTGGTCAGCTCTTCCGCCCCGACAACTTCGTCTTCGGTCAATCCGGCGCCGGCAACAACTGGGCCAAGGGTCATTACACTGAGGGTGCCGAGCTTGTCGACCAGGTCCTCGAGGTTGTCCGTCGCGAGGCCGAAGGCTGTGACTGCCTCCAGGGTTTCCAGATCACCCACTCTCTCGGTGGTGGTACCGGTGCCGGTATGGGTACGCTCCTTATCTCCAAGATTCGTGAGGAGTTCCCCGACCGCATGATGGCCACCTTCTCCGTCGTTCCTTCCCCCAAGGTTTCCGACACTGTTGTTGAGCCTTACAACGCCACCCTCTCCATCCACCAGCTCGTCGAGAACTCCGACGAGACCTTCTGTATCGATAACGAGGCTCTGTACGACATCTGCATGCGTACCCTCAAGCTCTCCAACCCCTCTTACGGCGACTTGAACCACCTCGTCTCTGCCGTCATGTCTGGTGTCACCACCGGTTTCCGTTTCCCTGGTCAGCTTAACTCTGATCTTCGCAAGCTCGCCGTCAACATGGTGCCCTTCTCAACCCTCTCCCATTTGCGCAGAACCAATACTCCCGTCGGCAGAGATGGCAAGCTTGCCAAGCCCCGCCAGCTGCACAACACACATTGGGGTCTTGTATGCCCCGCCGAGACGCCTGAAGGCCAAGCTTGCGGTCTCGTCAAGAACCTTTCCCTCATGTGCTCGATTAGTGTGGGTACCTCGACAGAGCCCATCATTGACTACATGATTACAAGAAACATGGAAGTCCTGGAGGAGTACGAGCCTTTGCGGTACCCCAACGCCACCAAGATCTTCTTGAACGGATCCTGGATTGGTGTGCACCAGGATCCCAAGACTCTTGTCAGAGATGTTCAGCAGCTTCGTCGTAACAACCAGATTCCTGCTGAGGTATCTCTAATTCGCGACATCAGAGATCGTGAGTTCAAGATCTTCTCTGACGCTGGACGTGTCATGCGACCTCTGTTCGTCGTCGAACAGGAAGACAACCCGGACACTGGTGCGGAAAAGGGCTCCTTGACCCTGAATAAGGAGCACATTCGCAAGCTCGAAAACGACCAGGCACTCCCTCCTGGCAGTGATGAGTACTTCGGCTGGCAAGGGCTGGTCAACGAGGGTGTCATCGAGTACCTTGATGCTGAAGAGGAGGAGACTTCCATGATCTGCATGACCGCAGAAGACCTGGAGACATTCCGTCTGACCAAGCAAGGTCACGACATGACGAGCGACAACAGTGAAGAGCCCAACAAGCGTGTCAAGACGAGGATGAATCCGACCACACACATGTACACTCATTGCGAAATCCACCCTAGTATGCTGTTGGGTATTTG
>CBS116205TMicrodochium_nivale
TCGGTGG-ATGGTGCTGTCT-----CTC------GGGACG-GCGCC-ACCGCCGGTGGAC-TACCTAAACTCTGTTAA-TTTTTGTC-AA-TCTGAATCA-AACTAAGAAATAAGTTAAAACTTTCAACAACGGATCTCTTGGTTCTGGCATCGATGAAGAACGCAGCGAAATGCGATAAGTAATGTGAATTGCAGAATTCAGTGAATCATCGAATCTTTGAACGCACATTGCGCCCATTAGTATTCTAGTGGGCATGCCTGTTCGAGCGTCATTTCAACCCTTAAGC----CTAGCTTAGTGTTGGGAGACTGC-CTAATACGCAGCTCCTCAAAACCAG-TGGCGGAGTCGGTTCGTGCTCTGAGCGTAGTAATTTTTTATCTCGCTTCTGTAAGCCGGACTGGCAACAGCCAGAAACCGCACCCCTC-------------GGGGGCAC---TTTTTAATGGTTGACCTCGGATCAGGGGTCCGAGTTGTAATTTGTAGAGGATGATTTTGGTTAGGTACCTTCCGAGTTCCTTGGAACAGGACGCCTTAGAGGGTGAGAGCCCCGTACGGTTGGATGCCGAGCCTTTGTAAATCTCCTTCGACGAGTCGAGTAGTTTGGGAATGCTGCTCTAAATGGGAGGTAAATTTCTTCTAAAGCTAAATACCGGCCAGAGACCGATAGCGCACAAGTAGAGTGATCGAAAGATGAAAAGCACTTTGAAAAGAGGGTTAAATAGTACGTGAAATTGTTGAAAGGGAAGGATTTATGACCAGACCTTTGCCTTGCGGATCATCCGGTGTTCTCACCGGTGCACTTCGCTTGGTTGAGGCCAGCATCAGTTTTGGCGGCGGGATAAAGACTTCAGGAACGTGACTCCCCCGGGAGTGTTATAGCCTGCTGTGTAATACCGCCGCTGGGACTGAGGACCGCGCTTCGGCTAGGATGCTGGCATAATGGTCATCAATCACCCGTCTTGAAACACGGACCAAGGAGTCGAACATTTATGCGAGTTTTTGGGTGTTAAACCCTCAAGCGTAATGAAAGTGAACGGAGGTGAGAGCCCTT--ACGGGTGCATCATCGACCGATCCTGATGTCTTCGGATGGATTTGAGTAAGAGCATAACTGTTCGGACCCGAAAGATGGTGAACTATGCGTGGATAGGGTGAAGCCAGAGGAAACTCTGGTGGAGGCTCGCAGCGGTTCTGACGTGCAAATCGATCGTCAAATCTGCGCATTACTTCAACGAGGTATGTCACCATGGGCGACT--TCGGGCTTCACACATTCGGCCAGCTACTAACTGACCACCCA--CATAACTT--AGGCTTCCGGCAACAAGTACGTTCCCCGCGCCGTCCTCGTCGATCTCGAGCCCGGTACCATGGATGCCGTCCGTGCTGGTCCCTTCGGCCAGCTGTTCCGTCCCGACAACTTCGTCTTCGGTCAGTCCGGTGCTGGCAACAATTGGGCGAAGGGTCATTACACTGAGGGTGCCGAGCTTGTCGACCAGGTCCTCGAGGTCGTCCGTCGCGAGGCTGAGGGCTGTGACTGCCTTCAGGGTTTTCAGATCACCCACTCTCTCGGTGGTGGTACCGGTGCCGGAATGGGCACGCTCCTCATCTCCAAGATCCGTGAGGAGTTCCCCGACCGCATGATGGCCACCTTCTCGGTTGTTCCCTCGCCCAAGGTCTCCGACACCGTCGTCGAGCCTTACAATGCCACCCTGTCCATCCACCAGCTTGTCGAGAACTCCGACGCGACTTTCTGCATTGACAACGAGGCTCTGTACGACATCTGCATGCGCACCCTGAAGCTCTCCAACCCCTCATACGGCGACCTGAACTACCTCGTCTCCGCCGTCATGTCCGGTGTCACCACCTGCCTGCGTTTCCCCGGTCAGCTCAACTCTGACCTGCGCAAGCTCGCCGTTAACATGGTGCCCTTCTCTACACTGTCCCATTTGCGCAGAACAAATACTCCTGTCGGTAGAGATGGTAAGCTTGCCAAACCTCGCCAATTGCACAACACGCATTGGGGTCTTGTCTGTCCTGCGGAGACACCCGAGGGTCAGGCCTGCGGTTTGGTCAAGAACCTTTCTCTTATGTGCTCGATCAGCGTGGGCACCTCAACTGAGCCCATCATCGATTATATGATTACCAGGAACATGGAGGTGTTGGAGGAGTATGAACCATTGCGATATCCCAATGCCACGAAGATTTTCCTCAACGGCTCTTGGATCGGTGTGCACCAGGACCCCAAGACGTTGGTGCGAGACGTCCAGCAGCTTCGTCGCAACAACCAAATCCCTGCAGAGGTTTCTCTGATTCGTGATATCAGAGACCGCGAGTTCAAGATCTTTTCCGACGCTGGCCGTGTCATGCGTCCACTACTCGTGGTGGAGCAGGAGGCCAATCCGGAGACGGGTGTAGAAATGGGCTCTTTAACACTCAACAAGGAGCACATCAGGAAGCTTGAGAACGATCAAGGCCTACCCTCTGGTAGTGACGAGTACTTCGGCTGGCAAGGTTTGGTCAACGAGGGTGTCATCGAGTATCTCGACGCCGAGGAAGAGGAAACTTCAATGATTTGTATGACCGCTGAGGATCTTGAGACCTTTCGTTTGGCGAAACAAGGTCACGACATGACAACAGACAACACCGAAGAGCCGAATAAGCGCGTGAAGACACGGATGAACCCAACAACGCACATGTACACGCACTGCGAGATCCATCCCAGTATGCTTCTTGGCATTTG
>CBS122707Microdochium_seminicola
TCGGTGG-TTGGTGCCCTC-----------------ACGG-GCGCT-GCCGCCGGCGGACAAACTAAACTCTTGTCAA-CTTTGTCA-AA-TCTGAATCTAAACTAAGAAATAAGTTAAAACTTTCAACAACGGATCTCTTGGTTCTGGCATCGATGAAGAACGCAGCGAAATGCGATAAGTAATGTGAATTGCAGAATTCAGTGAATCATCGAATCTTTGAACGCACATTGCGCCCATTAGTATTCTAGTGGGCATGCCTGTTCGAGCGTCATTTCAACCCTTAAGC----CTAGCTTAGCGTTGGGAGACTGCGCTAAACCGCAGCTCCTCAAAACCAG-TGGCGGAGTCC-TCTGTGCTCTGAGCGTAGTAA-TCTTTATCTCGCTTGTATGAACGCAGTGGTCGACGGCCATAAACCGCACCTCTCCTTC----GGGTGAGGGCACC---TTTTTAATGGTTGACCTCGGATCAGGGGTCCGAGTTGTAATTTGTAGAGGATGATTTTGGTTAGGTACCTTCCGAGTTCCTTGGAACAGGACGCCTTAGAGGGTGAGAGCCCCGTACGGTTGGATGCCGAGCCTCTGTAAATCTCCTTCGACGAGTCGAGTAGTTTGGGAATGCTGCTCTAAATGGGAGGTAAATTTCTTCTAAAGCTAAATACCGGCCAGAGACCGATAGCGCACAAGTAGAGTGATCGAAAGATGAAAAGCACTTTGAAAAGAGGGTTAAATAGTACGTGAAATTGTTGAAAGGGAAGGGCTTGTGACCAGACCTTTGCCTTGCGGATCATCCGGTGTTCTCACCGGTGCACTCCGCTTGGTTGAGGCCAGCATCAGTTTCGGCGGCGGGATAAAGACTTCAGGAACGTGACTCCCCCGGGAGTGTTATAGCCTGCTGTGTAATACCGCCGCTGGGACTGAGGACCGCGCTTCGGCTAGGATGCTGGCATAATGGTCATCAGCCACCCGTCTTGAAACACGGACCAAGGAGTCGAACATTTATGCGAGTTTTTGGGTGTTAAACCCTCAAGCGTAATGAAAGTGAACGGAGGTGAGAGCCCTT--ACGGGTGCATCATCGACCGATCCTGATGTCTTCGGATGGATTTGAGTAAGAGCATAACTGTTCGGACCCGAAAGATGGTGAACTATGCGTGGATAGGGTGAAGCCAGAGGAAACTCTGGTGGAGGCTCGCAGCGGTTCTGACGTGCAAATCGATCGTCAAATCTGCGCATTACTTCAACGAGGTATGTCACCAGTGCCAACT----CCACCATGCACAAACGTACAGCAGTTCACTAACCATACGATATCTGTCC--AGGCCTCCGGCAACAAGTACGTTCCTCGCGCTGTTCTCGTCGATCTTGAGCCCGGTACCATGGATGCCGTCCGTGCTGGTCCCTTCGGCCAGCTTTTCCGCCCCGACAACTTCGTCTTCGGTCAGTCCGGTGCCGGCAACAACTGGGCCAAGGGTCATTACACTGAGGGTGCCGAGCTTGTCGACCAGGTCCTCGAGGTCGTCCGTCGCGAGGCTGAGGGCTGCGACTGCCTCCAGGGTTTCCAGATCACCCACTCTCTCGGTGGTGGTACCGGTGCCGGTATGGGTACGCTCCTCATCTCCAAGATCCGCGAGGAGTTCCCTGATCGCATGATGGCCACTTTCTCGGTCGTCCCCTCGCCCAAGGTCTCCGATACCGTTGTCGAGCCTTACAACGCCACTCTGTCCATCCACCAGCTTGTCGAGAACTCCGACGAGACCTTCTGCATTGACAACGAGGCTCTGTACGACATCTGCATGCGCACCCTGAAGCTCTCCAACCCCTCGTACGGCGACTTGAACTACCTCGTCTCCGCCGTCATGTCCGGTGTCACCACTTGCCTGCGTTTCCCTGGTCAGCTCAACTCTGATCTGCGCAAGCTCGCCGTCAACATGGTGCCATTCTCCACCTTGTCCCACTTGCGAAGGACCAATACTCCCGTTGGCAGAGATGGCAAGCTCGCCAAGCCGCGGCAGCTGCACAACACGCACTGGGGACTCGTCTGTCCCGCTGAGACGCCTGAAGGTCAGGCTTGCGGTTTGGTCAAGAACCTCTCGCTGATGTGCTCCATCAGTGTGGGAACCTCGACCGAGCCCATCATCGACTACATGATTACGAGGAACATGGAGGTGCTTGAGGAGTATGAGCCTCTACGGTACCCTAACGCCACAAAGATCTTCCTGAACGGTTCCTGGATTGGCGTGCACCAAGACCCCAAGACCCTGGTTCGGGATGTTCAGCAGCTTAGACGAAACAACCAGATTCCTGCCGAGGTCTCGCTAATTCGCGACATCAGAGATCGCGAGTTCAAGATCTTCTCGGACGCGGGCCGTGTTATGCGACCTCTCTTTGTCGTGGAGCAGGAAGACAACCC------------------GGGCTCTCTAACACTCAACAAAGAGCATATCCGAAAGCTCGAGATCGACCAGACTCTTCCTGCAGGCAGCGACGAATACTTCGGCTGGCAGGGCCTTGTCAACGAGGGTGTCATTGAGTACCTCGATGCCGAGGAAGAGGAGACGTCAATGATTTGTATGACGGCGGAGGACCTGGAGACGTTCCGTCTTGCCAAGCAAGGCCACGACATGACGGTGGATACTAGCGAGGAACCCAACAAGCGTATCAACACCCGCATGAACCCGACCACGCATATGTACACGCACTGCGAGATTCATCCCAGCATGCTCCTCGGCATTTG
>CBS122885TMicrodochium_lycopodinum
TCGGTGG-AAGGTACCC-----------------GAAAGG-GTGCTGGAAGCCGGCGGAC-ATCTAAACTCTTGTTAA-TTTTTGTT-AT-TCTGAATCA-AACTAAGAAATAAGTTAAAACTTTCAACAACGGATCTCTTGGTTCTGGCATCGATGAAGAACGCAGCGAAATGCGATAAGTAATGTGAATTGCAGAATTCAGTGAATCATCGAATCTTTGAACGCACATTGCGCCCATTAGTATTCTAGTGGGCATGCCTGTTCGAGCGTCATTTCAACCCTTAAGC----CTAGCTTAGTGTTGGGAGACTGC-CTAATACGCAGCTCCTCAAAACCAG-TGGCAGAGTTTTTACGTACTCTGAGCGCAGTAATTCTAT-TCTCGCTTTTG-AACACGTCTAGACGATAGCCAAAAACCGCTTGCCTC-------------GGCAGCAC---TTTTTAATGGTTGACCTCGGATCAGGGGTCCGAATTGTAATTTGTAGAGGATGACTTTGGTTAGGTACCTTCCGAGTTCCTTGGAACAGGACGCCTTAGAGGGTGAGAGCCCCGTACGGTTGGATGCCGATCCTTTGTAAGTCTCCTTCGACGAGTCGAGTAGTTTGGGAATGCTGCTCTAAATGGGAGGTAAATTTCTTCTAAAGCTAAATACCGGCCAGAGACCGATAGCGCACAAGTAGAGTGATCGAAAGATGAAAAGCACTTTGAAAAGAGGGTTAAATAGTACGTGAAATTGTTGAAAGGGAAGGGTTTATGACCAGACCTTTGCGTTGGGAATCATCCGGTGTTCTCACCGGTGCACTTCCCTTCGTTGAGGCCAGCATCAGTTCTAGTTGGGGGATAAAGACATTAGGAATGTGATTCCTCCGGGAATGTTATAGCCTTTTGTGTAATACCCTGACCGGGACTGAGGACCGCGCTTCGGCTAGGATGCTGGCATAATGGTCATCAGCCACCCGTCTTGAAACACGGACCAAGGAGTCGAACATTTATGCGAGTGTTTGGGTGTTAAACCCTCACGCGTAATGAAAGTGAACGGAGGTGAGAGCCCTT--ACGGGTGCATCATCGACCGATCCTGATGTCTTCGGATGGATTTGAGTAAGAGCATAACTGTTCGGACCCGAAAGATGGTGAACTATGCGTGGATAGGGTGAAGCCAGAGGAAACTCTGGTGGAGGCTCGCAGCGGTTCTGACGTGCAAATCGATCGTCAAATCTGCGCATTACTTCAACG-----------------------------------------------------------------------------AGGCTTCCGGTGGCAAGTACGTTCCCCGCGCCGTCCTCGTCGATCTTGAGCCCGGTACCATGGATGCTGTCCGCGCTGGTCCTTTCGGCCAGCTCTTCCGCCCCGACAACTTCGTCTTCGGTCAGTCCGGTGCCGGCAACAACTGGGCCAAGGGTCACTACACTGAGGGTGCTGAGCTTGTCGACCAGGTCCTCGAGGTCGTCCGTCGTGAGGCTGAAGGCTGCGACTGCCTCCAGGGTTTCCAGATCACCCACTCTCTCGGTGGTGGTACCGGTGCCGGTATGGGTACGCTCCTTATCTCCAAGATCCGTGAGGAGTTCCCCGACCGCATGATGGCTACCTTCTCCGTCGTCCCCTCCCCCAAGGTTTCAGACACCGTTGTTGAGCCTTACAACGCCACCCTCTCCGTCCACCAGCTCGTCGAGAACTCTGACGAAACTTTCTGTATTGACAACGAGGCTCTGTACGACATCTGCATGCGTACTCTCAAGCTCTCCAACCCCTCCTACGGCGACTTGAACTACCTCGTCTCTGCCGTCATGTCCGGTGTCACCACTGGTTTCCGTTTCCCTGGTCAGCTTAACTCTGATCTTCGCAAGCTCGCCGTCAACATGGTGCCCTTCTCAACCCTCTCCCATTTGCGCAGAACCAATACTCCCGTCGGCAGAGATGGCAAGCTTGCCAAGCCCCGCCAGCTGCACAACACACATTGGGGTCTTGTATGCCCCGCCGAGACGCCTGAAGGCCAAGCTTGCGGTCTCGTCAAGAACCTTTCCCTCATGTGCTCGATTAGTGTGGGTACCTCGACAGAGCCCATCATTGACTACATGATTACAAGAAACATGGAAGTCCTGGAGGAGTACGAGCCTTTGCGGTACCCCAACGCCACCAAGATCTTCTTGAACGGATCCTGGATTGGTGTGCACCAGGATCCCAAGACTCTTGTCAGAGATGTTCAGCAGCTTCGTCGTAACAACCAGATTCCTGCTGAGGTATCTCTAATTCGCGACATCAGAGATCGTGAGTTCAAGATCTTCTCTGACGCTGGACGTGTCATGCGACCTCTGTTCGTCGTCGAACAGGAAGACAACCCGGACACTGGTGCGGAAAAGGGCTCCTTGACCCTGAATAAAGAGCACATTCGCAAGCTCGAAAACGACCAGGCACTCCCTCCTGGCAGTGATGAGTACTTCGGCTGGCAAGGGCTGGTCAACGAGGGTGTCATCGAGTACCTTGATGCTGAAGAGGAGGAGACTTCCATGATCTGCATGACCGCAGAAGACCTGGAGACATTCCGTCTGACCAAGCAAGGTCACGACATGACGAGCGACAACAGTGAAGAGCCCAACAAGCGTGTCAAGACGAGGATGAATCCGACCACACACATGTACACTCATTGCGAAATCCACCCTAGTATGCTGTTGGGTATTTG
>CBS139951TMicrodochium_seminicola
TCGGTGG-TTGGTGCCCTC-----------------ACGG-GCGCT-GCCGCCGGCGGACAAACTAAACTCTTGTCAA-CTTTGTCA-AA-TCTGAATCTAAACTAAGAAATAAGTTAAAACTTTCAACAACGGATCTCTTGGTTCTGGCATCGATGAAGAACGCAGCGAAATGCGATAAGTAATGTGAATTGCAGAATTCAGTGAATCATCGAATCTTTGAACGCACATTGCGCCCATTAGTATTCTAGTGGGCATGCCTGTTCGAGCGTCATTTCAACCCTTAAGC----CTAGCTTAGCGTTGGGAGACTGCGCTAAACCGCAGCTCCTCAAAACCAG-TGGCGGAGTCC-TCTGTGCTCTGAGCGTAGTAA-TCTTTATCTCGCTTGTATGAACGCAGTGGTCGACGGCCATAAACCGCACCTCTCCTTC----GGGTGAGGGCACCTTTTTTTTAATGGTTGACCTCGGATCAGGGGTCCGAGTTGTAATTTGTAGAGGATGATTTTGGTTAGGTACCTTCCGAGTTCCTTGGAACAGGACGCCTTAGAGGGTGAGAGCCCCGTACGGTTGGATGCCGAGCCTCTGTAAATCTCCTTCGACGAGTCGAGTAGTTTGGGAATGCTGCTCTAAATGGGAGGTAAATTTCTTCTAAAGCTAAATACCGGCCAGAGACCGATAGCGCACAAGTAGAGTGATCGAAAGATGAAAAGCACTTTGAAAAGAGGGTTAAATAGTACGTGAAATTGTTGAAAGGGAAGGGCTTGTGACCAGACCTTTGCCTTGCGGATCATCCGGTGTTCTCACCGGTGCACTCCGCTTGGTTGAGGCCAGCATCAGTTTCGGCGGCGGGATAAAGACTTCAGGAACGTGACTCCCCCGGGAGTGTTATAGCCTGCTGTGTAATACCGCCGCTGGGACTGAGGACCGCGCTTCGGCTAGGATGCTGGCATAATGGTCATCAGCCACCCGTCTTGAAACACGGACCAAGGAGTCGAACATTTATGCGAGTTTTTGGGTGTTAAACCCTCAAGCGTAATGAAAGTGAACGGAGGTGAGAGCCCTT--ACGGGTGCATCATCGACCGATCCTGATGTCTTCGGATGGATTTGAGTAAGAGCATAACTGTTCGGACCCGAAAGATGGTGAACTATGCGTGGATAGGGTGAAGCCAGAGGAAACTCTGGTGGAGGCTCGCAGCGGTTCTGACGTGCAAATCGATCGTCAAATCTGCGCATTACTTCAACGAGGTAATTCACGACATGCACAC--CGCGAAGCTCGCACGAACAATGAGCAAATTCTGACCACATC--ATATCTCC--AGGCCTCCGGAAACAAGTACGTTCCCCGTGCCGTCCTCGTCGATCTCGAGCCCGGTACCATGGACGCCGTCCGCGCTGGCCCCTTCGGCCAGCTTTTCCGCCCCGACAACTTCGTCTTCGGTCAGTCCGGTGCCGGCAACAACTGGGCCAAGGGTCACTACACTGAGGGTGCCGAGCTTGTCGACCAGGTCCTCGAGGTCGTCCGTCGCGAGGCCGAGGGCTGCGACAGCCTCCAGGGTTTCCAGATCACCCACTCTCTCGGTGGTGGTACTGGTGCCGGTATGGGTACGCTCCTCATCTCCAAGATTCGCGAGGAGTTCCCCGACCGGATGATGGCCACCTTCTCGGTCGTCCCCTCCCCCAAGGTCTCCGACACCGTCGTTGAGCCCTACAACGCGACTCTGTCCATCCACCAGCTTGTTGAGAACTCGGACGAGACCTTCTGCATTGACAACGAGGCTCTCTACGACATCTGCATGCGTACCCTCAAGCTCTCCAACCCCTCGTACGGCGACCTGAACTACCTCGTCTCCGCCGTCATGTCCGGTGTCACCACCTGCTTGCGCTTCCCCGGCCAGCTCAACTCCGACTTGCGCAAGCTCGCCGTCAACATGGTTCCTTTCTCCACCTTGTCCCACTTGCGAAGGACCAATACTCCCGTTGGCAGAGATGGCAAGCTCGCCAAGCCGCGGCAGCTGCACAACACGCACTGGGGACTCGTCTGTCCCGCTGAGACGCCTGAAGGTCAGGCTTGCGGTTTGGTCAAGAACCTCTCGCTGATGTGCTCCATCAGTGTGGGAACCTCGACCGAGCCCATCATCGACTACATGATTACGAGGAACATGGAGGTGCTTGAGGAGTATGAGCCTCTACGGTACCCTAACGCCACAAAGATCTTCCTGAACGGTTCCTGGATTGGCGTGCACCAAGACCCCAAGACCCTGGTTCGGGATGTTCAGCAGCTTAGACGAAACAACCAGATTCCTGCCGAGGTCTCGCTAATTCGCGACATCAGAGATCGCGAGTTCAAGATCTTCTCGGACGCGGGCCGTGTTATGCGACCTCTCTTTGTCGTGGAGCAGGAAGACAACCC------------------GGGCTCTCTAACACTCAACAAAGAGCATATCCGAAAGCTCGAGATCGACCAGACTCTTCCTGCAGGCAGCGACGAATACTTCGGCTGGCAGGGCCTTGTCAACGAGGGTGTCATTGAGTACCTCGATGCCGAGGAAGAGGAGACGTCAATGATTTGTATGACGGCGGAGGACCTGGAGACGTTCCGTCTTGCCAAGCAAGGCCACGACATGACGGTGGATACTAGCGAGGAACCCAACAAGCGTATCAACACCCGCATGAACCCGACCACGCATATGTACACGCACTGCGAGATTCATCCCAGCATGCTCCTCGGCATTTG
>CBS177_57Idriella_lunata
TCGGCGG-CAGTCCTCTTCT-------------CACGAAGTAGGCG-GCCGCCGGTGGAC-TACTAAACTCTTGTTAA-TTTTTGTC-AATTCTGAATTAAAA--ACTTAATAAGTTAAAACTTTCAACAACGGATCTCTTGGTTCTGGCATCGATGAAGAACGCAGCGAAATGCGATAAGTAATGTGAATTGCAGAATTCAGTGAATCATCGAATCTTTGAACGCACATTGCGCCCATTAGTATTCTAGTGGGCATGCCTGTTCGAGCGTCATTTCAACCCTTAAGC----TTAGCTTAGTATTGGGAATCTGC-CTAAACCGCAGTTCCTTAAATCTAGTTGGCAGAGCACATCTGTACTCTGAGCGTAGTAATTCATTATCTCGCTTTCTGAAGACAGTTGTACGATCGCCATAAACCT-----------------------ATTTAT---TTTTTAATGGTTGACCTCGGATCAGGGGTCCGAATTGTAATTTGTAGAGGATGCTTTTGGTTAGGTACCTTCCGAGTTCCTTGGAACAGGACGCCTTAGAGGGTGAGAGCCCCGTACGGTTGGATACCGAGCCTCTGTAAAGCTCCTTCGACGAGTCGAGTAGTTTGGGAATGCTGCTCTAAATGGGAGGTAAATTTCTTCTAAAGCTAAATACCGGCCAGAGACCGATAGCGCACAAGTAGAGTGATCGAAAGATGAAAAGCACTTTGAAAAGAGGGTTAAATAGTACGTGAAATTGTTGAAAGGGAAGGGCTTATGACCAGACCTTTGCCTTGCGGATCATCCGGTGTTCTCACCGGTGCACTTCGCTTGGTTTAGGCCAGCATCGATTTCGGTAGGGGGATAAAGACTTTAGTAATGTGGCTCCTCCGGGAGTGTTATAGACTATTGTGTAATACCTTNACTGGGATCGAGGACCGCGCTTCGGCTAGGATGCTGGCATAATGGTCATCAGCCACCCGTCTTGAAACACGGACCAAGGAGTCGAACATTTATGCGAGTGTTTGGGTGTTAAACCCTCACGCGTAATGAAAGTGAACGGAGGTGAGAGCCCTT--TTGGGTGCATCATCGACCGATCCTGATGTCTTCGGATGGATTTGAGTAAGAGCATAACTGTTCGGACCCGAAAGATGGTGAACTATGCGTGGATAGGGTGAAGCCAGAGGAAACTCTGGTGGAGGCTCGCAGCGGTTCTGACGTGCAAATCGATCGTCAAATCTGCGCAT???????????????????????????????????????????????????????????????????????????????????????????????????????????????????????????????????????????????????????????????????????????????????????????????????????????????????????????????????????????????????????????????????????????????????????????????????????????????????????????????????????????????????????????????????????????????????????????????????????????????????????????????????????????????????????????????????????????????????????????????????????????????????????????????????????????????????????????????????????????????????????????????????????????????????????????????????????????????????????????????????????????????????????????????????????????????????????????????????????????????????????????????????????????????????????????????????????????????????????????????????????????????????????????????????????????????????????????????????????????????????????????????????????????????????????????????????????????????????????????????????????????????????????????????????????????????????????????????????????????????????????????????????????????????????????????????????????????????????????????????????????????????????????????????????????????????????????????????????????????????????????????????????????????????????????????????????????????????????????????????????????????????????????????????????????????????????????????????????????????????????????????????????????????????????????????????????????????????????????????????????????????????????????????????????????????????????????????????????????????????
>CBS204_56TIdriella_lunata
TCGGCGG-CAGTCCTCTTCT-------------CACGAAGTAGGCG-GCCGCCGGTGGAC-TACTAAACTCTTGTTAA-TTTTTGTC-AATTCTGAATTAAAA--ACTTAATAAGTTAAAACTTTCAACAACGGATCTCTTGGTTCTGGCATCGATGAAGAACGCAGCGAAATGCGATAAGTAATGTGAATTGCAGAATTCAGTGAATCATCGAATCTTTGAACGCACATTGCGCCCATTAGTATTCTAGTGGGCATGCCTGTTCGAGCGTCATTTCAACCCTTAAGC----TTAGCTTAGTATTGGGAATCTGC-CTAAACCGCAGTTCCTTAAATCTAGTTGGCAGAGCACATCTGTACTCTGAGCGTAGTAATTCATTATCTCGCTTTCTGAAGACAGTTGTACGATCGCCATAAACCT-----------------------ATTTAT---TTTTTAATGGTTGACCTCGGATCAGGGGTCCGAATTGTAATTTGTAGAGGATGCTTTTGGTTAGGTACCTTCCGAGTTCCTTGGAACAGGACGCCTTAGAGGGTGAGAGCCCCGTACGGTTGGATACCGAGCCTCTGTAAAGCTCCTTCGACGAGTCGAGTAGTTTGGGAATGCTGCTCTAAATGGGAGGTAAATTTCTTCTAAAGCTAAATACCGGCCAGAGACCGATAGCGCACAAGTAGAGTGATCGAAAGATGAAAAGCACTTTGAAAAGAGGGTTAAATAGTACGTGAAATTGTTGAAAGGGAAGGGCTTATGACCAGACCTTTGCCTTGCGGATCATCCGGTGTTCTCACCGGTGCACTTCGCTTGGTTTAGGCCAGCATCGATTTCGGTAGGGGGATAAAGACTTTAGTAATGTGGCTCCTCCGGGAGTGTTATAGACTATTGTGTAATACCTTTACTGGGATCGAGGACCGCGCTTCGGCTAGGATGCTGGCATAATGGTCATCAGCCACCCGTCTTGAAACACGGACCAAGGAGTCGAACATTTATGCGAGTGTTTGGGTGTTAAACCCTCACGCGTAATGAAAGTGAACGGAGGTGAGAGCCCTT--TTGGGTGCATCATCGACCGATCCTGATGTCTTCGGATGGATTTGAGTAAGAGCATAACTGTTCGGACCCGAAAGATGGTGAACTATGCGTGGATAGGGTGAAGCCAGAGGAAACTCTGGTGGAGGCTCGCAGCGGTTCTGACGTGCAAATCGATCGTCAAATCTGCGCAT???????????????????????????????????????????????????????????????????????????????????????????????????????????????????????????????????????????????????????????????????????????????????????????????????????????????????????????????????????????????????????????????????????????????????????????????????????????????????????????????????????????????????????????????????????????????????????????????????????????????????????????????????????????????????????????????????????????????????????????????????????????????????????????????????????????????????????????????????????????????????????????????????????????????????????????????????????????????????????????????????????????????????????????????????????????????????????????????????????????????????????????????????????????????????????????????????????????????????????????????????????????????????????????????????????????????????????????????????????????????????????????????????????????????????????????????????????????????????????????????????????????????????????????????????????????????????????????????????????????????????????????????????????????????????????????????????????????????????????????????????????????????????????????????????????????????????????????????????????????????????????????????????????????????????????????????????????????????????????????????????????????????????????????????????????????????????????????????????????????????????????????????????????????????????????????????????????????????????????????????????????????????????????????????????????????????????????????????????????????????
>CBS217_52Cryptostroma_corticale
TTGGTAG-GAGCTACCCTGC-------------AGCACGCCAAAGG-CCTGCCGAAGGAC-CCCCAAACTC---TGAA-TCTACTGT-ATCTCTGAGTAT-AACACAAAAATAAGTTAAAACTTTCAACAACGGATCTCTTGGTTCTGGCATCGATGAAGAACGCAGCGAAATGCGATAAGTAATGTGAATTGCAGAATTCAGTGAATCATCGAATCTTTGAACGCACATTGCGCCCAATAGTATTCTGTTGGGCATGCCTGTTCGAGCGTCATTTCGACCATTAAGCACCATTTGCTTAGCGTTGGGAATTTAC-GTTAC-TGTAATTCCTCAAATCCAG-TGGCGGAGCTGGGTCATGCTCTAAGCGTAGTAATTATTT-TCTCGCTTCTGAAGCTGGCCTGTAT-CCTGCCGTAAAACCCCC-----------------------AAA---TTATAACTGGTTGACCTCGGATCAGGGGTCCGAATTGTAATTTGTAGAGGATGCTTTTGGCGCGGTGCCTTCCGAGTTCCCTGGAACGGGACGCCTTAGAGGGTGAGAGCCCCGTACGGTTGGACACCAAGCCTCTGTAAAGCTCCTTCGACGAGTCGAGTAGTTTGGGAATGCTGCTCTAAATGGGAGGTAAATTTCTTCTAAAGCTAAATACCGGCCAGAGACCGATAGCGCACAAGTAGAGTGATCGAAAGATGAAAAGCACTTTGAAAAGAGGGTTAAATAGCACGTGAAATTGTTGAAAGGGAAGCGTTTACGGCCAGACCTTTTCCTGGCGGATCATCCTGTGTTCTCACTGGTGCACTCCGCTAGGTTTAGGCCAGCATCGGCTTCTGTAGGGGGATAAAAGCCCTGGGAAAGTAGCTCTCTAGGGAGTGTTATAGCCCTAAGCATAATACCCTTACGGGGGCCGAGGACCGCGCTCT-GCAAGGATGCTGGCGTAATGGTCGTCAACGACCCGTCTTGAAACACGGACCAAGGAGTCGAACATTTGTGCGAGTGTTTGGGTGTCAAACCCTCACGCGTAATGAAAGTGAACGGAGGTGAGAGCCCTTTACGGGGTGCATCATCGACCGATCCTGATGTCTTCGGATGGATTTGAGTAAGAGCATAAATGTTCGGACCCGAAAGATGGTGAACTATGCGTGGATAGGGTGAAGCCAGAGGAAACTCTGGTGGAGGCTCGCAGCGGTTCTGACGTGCAAATCGATCGTCAAATCTGCGCATTACTTCAACGAGGTAATGTGGTCGGCTC--------GTGACTTAGGAAAGCTCTTGTTCCCTATCTAACCTGAAT--TGGTGTGC--AGGCCTCTGGAAACAAGTATGTCCCTCGCGCCGTCCTGGTCGATCTCGAGCCCGGCACCATGGACGCCGTCCGCGCTGGCCCCTTCGGTCAGCTTTTCCGCCCCGACAACTTCGTCTTCGGTCAGTCTGGTGCTGGCAACAACTGGGCCAAGGGTCACTACACTGAGGGTGCCGAGCTGGTCGACCAGGTTCTCGATGTCGTCCGTCGCGAGGCTGAGGGCTGCGACTGTCTCCAGGGTTTCCAGATCACCCACTCCCTCGGTGGTGGTACTGGTGCTGGTATGGGTACCCTGCTGATCTCCAAGATCCGCGAGGAGTTCCCCGACCGAATGATGGCTACTTTCTCCGTCGTTCCCTCGCCCAAGGTCTCCGACACCGTCGTCGAGCCCTATAACGCCACCCTCTCCGTCCACCAGTTGGTTGAGAACTCGGACGAGACCTTCTGCATTGACAACGAAGCTCTGTACGACATCTGCATGCGTACTCTCAAGCTGTCCAACCCTTCATACGGCGACCTGAACCACCTGGTTTCCGCTGTTATGTCTGGTGTCACTACTTGCCTGCGATTCCCCGGCCAGCTGAACTCCGACCTACGAAAGTTGGCTGTCAACATGGTGCCCTTCTCTACTCTCTCTCACTTGAGACGTACAAACACCCCCGTAGGAAGAGATGGCAAGCTCGCCAAGCCACGGCAACTTCATAATACCCACTGGGGTCTTGTCTGTCCGGCAGAGACGCCCGAAGGTCAAGCTTGTGGTCTGGTGAAGAACCTGTCATTAATGTGCTCTATCAGTGTGGGCACATCGACGGAACCCATTATTGATTACATGATTACCCGAAACATGGAAGTGCTTGAAGAGTACGAGCCCATGCGATATCCTCATGCCACCAAGATCTTCCTCAACGGCTCATGGATTGGTGTTCACCAGGACCCGAAGGCGCTCGTCAGGGATGTCCAGCAACTACGCCGAAGCAACCAGATTCCAGCGGAGGTGTCCCTAGTTCGCGACATCCGAGACCGTGAGTTTAAGATTTTCTCAGATGCTGGTCGGGTCATGCGACCCTTGTTCGTTGTCGAGCAGGAGGACGTGCCCGAGACCGGTGTCGACAAGGGATCACTAGCTCTCAACAAGGACATGGTGAGAAGACTCGAAATCGACCAAACGCTCCCCCCTGGAAGCGAAGAGTACTATGGCTGGCAAGGCTTGGTAAACGATGGTGTCATTGAATACCTCGACGCGGAAGAAGAAGAGACTGCTATGATATGCATGACGCCGGAAGATCTCGAGATCTATCGGATGACTAAGCTCGGCCACGAGATTGTGAATGACAACGGAGACGACCTTAATAAGCGACTCAAGACAAAAATAAATCCAACGACTCACATGTATACACATTGCGAAATCCATCCTAGCATGCTTCTGGGTATCTG
>CBS218_52Cryptostroma_corticale
TTGGTAG-GAGCTACCCTGC-------------AGCACGCCAAAGG-CCTGCCGAAGGAC-CCCCAAACTC---TGAA-TCTACTGT-ATCTCTGAGTAT-AACACAAAAATAAGTTAAAACTTTCAACAACGGATCTCTTGGTTCTGGCATCGATGAAGAACGCAGCGAAATGCGATAAGTAATGTGAATTGCAGAATTCAGTGAATCATCGAATCTTTGAACGCACATTGCGCCCAATAGTATTCTGTTGGGCATGCCTGTTCGAGCGTCATTTCGACCATTAAGCACCATTTGCTTAGCGTTGGGAATTTAC-GTTAC-TGTAATTCCTCAAATCCAG-TGGCGGAGCTGGGTCATGCTCTAAGCGTAGTAATTATTT-TCTCGCTTCTGAAGCTGGCCTGTAT-CCTGCCGTAAAACCCCC-----------------------AAA---TTATAACTGGTTGACCTCGGATCAGGGGTCCGAATTGTAATTTGTAGAGGATGCTTTTGGCGCGGTGCCTTCCGAGTTCCCTGGAACGGGACGCCTTAGAGGGTGAGAGCCCCGTACGGTTGGACACCAAGCCTCTGTAAAGCTCCTTCGACGAGTCGAGTAGTTTGGGAATGCTGCTCTAAATGGGAGGTAAATTTCTTCTAAAGCTAAATACCGGCCAGAGACCGATAGCGCACAAGTAGAGTGATCGAAAGATGAAAAGCACTTTGAAAAGAGGGTTAAATAGCACGTGAAATTGTTGAAAGGGAAGCGTTTACGGCCAGACCTTTTCCTGGCGGATCATCCTGTGTTCTCACTGGTGCACTCCGCTAGGTTTAGGCCAGCATCGGCTTCTGTAGGGGGATAAAAGCCCTGGGAAAGTAGCTCTCTAGGGAGTGTTATAGCCCTAAGCATAATACCCTTATGGGGGCCGAGGACCGCGCTCT-GCAAGGATGCTGGCGTAATGGTCGTCAACGACCCGTCTTGAAACACGGACCAAGGAGTCGAACATTTGTGCGAGTGTTTGGGTGTCAAACCCTCACGCGTAATGAAAGTGAACGGAGGTGAGAGCCCTTTACGGGGTGCATCATCGACCGATCCTGATGTCTTCGGATGGATTTGAGTAAGAGCATAAATGTTCGGACCCGAAAGATGGTGAACTATGCGTGGATAGGGTGAAGCCAGAGGAAACTCTGGTGGAGGCTCGCAGCGGTTCTGACGTGCAAATCGATCGTCAAATCTGCGCATTACTTCAACGAGGTAATGTGGTCGGCTC--------GTGACTTAGGAAAGCTCTTGTTCCCTATCTAACCTGAAT--TGGTGTGC--AGGCCTCTGGAAACAAGTATGTCCCTCGCGCCGTCCTGGTCGATCTCGAGCCCGGCACCATGGACGCCGTCCGCGCTGGCCCCTTCGGTCAGCTTTTCCGCCCCGACAACTTCGTCTTCGGTCAGTCTGGTGCTGGCAACAACTGGGCCAAGGGTCACTACACTGAGGGTGCCGAGCTGGTCGACCAGGTTCTCGATGTCGTCCGTCGCGAGGCTGAGGGCTGCGACTGTCTCCAGGGTTTCCAGATCACCCACTCCCTCGGTGGTGGTACTGGTGCTGGTATGGGTACCCTGCTGATCTCCAAGATCCGCGAGGAGTTCCCCGACCGAATGATGGCTACTTTCTCCGTCGTTCCCTCGCCCAAGGTCTCCGACACCGTCGTCGAGCCCTATAACGCCACCCTCTCCGTCCACCAGTTGGTTGAGAACTCGGACGAGACCTTCTGCATTGACAACGAAGCTCTGTACGACATCTGCATGCGTACTCTCAAGCTGTCCAACCCTTCATACGGCGACCTGAACCACCTGGTTTCCGCTGTTATGTCTGGTGTCACTACTTGCCTGCGATTCCCCGGCCAGCTGAACTCCGACCTACGAAAGTTGGCTGTCAACATGGTGCCCTTCTCTACTCTCTCTCACTTGAGACGTACAAACACCCCCGTAGGAAGAGATGGCAAGCTCGCCAAGCCACGGCAACTTCATAATACCCACTGGGGTCTTGTCTGTCCGGCAGAGACGCCCGAAGGTCAAGCTTGTGGTCTGGTGAAGAACCTGTCATTAATGTGCTCTATCAGTGTGGGCACATCGACGGAACCCATTATTGATTACATGATTACCCGAAACATGGAAGTGCTTGAAGAGTACGAGCCCATGCGATATCCTCATGCCACCAAGATCTTCCTCAACGGCTCATGGATTGGTGTTCACCAGGACCCGAAGGCGCTCGTCAGGGATGTCCAGCAACTACGCCGAAGCAACCAGATTCCAGCGGAGGTGTCCCTAGTTCGCGACATCCGAGACCGTGAGTTTAAGATTTTCTCAGATGCTGGTCGGGTCATGCGACCCTTGTTCGTTGTCGAGCAGGAGGACGTGCCCGAGACCGGTGTCGACAAGGGATCACTAGCTCTCAACAAGGACATGGTGAGAAGACTCGAAATCGACCAAACGCTCCCCCCTGGAAGCGAAGAGTACTATGGCTGGCAAGGCTTGGTAAACGATGGTGTCATTGAATACCTCGACGCGGAAGAAGAAGAGACTGCTATGATATGCATGACGCCGGAAGATCTCGAGATCTATCGGATGACTAAGCTCGGCCACGAGATTGTGAATGACAACGGAGACGACCTTAATAAGCGACTCAAGACAAAAATAAATCCAACGACTCACATGTATACACATTGCGAAATCCATCCTAGCATGCTTCTGGGTATCTG
>CBS242_91TMicrodochium_fisheri
TCGGTGG-AAGGCGCTG-----------------GAAACA-GCGCTGGAAGCCGGTGGAC-ATCTAAACTCTTGTTAA-TTTTTGGC-AT-TCTGAATCATAACTAAGAAATAAGTTAAAACTTTCAACAACGGATCTCTTGGTTCTGGCATCGATGAAGAACGCAGCGAAATGCGATAAGTAATGTGAATTGCAGAATTCAGTGAATCATCGAATCTTTGAACGCACATTGCGCCCATTAGTATTCTAGTGGGCATGCCTGTTCGAGCGTCATTTCAACCCTTAAGC----CTAGCTTAGTGTTGGGAGACTGC-CTAATACGCAGCTCCTCAAAACCAG-TGGCAGAGTTTTTACGTACTCTGAGCGCAGTAATTCTAT-TCTCGCTTCTG-AAAACGTCTAGACGATAGCCAGAAACCGCATGCTTC-------------GGCAGCAC---TTTTTAATGGTTGACCTCGGATCAGGGGTCCGAATTGTAATTTGTAGAGGATGACTTTGGTTAGGTACCTTCCGAGTTCCTTGGAACAGGACGCCTTAGAGGGTGAGAGCCCCGTACGGTTGGATGCCGAGCCTCTGTAAGTCTCCTTCGACGAGTCGAGTAGTTTGGGAATGCTGCTCTAAATGGGAGGTAAATTTCTTCTAAAGCTAAATACCGGCCAGAGACCGATAGCGCACAAGTAGAGTGATCGAAAGATGAAAAGCACTTTGAAAAGAGGGTTAAATAGTACGTGAAATTGTTGAAAGGGAAGGGCTTATGACCAGACCTTTGCATTGAGAATCATCCGGTGTTCTCACCGGTGCACTTCTCTTTGTTGAGGCCAGCATCAGTTTTGGGCGGGGGATAAAGACTTAAGGAATGTGGTTCCTCCGGGAATGTTATAGCCTTCTGTGTAATACCCTGCCTGGGACTGAGGACCGCGCTTCGGCTAGGATGCTGGCATAATGGTCATCAGCCACCCGTCTTGAAACACGGACCAAGGAGTCGAACATTTATGCGAGTGTTTGGGTGTTAAACCCTCACGCGTAATGAAAGTGAACGGAGGTGAGAGCCCTT--ACGGGTGCATCATCGACCGATCCTGATGTCTTCGGATGGATTTGAGTAAGAGCATAACTGTTCGGACCCGAAAGATGGTGAACTATGCGTGGATAGGGTGAAGCCAGAGGAAACTCTGGTGGAGGCTCGCAGCGGTTCTGACGTGCAAATCGATCGTCAAATCTGCGCATTACTTCAATGAGGTAATTCACGACACGCACAC--CGCAAAACTCCCGCGAACAATGAGCCAATTCTAACCACACC--AT-CCTTC--AGGCTTCTGGAAACAAGTACGTTCCTCGTGCCGTTCTTGTCGATCTCGAGCCCGGCACCATGGACGCCGTCCGTGCTGGTCCCTTTGGCCAGCTTTTCCGCCCCGACAACTTCGTTTTCGGTCAGTCCGGTGCCGGCAACAACTGGGCCAAGGGTCACTACACTGAGGGTGCCGAGCTTGTCGACCAGGTCCTCGAGGTTGTCCGTCGCGAGGCCGAGGGCTGCGACAGCCTCCAGGGTTTCCAAATCACCCACTCTCTCGGTGGTGGTACTGGTGCCGGTATGGGTACGCTCCTCATCTCCAAGATCCGTGAGGAGTTCCCCGACCGGATGATGGCCACCTTCTCGGTCGTCCCCTCCCCCAAGGTCTCCGACACCGTCGTTGAGCCCTACAACGCGACTCTGTCCATCCACCAGCTTGTCGAGAACTCGGACGAGACCTTCTGCATTGATAACGAGGCTCTCTACGACATCTGCATGCGCACCCTCAAGCTCTCCAACCCCTCGTACGGCGACCTGAACTACCTCGTCTCCGCCGTCATGTCCGGCGTCACCACCTGCTTGCGCTTCCCTGGCCAGCTCAACTCCGACTTGCGCAAGCTCGCCGTCAACATGGTTCCTTTCTCCACCCTTTCCCATTTGCGCAGAACCAATACTCCCGTTGGTAGAGATGGCAAGCTTGCGAAGCCTCGTCAGCTGCACAACACGCATTGGGGTCTTGTGTGCCCTGCCGAGACGCCCGAAGGTCAGGCTTGCGGTCTTGTCAAGAACCTTTCGCTCATGTGCTCGATCAGTGTGGGTACTTCCACGGAGCCGATCATCGACTACATGATTACAAGAAACATGGAAGTCTTGGAAGAATACGAACCTTTGCGATACCCCAACGCCACTAAGATCTTCTTGAACGGATCTTGGATCGGTGTCCACCAGGACCCCAAGACTCTTGTCAGAGATGTGCAGCAGCTTCGTCGTAACAACCAGATTCCTGCTGAGGTGTCTCTCATTCGCGATATCAGAGATCGTGAGTTCAAGATCTTCTCTGACGCTGGACGTGTCATGCGACCTTTGTTTGTCGTGGAACAGGAAGACAACCAGGAAACTGGTGTGGAGAAGGGTTCCTTGGTTTTGAATAAGGAACACATTCGGAAGCTCGAAAACGATCAGGCTCTCCCGCCTGGCAGTGACGAGTACTTTGGCTGGCAGGGTCTAGTCAACGAAGGTGTCATTGAGTACCTCGATGCCGAAGAAGAGGAGACTTCCATGATCTGCATGACAGCAGAAGATCTAGAAACCTTCCGCCTTACCAAGCAGGGTCACGATATGACGACCGACAACAGTGAAGAACCCAATAAGCGTGTCAAGACGAGGATGAATCCGACAACACACATGTACACTCACTGCGAAATCCACCCTAGTATGTTGTTGGGTATTTG
>CBS269_76TMicrodochium_tainanense
TCGGTGG-TTAGTGCTCTCC-----TTC------GGGGGA-GTGCT-GCCGCCGGTGGAC-TACTAAACTCTTGTTAA-TTTTTGGC-AT-TCTGAATCATAACTAAGAAATAAGTTAAAACTTTCAACAACGGATCTCTTGGTTCTGGCATCGATGAAGAACGCAGCGAAATGCGATAAGTAATGTGAATTGCAGAATTCAGTGAATCATCGAATCTTTGAACGCACATTGCGCCCATTAGTATTCTAGTGGGCATGCCTGTTCGAGCGTCATTTCAACCCTTAAGC----CTAGCTTAGCGTTGGGAGACTGCACTAAACCGCAGCTCCTCAAAACCAG-TGGCGGAGTCCTCTTGTGCTCTGAGCGTAGTAATTCATTATCTCGCTTCTGTAAGTACAGTGGATCACAGCCATAAACCGCACCCTTC-------------GGGGGCAC---TTTTTAATGGTTGACCTCGGATCAGGGGTCCGAATTGTAATTTGTAGAGGATGCTTTTGGTTAGGTACCTTCCGAGTTCCTTGGAACAGGACGCCTTAGAGGGTGAGAGCCCCGTACGGTTGGATGCCGAGCCTCTGTAAAGCTCCTTCGACGAGTCGAGTAGTTTGGGAATGCTGCTCTAAATGGGAGGTAAATTTCTTCTAAAGCTAAATACCGGCCAGAGACCGATAGCGCACAAGTAGAGTGATCGAAAGATGAAAAGCACTTTGAAAAGAGGGTTAAATAGTACGTGAAATTGTTGAAAGGGAAGGGCTTATGACCAGACCTTTGCCTTGCGGATCATCCGGTGTTCTCACCGGTGCACTCCGCTTGGTTGAGGCCAGCATCAGTTCTGGCAGCGGGATAAAGACTTCAGGAATGTGACTCCTCCGGGAGTGTTATAGCCTGTTGTGTAATACCGCTGCTGGGACTGAGGACCGCGCTTCGGCTAGGATGCTGGCATAATGGTCATCAGCCACCCGTCTTGAAACACGGACCAAGGAGTCGAACATTTATGCGAGTTTTTGGGTGTTAAACCCTCAAGCGTAATGAAAGTGAACGGAGGTGAGAGCCCTT--ACGGGTGCATCATCGACCGATCCTGATGTCTTCGGATGGATTTGAGTAAGAGCATAACTGTTCGGACCCGAAAGATGGTGAACTATGCGTGGATAGGGTGAAGCCAGAGGAAACTCTGGTGGAGGCTCGCAGCGGTTCTGACGTGCAAATCGATCGTCAAATCTGCGCATTACTTCAACGAGGTAATGCACAGCGC------------CAGTCCGTCCGTCCACCAGACAGTCTCTAATCAAAAC--GCATCTGC--AGGCTTCCGGCAACAAGTACGTCCCTCGTGCCGTGCTCGTCGATCTCGAGCCCGGTACCATGGATGCCGTCCGTGCTGGTCCCTTCGGCCAGCTCTTCCGCCCCGACAACTTCGTCTTCGGTCAGTCCGGTGCTGGCAACAACTGGGCCAAGGGTCACTACACTGAGGGTGCCGAGCTCGTCGACCAGGTTCTCGAGGTCGTCCGCCGTGAGGCCGAGGGCTGCGACTGCCTCCAGGGTTTCCAGATCACCCACTCTCTTGGTGGTGGTACTGGTGCCGGTATGGGTACGCTCCTCATCTCCAAGATCCGTGAGGAGTTCCCCGACCGCATGATGGCCACCTTCTCGGTCGTGCCCTCGCCCAAGGTCTCCGACACCGTTGTCGAGCCCTACAACGCGACTCTGTCCGTCCACCAGCTTGTCGAGAACTCCGACGAGACCTTCTGCATTGACAACGAGGCTCTCTACGATATCTGCATGCGCACTCTCAAGCTCTCCAACCCCTCTTACGGCGACCTGAACTACCTGGTCTCCGCCGTCATGTCCGGTGTCACCACCTGCCTGCGTTTCCCCGGTCAGCTCAACTCCGACCTGCGCAAGCTCGCCGTCAACATGGTTCCTTTCTCAACCTTGTCCCACTTGCGGAGAACGAACACCCCAGTTGGGAGAGATGGCAAGCTTGCCAAGCCGCGCCAGTTGCACAATACGCATTGGGGACTTGTCTGTCCAGCAGAGACGCCCGAGGGCCAGGCTTGTGGTTTGGTCAAGAACCTGTCACTCATGTGTTCTATCAGCGTGGGAACATCCACGGAACCCATTATTGATTATATGATTACCAGGAACATGGAGGTTCTCGAGGAATACGAGCCCCTGCGGTATCCAAACGCCACAAAGATTTTCCTGAACGGTTCATGGATTGGCGTGCACCAAGACCCCAAAACTCTGGTCAGAGATGTTCAGCAGCTTCGACGGAACAACCAGATCCCTGCCGAAGTGTCTCTGATTCGCGATATCAGAGACCGGGAGTTCAAGATCTTCTCTGATGCTGGCCGTGTCATGCGGCCACTGTTCGTGGTGGAACAGGAGGACAACCCGGAGACTGGGGTAGAGAAAGGGTCATTGACGCTCAACAAGGAGCACATTAGAAAGCTCGAAAACGATCAGGCGCTCCCCCCAGGCAGCGATGAGTATTTTGGCTGGCAAGGTCTGGTCAACGAGGGTGTCATCGAATATCTCGATGCGGAAGAAGAGGAGACATCCATGATCTGCATGACTCCCGAGGACCTTGAAACGTTCCGTCTCGCAAAGCAAGGTCACGACATGACGACAGACAACAGCGAAGAGCCGAACAAACGTGTCAAGACTCGCATGAACCCAACGACCCATATGTACACGCACTGCGAGATTCACCCCAGCATGCTTCTTGGCATTTG
>CBS270_76Microdochium_tainanense
TCGGTGG-TTAGTGCTCTCC-----TTC------GGGGGA-GTGCT-GCCGCCGGTGGAC-TACTAAACTCTTGTTAA-TTTTTGGC-AT-TCTGAATCATAACTAAGAAATAAGTTAAAACTTTCAACAACGGATCTCTTGGTTCTGGCATCGATGAAGAACGCAGCGAAATGCGATAAGTAATGTGAATTGCAGAATTCAGTGAATCATCGAATCTTTGAACGCACATTGCGCCCATTAGTATTCTAGTGGGCATGCCTGTTCGAGCGTCATTTCAACCCTTAAGC----CTAGCTTAGCGTTGGGAGACTGCACTAAACCGCAGCTCCTCAAAACCAG-TGGCGGAGTCCTCTCGTGCTCTGAGCGTAGTAATTCATTATCTCGCTTCTGTAAGTACAGTGGATCACAGCCATAAACCGCACCCTTC-------------GGGGGCAC---TTTTTAATGGTTGACCTCGGATCAGGGGTCCGAATTGTAATTTGTAGAGGATGCTTTTGGTTAGGTACCTTCCGAGTTCCTTGGAACAGGACGCCTTAGAGGGTGAGAGCCCCGTACGGTTGGATGCCGAGCCTCTGTAAAGCTCCTTCGACGAGTCGAGTAGTTTGGGAATGCTGCTCTAAATGGGAGGTAAATTTCTTCTAAAGCTAAATACCGGCCAGAGACCGATAGCGCACAAGTAGAGTGATCGAAAGATGAAAAGCACTTTGAAAAGAGGGTTAAATAGTACGTGAAATTGTTGAAAGGGAAGGGCTTATGACCAGACCTTTGCCTTGCGGATCATCCGGTGTTCTCACCGGTGCACTCCGCTTGGTTGAGGCCAGCATCAGTTCTGGCAGCGGGATAAAGACTTCAGGAATGTGACTCCTCCGGGAGTGTTATAGCCTGTTGTGTAATACCGCTGCTGGGACTGAGGACCGCGCTTCGGCTAGGATGCTGGCATAATGGTCATCAGCCACCCGTCTTGAAACACGGACCAAGGAGTCGAACATTTATGCGAGTTTTTGGGTGTTAAACCCTCAAGCGTAATGAAAGTGAACGGAGGTGAGAGCCCTT--ACGGGTGCATCATCGACCGATCCTGATGTCTTCGGATGGATTTGAGTAAGAGCATAACTGTTCGGACCCGAAAGATGGTGAACTATGCGTGGATAGGGTGAAGCCAGAGGAAACTCTGGTGGAGGCTCGCAGCGGTTCTGACGTGCAAATCGATCGTCAAATCTGCGCATTACTTCAACGAGGTAATGCACAGCGC------------CAGTCCGTCCGTCCACCAGACAGTCTCTAATCAAAAC--GCATCTGC--AGGCTTCCGGCAACAAGTACGTCCCTCGTGCCGTGCTCGTCGATCTCGAGCCCGGTACCATGGATGCCGTCCGTGCTGGTCCCTTCGGCCAGCTCTTCCGCCCCGACAACTTCGTCTTCGGTCAGTCCGGTGCTGGCAACAACTGGGCCAAGGGTCACTACACTGAGGGTGCCGAGCTCGTCGACCAGGTTCTCGAGGTCGTCCGCCGTGAGGCCGAGGGCTGCGACTGCCTCCAGGGTTTCCAGATCACCCACTCTCTTGGTGGTGGTACTGGTGCCGGTATGGGTACGCTCCTCATCTCCAAGATCCGTGAGGAGTTCCCCGACCGCATGATGGCCACCTTCTCGGTCGTGCCCTCGCCCAAGGTCTCCGACACCGTTGTCGAGCCCTACAACGCGACTCTGTCCGTCCACCAGCTTGTCGAGAACTCCGACGAGACCTTCTGCATTGACAACGAGGCTCTCTACGATATCTGCATGCGCACTCTCAAGCTCTCCAACCCCTCTTACGGCGACCTGAACTACCTGGTCTCCGCCGTCATGTCCGGTGTCACCACCTGCCTGCGTTTCCCCGGTCAGCTCAACTCCGACCTGCGCAAGCTCGCCGTCAACATGGTTCCTTTCTCAACCTTGTCCCACTTGCGGAGAACGAACACCCCAGTTGGGAGAGATGGCAAGCTTGCCAAGCCGCGCCAGTTGCACAATACGCATTGGGGACTTGTCTGTCCAGCAGAGACGCCCGAGGGCCAGGCTTGTGGTTTGGTCAAGAACCTGTCACTCATGTGTTCTATCAGCGTGGGAACATCCACGGAACCCATTATTGATTATATGATTACCAGGAACATGGAGGTTCTCGAGGAATACGAGCCCCTGCGGTATCCAAACGCCACAAAGATTTTCCTGAACGGTTCATGGATTGGCGTGCACCAAGACCCCAAAACTCTGGTCAGAGATGTTCAGCAGCTTCGACGGAACAACCAGATCCCTGCCGAAGTGTCTCTGATTCGCGATATCAGAGACCGGGAGTTCAAGATCTTCTCTGATGCTGGCCGTGTCATGCGGCCACTGTTCGTGGTGGAACAGGAGGACAACCCGGAGACTGGGGTAGAGAAAGGGTCATTGACGCTCAACAAGGAGCACATTAGAAAGCTCGAAAACGATCAGGCGCTCCCCCCAGGCAGCGATGAGTATTTTGGCTGGCAAGGTCTGGTCAACGAGGGTGTCATCGAATATCTCGATGCGGAAGAAGAGGAGACATCCATGATCTGCATGACTCCCGAGGACCTTGAAACGTTCCGTCTCGCAAAGCAAGGTCACGACATGACGACAGACAACAGCGAAGAGCCGAACAAACGTGTCAAGACTCGCATGAACCCAACGACCCATATGTACACGCACTGCGAGATTCACCCCAGCATGCTTCTTGGCATTTG
>CBS285_71ETMicrodochium_phragmitis
TCGGTGG-AAGGTACCC-----------------GAAAGG-GTGCTGGAAGCCGGTGGAC-ATTTAAACTCTTGTTAA-TTTTGTTA-AT-TCTGAATCA-AACTAAGAAATAAGTTAAAACTTTCAACAACGGATCTCTTGGTTCTGGCATCGATGAAGAACGCAGCGAAATGCGATAAGTAATGTGAATTGCAGAATTCAGTGAATCATCGAATCTTTGAACGCACATTGCGCCCATTAGTATTCTAGTGGGCATGCCTGTTCGAGCGTCATTTCAACCCTTAAGC----CTAGCTTAGTGTTGGGAGACTGC-CTAATACGCAGCTCCTCAAAACCAG-TGGCAGAGTTTTTACGTACTCTGAGCGCAGTAATTCTAT-TCTCGCTTTTG-AACACGTCTAGACGATAGCCAAAAACCGCTTGCTTC-------------GGCAGCAC--TTTTTTAATGGTTGACCTCGGATCAGGGGTCCGAATTGTAATTTGTAGAGGATGACTTTGGTTAGGTACCTTTCGAGTTCCTTGGAACAGGACGCCTTAGAGGGTGAGAGCCCCGTACGATTGGATGCCGAGCCTTTGTAAGTCTCCTTCGACGAGTCGAGTAGTTTGGGAATGCTGCTCTAAATGGGAGGTAAATTTCTTCTAAAGCTAAATACCGGCCAGAGACCGATAGCGCACAAGTAGAGTGATCGAAAGATGAAAAGCACTTTGAAAAGAGGGTTAAATAGTACGTGAAATTGTTGAAAGGGAAGGGTTTATGACCAGACCTTTGCGTTGGGAATCATCCGGTGTTCTCACCGGTGCACTTCCCTTCGTTGAGGCCAGCATCAGTTTTGGTTGGGGGATAAAGACATTAGGAATGTGATTCCTCCGGGAATGTTATAGCCTTTTGTGTAATACCCTGACCGGGACTGAGGACCGCGCTTCGGCTAGGATGCTGGCATAATGGTCATCAGCCACCCGTCTTGAAACACGGACCAAGGAGTCGAACATTTATGCGAGTGTTTGGGTGTTAAACCCTCACGCGTAATTAAAGTGAACGGAGGTGAGAGCCCTT--ACGGGTGCATCATCGACCGATCCTGATGTCTTCGGATGGATTTGAGTAAGAGCATAACTGTTCGGACCCGAAAGATGGTGAACTATGCGTGGATAGGGTGAAGCCAGAGGAAACTCTGGTGGAGGCTCGCAGCGGTTCTGACGTGCAAATCGATCGTCAAATCTGCGCATTACTTCAACG-----------------------------------------------------------------------------AGGCTTCCGGCGGCAAGTACGTGCCCCGTTCCGTCCTCGTCGATCTTGAGCCCGGCACCATGGACGCTGTCCGTGCTGGTCCTTTCGGTCAGCTCTTCCGCCCCGACAACTTCGTCTTCGGTCAATCCGGCGCCGGCAACAACTGGGCCAAGGGTCATTACACTGAGGGTGCCGAGCTTGTCGACCAGGTCCTCGAGGTCGTCCGTCGCGAGGCCGAAGGCTGCGACTGCCTCCAGGGTTTCCAGATCACCCACTCTCTCGGTGGTGGTACCGGTGCCGGTATGGGTACGCTCCTTATCTCCAAGATTCGTGAGGAGTTCCCCGACCGCATGATGGCCACCTTCTCCGTCGTTCCTTCCCCCAAGGTTTCCGACACCGTTGTTGAGCCCTACAACGCCACTCTCTCCATCCACCAGCTTGTCGAGAACTCCGACGAGACCTTCTGTATCGATAACGAGGCTCTGTACGACATCTGCATGCGTACTCTCAAGCTCTCCAACCCCTCTTATGGCGACTTGAACTACCTCGTCTCTGCCGTCATGTCTGGTGTCACCACCGGTTTCCGTTTCCCCGGTCAGCTCAACTCTGATCTTCGCAAGCTCGCCGTCAACATGGTGCCCTTCTCAACTCTGTCCCATTTGCGCAGAACAAACACTCCCGTCGGCAGAGATGGCAAGCTTGCTAAGCCTCGCCAGCTGCACAACACACATTGGGGTCTTGTGTGCCCCGCCGAGACGCCTGAAGGCCAGGCCTGCGGTCTCGTCAAGAACCTTTCCCTCATGTGCTCGATCAGTGTAGGCACCTCCACAGAGCCCATCATTGACTACATGATCACAAGAAACATGGAAGTCCTGGAGGAGTACGAGCCTTTGCGGTACCCCAACGCCACAAAGATCTTCTTGAACGGATCCTGGATTGGTGTTCACCAGGACCCCAAGACTCTTGTCAGAGATGTTCAGCAGCTTCGTCGCAACAATCAGATTCCTGCTGAGGTGTCTCTAATTCGCGACATCAGAGATCGTGAGTTCAAGATATTCTCTGATGCTGGACGTGTCATGCGACCTCTGCTCGTCGTGGAACAGGAAGACAACCCAGATACCGGTGCTGAAAGAGGCTCCTTGACCCTGAATAAGGAGCACATTCGCAAGCTCGAAAACGACCAGGCACTCCCTCCTGGCAGTGACGAGTACTTCGGCTGGCAAGGGCTGGTCAACGAGGGTGTCATCGAGTATCTTGACGCTGAGGAGGAGGAGACTTCCATGATCTGCATGACGGCAGAAGACCTGGAAACATTCCGTCTTACCAAGCAAGGTCACGACATGACGACCGACAACAGCGAAGAGCCCAACAAGCGTGTCAAGACGAGGATGAACCCAACCACACACATGTACACTCATTGCGAAATCCACCCTAGTATGCTGTTGGGTATTTG
>CBS290_79Microdochium_albescens
TCGGTGG-TTGGCGCTCCTCCCTCTCTG------AAAGGG-GCGCC-GCCGCCGGCGGACAAACTAAACTCTTGTCAA-CTTTGTCA-AA-TCTGAATCTAAACTAAGAAATAAGTTAAAACTTTCAACAACGGATCTCTTGGTTCTGGCATCGATGAAGAACGCAGCGAAATGCGATAAGTAATGTGAATTGCAGAATTCAGTGAATCATCGAATCTTTGAACGCACATTGCGCCCATTAGTATTCTAGTGGGCATGCCTGTTCGAGCGTCATTTCAACCCTTAAGC----CTAGCTTAGTGTTGGGAGACTGCGCTAAACCGCAGCTCCTCAAAACCAG-TGGCGGAGTCGCTCTGTGCTCTGAGCGTAGTAATTCTCTATCTCGCTTGTATGAACGCAGTGGTCGACGGCCATAAACCGCACCTCTCCCCCTCCAGGGATTGGGCACC---TTTTTAATGGTTGACCTCGGATCAGGGGTCCGAGTTGTAATTTGTAGAGGATGATTTTGGTTAGGTACCTTCCGAGTTCCTTGGAACAGGACGCCTTAGAGGGTGAGAGCCCCGTACGGTTGGATGCCGAGCCTCTGTAAATCTCCTTCGACGAGTCGAGTAGTTTGGGAATGCTGCTCTAAATGGGAGGTAAATTTCTTCTAAAGCTAAATACCGGCCAGAGACCGATAGCGCACAAGTAGAGTGATCGAAAGATGAAAAGCACTTTGAAAAGAGGGTTAAATAGTACGTGAAATTGTTGAAAGGGAAGGGCTTGTGACCAGACCTTTGCCTTGCGGATCATCCGGTGTTCTCACCGGTGCACTCCGCTTGGTTGAGGCCAGCATCAGTTTCGGCGGCGGGATAAAGACTTCAGGAACGTGACTCCCCCGGGAGTGTTATAGCCTGCTGTGTAATACCGCCGCTGGGACTGAGGACCGCGCTTCGGCTAGGATGCTGGCATAATGGTCATCAGCCACCCGTCTTGAAACACGGACCAAGGAGTCGAACATTTATGCGAGTTTTTGGGTGTTAAACCCTCAAGCGTAATGAAAGTGAACGGAGGTGAGAGCCCTT--ACGGGTGCATCATCGACCGATCCTGATGTCTTCGGATGGATTTGAGTAAGAGCATAACTGTTCGGACCCGAAAGATGGTGAACTATGCGTGGATAGGGTGAAGCCAGAGGAAACTCTGGTGGAGGCTCGCAGCGGTTCTGACGTGCAAATCGATCGTCAAATCTGCGCATTACTTCAACG-----------------------------------------------------------------------------AGGCTTCCGGCGGCAAGTACGTGCCCCGTTCCGTCCTCGTCGATCTTGAGCCCGGCACCATGGGCGCTGTCCGTGCTGGTCCTTTCGGTCAGCTCTTCCGCCCCGACAACTTCGTCTTCGGTCAATCCGGCGCCGGCAACAACTGGGCCAAGGGTCATTACACCGAGGGTGCCGAGCTTGTCGACCAGGTCCTCGAGGTCGTCCGTCGCGAGGCCGAAGGCTGCGACTGCCTCCAGGGTTTCCAGATCACCCACTCTCTCGGTGGTGGTACCGGTGCCGGTATGGGTACGCTCCTTATCTCCAAGATTCGTGAGGAGTTCCCCGACCGCATGATGGCCACCTTCTCCGTCGTTCCTTCCCCCAAGGTTTCCGACACCGTTGTTGAGCCCTACAACGCCACTCTCTCCATCCACCAGCTTGTCGAGAACTCCGACGAGACCTTCTGTATCGATAACGAGGCTCTGTACGACATCTGCATGCGTACCCTCAAGCTCTCCAACCCCTCTTATGGCGACTTGAACTACCTCGTCTCTGCCGTCATGTCTGGTGTCACCACCGGCTACCGTTTCCCCGGTCAGCTCAACTCTGATCTTCGCAAGCTCGCCGTCAACATGGTGCCCTTCTCCACCTTGTCCCACTTGCGAAGGACGAATACCCCCGTTGGTAGAGATGGTAAGCTCGCCAAGCCGCGGCAGCTACATAATACGCATTGGGGGCTGGTTTGCCCCGCTGAGACGCCCGAGGGTCAGGCTTGCGGTCTGGTCAAGAACCTCTCGCTGATGTGCTCAATCAGCGTGGGGACCTCAACCGAGCCCATCATCGACTACATGATTACAAGGAACATGGAGGTGCTTGAGGAGTACGAGCCTTTGCGATATCCAAACGCCACAAAGATCTTCTTGAACGGTTCCTGGATTGGCGTGCACCAAGACCCCAAGACCCTGGTACGAGACGTTCAGCAGCTCAGACGAAACAACCAGATCCCCGCCGAGGTCTCACTGATTCGCGATATCAGAGATCGCGAGTTCAAGATTTTCTCGGATGCGGGACGTGTCATGCGGCCTCTGTTCGTCGTGGAGCAAGAAGACAACCCGGATACTGGCGCAGAGAAGGGCTCGCTCACACTCAATAAAGAGCATATTCGAAAGCTCGAGAACGATCAGACTCTTCCTGCAGGCAGCGACGAATACTTCGGCTGGCAGGGCCTTGTCAACGAAGGTGTCATCGAGTACCTCGACGCCGAGGAAGAGGAGACGTCAATGATCTGCATGACTGCCGAGGACTTGGAGACATTTCGGCTTGCCAAACAAGGCCACGACATGACGGTGGACACCAGCGAGGAACCCAACAAGCGGATCAATACTCGTATGAACCCGACCACGCACATGTATACGCACTGCGAGATTCATCCCAGCATGCTTCTTGGCATCTG
>CBS291_79Microdochium_albescens
TCGGTGG-TTGGCGCTCCTCCCTCTCTG------AAAGGG-GCGCC-GCCGCCGGCGGACAAACTAAACTCTTGTCAA-CTTTGTCA-AA-TCTGAATCTAAACTAAGAAATAAGTTAAAACTTTCAACAACGGATCTCTTGGTTCTGGCATCGATGAAGAACGCAGCGAAATGCGATAAGTAATGTGAATTGCAGAATTCAGTGAATCATCGAATCTTTGAACGCACATTGCGCCCATTAGTATTCTAGTGGGCATGCCTGTTCGAGCGTCATTTCAACCCTTAAGC----CTAGCTTAGTGTTGGGAGACTGCGCTAAACCGCAGCTCCTCAAAACCAG-TGGCGGAGTCGCTCTGTGCTCTGAGCGTAGTAATTCTCTATCTCGCTTGTATGAACGCAGTGGTCGACGGCCATAAACCGCACCTCTCCCCCTCCAGGGATTGGGCACC---TTTTTAATGGTTGACCTCGGATCAGGGGTCCGAGTTGTAATTTGTAGAGGATGATTTTGGTTAGGTACCTTCCGAGTTCCTTGGAACAGGACGCCTTAGAGGGTGAGAGCCCCGTACGGTTGGATGCCGAGCCTCTGTAAATCTCCTTCGACGAGTCGAGTAGTTTGGGAATGCTGCTCTAAATGGGAGGTAAATTTCTTCTAAAGCTAAATACCGGCCAGAGACCGATAGCGCACAAGTAGAGTGATCGAAAGATGAAAAGCACTTTGAAAAGAGGGTTAAATAGTACGTGAAATTGTTGAAAGGGAAGGGCTTGTGACCAGACCTTTGCCTTGCGGATCATCCGGTGTTCTCACCGGTGCACTCCGCTTGGTTGAGGCCAGCATCAGTTTTGGCGGCGGGATAAAGACTTCAGGAACGTGACTCCCCCGGGAGTGTTATAGCCTGCTGTGTAATACCGCCGCTGGGACTGAGGACCGCGCTTCGGCTAGGATGCTGGCATAATGGTCATCAGCCACCCGTCTTGAAACACGGACCAAGGAGTCGAACATTTATGCGAGTTTTTGGGTGTTAAACCCTCAAGCGTAATGAAAGTGAACGGAGGTGAGAGCCCTT--ACGGGTGCATCATCGACCGATCCTGATGTCTTCGGATGGATTTGAGTAAGAGCATAACTGTTCGGACCCGAAAGATGGTGAACTATGCGTGGATAGGGTGAAGCCAGAGGAAACTCTGGTGGAGGCTCGCAGCGGTTCTGACGTGCAAATCGATCGTCAAATCTGCGCATTACTTCAATGAGGTAATTCACGACACGCACAC--CGCAAAACTCCCGCGAACAATGAGCCAATTCTAACCACACC--AT-CCTTC--AGGCTTCTGGAAACAAGTACGTTCCTCGTGCCGTTCTTGTCGATCTCGAGCCCGGCACCATGGACGCCGTCCGTGCTGGTCCCTTTGGCCAGCTTTTCCGCCCCGACAACTTCGTTTTCGGTCAGTCCGGTGCCGGCAACAACTGGGCCAAGGGTCACTACACTGAGGGTGCCGAGCTTGTCGACCAGGTCCTCGAGGTTGTCCGTCGCGAGGCCGAGGGCTGCGACAGCCTCCAGGGTTTCCAAATCACCCACTCTCTCGGTGGTGGTACTGGTGCCGGTATGGGTACGCTCCTCATCTCCAAGATCCGTGAGGAGTTCCCCGACCGGATGATGGCCACCTTCTCGGTCGTCCCCTCCCCCAAGGTCTCCGACACCGTCGTTGAGCCCTACAACGCGACTCTGTCCATCCACCAGCTTGTCGAGAACTCGGACGAGACCTTCTGCATTGATAACGAGGCTCTCTACGACATCTGCATGCGCACCCTCAAGCTCTCCAACCCCTCGTACGGCGACCTGAACTACCTCGTCTCCGCCGTCATGTCCGGCGTCACCACCTGCTTGCGCTTCCCTGGCCAGCTCAACTCCGACTTGCGCAAGCTCGCCGTCAACATGGTTCCTTTCTCCACCTGGGCCCACTTGCGAAGGACGAATACCCCCGTTGGTAGAGATGGTAAGCTCGCCAAGCCGCGGCAGCTACATAATACGCATTGGGGGCTGGTTTGCCCCGCTGAGACGCCCGAGGGTCAGGCTTGCGGTCTGGTCAAGAACCTCTCGCTGATGTGCTCAATCAGCGTGGGGACCTCAACCGAGCCCATCATCGACTACATGATTACAAGGAACATGGAGGTGCTTGAGGAGTACGAGCCTTTGCGATATCCAAACGCCACAAAGATCTTCTTGAACGGTTCCTGGATTGGCGTGCACCAAGACCCCAAGACCCTGGTACGAGACGTTCAGCAGCTCAGACGAAACAACCAGATCCCCGCCGAGGTCTCACTGATTCGCGATATCAGAGATCGCGAGTTCAAGATTTTCTCGGATGCGGGACGTGTCATGCGGCCTCTGTTCGTCGTGGAGCAAGAAGACAACCCGGATACTGGCGCAGAGAAGGGCTCGCTCACACTCAATAAAGAGCATATTCGAAAGCTCGAGAACGATCAGACTCTTCCTGCAGGCAGCGACGAATACTTCGGCTGGCAGGGCCTTGTCAACGAAGGTGTCATCGAGTACCTCGACGCCGAGGAAGAGGAGACGTCAATGATCTGCATGACTGCCGAGGACTTGGAGACATTTCGGCTTGCCAAACAAGGCCACGACATGACGGTGGACACCAGCGAGGAACCCAACAAGCGGATCAATACTCGTATGAACCCGACCACGCACATGTATACGCACTGCGAGATTCATCCCAGCATGCTTCTTGGCATCTG
>CBS423_78Microdochium_phragmitis
TCGGTGG-AAGGTACCC-----------------GAAAGG-GTGCTGGAAGCCGGTGGAC-ATTTAAACTCTTGTTAA-TTTTGTTA-AT-TCTGAATCA-AACTAAGAAATAAGTTAAAACTTTCAACAACGGATCTCTTGGTTCTGGCATCGATGAAGAACGCAGCGAAATGCGATAAGTAATGTGAATTGCAGAATTCAGTGAATCATCGAATCTTTGAACGCACATTGCGCCCATTAGTATTCTAGTGGGCATGCCTGTTCGAGCGTCATTTCAACCCTTAAGC----CTAGCTTAGTGTTGGGAGACTGC-CTAATACGCAGCTCCTCAAAACCAG-TGGCAGAGTTTTTACGTACTCTGAGCGCAGTAATTCTAT-TCTCGCTTTTG-AACACGTCTAGACGATAGCCAAAAACCGCTTGCTTC-------------GGCAGCAC--TTTTTTAATGGTTGACCTCGGATCAGGGGTCCGAATTGTAATTTGTAGAGGATGACTTTGGTTAGGTACCTTTCGAGTTCCTTGGAACAGGACGCCTTAGAGGGTGAGAGCCCCGTACGATTGGATGCCGAGCCTTTGTAAGTCTCCTTCGACGAGTCGAGTAGTTTGGGAATGCTGCTCTAAATGGGAGGTAAATTTCTTCTAAAGCTAAATACCGGCCAGAGACCGATAGCGCACAAGTAGAGTGATCGAAAGATGAAAAGCACTTTGAAAAGAGGGTTAAATAGTACGTGAAATTGTTGAAAGGGAAGGGTTTATGACCAGACCTTTGCGTTGGGAATCATCCGGTGTTCTCACCGGTGCACTTCCCTTCGTTGAGGCCAGCATCAGTTTTGGTTGGGGGATAAAGACTTTAGGAATGTGATTCCTCCGGGAATGTTATAGCCTTTTGTGTAATACCCTGACCGGGACTGAGGACCGCGCTTCGGCTAGGATGCTGGCATAATGGTCATCAGCCACCCGTCTTGAAACACGGACCAAGGAGTCGAACATTTATGCGAGTGTTTGGGTGTTAAACCCTCACGCGTAATTAAAGTGAACGGAGGTGAGAGCCCTT--ACGGGTGCATCATCGACCGATCCTGATGTCTTCGGATGGATTTGAGTAAGAGCATAACTGTTCGGACCCGAAAGATGGTGAACTATGCGTGGATAGGGTGAAGCCAGAGGAAACTCTGGTGGAGGCTCGCAGCGGTTCTGACGTGCAAATCGATCGTCAAATCTGCGCATTACTTCAACGAGGTAATTCACGACATGCACAC--CGCGAAGCTCGCACGAACAATGAGCAAATTCTGACCACATC--ATATCTCC--AGGCCTCCGGAAACAAGTACGTTCCCCGTGCCGTCCTCGTCGATCTCGAGCCCGGTACCATGGACGCCGTCCGCGCTGGCCCCTTCGGCCAGCTTTTCCGCCCCGACAACTTCGTCTTCGGTCAGTCCGGTGCCGGCAACAACTGGGCCAAGGGTCACTACACTGAGGGTGCCGAGCTTGTCGACCAGGTCCTCGAGGTCGTCCGTCGCGAGGCCGAGGGCTGCGACAGCCTCCAGGGTTTCCAGATCACCCACTCTCTCGGTGGTGGTACTGGTGCCGGTATGGGTACGCTCCTCATCTCCAAGATTCGCGAGGAGTTCCCCGACCGGATGATGGCCACCTTCTCGGTCGTCCCCTCCCCCAAGGTCTCCGACACCGTCGTTGAGCCCTACAACGCGACTCTGTCCATCCACCAGCTTGTTGAGAACTCGGACGAGACCTTCTGCATTGACAACGAGGCTCTCTACGACATCTGCATGCGTACCCTCAAGCTCTCCAACCCCTCGTACGGCGACCTGAACTACCTCGTCTCCGCCGTCATGTCCGGTGTCACCACCTGCTTGCGCTTCCCCGGCCAGCTCAACTCCGACTTGCGCAAGCTCGCCGTCAACATGGTTCCTTTCTCAACTCTGTCCCATTTGCGCAGAACAAACACTCCCGTCGGCAGAGATGGCAAGCTTGCCAAGCCTCGCCAGCTGCACAACACACATTGGGGTCTTGTGTGCCCCGCCGAGACGCCTGAAGGCCAGGCCTGCGGTCTCGTCAAGAACCTTTCCCTCATGTGCTCGATCAGTGTAGGCACCTCCACGGAGCCCATCATTGACTACATGATCACAAGAAACATGGAAGTCCTGGAGGAGTACGAGCCTTTGCGGTACCCCAACGCCACAAAGATCTTCTTGAACGGATCCTGGATTGGTGTTCACCAGGACCCCAAGACTCTTGTCAGAGATGTTCAGCAGCTTCGTCGCAACAATCAGATTCCTGCTGAGGTGTCTCTAATTCGCGACATCAGAGATCGTGAGTTCAAGATATTCTCTGATGCTGGACGTGTCATGCGACCTCTGCTCGTCGTGGAACAGGAAGACAACCCAGATACCGGTGCTGAAAGAGGCTCCTTGACCCTGAATAAGGAGCACATTCGCAAGCTCGAAAACGACCAGGCACTCCCTCCTGGCAGTGACGAGTACTTCGGCTGGCAAGGGCTGGTCAACGAGGGTGTCATCGAGTATCTTGACGCTGAGGAGGAGGAGACTTCCATGATCTGCATGACGGCAGAAGACCTGGAAACTTTCCGTCTTACCAAGCAAGGTCACGACATGACGACCGACAACAGCGAAGAGCCCAACAAGCGTGTCAAGACGAGGATGAACCCAACCACACACATGTACACTCATTGCGAAATCCACCCTAGTATGCTGTTGGGTATTTG
>CBS445_95Microdochium_neoqueenslandicum
TCGGTGG-TTAGTGCTCTCT-----CTC------GGGAGG-GTGCT-GCCACCGGTGGAC-TACTAAACTCTTGTTAA-TTTAAGTC-AT-TCTGAATCATAACTAAGAAATAAGTTAAAACTTTCAACAACGGATCTCTTGGTTCTGGCATCGATGAAGAACGCAGCGAAATGCGATAAGTAATGTGAATTGCAGAATTCAGTGAATCATCGAATCTTTGAACGCACATTGCGCCCATTAGTATTCTAGTGGGCATGCCTGTTCGAGCGTCATTTCAACCCTTAAGC----CTAGCTTAGTGTTGGGAGACTAC-CTAACTGGTAGCTCCTCAAAACCAG-TGGCGGAGTCTGTTCGTGCTCTGAGCGTAGTAATTTTTTATCTCGCTTCTGTAAGCCGATCAAACAACAGCCAAAAACCGCACCCTCA-------------CGGGGCAC---TTTTTAATGGTTGACCTCGGATCAGGGGTCCGAATTGTAATTTGTAGAGGATGCTTTTGGTTAGGTACCTTCCGAGTTCCTTGGAACAGGACGCCTTAGAGGGTGAGAGCCCCGTACGGTTGGATACCGAGCCTCTGTAAAGCTCCTTCGACGAGTCGAGTAGTTTGGGAATGCTGCTCTAAATGGGAGGTAAATTTCTTCTAAAGCTAAATATTGGCCAGAGACCGATAGCGCACAAGTAGAGTGATCGAAAGATGAAAAGCACTTTGAAAAGAGGGTTAAATAGTACGTGAAATTGTTGAAAGGGAAGGGCTTATGACCAGACCTTTGCCTTGCGAATCATCCGGTGTTCTCACCGGTGCACTTCGCTTGGTTGAGGCCAGCATCAGTTCTGGCAGTGGGATAAAGACTTTAGGAATGTGACTCCCCCGGGAGTGTTATAGCCTATTGTGTAATACCATTGCTGGGACTGAGGACCGCGCTTCGGCTAGGATGCTGGCATAATGGTCATCAGCCACCCGTCTTGAAACACGGACCAAGGAGTCGAACATTTATGCGAGTTTTTGGGTGTTAAACCCTCAAGCGTAATGAAAGTGAACGGAGGTGAGAGCCCTT--ACGGGTGCATCATCGACCGATCCTGATGTCTTCGGATGGATTTGAGTAAGAGCATAACTGTTCGGACCCGAAAGATGGTGAACTATGCGTGGATAGGGTGAAGCCAGAGGAAACTCTGGTGGAGGCTCGCAGCGGTTCTGACGTGCAAATCGATCGTCAAATCTGCGCATTACTTCAACGAGGTAAATTTTGGCCCT-------GTTTGAACGATCGATCACGTCAAGCAGCTCCTAATTACGTT-TCATCACGC--AGGCTTCCGGCAACAAGTACGTGCCCCGTGCCGTCCTCGTCGATCTCGAGCCCGGTACCATGGACGCTGTCCGTGCCGGTCCTTTCGGTCAGCTCTTCCGCCCCGACAACTTCGTCTTCGGTCAGTCCGGTGCTGGCAACAACTGGGCCAAGGGTCACTACACTGAGGGTGCCGAGCTTGTCGACCAGGTTCTCGAGGTCGTCCGTCGCGAGGCTGAGGGCTGTGACTGCCTTCAGGGTTTCCAGATCACCCACTCTCTCGGTGGTGGTACCGGTGCCGGTATGGGTACGCTCCTCATCTCCAAGATCCGTGAGGAGTTCCCCGACCGCATGATGGCCACTTTCTCGGTCGTCCCCTCTCCCAAGGTCTCCGACACCGTTGTCGAGCCTTACAACGCCACCCTCTCCGTCCACCAGCTGGTCGAGAACTCGGACGAGACCTTCTGCATTGACAACGAGGCTCTTTACGACATCTGCATGCGCACCCTGAAGCTCTCCAACCCCTCGTACGGTGACCTGAACTACCTCGTCTCCGCCGTCATGTCTGGTGTCACCACTTGCCTGCGTTTCCCCGGTCAGCTCAACTCTGACTTGCGCAAGCTCGCCGTCAACATGGTGCCTTTCTCCACGCTGTCGCATTTGCGGAGAACAAACACACCGGTCGGTAGAGATGGCAAGCTTGCCAAGCCTCGCCAGCTCCACAACACGCATTGGGGTCTTGTGTGTCCTGCAGAAACACCCGAAGGTCAAGCTTGTGGTCTGGTGAAGAATCTCTCCCTCATGTGTTCTATCAGTGTCGGAACCTCGACAGAACCCATCATTGATTACATGATCACAAGGAACATGGAGGTCCTCGAGGAGTATGAGCCATTGCGGTATCCAAATGCCACCAAGATTTTCTTGAACGGTTCATGGATCGGTGTTCATCAAGACCCCAAGACCTTGGTTAGGGATGTGCAGCAACTTCGCAGAAATAATCAAATCCCTGCCGAGGTGTCTCTGATTCGCGACATTCGAGACCGCGAGTTCAAGATCTTCTCCGATGCTGGCCGTGTCATGCGACCATTATTTGTGGTAGAGCAGGAAGACAACCCGGATACTGGGGTGGAGAAGGGTTCCTTGGTACTTAACAAAGAGCACATCAGGAAGCTCGAAAACGATCAGGCACTTCCACCCGGTAGCGATGAATACTTTGGCTGGCAGGGCCTGGTCAATGAAGGTGTCATTGAGTATCTTGATGCCGAGGAAGAGGAAACTTCCATGATCTGCATGACTCCAGAGGACCTGGAAACCTTCCGTCTCGCGAAGCAAGGTCATGACATGACTACGGACAACAGCGAAGAACCAAACAAACGAGTCAAGACACGAATGAATCCAACGACACACATGTATACGCATTGTGAGATTCATCCAAGCATGTTACTCGGAATCTG
>CBS540_92Microdochium_bolleyi
TCGGTGG-TCGGTGCTG-----------------GAAACA-GTGCT-GCCACCGGTGGAC-TACTAAACTCTTGTTAA-TTTTTGTCAAA-TCTGAATCAAAACTAAGAAATAAGTTAAAACTTTCAACAACGGATCTCTTGGTTCTGGCATCGATGAAGAACGCAGCGAAATGCGATAAGTAATGTGAATTGCAGAATTCAGTGAATCATCGAATCTTTGAACGCACATTGCGCCCATTAGTATTCTAGTGGGCATGCCTGTTCGAGCGTCATTTCAACCCTTAAGC----CTAGCTTAGTGTTGGGAGACTGC-CTAATACGCAGCTCCTCAAAACCAG-TGGCGGAGTCTGTTCGTGCTCTGAGCGTAGTAATTTTTTATCTCGCTTCTGCAAGCCGGCCAGACGACAGCCATAAACCGCACCCTCTC-----------GGGGGGCAC--TTTTTTAATGGTTGACCTCGGATCAGGGGTCCGAATTGTAATTTGTAGAGGATGCTTTTGGTTAGGTACCTTTCGAGTTCCTTGGAACAGGACGCCTTAGAGGGTGAGAGCCCCGTACGATTGGATACCGAGCCTCTGTAAAGCTCCTTCGACGAGTCGAGTAGTTTGGGAATGCTGCTCTAAATGGGAGGTAAATTTCTTCTAAAGCTAAATACCGGCCAGAGACCGATAGCGCACAAGTAGAGTGATCGAAAGATGAAAAGCACTTTGAAAAGAGGGTTAAATAGTACGTGAAATTGTTGAAAGGGAAGGGCTTATGACCAGACCTTTGCCTTGCGGATCATCCGGTGTTCTCACCGGTGCACTCCGCTTGGTTGAGGCCAGCATCAGTTTTGGCGGCCGGATAAAGACTTCAGGAATGTGACTCCCCCGGGAGTGTTATAGCCTGCTGTGTAATACGGCCGCTGGGACTGAGGACCGCGCTTCGGCTAGGATGCTGGCATAATGGTCATCAGCCACCCGTCTTGAAACACGGACCAAGGAGTCGAACATTTATGCGAGTTTTTGGGTGTTAAACCCTCAAGCGTAATGAAAGTGAACGGAGGTGAGAGCCCTT--ACGGGTGCATCATCGACCGATCCTGATGTCTTCGGATGGATTTGAGTAAGAGCATAACTGTTCGGACCCGAAAGATGGTGAACTATGCGTGGATAGGGTGAAGCCAGAGGAAACTCTGGTGGAGGCTCGCAGCGGTTCTGACGTGCAAATCGATCGTCAAATCTGCGCATTACTTCAACGAGGTATGTCACCGGTGCCAACT----CCGCCATGCACAAACGTACAGCAGGTCACTAACCATACGACATCTATCC--AGGCCTCCGGCAACAAGTACGTTCCTCGCGCCGTTCTCGTCGATCTTGAGCCCGGTACCATGGATGCCGTCCGTGCTGGTCCCTTCGGCCAGCTTTTCCGCCCCGACAACTTCGTCTTCGGTCAGTCCGGTGCCGGCAACAACTGGGCCAAGGGTCATTACACTGAGGGTGCCGAGCTTGTCGACCAGGTCCTCGAGGTCGTCCGTCGCGAGGCTGAGGGCTGCGACTGCCTCCAGGGTTTCCAGATCACCCACTCTCTCGGTGGTGGTACCGGTGCCGGTATGGGTACGCTCCTCATCTCCAAGATCCGCGAGGAGTTCCCCGATCGCATGATGGCCACTTTCTCGGTCGTCCCCTCGCCCAAGGTCTCCGACACCGTTGTCGAGCCTTACAACGCCACTCTGTCCATCCACCAGCTTGTCGAGAACTCCGACGAGACCTTCTGCATTGACAACGAGGCCCTGTACGACATCTGCATGCGCACCCTGAAGCTCTCCAACCCCTCGTACGGCGACTTGAACTACCTCGTCTCCGCCGTCATGTCCGGTGTCACCACATGCCTGCGTTTCCCTGGTCAGCTCAACTCTGATCTGCGCAAGCTCGCCGTCAACATGGTGCCATTCTCTACCTTGTCCCACTTGCGCAGAACAAACACTCCCGTTGGCCGAGATGGCAAGCTTGCCAAACCTCGCCAGCTGCACAACACGCACTGGGGTCTCGTCTGTCCGGCTGAGACGCCCGAGGGGCAGGCTTGTGGTCTGGTCAAGAACCTTTCTCTCATGTGCTCAATCAGCGTGGGAACTTCAACGGAACCCATTATCGACTACATGATCACGAGGAACATGGAGGTGCTTGAGGAGTACGAGCCACTACGATACCCAAACGCAACGAAGATCTTCCTGAACGGATCGTGGATTGGCGTGCACCAGGACCCCAAGACGTTGGTGCGCGATGTCCAGCAACTTCGTCGCAACAATCAGATTCCTGCAGAGGTTTCGCTCATTCGTGACATCAGAGACCGCGAGTTCAAGATATTTTCTGACGCCGGTCGTGTTATGCGCCCCCTGTTCGTGGTGGAGCAAGAGGACAACCCAGACACTGGGGTGGAGAAAGGTTCCTTGGTGCTCAACAAGGAGCATATCAGGAAGCTCGAGAACGACCAGGCTCACGGTGCTGGGAGCGAGGAGTACTTTGGCTGGCAAGGCCTGGTCAACGAAGGTGTGATTGAATACTTGGACGCCGAAGAAGAGGAGACTTCGATGATCTGCATGACCGCTGAGGATCTCGAGACCTTCCGGCTGGCGAAACAAGGCCACGACATGACAACGGACAACAGCGAGGAGCCGAACAAGCGAGTGAAGACTCGGATGAACCCGACAACGCACATGTACACTCACTGCGAAATCCACCCCAGTATGCTTCTGGGCATCTG
>CBS623_77TMicrodochium_trichocladiopsis
TCGGTGG-TTAGTGCTCTCC-----TTC------GGGGGG-GTGCT-GCCGCCGGTGGAC-TACTAAACTCTTGTTAA-TTTATGGC-AT-TCTGAATCATAACTAAGAAATAAGTTAAAACTTTCAACAACGGATCTCTTGGTTCTGGCATCGATGAAGAACGCAGCGAAATGCGATAAGTAATGTGAATTGCAGAATTCAGTGAATCATCGAATCTTTGAACGCACATTGCGCCCATTAGTATTCTAGTGGGCATGCCTGTTCGAGCGTCATTTCAACCCTTAAGC----CTAGCTTAGCGTTGGGAGACTGCGCTAAACCGCAGCTCCTCAAAACCAG-TGGCGGAGTCCTCTCGTACTCTGAGCGTAGTAATTCTTTATCTCGCTTCTGCAAGTACGGTTGACGACAGCCATAAACCGCACCCTCTC-----------GGGGGGCAC---TTTTTAATGGTTGACCTCGGATCAGGGGTCCGAATTGTAATTTGTAGAGGATGCTTTTGGTTAGGTACCTTCCGAGTTCCTTGGAACAGGACGCCTTAGAGGGTGAGAGCCCCGTACGGTTGGATGCCGAGCCTCTGTAAAGCTCCTTCGACGAGTCGAGTAGTTTGGGAATGCTGCTCTAAATGGGAGGTAAATTTCTTCTAAAGCTAAATACCGGCCAGAGACCGATAGCGCACAAGTAGAGTGATCGAAAGATGAAAAGCACTTTGAAAAGAGGGTTAAATAGTACGTGAAATTGTTGAAAGGGAAGGGCTTATGACCAGACCTTTGCCTTGCGGATCATCCGGTGTTCTCACCGGTGCACTCCGCTTGGTTGAGGCCAGCATCAGTTCTGGCAGCGGGATAAAGACAGCAGGAATGTGACTCCTCCGGGAGTGTTATAGCCTGCTGTGTAATACCGCTGCTGGGACTGAGGACCGCGCTTCGGCTAGGATGCTGGCATAATGGTCATCAGCCACCCGTCTTGAAACACGGACCAAGGAGTCGAACATTTATGCGAGTTTTTGGGTGTTAAACCCTCAAGCGTAATGAAAGTGAACGGAGGTGAGAGCCCTT--TCGGGTGCATCATCGACCGATCCTGATGTCTTCGGATGGATTTGAGTAAGAGCATAACTGTTCGGACCCGAAAGATGGTGAACTATGCGTGGATAGGGTGAAGCCAGAGGAAACTCTGGTGGAGGCTCGCAGCGGTTCTGACGTGCAAATCGATCGTCAAATCTGCGCATTACTTCAACGAGGTAATTCGCAACGCCC----------CAGTCCATCTGTACACCAAGCAGTCTCTAATCACAAA--GTACCTGC--AGGCCGCCGGCAACAAGTACGTCCCTCGTGCCGTGCTCGTCGATCTCGAGCCCGGTACCATGGATGCCGTCCGTGCTGGCCCCTTCGGCCAGCTCTTCCGCCCCGACAACTTCGTCTTCGGTCAGTCCGGTGCTGGCAACAACTGGGCCAAGGGTCACTACACTGAGGGTGCCGAGCTCGTCGACCAGGTTCTTGAGGTCGTCCGCCGCGAGGCCGAGGGCTGCGACTGCCTTCAGGGTTTCCAGATCACCCACTCCCTTGGTGGTGGTACTGGTGCCGGTATGGGTACGCTCCTGATCTCCAAGATCCGCGAGGAGTTCCCCGACCGCATGATGGCCACCTTCTCGGTCGTTCCCTCGCCCAAGGTCTCCGACACCGTTGTCGAGCCTTACAACGCGACTCTGTCCATCCACCAGCTTGTCGAGAACTCGGACGAGACCTTCTGCATTGACAACGAGGCTCTCTACGACATCTGCATGCGCACTCTCAAGCTCTCCAACCCCTCGTACGGCGACCTGAACTACCTTGTCTCCGCCGTCATGTCCGGTGTCACCACCTGCCTGCGTTTCCCCGGTCAGCTCAACTCTGACCTGCGCAAGCTCGCCGTCAACATGGTTCCTTTCTCGACATTGTCCCATCTGCGGAGAACGAATACCCCTGTTGGTAGAGACGGCAAACTTGCCAAACCGCGCCAGCTGCACAACACACACTGGGGACTTGTCTGTCCTGCTGAGACGCCCGAGGGCCAGGCTTGTGGTTTGGTCAAGAACCTGTCACTCATGTGTTCTATCAGCGTGGGAACATCTACGGAACCCATCATTGATTACATGATTACCAGGAATATGGAGGTTCTCGAAGAATATGAGCCCCTGCGGTATCCAAATGCCACGAAGATCTTCCTGAACGGGTCGTGGATTGGCGTGCACCAAGATCCCAAGACCTTGGTCAGAGACGTTCAGCAGCTTCGGCGGAACAATCAAATCCCAGCTGAGGTATCTCTGATTCGCGACATCAGAGACCGGGAATTCAAGATCTTCTCCGATGCTGGCCGTGTCATGCGGCCGCTGTTCGTGGTGGAACAAGAAGACAACCCGGAGACTGGGGTAGAAAAAGGGTCATTGACGCTCAACAAAGAACACATCAGGAAGCTCGAAAACGACCAGGCGCTTCCCCCGGGCAGCGATGAATATTTTGGCTGGCAAGGCTTGGTCAACGAGGGTGTCATCGAATATCTTGATGCGGAAGAAGAAGAGACATCCATGATCTGCATGACTCCAGAGGACCTCGAAACGTTCCGTCTCGCAAAGCAAGGTCACGATATGACTACAGACAACAGCGAAGAGCCCAACAAACGTGTCAAGACTCGCATGAACCCAACGACCCACATGTACACGCACTGCGAGATTCACCCCAGCATGCTTCTTGGCATTTG
>CBS624_94TMicrodochium_colombiense
TCGGTGG-TTTGGGTCCTC-----------------ACGG-GCCTG-ACCACCGGTGGAC-TACTAAACTCTTGTTAA-TTTTTGGC-AT-TCTGAATCATAACTAAGAAATAAGTTAAAACTTTCAACAACGGATCTCTTGGTTCTGGCATCGATGAAGAACGCAGCGAAATGCGATAAGTAATGTGAATTGCAGAATTCAGTGAATCATCGAATCTTTGAACGCACATTGCGCCCATTAGTATTCTAGTGGGCATGCCTGTTCGAGCGTCATTTCAACCCTTAAGC----CTAGCTTAGTGTTGGGAGACTGC-CTAATACGCAGCTCCTCAAAACCAG-TGGCGGAGTCTGTTCGTGCTCTGAGCGTAGTAATTCTTTATCTCGCTTCTGTAAGCCGGTCAGACAACAGCCATAAACCGCACCCTTC-------------GGGGGCAC---TTTTTAATGGTTGACCTCGGATCAGGGGTCCGAATTGTAATTTGTAGAGGATGCTTTTGGTTAGGTACCTTCCGAGTTCCTTGGAACAGGACGCCTTAGAGGGTGAGAGCCCCGTACGGTTGGATGCCGAGCCTCTGTAAAGCTCCTTCGACGAGTCGAGTAGTTTGGGAATGCTGCTCTAAATGGGAGGTAAATTTCTTCTAAAGCTAAATACCGGCCAGAGACCGATAGCGCACAAGTAGAGTGATCGAAAGATGAAAAGCACTTTGAAAAGAGGGTTAAATAGTACGTGAAATTGTTGAAAGGGAAGGGCTTATGACCAGACCTTTGCCTTGGGGATCATCCGGTGTTCTCACCGGTGCACTCCCCTTGGTTGAGGCCAGCATCAGTTTCGGCGGCGGGATAAAGACTTTAGGAATGTGACTCCTCCGGGAGTGTTATAGCCTACTGTGTAATACCGCCACTGGGACTGAGGACCGCGCTTCGGCTAGGATGCTGGCATAATGGTCATCAGCCACCCGTCTTGAAACACGGACCAAGGAGTCGAACATTTATGCGAGTTTTTGGGTGTTAAACCCTCAAGCGTAATGAAAGTGAACGGAGGTGAGAGCCCGT--ACGGGTGCATCATCGACCGATCCTGATGTCTTCGGATGGATTTGAGTAAGAGCATAACTGTTCGGACCCGAAAGATGGTGAACTATGCGTGGATAGGGTGAAGCCAGAGGAAACTCTGGTGGAGGCTCGCAGCGGTTCTGACGTGCAAATCGATCGTCAAATCTGCGCATTACTTCAACGAGGTAAATATGATTGGTGACTCCGCTCTGACCTGG---GTCAAGCAGATGACTGATCACTTCAAA--ATAACCAC--AGGCTTCCGGCAACAAGTACGTCCCTCGCGCTGTCCTCGTCGATCTCGAGCCCGGTACCATGGATGCCGTCCGTGCCGGTCCCTTCGGCCAGCTCTTCCGCCCCGACAACTTCGTCTTTGGTCAGTCCGGTGCCGGCAACAACTGGGCCAAGGGTCACTACACTGAGGGTGCCGAGCTCGTCGACCAGGTCCTCGAGGTTGTCCGCCGCGAGGCTGAGGGCTGTGACTGCCTCCAGGGTTTCCAGATCACCCACTCTCTTGGTGGTGGTACCGGTGCCGGTATGGGTACGCTCCTCATCTCCAAGATCCGCGAGGAGTTCCCCGACCGCATGATGGCCACTTTCTCGGTCGTCCCTTCGCCCAAGGTCTCCGACACCGTCGTCGAGCCTTACAACGCCACACTGTCCGTCCACCAGCTCGTTGAGAACTCGGACCAGACCTTCTGCATTGACAACGAGGCTCTGTACGACATTTGCATGCGCACCCTGAAGCTCTCCAACCCCTCGTATGGCGACCTGAACTACCTCGTCTCCGCCGTCATGTCCGGTGTTACCACCTGCTTGCGTTTCCCCGGTCAGCTCAACTCTGACCTGCGCAAGCTCGCCGTCAACATGGTGCCCTTCTCTACCTTATCCCATTTGCGCAGAACCAATACTCCAGTTGGCAGAGATGGCAAGCTTGCCAAACCTCGCCAACTACACAACACACACTGGGGTCTTGTCTGTCCTGCTGAAACGCCTGAGGGTCAGGCTTGCGGTCTGGTCAAGAACCTTTCTCTGATGTGCTCGATCAGTGTGGGAACGTCAACAGAACCCATCATTGACTACATGATCACCAGGAACATGGAGGTGTTGGAGGAGTACGAACCATTGCGTTATCCCAATGCCACAAAGATCTTCCTGAATGGGTCTTGGATTGGCGTGCACCAGGACCCCAAGACATTGGTGCGCGATGTCCAGCAGCTTCGCCGCAACAATCAAATCCCTGCAGAGGTCTCTCTGATCCGCGATATCAGAGATCGTGAGTTCAAAATCTTTTCTGACGCTGGCCGTGTCATGCGCCCTCTATTTGTTGTCGAGCATGAGGACAACCCGGACACGGGAGTCGAGAAGGGCGCGCTGGTGCTCAACAAGGAACACATCAGGAAGCTCGAGAACGACCAGGCCTTACCTCCTGGCAGTGACGAGTACTTCGGTTGGCAAGGCCTTGTCAACGAAGGTGTCATCGAGTATCTCGACGCCGAGGAAGAGGAAACCTCGATGATCTGCATGACCGCTGAGGATCTTGAGACCTTCCGCCTGGCGAAACAAGGTCACGACATGACGACGGACAACAGCGAGGAGCCGAACAAGCGTGTGAAGACCCGCATGAACCCGACAACACACATGTACACTCACTGCGAAATCCATCCTAGCATGCTTCTAGGCATCTG
>CBS683_96Selenodriella_cubensis
TCGGCGG-CAGGTCATCTC---------------TCGGGG-TGGCA-GCCGCCGGTGGAC-TACTAAACTCTTGTTAA-TATTTGTC-AT-TCTGAATACAAA--ACTTAATAAGTTAAAACTTTCAACAACGGATCTCTTGGTTCTGGCATCGATGAAGAACGCAGCGAAATGCGATAAGTAATGTGAATTGCAGAATTCAGTGAATCATCGAATCTTTGAACGCACATTGCGCCCATTAGTATTCTAGTGGGCATGCCTGTTCGAGCGTCATTTCAACCCTTAAGC----CTTGCTTAGTATTGGGAGACTGC-CTAAACCGCAGCTCCTTAAAGTCAG-TGGCAGAGTCTAGGTGT-CTCTGAGCGTAGTAATTTTTT-TCTCGCTTTTGCAGTACCCTAAAACCCTCGCCATAAACATACTTTAT-------------------------TACCGAAATGTTGACCTCGGATCAGGGGTCCGAATTGTAATTTGTAGAGGAAGCTTTTGGTGAGGTACCTTCCGAGTTCCTTGGAACAGGACGCCTTAGAGGGTGAGAGCCCCGTACGGTTGGATGCCAATCCTTTGTATAGCTCCTTCGACGAGTCGAGTAGTTTGGGAATGCTGCTCTAAATGGGAGGTAAATTTCTTCTAAAGCTAAATACCGGCCAGAGACCGATAGCGCACAAGTAGAGTGATCGAAAGATGAAAAGCACTTTGAAAAGAGGGTTAAATAGTACGTGAAATTGTTGAAAGGGAAGGGTTTATGACCAGACCTTTGCCTTGCGAATCATCCGGTGTTCTCACCGGTGCACTTCGCTTGGTTTAGGCCAGCATCGATTTTGGAAGAGGGATAAAGGCTTTGGGAATGTGACTCTTC--GGAGTGTTATAGCCCATTGCGTAATACCTTTACTGGGATCGAGGACCGCGCTTT-GCAAGGATGCTGGCATAATGGTCATCAACCACCCGTCTTGAAACACGGACCAAGGAGTCGAACATTTATGCGAGTGTTTGGGTGTTAAACCCTCACGCGTAATGAAAGTGAACGGAGGTGAGAGCCTT----AGGGTGCATCATCGACCGATCCTGATGTCTTCGGATGGATTTGAGTAAGAGCATAACTGTTCGGACCCGAAAGATGGTGAACTATGCGTGGATAGGGTGAAGCCAGAGGAAACTCTGGTGGAGGCTCGCAGCGGTTCTGACGTGCAAATCGATCGTCAAATCTGCGCAT???????????????????????????????????????????????????????????????????????????????????????????????????????????????????????????????????????????????????????????????????????????????????????????????????????????????????????????????????????????????????????????????????????????????????????????????????????????????????????????????????????????????????????????????????????????????????????????????????????????????????????????????????????????????????????????????????????????????????????????????????????????????????????????????????????????????????????????????????????????????????????????????????????????????????????????????????????????????????????????????????????????????????????????????????????????????????????????????????????????????????????????????????????????????????????????????????????????????????????????????????????????????????????????????????????????????????????????????????????????????????????????????????????????????????????????????????????????????????????????????????????????????????????????????????????????????????????????????????????????????????????????????????????????????????????????????????????????????????????????????????????????????????????????????????????????????????????????????????????????????????????????????????????????????????????????????????????????????????????????????????????????????????????????????????????????????????????????????????????????????????????????????????????????????????????????????????????????????????????????????????????????????????????????????????????????????????????????????????????????????
>CBS691_96Microdochium_sorghi
TCGGTGGACTGGTGCCTTCT-----CTC------GGGAAG-GTGCT-GCCGCCGGTGGAC-TACTAAACTCTTGTTAA-TTTTTGGC-AT-TCTGAATCATAACTAAGAAATAAGTTAAAACTTTCAACAACGGATCTCTTGGTTCTGGCATCGATGAAGAACGCAGCGAAATGCGATAAGTAATGTGAATTGCAGAATTCAGTGAATCATCGAATCTTTGAACGCACATTGCGCCCATTAGTATTCTAGTGGGCATGCCTGTTCGAGCGTCATTACAACCCTAAAGC----CTAGCTTTGTGTTGGGAGACTGCGCTAAACCGCAGCTCCTCAAAACCAG-TGGCGGAGTCCTCTCGTGCTCTGAGCGTAGTAATTACTTATCTCGCTTCTTGTAACACGGTGGTCGACGGCCATAAACCGCACTCCTTC-----------GGGGGGCAC---TTTTTAATGGTTGACCTCGGATCAGGGGTCCGAGTTGTAATTTGTAGAGGATGCTTTTGGTTAGGTACCTTCCGAGTTCCTTGGAACAGGACGCCTTAGAGGGTGAGAGCCCCGTACGGTTGGATGCCGAGCCTCTGTAAAGCTCCTTCGACGAGTCGAGTAGTTTGGGAATGCTGCTCTAAATGGGAGGTAAATTTCTTCTAAAGCTAAATACCGGCCAGAGACCGATAGCGCACAAGTAGAGTGATCGAAAGATGAAAAGCACTTTGAAAAGAGGGTTAAATAGTACGTGAAATTGTTGAAAGGGAAGGGCTTGTGACCAGACCTTTGCCTTGCGGATCATCCGGTGTTCTCACCGGTGCACTCCGCTTGGTTGAGGCCAGCATCAGTTCTGGCGGCGGGATAAAGACTTCAGGAATGTGACTCCCCCGGGAGTGTTATAGCCTGTTGTGTAATACCGCCACTGGGACTGAGGACCGCGCTTCGGCTAGGATGCTGGCATAATGGTCATCAGCCACCCGTCTTGAAACACGGACCAAGGAGTCGAACATTTATGCGAGTTTTTGGGTGTTAAACCCTCAAGCGTAATGAAAGTGAACGGAGGTGAGAGCCCTT--ACGGGTGCATCATCGACCGATCCTGATGTCTTCGGATGGATTTGAGTAAGAGCATAACTGTTCGGACCCGAAAGATGGTGAACTATGCGTGGATAGGGTGAAGCCAGAGGAAACTCTGGTGGAGGCTCGCAGCGGTTCTGACGTGCAAATCGATCGTCAAATCTGCGCATTACTTCAACGAGGTAATTCACGAACACTCACACGATGCGAGGTCGCAAGAGCAACGAACAGGATCTAACCACAAC--ATGACTCCAGAGGCCTCCGGCAACAAGTACGTTCCCCGTGCCGTCCTCGTCGATCTCGAGCCCGGCACCATGGACGCCGTCCGCGCTGGCCCCTTCGGCCAGCTTTTCCGCCCCGACAACTTCGTCTTCGGTCAGTCCGGTGCTGGCAACAACTGGGCAAAGGGTCACTACACTGAGGGTGCCGAGCTTGTCGACCAGGTCCTCGAGGTCGTCCGCCGCGAGGCTGAGGGCTGCGACTGCCTTCAGGGTTTCCAGATCACCCACTCCCTCGGTGGTGGTACTGGTGCCGGTATGGGTACGCTCCTCATCTCCAAGATCCGTGAGGAGTTCCCCGACCGCATGATGGCCACCTTCTCGGTCGTCCCCTCCCCCAAGGTCTCCGACACCGTCGTCGAGCCCTACAACGCGACTCTGTCCGTTCACCAGCTTGTTGAGAACTCCGACGAGACCTTCTGCATTGACAACGAGGCTCTCTACGACATCTGCATGCGCACCCTCAAGCTCTCCAACCCCTCGTACGGTGACTTGAACTACCTCGTCTCCGCCGTCATGTCCGGTGTCACCACCTGCCTGCGCTTCCCCGGTCAGCTCAACTCCGATCTGCGCAAGCTCGCCGTCAACATGGTGCCTTTCTCCACCTTATCCCACTTGCGGAGAACCAACACGCCCGTTGGCAGAGACGGCAAGCTCGCCAAGCCACGGCAGTTGCACAACACGCATTGGGGACTTGTCTGTCCCGCCGAGACGCCCGAAGGCCAGGCTTGTGGCCTGGTCAAGAACCTTTCGCTCATGTGCTCGATCAGCGTGGGGACTTCCACTGAGCCTATCATCGACTACATGATTACAAGGAACATGGAAGTGCTTGAAGAGTACGAGCCTTTGCGGTACCCAAACGCCACGAAAATTTTCTTGAATGGTTCATGGATCGGCGTGCATCAAGATCCGAAGACACTTGTCAGGGACGTCCAGCAACTTCGACGTAACAACCAGATCCCCGCCGAGGTGTCATTGATTCGCGATATCAGAGACCGAGAATTCAAGATTTTCTCCGATGCCGGCCGAGTTATGCGCCCGCTCTTTGTTGTGGAGCAAGAAGACAACCCAGACACTGGCGCAGAGAAGGGCACCTTGACACTTAACAAGGAGCACATCCGGAAGCTCGAAAACGACCAAGCTCTCCCTCCGGGCAGCGATGAGTACTTTGGCTGGCAGGGCCTTGTTAATGAAGGTGTCATCGAGTACCTTGATGCCGAGGAAGAAGAGACGTCAATGATCTGTATGACAGCAGAGGATCTCGAGACTTTCCGTCTCGCCAAACAAGGTCACGACATGACGACAGACAATAGCGAGGAACCCAACAAGCGCATCAAGACACGCATGAACCCGACCACGCATATGTACACGCATTGCGAGATTCACCCCAGTATGCTTCTTGGCATCTG
>CBS741_79Microdochium_majus
TCGGTGG-ATGGTGCTGTCT-----CTC------GGGACG-GTACC-ACCGCCGGTGGAC-TACCTAAACTCTGTTAA-TTTTTGTC-AA-TCTGAATCA-AACTAAGAAATAAGTTAAAACTTTCAACAACGGATCTCTTGGTTCTGGCATCGATGAAGAACGCAGCGAAATGCGATAAGTAATGTGAATTGCAGAATTCAGTGAATCATCGAATCTTTGAACGCACATTGCGCCCATTAGTATTCTAGTGGGCATGCCTGTTCGAGCGTCATTTCAACCCTTAAGC----CTAGCTTAGTGTTGGGAGACTGC-CTAATACGCAGCTCCTCAAAACCAG-TGGCGGAGTCGGTTCGTGCTCTGAGCGTAGTAATTTTTTATCTCGCTTCTGCAAGCCGGACTGGCAACAGCCATAAACCGCACCCTTC-------------GGGGGCAC---TTTTTAATGGTTGACCTCGGATCAGGGGTCCGAGTTGTAATTTGTAGAGGATGATTTTGGTTAGGTACCTTCCGAGTTCCTTGGAACAGGACGCCTTAGAGGGTGAGAGCCCCGTACGGTTGGATGCCGAGCCTCTGTAAATCTCCTTCGACGAGTCGAGTAGTTTGGGAATGCTGCTCTAAATGGGAGGTAAATTTCTTCTAAAGCTAAATACCGGCCAGAGACCGATAGCGCACAAGTAGAGTGATCGAAAGATGAAAAGCACTTTGAAAAGAGGGTTAAATAGTACGTGAAATTGTTGAAAGGGAAGGATTTATGACCAGACCTTTGCCTTGCGGATCATCCGGTGTTCTCACCGGTGCACTTCGCTTGGTTGAGGCCAGCATCAGTTTTGGCGGCGGGATAAAGACTTCAGGAACGTGACTCCCCCGGGAGTGTTATAGCCTGCTGTGTAATACCGCCGCTGGGACTGAGGACCGCGCTTCGGCTAGGATGCTGGCATAATGGTCATCAATCACCCGTCTTGAAACACGGACCAAGGAGTCGAACATTTATGCGAGTTTTTGGGTGTTAAACCCTCAAGCGTAATGAAAGTGAACGGAGGTGAGAGCCCTT--ACGGGTGCATCATCGACCGATCCTGATGTCTTCGGATGGATTTGAGTAAGAGCATAACTGTTCGGACCCGAAAGATGGTGAACTATGCGTGGATAGGGTGAAGCCAGAGGAAACTCTGGTGGAGGCTCGCAGCGGTTCTGACGTGCAAATCGATCGTCAAATCTGCGCATTACTTCAATG-----------------------------------------------------------------------------AGGCTTCCGGCAACAAGTACGTTCCTCGTGCCGTCCTTGTCGATCTCGAGCCCGGTACCATGGATGCCGTCCGTGCTGGTCCCTTCGGCCAGCTGTTCCGCCCCGACAACTTCGTCTTCGGTCAGTCCGGTGCTGGCAACAACTGGGCGAAGGGTCACTACACTGAGGGTGCCGAGCTTGTCGACCAGGTCCTCGAGGTCGTCCGTCGCGAGGCTGAGGGCTGCGACTGCCTTCAGGGTTTCCAGATCACCCACTCTCTCGGTGGTGGTACCGGTGCCGGTATGGGTACGCTCCTCATCTCCAAGATCCGCGAGGAGTTCCCTGACCGTATGATGGCCACCTTCTCGGTTGTCCCCTCGCCCAAGGTCTCCGACACCGTCGTCGAGCCTTACAACGCCACCCTGTCCATCCACCAGCTTGTCGAGAACTCGGACGAGACTTTCTGCATTGACAACGAGGCTCTGTACGACATCTGCATGCGTACCCTGAAGCTCTCCAACCCCTCATACGGCGACCTGAACTACCTCGTCTCTGCCGTCATGTCCGGTGTCACCACCTGCCTGCGTTTCCCCGGTCAGCTCAACTCTGACCTGCGCAAGCTCGCCGTCAACATGGTGCCCTTCTCTACACTGTCCCATTTGCGCAGAACAAACACTCCCGTCGGCAGAGATGGTAAACTTGCCAAACCTCGCCAATTGCACAACACACATTGGGGTCTAGTCTGTCCTGCAGAGACTCCCGAGGGTCAGGCCTGCGGTCTCGTCAAGAACCTTTCTCTCATGTGCTCGATAAGCGTGGGAACATCGACCGAGCCCATCATCGATTACATGATCACCAGGAACATGGAGGTGTTGGAGGAGTATGAGCCACTGCGATATCCCAATGCCACCAAGATTTTCCTTAACGGATCTTGGATTGGTGTGCACCAGGACCCCAAGACGTTGGTGCGGGACGTCCAGCAGCTTCGTCGCAACAACCAAATCCCTGCAGAGGTCTCTCTGATTCGTGATATCAGAGACCGTGAATTCAAGATCTTTTCCGACGCTGGCCGTGTCATGCGCCCACTACTCGTAGTGGAGCAGGAAGCCAATCCGGAAACGGGTATAGAAATGGGCTCGTTGACACTCAACAAGGAGCACATCAGGAAGCTTGAGAACGATCAAGGCTTGCCCTCTGGCAGTGACGAGTACTTCGGCTGGCAAGGTTTGGTCAACGAGGGTGTCATCGAGTATCTTGATGCTGAGGAAGAGGAAACCTCAATGATTTGCATGACCGCTGAGGATCTTGAGACCTTTCGTTTGGCGAAACAAGGCCACGACATGACAACGGACAACAGCGAAGAGCCGAACAAGCGTGTGAAGACACGGATGAACCCAACAACGCACATGTACACGCACTGCGAAATCCATCCCAGTATGCTTCTCGGCATCTG
>CBS772_83Selenodriella_fertilis
TCGGCGG-CAGGTCATCTC---------------TCGGGG-TGGCA-GCCGCCGGTGGAC-TACTAAACTCTTGTTAA-TATTTGTC-AT-TCTGAATACAAA--ACTTAATAAGTTAAAACTTTCAACAACGGATCTCTTGGTTCTGGCATCGATGAAGAACGCAGCGAAATGCGATAAGTAATGTGAATTGCAGAATTCAGTGAATCATCGAATCTTTGAACGCACATTGCGCCCATTAGTATTCTAGTGGGCATGCCTGTTCGAGCGTCATTTCAACCCTTAAGC----TTTGCTTAGTATTGGGAGACTGC-CTAAACCGCAGCTCCTCAAAGTCAG-TGGCAGAGTCTAGGTGT-CTCTGAGCGTAGTAATTTTTT-TCTCGCTTCTGTAGTACCCTAGAACCCTCGCCATAAACATATTTTA--------------------------TACCGAAATGTTGACCTCGGATCAGGGGTCCGAATTGTAATTTGTAGAGGAAGCTTTTGGTGAGGTACCTTCCGAGTTCCTTGGAACAGGACGCCTTAGAGGGTGAGAGCCCCGTACGGTTGGATGCCAATCCTTTGTATAGCTCCTTCGACGAGTCGAGTAGTTTGGGAATGCTGCTCTAAATGGGAGGTAAATTTCTTCTAAAGCTAAATACCGGCCAGAGACCGATAGCGCACAAGTAGAGTGATCGAAAGATGAAAAGCACTTTGAAAAGAGGGTTAAATAGTACGTGAAATTGTTGAAAGGGAAGGGTTTATGACCAGACCTTTGCCTTGCGAATCATCCGGTGTTCTCACCGGTGCACTTCGCTTGGTTTAGGCCAGCATCGATTCTGGCAGGGGGATAAAGACTTTGGGAATGTGACTCCTC--GGAGTGTTATAGCCCATTGTGTAATACCCTTACTGGGATCGAGGACCGCGCTTTTGCAAGGATGCTGGCATAATGGTCATCAACCACCCGTCTTGAAACACGGACCAAGGAGTCGAACATTTATGCGAGTGTTTGGGTGTTAAACCCTCACGCGTAATGAAAGTGAACGGAGGTGAGAGCCTT----AGGGTGCATCATCGACCGATCCTGATGTCTTCGGATGGATTTGAGTAAGAGCATAACTGTTCGGACCCGAAAGATGGTGAACTATGCGTGGATAGGGTGAAGCCAGAGGAAACTCTGGTGGAGGCTCGCAGCGGTTCTGACGTGCAAATCGATCGTCAAATCTGCGCAT???????????????????????????????????????????????????????????????????????????????????????????????????????????????????????????????????????????????????????????????????????????????????????????????????????????????????????????????????????????????????????????????????????????????????????????????????????????????????????????????????????????????????????????????????????????????????????????????????????????????????????????????????????????????????????????????????????????????????????????????????????????????????????????????????????????????????????????????????????????????????????????????????????????????????????????????????????????????????????????????????????????????????????????????????????????????????????????????????????????????????????????????????????????????????????????????????????????????????????????????????????????????????????????????????????????????????????????????????????????????????????????????????????????????????????????????????????????????????????????????????????????????????????????????????????????????????????????????????????????????????????????????????????????????????????????????????????????????????????????????????????????????????????????????????????????????????????????????????????????????????????????????????????????????????????????????????????????????????????????????????????????????????????????????????????????????????????????????????????????????????????????????????????????????????????????????????????????????????????????????????????????????????????????????????????????????????????????????????????????????
>CPC25994Microdochium_bolleyi
TCGGTGG-TCGGTGCTG-----------------GAAACA-GTGCT-GCCACCGGTGGAC-TACTAAACTCTTGTTAA-TTTTTGTCAAA-TCTGAATCA-AACTAAGAAATAAGTTAAAACTTTCAACAACGGATCTCTTGGTTCTGGCATCGATGAAGAACGCAGCGAAATGCGATAAGTAATGTGAATTGCAGAATTCAGTGAATCATCGAATCTTTGAACGCACATTGCGCCCATTAGTATTCTAGTGGGCATGCCTGTTCGAGCGTCATTTCAACCCTTAAGC----CTAGCTTAGTGTTGGGAGACTGC-CTAATACGCAGCTCCTCAAAACCAG-TGGCGGAGTCTGTTCGTGCTCTGAGCGTAGTAATTTTTTATCTCGCTTCTGCAAGCCGGCCAGACGACAGCCATAAACCGCACCCTCTC-----------GGGGGGCAC--TTTTTTAATGGTTGACCTCGGATCAGGGGTCCGAATTGTAATTTGTAGAGGATGCTTTTGGTTAGGTACCTTTCGAGTTCCTTGGAACAGGACGCCTTAGAGGGTGAGAGCCCCGTACGATTGGATACCGAGCCTCTGTAAAGCTCCTTCGACGAGTCGAGTAGTTTGGGAATGCTGCTCTAAATGGGAGGTAAATTTCTTCTAAAGCTAAATACCGGCCAGAGACCGATAGCGCACAAGTAGAGTGATCGAAAGATGAAAAGCACTTTGAAAAGAGGGTTAAATAGTACGTGAAATTGTTGAAAGGGAAGGGCTTATGACCAGACCTTTGCCTTGCGGATCATCCGGTGTTCTCACCGGTGCACTCCGCTTGGTTGAGGCCAGCATCAGTTTTGGCGGCCGGATAAAGACTTCAGGAATGTGACTCCTCCGGGAGTGTTATAGCCTGCTGTGTAATACGGCCGCTGGGACTGAGGACCGCGCTTCGGCTAGGATGCTGGCATAATGGTCATCAGCCACCCGTCTTGAAACACGGACCAAGGAGTCGAACATTTATGCGAGTTTTTGGGTGTTAAACCCTCAAGCGTAATGAAAGTGAACGGAGGTGAGAGCCCTT--ACGGGTGCATCATCGACCGATCCTGATGTCTTCGGATGGATTTGAGTAAGAGCATAACTGTTCGGACCCGAAAGATGGTGAACTATGCGTGGATAGGGTGAAGCCAGAGGAAACTCTGGTGGAGGCTCGCAGCGGTTCTGACGTGCAAATCGATCGTCAAATCTGCGCATTACTTCAACGAGGTAATTCACGACATGCACAC--CGCGAAGCTCGCACGGACAATGAGCAAATTCTGACCACATC--ATATCTCC--AGGCCTCCGGAAACAAGTACGTTCCCCGTGCCGTCCTCGTCGATCTCGAGCCCGGTACCATGGACGCCGTCCGCGCTGGCCCCTTCGGCCAGCTTTTCCGCCCCGACAACTTCGTCTTCGGTCAGTCCGGTGCCGGCAACAACTGGGCCAAGGGTCACTACACTGAGGGTGCCGAGCTTGTCGACCAGGTCCTCGAGGTCGTCCGTCGCGAGGCCGAGGGCTGCGACAGCCTCCAGGGTTTCCAGATCACCCACTCTCTCGGTGGTGGTACTGGTGCCGGTATGGGTACGCTCCTCATCTCCAAGATTCGCGAGGAGTTCCCCGACCGGATGATGGCCACCTTCTCGGTCGTCCCCTCCCCCAAGGTCTCCGACACCGTCGTTGAGCCCTACAACGCGACTCTGTCCATCCACCAGCTTGTTGAGAACTCGGACGAGACCTTCTGCATTGACAACGAGGCTCTCTACGACATCTGCATGCGTACCCTCAAGCTCTCCAACCCCTCGTACGGCGACCTGAACTACCTCGTCTCCGCCGTCATGTCCGGTGTCACCACCTGCTTGCGCTTCCCCGGCCAGCTCAACTCCGACTTGCGCAAGCTCGCCGTCAACATGGTTCCTTTCTCTACCTTGTCCCACTTGCGCAGAACAAACACTCCCGTCGGCCGAGATGGCAAGCTTGCCAAACCTCGCCAGCTGCACAACACGCACTGGGGTCTTGTCTGTCCGGCCGAGACGCCCGAAGGGCAGGCTTGTGGTCTGGTCAAGAACCTTTCTCTCATGTGCTCAATCAGCGTGGGAACCTCAACGGAACCCATTATCGACTACATGATCACGAGGAACATGGAGGTGCTTGAGGAGTACGAGCCACTACGATACCCGAACGCAACAAAGATCTTCCTGAACGGATCGTGGATTGGCGTGCACCAGGATCCCAAGACGTTGGTGCGCGACGTCCAGCAACTTCGTCGCAACAATCAGATTCCTGCAGAGGTTTCGCTCATTCGTGACATCAGAGACCGTGAGTTCAAGATATTTTCTGACGCCGGTCGTGTCATGCGCCCCCTGTTTGTGGTGGAGCAAGAGGACAACCCAGACACTGGGGTGGAGAAAGGTTCCTTGGTGCTCAATAAGGAGCATATCAGGAAGCTCGAGAACGACCAGGCTCACGGTGCTGGGAGCGAGGAGTACTTTGGCTGGCAAGGCCTGGTCAACGAAGGTGTGATTGAATACTTGGACGCCGAAGAAGAGGAGACCTCGATGATCTGCATGACCGCTGAGGATCTCGAGACCTTCCGGCTGGCGAAACAAGGCCACGACATGACAACGGATAACAGCGAGGAGCCGAACAAGCGAGTGAAGACTCGGATGAACCCGACAACGCACATGTACACTCACTGCGAAATCCACCCCAGTATGCTTCTGGGCATCTG
>CGMCC3.20778TIdriella_chlamydospora
TCGGCGG-CAGGCTTCTTCT-------------CACGAGG-AAGCA-GCTGCCGGTGGAC-TACTAAACTCTTGTTAA-TTTTTGTC-AATTCTGAATTAAAA--ACTTAATAAGTTAAAACTTTCAACAACGGATCTCTTGGTTCTGGCATCGATGAAGAACGCAGCGAAATGCGATAAGTAATGTGAATTGCAGAATTCAGTGAATCATCGAATCTTTGAACGCACATTGCGCCCATTAGTATTCTAGTGGGCATGCCTGTTCGAGCGTCATTTCAACCCTTAAGC----TTAGCTTAGTATTGGGAATCTGC-TTAAA-CGCAGCTCCTTAAATCTAGTTGGCAGAGCACAGCTGTACTCTGAGCGTAGTAATTCATTATCTCGCTTTCTGAAGACAGTTGTACGATCGCCATAAACCT-----------------------ATTTAT---TTTTTAATGGTTGACCTCGGATCAGGGGTCCGAATTGTAATTTGTAGAGGATGCTTTTGGTTAGGTACCTTCCGAGTTCCTTGGAACAGGACGCCTTAGAGGGTGAGAGCCCCGTACGGTTGGATACCGAGCCTCTGTAAAGCTCCTTCGACGAGTCGAGTAGTTTGGGAATGCTGCTCTAAATGGGAGGTAAATTTCTTCTAAAGCTAAATACCGGCCAGAGACCGATAGCGCACAAGTAGAGTGATCGAAAGATGAAAAGCACTTTGAAAAGAGGGTTAAATAGTACGTGAAATTGTTGAAAGGGAAGGGCTTATGACCAGACCTTTGCCTTGCGGATCATCCGGTGTTCTCACCGGTGCACTTCGCTTGGTTTAGGCCAGCATCGATTTCGGTAGGGGGATAAAGACCTTGGTAATGTGGCTCCTCCGGGAGTGTTATAGACCATTGTGTAATACCTTTACTGGGATCGAGGACCGCGCTTCGGCTAGGATGCTGGCATAATGGTCATCAGCCACCCGTCTTGAAACACGGACCAAGGAGTCGAACATTTATGCGAGTGTTTGGGTGTTAAACCCTCACGCGTAATGAAAGTGAACGGAGGTGAGAGCCCTT--ACGGGTGCATCATCGACCGATCCTGATGTCTTCGGATGGATTTGAGTAAGAGCATAACTGTTCGGACCCGAAAGATGGTGAACTATGCGTGGATAGGGTGAAGCCAGAGGAAACTCTGGTGGAGGCTCGCAGCGGTTCTGACGTGCAAATCGATCGTCAAATCTGCGCATTACTTCAACGAGGTAAATCCGTATTCAGAGCT--------CTCATCTTTTGGAGTCGCGCAACCCTAACCAAACC--ATGCGTGC--AGGCTTCCGGCAACAAGTATGTTCCTCGCGCTGTCCTCGTCGATCTCGAGCCCGGTACCATGGACGCTGTCCGTGCCGGTCCCTTCGGCCAGCTTTTCCGCCCCGACAACTTCGTCTTCGGTCAGTCCGGTGCTGGCAACAACTGGGCCAAGGGTCATTACACTGAGGGTGCCGAACTTGTCGACCAGGTGCTCGATGTCGTCCGTCGCGAGGCTGAGGGCTGCGACTGCCTCCAGGGCTTCCAGATCACCCACTCTCTCGGTGGTGGTACCGGTGCCGGTATGGGTACCTTGCTCATCTCCAAGATTCGCGAGGAGTTCCCCGACCGCATGATGGCTACCTTCTCCGTCGTTCCCTCCCCCAAGGTCTCCGACACCGTCGTTGAGCCCTACAACGCCACCCTGTCGGTGCACCAGCTCGTCGAGAACTCGGACGAGACCTTCTGCATTGATAACGAGGCCCTCTACGACATCTGCATGCGCACTCTTAAGCTCTCCAACCCCTCGTACGGCGATCTGAACTACCTCGTCTCCGCCGTCATGTCCGGTGTCACCACCTGCCTGCGCTTCCCCGGTCAGCTCAACTCTGATCTGCGCAAGCTGGCTGTCAACATGGTTCCCTTC?????????????????????????????????????????????????????????????????????????????????????????????????????????????????????????????????????????????????????????????????????????????????????????????????????????????????????????????????????????????????????????????????????????????????????????????????????????????????????????????????????????????????????????????????????????????????????????????????????????????????????????????????????????????????????????????????????????????????????????????????????????????????????????????????????????????????????????????????????????????????????????????????????????????????????????????????????????????????????????????????????????????????????????????????????????????????????????????????????????????????????????????????????????????????????????????????????????????????????????????????????????
>GZUIFR21.922Idriella_chlamydospora
TCGGCGG-CAGGCTTCTTCT-------------CACGAGG-AAGCA-GCTGCCGGTGGAC-TACTAAACTCTTGTTAA-TTTTTGTC-AATTCTGAATTAAAA--ACTTAATAAGTTAAAACTTTCAACAACGGATCTCTTGGTTCTGGCATCGATGAAGAACGCAGCGAAATGCGATAAGTAATGTGAATTGCAGAATTCAGTGAATCATCGAATCTTTGAACGCACATTGCGCCCATTAGTATTCTAGTGGGCATGCCTGTTCGAGCGTCATTTCAACCCTTAAGC----TTAGCTTAGTATTGGGAATCTGC-TTAAA-CGCAGCTCCTTAAATCTAGTTGGCAGAGCACAGCTGTACTCTGAGCGTAGTAATTCATTATCTCGCTTTCTGAAGACAGTTGTACGATCGCCATAAACCT-----------------------ATTTAT---TTTTTAATGGTTGACCTCGGATCAGGGGTCCGAATTGTAATTTGTAGAGGATGCTTTTGGTTAGGTACCTTCCGAGTTCCTTGGAACAGGACGCCTTAGAGGGTGAGAGCCCCGTACGGTTGGATACCGAGCCTCTGTAAAGCTCCTTCGACGAGTCGAGTAGTTTGGGAATGCTGCTCTAAATGGGAGGTAAATTTCTTCTAAAGCTAAATACCGGCCAGAGACCGATAGCGCACAAGTAGAGTGATCGAAAGATGAAAAGCACTTTGAAAAGAGGGTTAAATAGTACGTGAAATTGTTGAAAGGGAAGGGCTTATGACCAGACCTTTGCCTTGCGGATCATCCGGTGTTCTCACCGGTGCACTTCGCTTGGTTTAGGCCAGCATCGATTTCGGTAGGGGGATAAAGACCTTGGTAATGTGGCTCCTCCGGGAGTGTTATAGACCATTGTGTAATACCTTTACTGGGATCGAGGACCGCGCTTCGGCTAGGATGCTGGCATAATGGTCATCAGCCACCCGTCTTGAAACACGGACCAAGGAGTCGAACATTTATGCGAGTGTTTGGGTGTTAAACCCTCACGCGTAATGAAAGTGAACGGAGGTGAGAGCCCTT--ACGGGTGCATCATCGACCGATCCTGATGTCTTCGGATGGATTTGAGTAAGAGCATAACTGTTCGGACCCGAAAGATGGTGAACTATGCGTGGATAGGGTGAAGCCAGAGGAAACTCTGGTGGAGGCTCGCAGCGGTTCTGACGTGCAAATCGATCGTCAAATCTGCGCATTACTTCAACGAGGTAAATCCGTATTCAGAGCT--------CTCATCTTTTGGAGTCGCGCAACCCTAACCAAACC--ATGCGTGC--AGGCTTCCGGCAACAAGTATGTTCCTCGCGCTGTCCTCGTCGATCTCGAGCCCGGTACCATGGACGCTGTCCGTGCCGGTCCCTTCGGCCAGCTTTTCCGCCCCGACAACTTCGTCTTCGGTCAGTCCGGTGCTGGCAACAACTGGGCCAAGGGTCATTACACTGAGGGTGCCGAACTTGTCGACCAGGTGCTCGATGTCGTCCGTCGCGAGGCTGAGGGCTGCGACTGCCTCCAGGGCTTCCAGATCACCCACTCTCTCGGTGGTGGTACCGGTGCCGGTATGGGTACCTTGCTCATCTCCAAGATTCGCGAGGAGTTCCCCGACCGCATGATGGCTACCTTCTCCGTCGTTCCCTCCCCCAAGGTCTCCGACACCGTCGTTGAGCCCTACAACGCCACCCTGTCGGTGCACCAGCTCGTCGAGAACTCGGACGAGACCTTCTGCATTGATAACGAGGCCCTCTACGACATCTGCATGCGCACTCTTAAGCTCTCCAACCCCTCGTACGGCGATCTGAACTACCTCGTCTCCGCCGTCATGTCCGGTGTCACCACCTGCCTGCGCTTCCCCGGTCAGCTCAACTCTGATCTGCGCAAGCTGGCTGTCAACATGGTTCCCTTC?????????????????????????????????????????????????????????????????????????????????????????????????????????????????????????????????????????????????????????????????????????????????????????????????????????????????????????????????????????????????????????????????????????????????????????????????????????????????????????????????????????????????????????????????????????????????????????????????????????????????????????????????????????????????????????????????????????????????????????????????????????????????????????????????????????????????????????????????????????????????????????????????????????????????????????????????????????????????????????????????????????????????????????????????????????????????????????????????????????????????????????????????????????????????????????????????????????????????????????????????????????
>CGMCC3.20779TIdriella_multiformsporum
TCGGCGG-CGACCTCCTTCTGTTTGTTC------AGTTGG-GGAAA-ACCGCCGGTGGAC-TACTAAACTCTTGTTAA-TTTTTGTC-AA-TCTGAATAAAAA--ACTTAATAAGTTAAAACTTTCAACAACGGATCTCTTGGTTCTGGCATCGATGAAGAACGCAGCGAAATGCGATAAGTAATGTGAATTGCAGAATTCAGTGAATCATCGAATCTTTGAACGCACATTGCGCCCATTAGTATTCTAGTGGGCATGCCTGTTCGAGCGTCATTTCAACCCTTAAGC----TTAGCTTAGTATTGGGAATCTGC-TTAAC-CGCAGCTCCTTAAATCTAGTTGGCAGAGCACAGCTGTACTCTGAGCGTAGTAATTCATTATCTCGCTTTCTGAAGACAGTCGTACGATAGCCACAAACTTTGCATCTT---------------GCAAAC---TTTTTAATGGTTGACCTCGGATCAGGGGTCCGAATTGTAATTTGTAGAGGATGCTTTTGGTTAGGTACCTTCCGAGTTCCTTGGAACAGGACGCCTTAGAGGGTGAGAGCCCCGTACGGTTGGATACCGAGCCTCTGTAAAGCTCCTTCGACGAGTCGAGTAGTTTGGGAATGCTGCTCTAAATGGGAGGTAAATTTCTTCTAAAGCTAAATACCGGCCAGAGACCGATAGCGCACAAGTAGAGTGATCGAAAGATGAAAAGCACTTTGAAAAGAGGGTTAAATAGTACGTGAAATTGTTGAAAGGGAAGGGCTTATGACCAGACCTTTGCCTTGCGGATCATCCGGTGTTCTCACCGGTGCACTTCGCTTGGTTTAGGCCAGCATCGATTTCGGTAGGGGGATAAAGACTTTGGTAACGTAGCTCCCTCGGGAGTGTTATAGACCTTTGTGTAATACCTTTACTGGGATCGAGGACCGCGCTTCGGCTAGGATGCTGGCATAATGGTCATCAGCCACCCGTCTTGAAACACGGACCAAGGAGTCGAACATTTATGCGAGTGTTTGGGTGTTAAACCCTCACGCGTAATGAAAGTGAACGGAGGTGAGAGCCCTT--TAGGGTGCATCATCGACCGATCCTGATGTCTTCGGATGGATTTGAGTAAGAGCATAACTGTTCGGACCCGAAAGATGGTGAACTATGCGTGGATAGGGTGAAGCCAGAGGAAACTCTGGTGGAGGCTCGCAGCGGTTCTGACGTGCAAATCGATCGTCAAATCTGCGCATTACTTCAACGAGGTAAGACCGTCTTCCCAGTA----ATGTTCCTCGACTGGGAGCTACGCAGACCTAACCGAACC--ATGTATGC--AGGCTTCCGGCAACAAGTACGTTCCCCGTGCCGTCCTCGTCGATCTCGAGCCCGGTACCATGGATGCCGTCCGCGCTGGTCCCTTCGGACAGCTCTTCCGTCCCGACAACTTCGTCTTCGGCCAGTCTGGTGCCGGCAACAACTGGGCCAAGGGTCACTACACTGAGGGTGCTGAGCTTGTCGACCAAGTTCTCGATGTCGTCCGTCGCGAGGCTGAGGGATGCGACTGCCTCCAGGGTTTCCAGATCACCCACTCCCTCGGTGGTGGTACTGGTGCCGGTATGGGTACCTTGCTTATCTCCAAGATCCGCGAGGAGTTCCCCGACCGCATGATGGCTACCTTCTCGGTCGTCCCCTCCCCCAAGGTCTCTGACACCGTCGTCGAGCCCTACAACGCCACCCTGTCGGTGCACCAGCTTGTCGAGAACTCCGACGAGACCTTCTGCATTGACAACGAGGCTCTCTACGACATCTGCATGCGTACCCTCAAGCTGTCCAACCCCTCGTACGGCGACCTGAACTACCTCGTCTCCGCCGTCATGTCGGGTGTCACTACCTGCCTGCGTTTCCCCGGTCAGCTCAACTCTGATCTCCGCAAGCTGGCTGTCAACATGGTTCCCTTCTCCACATTATCTCATTTGCGCAGAACCAATACCCCCGTCGGCAGAGACGGAAAACTGGCCAAACCCCGTCAGCTCCACAACACCCATTGGGGTCTTGTTTGTCCTGCTGAAACTCCTGAAGGACAGGCTTGTGGTTTGGTCAAGAACCTGTCTCTCATGTGCTCCGTCAGTGTCGGTACGTCGACAGAGCCCATTATTGACTACATGATCACTCGTAACATGGAAGTCCTGGAGGAGTATGAGCCATTGCGATATCCCAATGCAACCAAGATTTTCCTTAATGGATCTTGGATTGGTGTCCATCAGGACCCCAAAACACTTGTCAGGGATGTCCAGATGCTCCGCCGCAACAACCAGATTCCGGCTGAGGTCTCGCTTGTCCGCGATATCCGAGACCGTGAGTTCAAGATCTTCTCGGATGCAGGCCGTGTCATGCGGCCTCTTCTCGTTGTAGAGCAGGAGGACAACCCAGAGACAGGCGTCGAAAAGGGTTCCCTTGTTCTGAACAAGAGCCATATTGCCAGATTGGAAGCAGACCAAGCCTTACCGCCGGGCAGCGAAGACTATTTCGGTTGGCAGGGCCTGGTTAATGCTGGAGTTATCGAGTATCTCGACGCTGAAGAAGAAGAGACTACCATGATTTGCATGACTCCAGAGGATCTCGAGACCTACCGTTTGACAAAACAAGGCCACGACATGACACAGGACAATAGTGAGGAGCCCAACAAACGTCTGAAGACTAGGATGAACCCAACGACGCACATGTACACTCACTGCGAGATTCATCCCAGCATGCTTTTGGGTATTTG
>GZUIFR21.924Idriella_multiformsporum
TCGGCGG-CGACCTCCTTCTGTTTGTTC------AGTTGG-GGAAA-ACCGCCGGTGGAC-TACTAAACTCTTGTTAA-TTTTTGTC-AA-TCTGAATAAAAA--ACTTAATAAGTTAAAACTTTCAACAACGGATCTCTTGGTTCTGGCATCGATGAAGAACGCAGCGAAATGCGATAAGTAATGTGAATTGCAGAATTCAGTGAATCATCGAATCTTTGAACGCACATTGCGCCCATTAGTATTCTAGTGGGCATGCCTGTTCGAGCGTCATTTCAACCCTTAAGC----TTAGCTTAGTATTGGGAATCTGC-TTAAC-CGCAGCTCCTTAAATCTAGTTGGCAGAGCACAGCTGTACTCTGAGCGTAGTAATTCATTATCTCGCTTTCTGAAGACAGTCGTACGATAGCCACAAACTTTGCATCTT---------------GCAAAC---TTTTTAATGGTTGACCTCGGATCAGGGGTCCGAATTGTAATTTGTAGAGGATGCTTTTGGTTAGGTACCTTCCGAGTTCCTTGGAACAGGACGCCTTAGAGGGTGAGAGCCCCGTACGGTTGGATACCGAGCCTCTGTAAAGCTCCTTCGACGAGTCGAGTAGTTTGGGAATGCTGCTCTAAATGGGAGGTAAATTTCTTCTAAAGCTAAATACCGGCCAGAGACCGATAGCGCACAAGTAGAGTGATCGAAAGATGAAAAGCACTTTGAAAAGAGGGTTAAATAGTACGTGAAATTGTTGAAAGGGAAGGGCTTATGACCAGACCTTTGCCTTGCGGATCATCCGGTGTTCTCACCGGTGCACTTCGCTTGGTTTAGGCCAGCATCGATTTCGGTAGGGGGATAAAGACTTTGGTAACGTAGCTCCCTCGGGAGTGTTATAGACCTTTGTGTAATACCTTTACTGGGATCGAGGACCGCGCTTCGGCTAGGATGCTGGCATAATGGTCATCAGCCACCCGTCTTGAAACACGGACCAAGGAGTCGAACATTTATGCGAGTGTTTGGGTGTTAAACCCTCACGCGTAATGAAAGTGAACGGAGGTGAGAGCCCTT--TAGGGTGCATCATCGACCGATCCTGATGTCTTCGGATGGATTTGAGTAAGAGCATAACTGTTCGGACCCGAAAGATGGTGAACTATGCGTGGATAGGGTGAAGCCAGAGGAAACTCTGGTGGAGGCTCGCAGCGGTTCTGACGTGCAAATCGATCGTCAAATCTGCGCATTACTTCAACGAGGTAAGACCGTCTTCCCAGTA----ATGTTCCTCGACTGGGAGCTACGCAGACCTAACCGAACC--ATGTATGC--AGGCTTCCGGCAACAAGTACGTTCCCCGTGCCGTCCTCGTCGATCTCGAGCCCGGTACCATGGATGCCGTCCGCGCTGGTCCCTTCGGACAGCTCTTCCGTCCCGACAACTTCGTCTTCGGCCAGTCTGGTGCCGGCAACAACTGGGCCAAGGGTCACTACACTGAGGGTGCTGAGCTTGTCGACCAAGTTCTCGATGTCGTCCGTCGCGAGGCTGAGGGATGCGACTGCCTCCAGGGTTTCCAGATCACCCACTCCCTCGGTGGTGGTACTGGTGCCGGTATGGGTACCTTGCTTATCTCCAAGATCCGCGAGGAGTTCCCCGACCGCATGATGGCTACCTTCTCGGTCGTCCCCTCCCCCAAGGTCTCTGACACCGTCGTCGAGCCCTACAACGCCACCCTGTCGGTGCACCAGCTTGTCGAGAACTCCGACGAGACCTTCTGCATTGACAACGAGGCTCTCTACGACATCTGCATGCGTACCCTCAAGCTGTCCAACCCCTCGTACGGCGACCTGAACTACCTCGTCTCCGCCGTCATGTCGGGTGTCACTACCTGCCTGCGTTTCCCCGGTCAGCTCAACTCTGATCTCCGCAAGCTGGCTGTCAACATGGTTCCCTTCTCCACATTATCTCATTTGCGCAGAACCAATACCCCCGTCGGCAGAGACGGAAAACTGGCCAAACCCCGTCAGCTCCACAACACCCATTGGGGTCTTGTTTGTCCTGCTGAAACTCCTGAAGGACAGGCTTGTGGTTTGGTCAAGAACCTGTCTCTCATGTGCTCCGTCAGTGTCGGTACGTCGACAGAGCCCATTATTGACTACATGATCACTCGTAACATGGAAGTCCTGGAGGAGTATGAGCCATTGCGATATCCCAATGCAACCAAGATTTTCCTTAATGGATCTTGGATTGGTGTCCATCAGGACCCCAAAACACTTGTCAGGGATGTCCAGATGCTCCGCCGCAACAACCAGATTCCGGCTGAGGTCTCGCTTGTCCGCGATATCCGAGACCGTGAGTTCAAGATCTTCTCGGATGCAGGCCGTGTCATGCGGCCTCTTCTCGTTGTAGAGCAGGAGGACAACCCAGAGACAGGCGTCGAAAAGGGTTCCCTTGTTCTGAACAAGAGCCATATTGCCAGATTGGAAGCAGACCAAGCCTTACCGCCGGGCAGCGAAGACTATTTCGGTTGGCAGGGCCTGGTTAATGCTGGAGTTATCGAGTATCTCGACGCTGAAGAAGAAGAGACTACCATGATTTGCATGACTCCAGAGGATCTCGAGACCTACCGTTTGACAAAACAAGGCCACGACATGACACAGGACAATAGTGAGGAGCCCAACAAACGTCTGAAGACTAGGATGAACCCAACGACGCACATGTACACTCACTGCGAGATTCATCCCAGCATGCTTTTGGGTATTTG
>GZUIFR21.925Idriella_multiformsporum
TCGGCGG-CGACCTCCTTCTGTTTGTTC------AGTTGG-GGAAA-ACCGCCGGTGGAC-TACTAAACTCTTGTTAA-TTTTTGTC-AA-TCTGAATAAAAA--ACTTAATAAGTTAAAACTTTCAACAACGGATCTCTTGGTTCTGGCATCGATGAAGAACGCAGCGAAATGCGATAAGTAATGTGAATTGCAGAATTCAGTGAATCATCGAATCTTTGAACGCACATTGCGCCCATTAGTATTCTAGTGGGCATGCCTGTTCGAGCGTCATTTCAACCCTTAAGC----TTAGCTTAGTATTGGGAATCTGC-TTAAC-CGCAGCTCCTTAAATCTAGTTGGCAGAGCACAGCTGTACTCTGAGCGTAGTAATTCATTATCTCGCTTTCTGAAGACAGTCGTACGATAGCCACAAACTTTGCATCTT---------------GCAAAC---TTTTTAATGGTTGACCTCGGATCAGGGGTCCGAATTGTAATTTGTAGAGGATGCTTTTGGTTAGGTACCTTCCGAGTTCCTTGGAACAGGACGCCTTAGAGGGTGAGAGCCCCGTACGGTTGGATACCGAGCCTCTGTAAAGCTCCTTCGACGAGTCGAGTAGTTTGGGAATGCTGCTCTAAATGGGAGGTAAATTTCTTCTAAAGCTAAATACCGGCCAGAGACCGATAGCGCACAAGTAGAGTGATCGAAAGATGAAAAGCACTTTGAAAAGAGGGTTAAATAGTACGTGAAATTGTTGAAAGGGAAGGGCTTATGACCAGACCTTTGCCTTGCGGATCATCCGGTGTTCTCACCGGTGCACTTCGCTTGGTTTAGGCCAGCATCGATTTCGGTAGGGGGATAAAGACTTTGGTAACGTAGCTCCCTCGGGAGTGTTATAGACCTTTGTGTAATACCTTTACTGGGATCGAGGACCGCGCTTCGGCTAGGATGCTGGCATAATGGTCATCAGCCACCCGTCTTGAAACACGGACCAAGGAGTCGAACATTTATGCGAGTGTTTGGGTGTTAAACCCTCACGCGTAATGAAAGTGAACGGAGGTGAGAGCCCTT--TAGGGTGCATCATCGACCGATCCTGATGTCTTCGGATGGATTTGAGTAAGAGCATAACTGTTCGGACCCGAAAGATGGTGAACTATGCGTGGATAGGGTGAAGCCAGAGGAAACTCTGGTGGAGGCTCGCAGCGGTTCTGACGTGCAAATCGATCGTCAAATCTGCGCATTACTTCAACGAGGTAAGACCGTCTTCCCAGTA----ATGTTCCTCGACTGGGAGCTACGCAGACCTAACCGAACC--ATGTATGC--AGGCTTCCGGCAACAAGTACGTTCCCCGTGCCGTCCTCGTCGATCTCGAGCCCGGTACCATGGATGCCGTCCGCGCTGGTCCCTTCGGACAGCTCTTCCGTCCCGACAACTTCGTCTTCGGCCAGTCTGGTGCCGGCAACAACTGGGCCAAGGGTCACTACACTGAGGGTGCTGAGCTTGTCGACCAAGTTCTCGATGTCGTCCGTCGCGAGGCTGAGGGATGCGACTGCCTCCAGGGTTTCCAGATCACCCACTCCCTCGGTGGTGGTACTGGTGCCGGTATGGGTACCTTGCTTATCTCCAAGATCCGCGAGGAGTTCCCCGACCGCATGATGGCTACCTTCTCGGTCGTCCCCTCCCCCAAGGTCTCTGACACCGTCGTCGAGCCCTACAACGCCACCCTGTCGGTGCACCAGCTTGTCGAGAACTCCGACGAGACCTTCTGCATTGACAACGAGGCTCTCTACGACATCTGCATGCGTACCCTCAAGCTGTCCAACCCCTCGTACGGCGACCTGAACTACCTCGTCTCCGCCGTCATGTCGGGTGTCACTACCTGCCTGCGTTTCCCCGGTCAGCTCAACTCTGATCTCCGCAAGCTGGCTGTCAACATGGTTCCCTTCTCCACATTATCTCATTTGCGCAGAACCAATACCCCCGTCGGCAGAGACGGAAAACTGGCCAAACCCCGTCAGCTCCACAACACCCATTGGGGTCTTGTTTGTCCTGCTGAAACTCCTGAAGGACAGGCTTGTGGTTTGGTCAAGAACCTGTCTCTCATGTGCTCCGTCAGTGTCGGTACGTCGACAGAGCCCATTATTGACTACATGATCACTCGTAACATGGAAGTCCTGGAGGAGTATGAGCCATTGCGATATCCCAATGCAACCAAGATTTTCCTTAATGGATCTTGGATTGGTGTCCATCAGGACCCCAAAACACTTGTCAGGGATGTCCAGATGCTCCGCCGCAACAACCAGATTCCGGCTGAGGTCTCGCTTGTCCGCGATATCCGAGACCGTGAGTTCAAGATCTTCTCGGATGCAGGCCGTGTCATGCGGCCTCTTCTCGTTGTAGAGCAGGAGGACAACCCAGAGACAGGCGTCGAAAAGGGTTCCCTTGTTCTGAACAAGAGCCATATTGCCAGATTGGAAGCAGACCAAGCCTTACCGCCGGGCAGCGAAGACTATTTCGGTTGGCAGGGCCTGGTTAATGCTGGAGTTATCGAGTATCTCGACGCTGAAGAAGAAGAGACTACCATGATTTGCATGACTCCAGAGGATCTCGAGACCTACCGTTTGACAAAACAAGGCCACGACATGACACAGGACAATAGTGAGGAGCCCAACAAACGTCTGAAGACTAGGATGAACCCAACGACGCACATGTACACTCACTGCGAGATTCATCCCAGCATGCTTTTGGGTATTTG
