# Supplementary material for: ﻿Culturable fungi from urban soils in China II, with the description of 18 novel species in Ascomycota (Dothideomycetes, Eurotiomycetes, Leotiomycetes and Sordariomycetes)
Source: MycoKeys. 2023 Jun 29;98:167–220. doi: 10.3897/mycokeys.98.102816 (PMC10326621; doi:10.3897/mycokeys.98.102816)
Supplement: Supplementary material 3 — The concatenated sequences dataset [file mycokeys-98-167-s003.zip › 102816_0R-2-A_Data_S10._Figure_25._ITS+LSU+EF1A+ACT.fas]

>CGMCC3.20780TNiesslia_guizhouensis
AACCCC-TG-TGA--CTTA-CT-TT-ACGTTGCTT-CGGCGGACAC---GCCCCGGCGCCCCCGT-------GCCCGGAACCAGGCGC-CCGCCGGAGGACCAC-----AAACCATTGT-----------------TTT-GCTATAGCGGTATCA--TCTGAGTGGCAC-------------A--AGC-------AAATA-AATCAAAAC-TTTTAACAACGGATCTCTTGG-TTCTGGCATCGATGAAGAACGCAGCG-AAATGCGATAAGTAATGTG-AATTGCAG-AATTCAGTGAATCATCGAATCTTTGAACGCACATTGCG-CCCGCCAGTA-TTCT--GGCGGGCATGCCTG-TTCGAGCGTCA-TTTC-AA-CCCTCGCAA----AGCC-GCTCGC---------GGCCGAGCGGTGTTGGGGACCGG---CACAA----------CCCTCCCAGGA-------GGGCGCCG-CCCCCGAAATACAGTGGCGGTCTCGCTGC-AGCCTCCCTTGCGTAGTAG-C--AC--ACCTCGCA-TT--GG-AG---CGCGGCTCGG---CCAC-GCCG-TAAAACCCCCG---ACTCTCCT---------------GA-GTTTGAAG-AGGATGCTTTT-GGCGCGGTGCCTTCC-GAG-TTCCCTGGAACGGGACGCCATAGAGGGTGAGAGCCCCGTCTGGTTGGATACCTAGCCTCTGTAAAGCTCCTTCGACGAGTCGAGTAGTTTGGGAATGCTGCTCTAAATGGGAGGTATATGTCTTCTAAAGCT-AAATACCGGCCAGAGACCGATAGCGCAC-AAGTAGAGTGATCGAAAGATGAAAAGCACTTTG-AAAAGAGGGTTAAATAGTACGTGAAATTGTTAAAAGGGAAGCGCTTGTGACCAGACTTGGGCCCGGTTGATCATCCAGCGTTT-TCGCTGGTGCACTCTGCCG-GCCCAGGCCAGCATCAGTTCGCGCCGGGGGATAAAGGCATCGGGAATGTGGCTCCTC----GGAGTGTTATAGCCCGTTGTGTAATACCCTGG-TGCGGACTGAGGTTCGCGC-TC--CGCAAGGATGCTGGCGTAATGGTCATCAGCGA-CCCGTCTTG-AAACACGGACCAAGGAGTCGTCTTCGTATGCGAGTGTTC-GGGTGT-C-AAA-CCCCTACGCGTAATGAAAGTGAACGCAGGTGAGAGC-TTCGGCGCATCATCGACCGATCCTGATG-TTCTCGGA--TGGA-TTTGAGTAAGAGCATACGGGGCCGGAC-CCGAAAGAAGGTGAACTATG-CCTGTATAGGGTGAAG-CCAGAGG-AAACTCTGGCCGGTACTGGTGAGTTCGAGGCTGGTATCTCCAAGGATGGCCAGACCCGTGAGCACGCTCTGCTCGCCTACACCCTCGGTGTCAAGCAGCTCATCGTCGCCATCAACAAGATGGACACCACCAAGTGGTCCGAGGCTCGTTTCCAGGAAATTATCAAGGAGACCACCTCTTTCATCAAGAAGGTCGGCTACAACCCCAAGACCGTCGCTTTCGTCCCCATCTCTGGCTTCCACGGCGACAACATGCTTGCCCCCTCCACCAACTGCCCCTGGTACAAGGGCTGGGAGAAGGAGACCAAGGCCGGCAAGCGATCATGATACTG---GGGGTGCCGAGTCAGTGA-CGCTGGCCCAGGGC------------------------------------------------AGAAGGCAGATAAGCT---------CGCCA-GCG-AGCGTGG---GCATCCA-----------AAACTTACCCATGGTGACGGGGGCGACCGACAATGGACGCTGGAGCAGCGAGTTAGC-CGTTGTG-TCGA------TGC----------------GCATATCGCA----------ACCAGCGCCGCCCAGAGAGGG------TTGTGAGGCAGCTGGT-----AGCTGAGGG--CG--TGGGAAGTGGG---GTA
>GZUIFR21.913Niesslia_guizhouensis
AACCCC-TG-TGA--CTTA-CT-TT-ACGTTGCTT-CGGCGGACAC---GCCCCGGCGCCCCCGT-------GCCCGGAACCAGGCGC-CCGCCGGAGGACCAC-----AAACCATTGT-----------------TTT-GCTATAGCGGTATCA--TCTGAGTGGCAC-------------A--AGC-------AAATA-AATCAAAAC-TTTTAACAACGGATCTCTTGG-TTCTGGCATCGATGAAGAACGCAGCG-AAATGCGATAAGTAATGTG-AATTGCAG-AATTCAGTGAATCATCGAATCTTTGAACGCACATTGCG-CCCGCCAGTA-TTCT--GGCGGGCATGCCTG-TTCGAGCGTCA-TTTC-AA-CCCTCGCAA----AGCC-GCTCGC---------GGCCGAGCGGTGTTGGGGACCGG---CACAA----------CCCTCCCAGGA-------GGGCGCCG-CCCCCGAAATACAGTGGCGGTCTCGCTGC-AGCCTCCCTTGCGTAGTAG-C--AC--ACCTCGCA-TT--GG-AG---CGCGGCTCGG---CCAC-GCCG-TAAAACCCCCG---ACTCTCCT---------------GA-GTTTGAAG-AGGATGCTTTT-GGCGCGGTGCCTTCC-GAG-TTCCCTGGAACGGGACGCCATAGAGGGTGAGAGCCCCGTCTGGTTGGATACCTAGCCTCTGTAAAGCTCCTTCGACGAGTCGAGTAGTTTGGGAATGCTGCTCTAAATGGGAGGTATATGTCTTCTAAAGCT-AAATACCGGCCAGAGACCGATAGCGCAC-AAGTAGAGTGATCGAAAGATGAAAAGCACTTTG-AAAAGAGGGTTAAATAGTACGTGAAATTGTTAAAAGGGAAGCGCTTGTGACCAGACTTGGGCCCGGTTGATCATCCAGCGTTT-TCGCTGGTGCACTCTGCCG-GCCCAGGCCAGCATCAGTTCGCGCCGGGGGATAAAGGCATCGGGAATGTGGCTCCTC----GGAGTGTTATAGCCCGTTGTGTAATACCCTGG-TGCGGACTGAGGTTCGCGC-TC--CGCAAGGATGCTGGCGTAATGGTCATCAGCGA-CCCGTCTTG-AAACACGGACCAAGGAGTCGTCTTCGTATGCGAGTGTTC-GGGTGT-C-AAA-CCCCTACGCGTAATGAAAGTGAACGCAGGTGAGAGC-TTCGGCGCATCATCGACCGATCCTGATG-TTCTCGGA--TGGA-TTTGAGTAAGAGCATACGGGGCCGGAC-CCGAAAGAAGGTGAACTATG-CCTGTATAGGGTGAAG-CCAGAGG-AAACTCTGGCCGGTACTGGTGAGTTCGAGGCTGGTATCTCCAAGGATGGCCAGACCCGTGAGCACGCTCTGCTCGCCTACACCCTCGGTGTCAAGCAGCTCATCGTCGCCATCAACAAGATGGACACCACCAAGTGGTCCGAGGCTCGTTTCCAGGAAATTATCAAGGAGACCACCTCTTTCATCAAGAAGGTCGGCTACAACCCCAAGACCGTCGCTTTCGTCCCCATCTCTGGCTTCCACGGCGACAACATGCTTGCCCCCTCCACCAACTGCCCCTGGTACAAGGGCTGGGAGAAGGAGACCAAGGCCGGCAAGCGATCATGATACTG---GGGGTGCCGAGTCAGTGA-CGCTGGCCCAGGGC------------------------------------------------AGAAGGCAGATAAGCT---------CGCCA-GCG-AGCGTGG---GCATCCA-----------AAACTTACCCATGGTGACGGGGGCGACCGACAATGGACGCTGGAGCAGCGAGTTAGC-CGTTGTG-TCGA------TGC----------------GCATATCGCA----------ACCAGCGCCGCCCAGAGAGGG------TTGTGAGGCAGCTGGT-----AGCTGAGGG--CG--TGGGAAGTGGG---GTA
>GZUIFR21.914Niesslia_guizhouensis
AACCCC-TG-TGA--CTTA-CT-TT-ACGTTGCTT-CGGCGGACAC---GCCCCGGCGCCCCCGT-------GCCCGGAACCAGGCGC-CCGCCGGAGGACCAC-----AAACCATTGT-----------------TTT-GCTATAGCGGTATCA--TCTGAGTGGCAC-------------A--AGC-------AAATA-AATCAAAAC-TTTTAACAACGGATCTCTTGG-TTCTGGCATCGATGAAGAACGCAGCG-AAATGCGATAAGTAATGTG-AATTGCAG-AATTCAGTGAATCATCGAATCTTTGAACGCACATTGCG-CCCGCCAGTA-TTCT--GGCGGGCATGCCTG-TTCGAGCGTCA-TTTC-AA-CCCTCGCAA----AGCC-GCTCGC---------GGCCGAGCGGTGTTGGGGACCGG---CACAA----------CCCTCCCAGGA-------GGGCGCCG-CCCCCGAAATACAGTGGCGGTCTCGCTGC-AGCCTCCCTTGCGTAGTAG-C--AC--ACCTCGCA-TT--GG-AG---CGCGGCTCGG---CCAC-GCCG-TAAAACCCCCG---ACTCTCCT---------------GA-GTTTGAAG-AGGATGCTTTT-GGCGCGGTGCCTTCC-GAG-TTCCCTGGAACGGGACGCCATAGAGGGTGAGAGCCCCGTCTGGTTGGATACCTAGCCTCTGTAAAGCTCCTTCGACGAGTCGAGTAGTTTGGGAATGCTGCTCTAAATGGGAGGTATATGTCTTCTAAAGCT-AAATACCGGCCAGAGACCGATAGCGCAC-AAGTAGAGTGATCGAAAGATGAAAAGCACTTTG-AAAAGAGGGTTAAATAGTACGTGAAATTGTTAAAAGGGAAGCGCTTGTGACCAGACTTGGGCCCGGTTGATCATCCAGCGTTT-TCGCTGGTGCACTCTGCCG-GCCCAGGCCAGCATCAGTTCGCGCCGGGGGATAAAGGCATCGGGAATGTGGCTCCTC----GGAGTGTTATAGCCCGTTGTGTAATACCCTGG-TGCGGACTGAGGTTCGCGC-TC--CGCAAGGATGCTGGCGTAATGGTCATCAGCGA-CCCGTCTTG-AAACACGGACCAAGGAGTCGTCTTCGTATGCGAGTGTTC-GGGTGT-C-AAA-CCCCTACGCGTAATGAAAGTGAACGCAGGTGAGAGC-TTCGGCGCATCATCGACCGATCCTGATG-TTCTCGGA--TGGA-TTTGAGTAAGAGCATACGGGGCCGGAC-CCGAAAGAAGGTGAACTATG-CCTGTATAGGGTGAAG-CCAGAGG-AAACTCTGGCCGGTACTGGTGAGTTCGAGGCTGGTATCTCCAAGGATGGCCAGACCCGTGAGCACGCTCTGCTCGCCTACACCCTCGGTGTCAAGCAGCTCATCGTCGCCATCAACAAGATGGACACCACCAAGTGGTCCGAGGCTCGTTTCCAGGAAATTATCAAGGAGACCACCTCTTTCATCAAGAAGGTCGGCTACAACCCCAAGACCGTCGCTTTCGTCCCCATCTCTGGCTTCCACGGCGACAACATGCTTGCCCCCTCCACCAACTGCCCCTGGTACAAGGGCTGGGAGAAGGAGACCAAGGCCGGCAAGCGATCATGATACTG---GGGGTGCCGAGTCAGTGA-CGCTGGCCCAGGGC------------------------------------------------AGAAGGCAGATAAGCT---------CGCCA-GCG-AGCGTGG---GCATCCA-----------AAACTTACCCATGGTGACGGGGGCGACCGACAATGGACGCTGGAGCAGCGAGTTAGC-CGTTGTG-TCGA------TGC----------------GCATATCGCA----------ACCAGCGCCGCCCAGAGAGGG------TTGTGAGGCAGCTGGT-----AGCTGAGGG--CG--TGGGAAGTGGG---GTA
>CBS100348TNiesslia_albosubiculosa
AACCCATTG-TGAACATAC-CT-TC-CTGTTGCTT-CGGCGGGATC---GCCCCGGGCTCCTCCG---TGTGCCCCGGAACCAGGCGC-CCGCCGGGGGAATC------AAACTATTGT-----------------CTT---TACAGTGGATTTT--TCTGAGTGGCTC-----------TTG--AGC-------AAATA-AATCAAAAC-TTTCAACAATGGATCTCTTGG-TTCTGGCATCGATGAAGAACGCAGCG-AAATGCGATAAGTAATATG-AATTGCAG-AGTTAAGTGAATCATCGAATCTTTGAACGCACATTGCG-CCCGCCAGTA-TTCT--GGCGGGCATGCCTG-TCTGAGCGTCA-TTTC-AC-CACTCGCA------ACC-GGCTTT--------GCTGGATGCGGCGTTGGGGATCGG---CTCCC------------------------GCAAGGGTGCCG-GCCCCGAAATGGAGTGGCGGTCTCGCTGC-GACCTCCTCTGCGTAGTAC-T--TTA-TTCTCGCAGGC-GGA-AT---AGCAGCGTGG---CCAC-GCCG-TAAAACACCCA---ACCTTTCT-------------TAAT-GGTTGAAG-AGGATGTTTCT-GGCAAGGTGCCTTCC-GAG-TTCCCTGGAACGGGACGCCATAGAGGGTGAGAGCCCCGTCTGGTTGGTTGCCGAGCCTCTGTGAAACTCCTTCGACGAGTCGAGTAGTTTGGGAATGCTGCTCAAAATGGGAGGTATACGTCTTCTAAAGCT-AAATACCGGCCAGAGACCGATAGCGCAC-AAGTAGAGTGATCGAAAGATGAAAAGCACTTTG-AAAAGAGGGTTAAAAAGTACGTGAAATTGTTGAAAGGGAAGCGCTCATGACCAGACTTGGGC-CGGTTGATCATCCATCGTTC-TCGGTGGTGCACTCTGCCG-GTTCAGGCCAGCATCAGTTTGCTTCGGGGGATAAAGACTTCGGGAACGTGGCTCCTCC--GGGAGTGTTATAGCCCGTTGTGTAATACCCTGA-GGTAGACTGAGGTTCGCGC-TC--TGCAAGGATGCTGGCGTAATGGTCATCAGTGA-CCCGTCTTG-AAACACGGACCAAGGAGTCGTCTTCGTATGCGAGTGTTC-GGGTGT-C-AAA-CCCCTACGCGGAATGAAAGTGAACGTAGGAGAGAGC-TTCGGCGCATCTCCGACCGATCCTGATG-TTCTCGGA--TGGA-TTTGAGTAAGAGCATACGGGGCCGGAC-CCGAAAGAAGGTGAACTATG-CCTGTATAGGGTGAAG-CCAGAGG-AAACTCTGGCCGGTACTGGTGAGTTCGAGGCTGGTATCTCCAAGGATGGCCAGACTCGTGAGCACGCTCTCCTTGCTTACACCCTCGGTGTCAAGCAGCTCATTGTTGCTATCAACAAGATGGACACCACCCAGTGGTCTGAGGCTCGTTTCAACGAAATCATCAAGGAGACCTCCAACTTCATCAAGAAGGTTGGATACAACCCCAAGACCGTTGCTTTCGTCCCCATCTCTGGTTTCCACGGCGACAACATGCTTGCTGCCTCCACCAACTGCCCTTGGTACAAGGGTTGGGAGAAGGAGACCAAGGCCGGCAAGCGGTGATGATGCTCCCCGAGCTGTTTTCCGTGAGTACCCCACTTCTCCCCT----------------GAAGCTTCCTTGT---------CTCCCATCACCAGAAGCGATAAAGG-----CTACCAGTA-----GTCA-GTCAATGGCCTCTTGCTATTCTTGTGCTGACCCTTTTCTTTAGCTTCCATCGTCGGTCGTCCCCGTCATCATGGGTAAGT-TTTGGTG----------------CAAC----------ACACGGTGCA-------TATTTCGATCTCGCTCTCGTACCAGG-------------------------ATCGAAGTG------TTGGTAATGGCCT-CTA
>CBS100526Trichoderma_aggressivum_f_europaeum
AACCCAATG-TGAACGCTA-CCAAA-CTGTTGCCT-CGGCGGGATCTCTGCCCCGGGCGCGTCGCA-----GCCCCGGACCAAGGCGC-CCGCCGGAGGACCAACC-CAAAACTCTTATT--GTATACCCCCT-CGCGG---GTTATTTTTACTA--TCTGAGCCTTCTCGGCGCCCCTCGTG--GGCGTTTCGAAAATG-AATCAAAAC-TTTCAACAACGGATCTCTTGG-TTCTGGCATCGATGAAGAACGCAGCG-AAATGCGATAAGTAATGTG-AATTGCAG-AATTCAGTGAATCATCGAATCTTTGAACGCACATTGCG-CCCGCCAGTA-TTCT--GGCGGGCATGCCTG-TCCGAGCGTCA-TTTC-AA-CCCTCGAA------CCC-CTCC-----------GGGGGGTCGGCGTTGGGGATCGG---CCCTCCC----------------------TCGCGGGGGCCG-TCTCCGAAATGCAGTGGCGGTCTCGCCGC-AGCCTCTCCTGCGCAGTAG-TTTGCA-CACTCGCACCG--GG-AG---CGCGGCGCGT---CCACAGCCG-TTAAACACCCA---ACTTCTGA---------------AA-TGTTGAAG-AGGATGCTTTT-GGCAAGGCGCCGCCC-GAG-TTCCCTGGAACGGGACGCCACAGAGGGTGAGAGCCCCGTCTGGCTGGCCGCCGAGCCTCTGTAAAGCTCCTTCGACGAGTCGAGTAGTTTGGGAATGCTGCTCAAAATGGGAGGTATATGTCTTCTAAAGCT-AAATATTGGCCAGAGACCGATAGCGCAC-AAGTAGAGTGATCGAAAGATGAAAAGCACCTTG-AAAAGAGGGTTAAATAGTACGTGAAATTGTTGAAAGGGAAGCGCTTGTGACCAGACTTGGGCGCGGCGGATCATCCGGGGTTC-TCCCCGGTGCACTTCGCCGCGTCCAGGCCAGCATCAGTTCGTCGCGGGGGAAAAAGGCTCCGGGAACGTGGCTCCCCT--GGGAGTGTTATAGCCCGTTGCACAATACCCTGC-GGTGGACTGAGGACCGCGCATC--TGCAAGGATGCTGGCGTAATGGTCACCAGCGA-CCCGTCTTG-AAACACGGACCAAGGAGTCGTCTTCGTATGCGAGTGTTC-GGGTGT-C-AAA-CCCCTACGCGTAATGAAAGTGAACGCAGGTGAGAGC-TTCGGCGCATCATCGACCGATCCTGATG-TTCTCGGA--TGGA-TTTGAGTAAGAGCATACGGGGCCGGAC-CCGAAAGAAGGTGAACTATG-CCTGTATAGGGTGAAG-CCAGAGG-AAACTCTGGCCGGTACTGGTGAGTTCGAGGCTGGTATCTCCAAGGATGGCCAGACTCGTGAGCACGCTCTGCTCGCCTACACCCTGGGTGTCAAGCAGCTCATCGTGGCCATCAACAAGATGGACACTGCCAACTGGGCCGAGGCTCGTTACACCGAGATCATCAAGGAGACTTCCAACTTCATCAAGAAGGTCGGCTTCAACCCCAAGGCTGTTGCTTTCGTCCCCATCTCCGGCTTCAACGGAGACAACATGCTCCAGGCCTCCACCAACTGCCCCTGGTACAAGGGCTGGGAGAAGGAGACCAAGGCTGGCAAGCAACCGTGAGAAGATGACCCAGATCGTCTTCGAGACCTTCAACGCCCCCGCCTTCTATGTCTCCATCCAGGCCGTTCTGTCCCTGTACGCTTCCGGTCGTACCACCGGTATCGTGCTCGACTCCGGTG-----ACGGTGTTACCCACGTTGTCCCCATCTAGCCATTGCTCGTGTTGACATGGCTGGTCGTTGATGAAGATTCTTGCTGAGCGTGGTTACACCTTCTCCACCACCGCCGAGCTGACAGAAGCTCTGCTACGTTGCC----------CTCGATTTCGAGCAGGAGATCCAGTCAGGTCATCACCATCGGC-----AACGAGCGATTGGTCTTGAGAGCGGCG--GTA
>CBS101685Niesslia_leucoula
AACCCACTG-TGAACCTA--CC----TAGTTGCTT-CGGCGGTACC---GCCCCGGCGCCCTCGG-------GCCCGGGCCAAGGCGG-CCGCCGGGGGCCCGAAAAACAAACTCTTGC---GTCTAGCGGGC---TCG-C-CCCGCGGGAATTA--TCTGAGAAAACA-------------A--ATG-------AAACC-CATCAAAAC-TTTCAACAACGGATCTCTTGG-TACTGGCATCGATGAAGAACGCAGCG-AAATGCGATAAGTAATGCG-AATTGCAG-AATTCAGTGAATCATCGAATCTTTGAACGCACATTGCG-CCCGCCAGTA-TTCT--GGCGGGCATGCCTG-CCCGAGCGTCA-TCTA-CACCCCTCGCC------CCC-CTCT----------GCCGGGGGCGGTGTTGGGGACCGG---GGCGG-------CGGAACCACTGGGA---ACCGCCGCCCCC-TCCCTCAAGTCCATTGGCGGTCCCGCCGG-CGCC-CACCCGCGTAGTAT-C--ACT-ACCCCGCGGGC-CGGGTGCGCCCGGCGGCGG---CACA-GCCA-CTAAACACCCC---AATATCGGGCCG-AGAGGCCCTGTG-ACCTGAAG-AGGATGCTTTG-GGCGCGGCGCCTTCC-GAG-TTCCCTGGAACGGGACGCCACAGAGGGTGAGAGCCCCGTCTGGTTGGACGCCTAGCCTGTGTAAAGCTCCTTCGACGAGTCGAGTAGTTTGGGAATGCTGCTCTAAATGGGAGGTATATGTCTTCTAAAGCT-AAATACCGGCCAGTGACCGATAGCGCAC-AAGTAGAGTGATCGAAAGATGAAAAGCACTTTG-AAAAGAGAGTTAAAAAGTACGTGAAATTGTTGAAAGGGAAGGGCTCATGACCAGACTTGGGTCTGG-GGATCACCCGGCGTTCTTCGCCGGGGCACTCCCCCG-GCACAGGCCAGCATCGGTTCGGCTCGGGGGACAAAGGCGGCGGGAACGTGGCTCTTC----GGAGTGTTATAGCCCGCCGTGCAATACCCTGC-GCCGGACCGAGGACCGCGCTTC--GGCATGGATGCTGGCGTAATGGTCATCAGCCA-CCCGTCTTG-AAACACGGACCAAGGAGTCGTCTTCGTATGCGAGTGTTC-GGGTGC-C-AAA-CCCCTACGCGTAATGAAAGTGAACGCAGGTGAGAGC-TTCGGCGCATCACCGACCGATCCTGATG-TTCTCGGA--TGGA-TTTGAGTAAGAGCATACGGGGCCGGAC-CCGAAAGAAGGTGAACTATG-CCTGTATAGGGTGAAG-CCAGAGG-AAACTCTGGCCGGCACTGGTGAGTTCGAGGCTGGTATCTCCAAGGATGGCCAGACTCGTGAGCACGCCCTGCTCGCCTACACCCTCGGTGTCCGTCAGCTCATTGTTGCCATCAACAAGATGGACACCACCAACTGGTCTGAGGCCCGTTACCAGGAGATCATCAAGGAGACCTCCTCCTTCATCAAGAAGGTCGGCTACAACCCCAAGACCGTCGCCTTCGTCCCCATCTCCGGCTTCCACGGCGACAACATGCTGGAGCCCTCCACCAACTGCCCCTGGTACAAGGGCTGGGAGAAGGAGACCAAGGCTGGCAAG????????????????????????????????????????????????????????????????????????????????????????????????????????????????????????????????????????????????????????????????????????????????????????????????????????????????????????????????????????????????????????????????????????????????????????????????????????????????????????????????????????????????????????????????????
>CBS101741TNiesslia_leucoula
AACCCACTG-TGAACCTA--CC----TAGTTGCTT-CGGCGGTACC---GCCCCGGCGCCCTCGG-------GCCCGGGCCAAGGCGG-CCGCCGGGGGCCAGACAAACAAACTCTTGC---GTCTAGCGGGC---TCG-C-CCCGCGGGAATTA--TCTGAGAAAACA----------------AGA-------AAACC-CATCAAAAC-TTTCAACAACGGATCTCTTGG-TACTGGCATCGATGAAGAACGCAGCG-AAATGCGATAAGTAATGCG-AATTGCAG-AATTCAGTGAATCATCGAATCTTTGAACGCACATTGCG-CCCGCCAGTA-TTCT--GGCGGGCATGCCTG-CCCGAGCGTCA-TCTA-CATCCCTCGCC------CCC--------------TCGCCGGGGCGGTGTTGGGGACCGG---GGCGG-------CGGAACCACTGGGAA--CCGCCCGCCCCC-TCCCTCAAGTCCATTGGCGGTCCCGCCGG-CGCC-CTCCCGCGTAGTACATC-ACT-ACCCCGCGGGC-CGGGTGCGCCCGGCGGCGG---CACAAGCCA-CTAAACACCCC---ACTATCGGGCCGAAGGAGCCCTGTG-ACTTGAAG-AGGATGCTTTG-GGCGCGGCGCCTTCC-GAG-TTCCCTGGAACGGGACGCCACAGAGGGTGAGAGCCCCGTCTGGTTGGACGCCTAGCCTGTGTAAAGCTCCTTCGACGAGTCGAGTAGTTTGGGAATGCTGCTCTAAATGGGAGGTATATGTCTTCTAAAGCT-AAATACCGGCCAGTGACCGATAGCGCAC-AAGTAGAGTGATCGAAAGATGAAAAGCACTTTG-AAAAGAGAGTTAAAAAGTACGTGAAATTGTTGAAAGGGAAGGGCTCATGACCAGACTTGGGTCTGG-GGATCACCCGGCGTTCTTCGCCGGGGCACTCCCCCG-GCACAGGCCAGCATCGGTTCGGCTCGGGGGACAAAGGCGGCGGGAACGTGGCTCTTC----GGAGTGTTATAGCCCGCCGTGTAATACCCTGC-GCCGGACCGAGGACCGCGCTTC--GGCATGGATGCTGGCGTAATGGTCATCAGCCA-CCCGTCTTG-AAACACGGACCAAGGAGTCGTCTTCGTATGCGAGTGTTC-GGGTGC-C-AAA-CCCCTACGCGTAATGAAAGTGAACGCAGGTGAGAGC-TTCGGCGCATCACCGACCGATCCTGATG-TTCTCGGA--TGGA-TTTGAGTAAGAGCATACGGGGCCGGAC-CCGAAAGAAGGTGAACTATG-CCTGTATAGGGTGAAG-CCAGAGG-AAACTCTGGCCGGCACTGGGGAGTTCGAGGCTGGTATCTCCAAGGATGGCCAGACTCGTGAGCACGCTCTGCTCGCCTACACCCTCGGTGTCCGTCAGCTCATTGTTGCCATCAACAAGATGGACACCACCAACTGGTCTGAGGCCCGTTACCAGGAGATCATCAAGGAGACCTCCTCCTTCATCAAGAAGGTCGGCTACAACCCCAAGACCGTCGCCTTCGTCCCCATCTCCGGCTTCCACGGCGACAACATGCTGGAGCCCTCCACCAACTGCCCCTGGTACAAGGGCTGGGAGAAGGAGACCAAGGCTGGCAAG????????????????????????????????????????????????????????????????????????????????????????????????????????????????????????????????????????????????????????????????????????????????????????????????????????????????????????????????????????????????????????????????????????????????????????????????????????????????????????????????????????????????????????????????????
>CBS101_63TNiesslia_nordinii
AACCCC-TG-TGAACCATA-CC-TA-TCGTTGCTT-CGGCGGCCAC---GCCCCGGCGCCCTCGT------GGCCCGGAACCAGGCGC-CCGCCGGAGGACCCC-----AAACCATTGT-----------------GTG-T-TATAGCGGCATTA--TCTGAGTGACAC-------------A--AAC-------AAATA-AATCAAAAC-TTTCAACAACGGATCTCTTGG-TTCTGGCATCGATGAAGAACGCAGCG-AAATGCGATAAGTAATGTG-AATTGCAG-AATTCAGTGAATCATCGAATCTTTGAACGCACATTGCG-CCCGCCAGCA-TTCT--GGCGGGCATGCCTG-TTCGAGCGTCA-TTTC-AA-CCCTCGCG------CCC-ATCT------------GGGCTGCGGCGTTGGGGACCGG---CACAA-------CCGC-CCTCCGGGG-------CGGCGCCG-CCCCCCAAATATAGTGGCGGTCTCGCTGC-AGCCTCCCTTGCGTAGTAG-C--AC--ACCTCGCA-CT--GG-AG---AGCGGCGCGG---CCAC-GCCG-TAAAACCCCCG---ACCCCCTT---------------GA-GTTTGAAG-AGGATGCTTTT-GGCGAGGCGCCTTCC-GAG-TTCCCTGGAACGGGACGCCATAGAGGGTGAGAGCCCCGTCTGGTTGGATGCCAAGCCTCTGTAAAGCTCCTTCGACGAGTCGAGTAGTTTGGGAATGCTGCTCTAAATGGGAGGTATATGTCTTCTAAAGCT-AAATATTGGCCAGAGACCGATAGCGCAC-AAGTAGAGTGATCGAAAGATGAAAAGCACTTTG-AAAAGAGGGTTAAATAGTACGTGAAATTGTTGAAAGGGAAGCGTTTGTGACCAGACTTGGGCCCGGTTAATCATCCAGCGTTC-TCGCTGGTGCACTTTGCCG-GCCCAGGCCAGCATCAGTTCTCGCCGGGGGATAAAGGTTTCGGGAATGTGGCTCCCTC--GGGAGTGTTATAGCCCGTTGCGTAATACCCTGG-TGGGGACTGAGGTTCGCGC-TC--CGCAAGGATGCTGGCGTAATGGTCATCAGCGA-CCCGTCTTG-AAACACGGACCAAGGAGTCGTCTTCGTATGCGAGTGTTC-GGGTGT-C-AAA-CCCCTACGCGTAATTAAAGTGAACGCAGGTGAGAGC-TTCGGCGCATCATCGACCGATCCTGATG-TTCTCGGA--TGGA-TTTGAGTAAGAGCATACGGGGCCGGAC-CCGAAAGAAGGTGAACTATG-CCTGTATAGGGTGAAG-CCAGAGG-AAACTCTGGCCGGTACTGGTGAGTTCGAGGCTGGTATCTCCAAGGATGGCCAGACTCGTGAGCACGCTCTGCTCGCCTACACCCTTGGTGTCAAGCAGCTCATCGTCGCCATCAACAAGATGGACACCTGCAAGTGGTCCGAGGCCCGTTTCCAGGAGATCATCAAGGAGACCACCTCCTTCATCAAGAAGGTTGGTTACAACCCCAAGACTGTCGCCTTCGTCCCCATCTCCGGCTTCAACGGCGACAACATGCTGGCTGCCTCGCCCAACTGCCCCTGGTACAAGGGATGGGAGCGCGAGACCAAGGCTGGCAAGCGATCATGATGCT------GGCGCCCAGTTAGAGA-CGCGGGTCCATCCGA---------------------------------------AGGCCG-ACAAGGGCAGATAAGGT---------CGGCA-GCG-AGTATGG-----ACCAA-----------AGACTTACCCATGATGACGGGGGCGACCGACGATGGAAGCTGGGGCACCAGATTAGC-CACCGTG-CCGAATGCGCAGA----------------GCATATCGCG----------CCCAGCGCTGCCCAGCCGTAC------GGTGGGAGCAATTGGG-----AGCTGAGAG--AG-TCGGAAAGTGGG---GTA
>CBS123802TNiesslia_sphaeropedunculata
AACCCACTG-TGAACCGATACC-TA-TCGTTGCTT-CGGCGGCTCC---GCCCCGCGGCCCTCGG-------GCCCGGAACCAGGCGG-CCGCCGGTGGCCCGC-----AAACCCTACT---GTATATCG------TCC-C-ACCGGCGGCATTG--TCTGAGTACAAA-------------CA-GAA-------AAACG-AATCAAAAC-TTTCAACAACGGATCTCTTGG-TTCTGGCATCGATGAAGAACGCAGCG-AAATGCGATAAGTAATGTG-AATTGCAG-AATTCAGTGAATCATCGAATCTTTGAACGCACATTGCG-CCCGCCAGTA-TCCT--GGCGGGCATGCCTG-CCCGAGCGTCA-TTTC-AA-CCCTCGCG------CCC-CCC-------------GCGGCGCGGCGTTGGGGACCGG---CCCTC---------------------------ACACGGCCG-CCCCCCAAATGCAGTGGCGGTCCCGCCGG-CGCCTCCCCCGCGTAGTAGTC--ACTCACCTCGCGGCC-CGGGAGA--CCCGGCGCGGCA-CCGA-GCCG-TAAAACCCCCC---GACTGAAGGCCC-ACGGGCCGAGAA-GTTTGAAG-AGGATGCTTCG-GGCGCGGCGCCTTCC-GAG-TTCCCTGGAACGGGACGCCATAGAGGGTGAGAGCCCCGTCCGGTTGGACGCCAAGCCTGTGTGAAGCTCCCTCGACGAGTCGAGTAGTTTGGGAATGCTGCTCTAAACGGGAGGTATATGTCTTCTAAAGCT-AAATACCGGCCAGAGACCGATAGCGCAC-AAGTAGAGTGATCGAAAGATGAAAAGCACTTTG-AAAAGAGGGTTAAACAGTACGTGAAATTGTTGAAAGGGAAGCGCTCGCGACCAGACTTGGGCCTGGCGGATCACCCGGCGTTCTTCGCCGGGGCACTCCGCCT-TCCCAGGCCAGCATCGGCTCGCGCCGGGGGACAAAGGCGGCGGGAACGTGACTCCCTCCGGGGAGTGTTATAGCCCGCCGCGCAATACCCTGGCCGCGGGCCGAGGACCGCGCATC--TGCAAGGATGCTGGCGTAATGGTCGCCAGCGA-CCCGTCTTG-AAACACGGACCAAGGAGTCGTCTTCGTATGCGAGTGTTC-GGGTGG-C-AAA-CCCCTACGCGTAATGAAAGTGAACGCAGGTGAGAGC-TTCGGCGCATCATCGACCGATCCTGATG-TTCTCGGA--TGGA-TTTGAGTAGGAGCATACGGGGCCGGAC-CCGAAAGAAGGTGAACTATG-CCTGTATAGGGTGAAG-CCAGAGG-AAACTCTGGCCGGTACTGGTGAGTTCGAGGCTGGTATCTCCAAGGATGGCCAGACTCGTGAGCACGCTCTGCTCGCCTACACCCTTGGTGTTCGTCAGCTCATCGTCGCCATCAACAAGATGGACACCACCAACTGGTCCGAGGCCCGTTACCAGGAGATCATCAAGGAGACCTCCACCTTCATCAAGAAGGTCGGCTACAACCCCAAGACCGTTGCCTTCGTCCCCATCTCCGGTTTCCACGGCGACAACATGCTTCAGGCCTCCACCAACTGCCCCTGGTACAAGGGTTGGGAGAAGGAGACCAAGGCTGGCAAG????????????????????????????????????????????????????????????????????????????????????????????????????????????????????????????????????????????????????????????????????????????????????????????????????????????????????????????????????????????????????????????????????????????????????????????????????????????????????????????????????????????????????????????????????
>CBS125922TNiesslia_brevis
AACCCA-TG-TGAACAATA-CC-TA-TCGTTGCTT-CGGCGGAC-C---GCCCCGGCGCCCTTCAC-----GGCCCGGAACCAGGCGC-CCGCCGGAGGCCCG------AAACCATTGT-----------------GTG-T-TATAGTGGCATTA--TCTGAGTGGCAC-------------A--AGC------AAAATA-AATCAAAAC-TTTCAACAACGGATCTCTTGG-TTCTGGCATCGATGAAGAACGCAGCG-AAATGCGATAAGTAATGTG-AATTGCAG-AATTCAGTGAATCATCGAATCTTTGAACGCACATTGCG-CCCGCCAGCA-TTCT--GGCGGGCATGCCTG-TTCGAGCGTCA-TTTC-AA-CCCTCGCG------CCC-ATCC------------GGGCTGCGGTGTTGGGGACCGG---CACGT-------ACGCCCTCACGGGC-------GGTAGCCG-CCCCCTAAATATAGTGGCGGTCTCGCTGC-AGCTTCCTCTGCGTAGTAG-C--AC--ACCTCGCA-CC--GG-AGA--GCAAGCGCGG---CCAC-GCCG-TAAAACCCCCG---ACCCCCTTG-----------------AGTTGAAG-AGGATGCTTTT-GGCGCGGTGCCTTCC-GAG-TTCCCTGGAACGGGACGCCATAGAGGGTGAGAGCCCCGTCTGGTTGGATACCAAGCCTCTGTAAAGCTCCTTCGACGAGTCGAGTAGTTTGGGAATGCTGCTCTAAATGGGAGGTATATGTCTTCTAAAGCT-AAATACCGGCCAGAGACCGATAGCGCAC-AAGTAGAGTGATCGAAAGATGAAAAGCACTTTG-AAAAGAGGGTTAAATAGTACGTGAAATTGTTGAAAGGGAAGCGTTTGTGACCAGACTTGGGCTCGGTTAATCATCCAGCGTTC-TCGCTGGTGCACTTTGCCG-GCCCAGGCCAGCATCAGTTTTCGCCGGGGGATAAAGGTTTCGGGAATGTGGCTCCTCC--GGGAGTGTTATAGCCCGTTGCGTAATACCCTGG-TGTAGACTGAGGTTCGCGC-TC--CGCAAGGATGCTGGCGTAATGGTCATCAGCGA-CCCGTCTTG-AAACACGGACCAAGGAGTCGTCTTCGTATGCGAGTGTTC-GGGTGT-C-AAA-CCCCTACGCGTAATGAAAGTGAACGCAGGTGAGAGC-TTCGGCGCATCATCGACCGATCCTGATG-TTCTCGGA--TGGA-TTTGAGTAAGAGCATACGGGGCCGGAC-CCGAAAGAAGGTGAACTATG-CCTGTATAGGGTGAAG-CCAGAGG-AAACTCTGGCCGGTACTGGTGAGTTCGAGGCTGGTATCTCCAAGGATGGCCAGACCCGTGAGCACGCTCTGCTCGCCTACACCCTGGGTGTCAAGCAGCTCATTGTCGCCATCAACAAGATGGACACTGCCAAGTGGGCTGAGGCTCGTTTCCAGGAGATCATCAAGGAGACCACCAACTTCATCAAGAAGGTCGGCTACAACCCCAAGACCGTCGCTTTCGTCCCCATCTCCGGCTTCAACGGCGACAACATGTTGGCTGCCTCCACCAACTGCCCCTGGTACAAGGGCTGGGAGAAGGAGACCAAGGCCGGCAAGCGATCATGATGCT------GCCACTCGGTTAGGA--CGCGGGCCCTTGAGC---------------------------------------------ATGCAGGGCAGGGAGGCC---------CAATA-GCGATGGGCGT-----GGTCA-----------AGACTTACCCATGGTGACGGGGACGACCGACAATGGACGCTGTGGCAGCTAGTTAGC-CGTGGTG-TTGC------GGC----------------GCATATCGCA----------CCCAATGGCCGCCGCAAG-------------GGAGCGATTGGG-----AGCTGGGAG------TCGGAAGTGGG---GTA
>CBS145531TNiesslia_stellenboschiana
AACCCA-TG-TGAACCTTA-CC-TA-TCGTTGCTT-CGGCGGCCAC---GCCCCGGCGCCCCCGT-------GCCCGGACCAAGGCGC-CCGCCGGAGGACCCC-----AAAACCATGT-----------------CTT-C-CACAGTGGTATCA--TCTGAGTGGCAC-------------A--AGC-------AAATA-AATCAAAAC-TTTCAACAACGGATCTCTTGG-TTCTGGCATCGATGAAGAACGCAGCG-AAATGCGATAAGTAATGTG-AATTGCAG-AATTCAGTGAATCATCGAATCTTTGAACGCACATTGCG-CCCGCCAGCA-TTCT--GGCGGGCATGCCTG-TTCGAGCGTCA-TTTC-AA-CCCTCGCA------GCCCGTCCGC----------GGGCAGCGGTGTTGGGGACCGG---CACCAGGG-----------CCTCTGG-------CCCCGCCG-CCCCCCAAATACAGTGGCGGCCTCGCTGC-AGCCTCCCTTGCGTAGTAG-C--AC--ACCTCGCA-CC--GG-AG---CGCGGCCCGG---CCAC-GCCG-TAAAACCCCCG---ACTTTCAT---------------GA-GTTTGAAG-AGGATGCTTTT-GGCGAGGTGCCTTCC-GAG-TTCCCTGGAACGGGACGCCATAGAGGGTGAGAGCCCCGTCTGGTTGGACACCGAGCCTCTGTAAAGCTCCTTCGACGAGTCGAGTAGTTTGGGAATGCTGCTCTAAATGGGAGGTATATGTCTTCTAAAGCT-AAATACCGGCCAGAGACCGATAGCGCAC-AAGTAGAGTGATCGAAAGATGAAAAGCACTTTG-AAAAGAGGGTTAAATAGTACGTGAAATTGTTGAAAGGGAAGCACTTGTGACCAGACTTGGGCCCGGTTGATCATCCAGCGTTC-TCGCTGGTGCACTCTGCCG-GCCCAGGCCAGCATCAGTTCGTGCCGGGGGACAAAGGCTTCGGGAATGTGGCTCCTCC--GGGAGTGTTATAGCCCGTTGCATAATACCCTGG-CGCGGACTGAGGTTCGCGC-TC--CGCAAGGATGCTGGCGTAATGGTCATCAGTGA-CCCGTCTTG-AAACACGGACCAAGGAGTCGTCTTCGTATGCGAGTGTTC-GGGTGT-C-AAA-CCCCTACGCGTAATGAAAGTGAACGCAGGTGAGAGC-TTCGGCGCATCATCGACCGATCCTGATG-TTCTCGGA--TGGA-TTTGAGTAAGAGCATACGGGGCCGGAC-CCGAAAGAAGGTGAACTATG-CCTGTATAGGGTGAAG-CCAGAGG-AAACTCTGG????????????????????????????????????????????????????????????????????????????????????????????????????????????????????????????????????????????????????????????????????????????????????????????????????????????????????????????????????????????????????????????????????????????????????????????????????????????????????????????????????????????????????????????????????????????????????????????????????????????????????????????????????????????????????????????????????????????????????????????????????????????????????????????????????????????????????????????????????????????????????????????????????????????????????????????????????????????????????????????????????????????????????????
>CBS146810TNiesslia_neoexosporioides
AACCCCATG-TGAACCATA-CC-AC-ACGTTGCTT-CGGCGGTACC---GCCCCGGCGCCCTCGG-------GCCCGGATCCAGGCGC-CCGCCGGGGGACCAAC---CAAACCCTTTTA--GTATCCCGGGC---GAC-C-CCCGGCGGCATTA--TCTGAGTACAGC-----------GAAA-ACA-------AAACG-CATCAAAAC-TTTCAACAACGGATCTCTTGG-TTCTGGCATCGATGAAGAACGCAGCG-AAATGCGATAAGTAATGTG-AATTGCAG-AATTCAGTGAATCATCGAATCTTTGAACGCACATTGCG-CCCGCCAGCA-TTCT--GGCGGGCATGCCTG-CCCGAGCGTCA-TTTC-AA-CCCTCGCA------CGC-CCCTCC--------GGGGGCGGCGGTGTTGGGGACCGG---CCGCCCT----------------------CCACGGCGGCCG-CCCCCGAAATGCAGTGGCGGTCCCGCCGG-CGCCTCCCCCGCGTAGTAG-C--ACACACCTCGCGGAA-CGGGAGC--GCTGGCGCGGTGCCAAC-GCCG-TAAAACCCCCCC--AACTGAAGGCCT-CCGGGCCGAAGA-GTTTGAAG-AGGATGCTTTG-GGCGCGGCGCCTTCC-GAG-TTCCCTGGAACGGGACGCCACAGAGGGTGAGAGCCCCGTCTGGTTGGATGCCTAGCCTATGTAAAGCTCCTTCGACGAGTCGAGTAGTTTGGGAATGCTGCTCTAAACGGGAGGTATATGTCTTCTAAAGCT-AAATATTGGCCAGAGACCGATAGCGCAC-AAGTAGAGTGATCGAAAGATGAAAAGCACTTTG-AAAAGAGGGTTAAATAGTACGTGAAATTGTTGAAAGGGAAGCGCTTACGACCAGACTTGGGCCCGGCGGATCACCCGGCGTTCTTCGCCGGGGCACTCCGCCG-GCCCAGGCCAGCATCGGTTCGCCTTGGGGGATAAAGGCGGTGGGAACGTAGCTCCCTC--GGGAGTGTTATAGCCCGCCGTGTAATACCCTGC-GGCGGACCGAGGACCGCGCATC--TGCAAGGATGCTGGCGTAATGGTCGTCAGCGA-CCCGTCTTG-AAACACGGACCAAGGAGTCGTCTTCGTATGCGAGTGTTC-GGGTGG-A-AAA-CCCCTACGCGTAATGAAAGTGAACGCAGGTGAGAGC-TTCGGCGCATCATCGACCGATCCTGATG-TTCTCGGA--TGGA-TTTGAGTAAGAGCATACGGGGCCGGAC-CCGAAAGAAGGTGAACTATG-CCTGTATAGGGTGAAG-CCAGAGG-AAACTCTGG????????????????????????????????????????????????????????????????????????????????????????????????????????????????????????????????????????????????????????????????????????????????????????????????????????????????????????????????????????????????????????????????????????????????????????????????????????????????????CAATCATGATACT------GCGGTCGGCTGTCAGAAACCCATCTACCGAGC--------------------------------------G-------TTGTTGGGGCATGTAGG--------CCGGCG-GCA-ACCGCCAT--CTGCTCG-----------TGACTTACCCATGGTGACGAGGGCGACCGACAATGGACGCTACCCAGGCGAGTTAGC-CACAATGGCTGGC-GTCTTAC-------GCATTGCTGGCAATTTGCA----------CGCGAGCGGGCGCAGGA-------TACGTGCAAAGTTGCGAGCGTCGTAGCGTAAAG--GGGGGTTGAGGTGGG---GTA
>CBS150_70Niesslia_heterophora
AACCCTATG-TGAACCCGT-CC-CG-TCGTTGCTT-CGGCGGCACC---GCCCCGGCGCCCTCGG-------GCCCGGATCCAGGCGG-CCGCCGGAGGTCCAC-----AAACCCTCGT---GTATACCG------TCC-C-ACCGGTGGCATCG--TCTGAGTAACAA----------------AAA-------AAACG-CATCAAAAC-TTTCAACAACGGATCTCTTGG-CTCTGGCATCGATGAAGAACGCAGCG-AAATGCGATAAGTAATGCG-AATTGCAG-AATTCAGTGAGTCATCGAATCTTTGAACGCACATTGCG-CCCGCCAGCA-CTCT--GGCGGGCATGCCTG-TCCGAGCGTCATTTTC-AA-CCCTCGCG------CCC-CCC-------------GCGGCGCGGTGTTGGGGACCGG---CCCTC---------------------------ACACGGTCG-CCCCCTAAACCCAGTGGCGGTCCCGCCGG-CGCC-CCCCCGCGTAGTAGTC--AAACGCCTCGCA----GGGAAGG--TCCGACGCGG---CTGA-GCCG-TAAAACCCCCC---GACCGAAGGCCC-ACGGGCCGGAGA-TCTTGAAG-AGGATGCTTCT-GGCGCGGCGCCTTCC-GAG-TTCCCTGGAACGGGACGCCATAGAGGGTGAGAGCCCCGTACGGTCGGACGCCAAGCCTGTGTGAAGCTCCCTCGACGAGTCGAGTAGTTTGGGAATGCTGCTCTAAACGGGAGGTATATGTCTTCCAAAGCT-AAATACCGGCCAGAGACCGATAGCGCAC-AAGTAGAGTGATCGAAAGATGAAAAGCACTTTG-AAAAGAGGGTTAAACAGTACGTGAAATTGTTGAAAGGGAAGCGCTCGCGACCAGACTTGGTCCCGGCGGATCACCCGGCGTTCCTCGCCGGGGCACTCCGCCG-GCCCAGGCCAGCATCGGCTCGCGCCGGGGGATAAAGGCGGCGGGAACGTGGCTCTCTCCGGGGAGTGTTATAGCCCGCCGCGTAATACCCTGGCCGCGGGCCGAGGACCGCGCATTCGTGCAAGGATGCTGGCGTAATGGTCCCCAGCGA-CCCGTCTTG-AAACACGGACCAAGGAGTCGTCCTCGTATGCGAGTGTTC-GGGTGG-C-AAA-CCCCTACGCGTAATGAAAGTGAACGCAGGTGAGAGC-TTCGGCGCATCATCGACCGATCCTGATG-TTCTCGGA--TGGA-TTTGAGTAGGAGCATACGGGGCCGGAC-CCGAAAGAAGGTGAACTATG-CCTGTATAGGGTGAAG-CCAGAGG-AAACTCTGG????????????????????????????????????????????????????????????????????????????????????????????????????????????????????????????????????????????????????????????????????????????????????????????????????????????????????????????????????????????????????????????????????????????????????????????????????????????????????????????????????????????????????????????????????????????????????????????????????????????????????????????????????????????????????????????????????????????????????????????????????????????????????????????????????????????????????????????????????????????????????????????????????????????????????????????????????????????????????????????????????????????????????????
>CBS152_68Niesslia_exigua
AACCCACTG-TGAACCCT--AC-CA-TCGTTGCTT-CGGCGGCCCC---GCCCCGGCGCCCTCGG-------GCCCGGAACCAGGCGC-CCGCCGGAGGCCCGC-----AAACCCCACG--TGTATACCG------TCC-C-ACCGGTGGCATCG--TCTGAGTGAGTC-------------AT-TAC-------AAATG-AATCAAAAC-TTTCAACAACGGATCTCTTGG-CTCTGGCATCGATGAAGAACGCAGCG-AAATGCGATAAGTAATGTG-AATTGCAG-AATTCAGTGAACCATCGAATCTTTGAACGCACATTGCG-CCCGCCAGCA-CTCT--GGCGGGCATGCCTG-TCCGAGCGTCA-TTTC-AA-CCCTCGCG------CCC-CCC-------------GCGGCGCGGTGTTGGGGACCGG---CCCTC---------------------------ACACGGCCG-CCCCCCAAATGCAGTGGCGGTCCCGCCGG-CGCCTCCCCCGCGTAGTACCT--AAC-ACCTCGCGGCC-CGGGAGG--CACGGCGCGGCG-CCGA-GCCG-TAAAACGCCCC---GACTGAAGGCCC-ACGGGCCGACTA-GTTTGAAG-AGGATGCTTCT-GGCGCGGCGCCTTCC-GAG-TTCCCTGGAACGGGACGCCATAGAGGGTGAGAGCCCCGTCCGGTCGGACGCCAAGCCTGTGTGAAGCTCCCTCGACGAGTCGAGTAGTTTGGGAATGCTGCTCTAAACGGGAGGTATATGTCTTCTAAAGCT-AAATACCGGCCAGAGACCGATAGCGCAC-AAGTAGAGTGATCGAAAGATGAAAAGCACTTTG-AAAAGAGGGTTAAACAGTACGTGAAATTGTTGAAAGGGAAGCGCTCGCGACCAGACTTGGGCGCGGCGGATCACCCGGCGCTCGCCGCCGGGGCACTCCGCCC-GCCCAGGCCAGCATCGGCTCGCGCCGGGGGACAAAGGCGGCGGGAACGTGGCTCCCTCCGGGGAGTGTTATAGCCCGCCGCGCAATGCCCTGGCCGCGGGCCGAGGACCGCGCATC--TGCAAGGATGCTGGCGTAATGGTCGCCAGCGA-CCCGTCTTG-AAACACGGACCAAGGAGTCGTCTTCGTATGCGAGTGTTC-GGGTGG-C-AAA-CCCCTACGCGTAATGAAAGTGAACGCAGGTGAGAGC-TTCGGCGCATCACCGACCGATCCTGATG-TTCTCGGA--TGGA-TTTGAGTAGGAGCATACGGGGCCGGAC-CCGAAAGAAGGTGAACTATG-CCTGTGTAGGGTGAAG-CCAGAGG-AAACTCTGG????????????????????????????????????????????????????????????????????????????????????????????????????????????????????????????????????????????????????????????????????????????????????????????????????????????????????????????????????????????????????????????????????????????????????????????????????????????????????CAATCATGATACT------GCGGTAGGCTGTCAGAAACCCATCCACCGAGC--------------------------------------G---------TTTGGGGCATGCAGG--------CGGGCG-ACA-ATCGCCTT--CTGCTCG-----------TGACTTACCCATGGTGACGAGGGCGACCGACAATGGAAGCTGTCGAGGCGAGTTAGC-CGCAATGGCTTGC-GTATTTC-------GCATTGCTGGCAACTTGCA----------CGCAGGCGAGCGCAACA-------TACGTGCGAAGTTACGAG---CGTAGCGTAAAG--GGGGGTTGAGGTGGG---GTA
>CBS158_72Niesslia_aurantiaca
AACCCTTTG-TGAACACTA-CC-AT-TCGTTGCTT-CGGCGGGACC---GCCCCGGCGCCTCTGC------GCGCCGGAATCAGGCGC-CCGCCGGGGACCCG------AAACTCTTGT-----------------TTT---GTCAGTGGTATTTTCTCTGAGTGGCAT-------------A--AGC-------AAATA-AATTAAAAC-TTTCAACAACGGATCTCTTGG-TTCTGGCATCGATGAAGAACGCAGCG-AAATGCGATAAGTAATGTG-AATTGCAG-AATTCAGTGAATCATCGAATCTTTGAACGCACATTGCG-CCCGCCAGTA-TTCT--GGCGGGCATGCCTG-TTCGAGCGTCA-TTTC-AA-CCCTCGGG------CCC-CGCATTC-----GTGCGGGCTCCGGCGTTGGGGACCGG---CCTCCGC----------------------ATCGGACGGCCG-CCCCCGAAACCTAGTGGCGGTCCCGCCGC-GGCCTTCTCTGCGTAGTAG-CATAC--ACCTCGCA-CT--GG-AG---AGCGGCGCGG---CCAC-GCCG-TAAAAGAAACGA--ACTTTCTG---------------AA-GGTTGAAG-AGGATGCTTTT-GGCGCGGCGCCTTCC-GAG-TGCCCTGGAACGGGACGCCATAGAGGGTGAGAGCCCCGTCTGGTTGGATGCCTAGCCTCTGTAAAGCTCCTTCGACGAGTCGAGTAGTTTGGGAATGCTGCTCAAAATGGGAGGTATATGTCTTCTAAAGCT-AAATATTGGCCAGAGACCGATAGCGCAC-AAGTAGAGTGATCGAAAGATGAAAAGCACTTTG-AAAAGAGGGTTAAATAGTACGTGAAATTGTTGAAAGGGAAGCGCTTGTGACCAGACTTGGGCTTGGTGAATCATCCGGCGTTC-TCGCCGGTGCACTTTGCCT-GTCCAGGCCAGCATCAGTTCGCCGTGGGGGATAAAGGCGTGGGGAATGTGGCTCCTCC--GGGAGTGTTATAGCCCCGCGTGTAATACCCTGT-GGCGGACTGAGGTTCGCGC-TC--CGCAAGGATGCTGGCGTAATGGTCATCAGCGA-CCCGTCTTG-AAACACGGACCAAGGAGTCGTCTTCGTATGCGAGTGTTC-GGGTGT-C-AAA-CCCCTACGCGTAATGAAAGTGAACGTAGGTGAGAGC-TTCGGCGCATCATCGACCGATCCTGATG-TTCTCGGA--TGGA-TTTGAGTAAGAGCATACGGGGCCGGAC-CCGAAAGAAGGTGAACTATG-CCTGTATAGGGTGAAG-CCAGAGG-AAACTCTGGCCGGTACTGGTGAGTTCGAGGCTGGTATCTCCAAGGATGGTCAGACCCGTGAGCACGCTCTGCTTGCCTACACCCTCGGTGTCCGACAGCTCATTGTCGCCATCAACAAGATGGACACTGCCCAGTGGGCCGAGGCTCGTTACCAGGAAATCATCAAGGAGACCTCTTCTTTCATCAAGAAGGTCGGCTACAACCCCAAGACCGTTGCCTTCGTCCCCATCTCTGGTTTCAACGGCGACAACATGCTTGCTCCCTCCACCAACTGCCCCTGGTACAAGGGCTGGGAGAAGGAGACCAAGGCCGGCAAGCAATCATGATGCT------AACAGCCAGTCAGATC-GGTGGTGTGCATTT-------------------------------------------------AAGAGGACATCGTGA--------GCTGTC-ACG-GGAATGT-----GGATT-----------AGACATACCCATGATGACGGGGACGGCCGACGATAGATGCTGAGGTAGCGAATTAGC-ACCAAATCATGGC------------------------GGACGTTGGTTTGGTGGTGACCCAGCGTTGACGAAGCAACGCC-------GTTGACGCTTGGG-----ATTCGATAGAG----TTGAAAGTGGG---GTA
>CBS170_74TNiesslia_clarkii
AACCCC-TG-TGAACTTAA-CC-CG--CGTTGCTT-CGGCGGCCGC---GCCCGGGCCTCCC---------GGCCCGGAACCAGGCGC-CCGCCGGGGGAGCAC-----AAACCATGAA-----------------TC----TATATCAGTATCT--TCCGTGTGGCAC-------------A--AGC------AAAATA-AATTAAAAC-TTTCAACAACGGATCTCTTGG-CTCTGGCATCGATGAAGAACGCAGCG-AAATGCGATAAGTAATGTG-AATTGCAG-AATTCAGTGAATCATCGAATCTTTGAACGCACATTGCG-CCCGCCAGTA-TTCT--GGCGGGCATGCCTG-TCCGTGCGTCA-TTTC-AA-CCCTCGCG------CCC-ATCC------------GGGCTGCGGTGTTGGGGACCGG---CACAA-----------CCCCCCCGTG-------GGGCGCCG-CCCCCCAAATCCAGTGGCGGCCCCGCCGC-TGCCTCCCCTGCGTAGTAG-C--AC--ACCTCGCA-CC--GG-AG---CGCGGCTCGG---CCAC-GCCG-TAAAACCCCCG---ACTCTCA----------------GA-GTTTGAAG-AGGATGCTTTT-GGCGAGGCGCCTTCC-GAG-TTCCCTGGAACGGGACGCCATAGAGGGTGAGAGCCCCGTCTGGTCGGACGCCTAGCCTCTGTAAAGCTCCTTCGACGAGTCGAGTAGTTTGGGAATGCTGCTCTAAATGGGAGGTATATGTCTTCTAAAGCT-AAATACCGGCCAGAGACCGATAGCGCAC-AAGTAGAGTGATCGAAAGATGAAAAGCACTTTG-AAAAGAGGGTTAAACAGTACGTGAAATTGTTGAAAGGGAAGCGCTTGTGACCAGACTTGGGCCCGGTTGATCATCCAGCGTTC-TCGCTGGTGCACTCTGCCG-GCCCAGGCCAGCATCAGTTCGCGCCGGGGGATAAAGGCTTCGGGAACGTGGCTCCCTC--GGGAGTGTTATAGCCCGCTGCGTAATACCCTGG-TGCGGACTGAGGCCCGCGC-TC--CGCAAGGATGCTGGCGTAATGGTCATCAGCGA-CCCGTCTTG-AAACACGGACCAAGGAGTCGTCTTCGTATGCGAGTGTTC-GGGTGT-C-AAA-CCCCTACGCGTAATGAAAGTGAACGCAGGTGAGAGC-TTCGGCGCATCATCGACCGATCCTGATG-TTCTCGGA--TGGA-TTTGAGTAAGAGCATACGGGGCCGGAC-CCGAAAGAAGGTGAACTATG-CCTGTATAGGGTGAAG-CCAGAGG-AAACTCTGGCCGGTACTGGTGAGTTCGAGGCTGGTATCTCCAAGGATGGCCAGACTCGTGAGCACGCTCTGCTCGCCTACACCCTGGGTGTCAAGCAGCTCATCGTCGCCATCAACAAGATGGACACCACCAAGTGGTCCGAGGCCCGTTTCCAGGAGATCATCAAGGAGACCACCTCCTTCATCAAGAAGGTCGGCTACAACCCCAAGACCGTTGCCTTCGTTCCCATCTCCGGCTTCAACGGCGACAACATGCTTGCTGCCTCCACCAACTGCCCCTGGTACAAGGGCTGGGAGAAGGAGACCAAGGCTGGCAAGCGATCATGATACT-------GCGTCC-GTCAGAAG-------------------------------------------------------CTGACCAGGCGAGACAGATAAGGG--------CGGGCG-GCGAAGCATA------GTGCG-----------TGACTTACCCATGGTGACGGGGGCGACCGACAATGGACGCTGAAGCAGTGGGTTAGC-GGCGGTG-TTGAT------------------------GCGATGCGCA----------CCCAGTGCCGTCGAGCAG--------GACGTTGAGCATCTGGG-----AGCTGGGGA------GCGGAAGTGGG---GTA
>CBS246_82TNiesslia_minutispora
AACCAC-TG-TGAACTTA--CC-AC-TGTTGCTTT-CGGCGGTGAA---CCGCGCGCCCCCCCGG-------GCGCCGGTTCCTCCACGCCGCCGGAGGCCCCC----CAAACTGTGTC-----------------TC----AGCTGTGGCATTA--TCTGAGTAGCGA-------------A--AGCAAA--ACAAATG-AATCAAAAC-TTTCAACAACGGATCTCTTGG-TTCTGGCATCGATGAAGAACGCAGCG-AAATGCGATAAGTAATGTG-AATTGCAG-AATTCAGTGAACCATCGAATCTTTGAACGCACATTGCG-CCCGCCAGTA-CTCT--GGCGGGCATGCCTG-TCCGAGCGTCA-TTTC-AA-CCCTCGAG------CCC---------------CAGCGGCCCGGTGTTGGGGATCGG---CCCCG----------CCCCCGTGGCG-------GCCGGCCG-TCCCCTAAATAGAGTGGCGGTCACGCCGT-AGCATCCCCTGCGCAGTAG-C--AAATATCTCGCAGCC--GG-AG---CGCGGCGCGG---CCAT-GCCG-TGAAACCCCAA---CTCTTCAA---------------AT-GGTTGAAG-AGGATGCTTTT-GGTGAGGTGCCTTCC-GAG-TTCCCTGGAACGGGACGCCATAGAGGGTGAGAGCCCCGTCCGGTTGGAAGCCGAGCCTGTGTAAAGCTCCTTCGACGAGTCGAGTAGTTTGGGAATGCTGCTCTAAATGGGAGGTACATGTCTTCTAAAGCT-AAATACCGGCCAGAGACCGATAGCGCAC-AAGTAGAGTGATCGAAAGATGAAAAGCACTTTG-AAAAGAGGGTTAAACAGTACGTGAAATTGTTGAAAGGGAAGCGCTTGTGACCAGACTTGGGCCCGGCGAATCATCCAGCGTTC-TCGCTGGTGCACTTCGCCG-GCCCAGGCCAGCATCAGTTCGCCTCGGGGGATAAAGGCGTCGGGAACGTGGCTCCCTC--GGGAGTGTTATAGCCCTTCGCGCAATACCCTGC-GGCGGACTGAGGTCCGCGT-TC--TGCAAGGATGCTGGCATAATGGTCATCAGCGA-CCCGTCTTG-AAACACGGACCAAGGAGTCGTCTTCGTATGCGAGTGTTC-GGGTGT-C-AAA-CCCCTACGCGTAATGAAAGTGAACGCAGGTGAGAGC-TTCGGCGCATCATCGACCGATCCTGATG-TTCTCGGA--TGGA-TTTGAGTAAGAGCATACGGGGCCGGAC-CCGAAAGAAGGTGAACTATG-CCTGTGTAGGGTGAAG-CCAGAGG-AAACTCTGGCCGGTACTGGTGAGTTCGAGGCTGGTATCTCCAAGGATGGCCAGACCCGTGAGCACGCTCTTCTCGCCTACACCCTGGGTGTCAAGCAGCTCATCGTCGCCATCAACAAGATGGACACCACCAACTGGTCCGAGGCTCGTTTCCAGGAGATCATCAAGGAGACCTCCTCTTTCATCAAGAAGGTTGGCTACAACCCCAAGACCGTTGCCTTCGTCCCCATCTCTGGCTTCAACGGCGACAACATGCTTGAGGTTTCCCCCAACGCTCCCTGGTACAAGGGCTGGGAGAAGGAGACCAAGGCTGGCAAGCAATCATGATGCT------ATTTTGGTGTCAGAAA-------TTGCTCGTG-------------------------------------------GTCGCAGGAGAGGGCAGCAA---------------ATA-AATGCTCCAGACGGCGA-----------AAACCTACCCATGATGACGGGGACGGCCGACAATGGACGCTGCGTGATGGCGTTAGC-GACGATG-TCGTTCAATTGAGG---------------CGGTAGTGGC----------TTGACCGCCGCCCACCAACCGCC-CATCGCGGGGACAATTYGT----TGGTGAGCGAC-----GCAAAGTGGGG---TTA
>CBS264_89TNiesslia_aeruginosa
AACCCC-TG-TGAACCTTA-CC-CC-GCGTTGCTT-CGGCGGCCGC---GCCCCGGGCCC-CCGC-------GCCCGGAACC-GGCGC-CCGCCGGGGGACCAC-----AAACCATGAA-----------------TC------TTTCAGTATCT--TCTGAGTGGCAC-------------A--AGCA-----AAAATA-AATTAAAAC-TTTCAACAACGGATCTCTTGG-CTCTGGCATCGATGAAGAACGCAGCG-AAATGCGATAAGTAATGTG-AATTGCAG-AATTCAGTGAATCATCGAATCTTTGAACGCACATTGCG-CCCGCCAGTA-TTCT--GGCGGGCATGCCTG-TCCGAGCGTCA-TTTC-AA-CCCTCGCG------CCC-ATCC------------GGGCTGCGGTGTTGGGGACCGG---CACAA----------CCCCCCCCGGG-------GGGCGCCGCCCCCCCAAATCCAGTGGCGGCCCCGCCGC-TGCCTCCCCTGCGTAGTAG-C--AC--ACCTCGCA-CC--GGAAG---CGCGGCTCGG---CCACGGCCG-TAAAACCCCCG---ACTCTTA----------------GA-GTTTGAAG-AGGATGCTTTT-GGCGAGGCGCCTTCC-GAG-TTCCCTGGAACGGGACGCCATAGAGGGTGAGAGCCCCGTCTGGTCGGACGCCTAGCCTCTGTAAAGCTCCTTCGACGAGTCGAGTAGTTTGGGAATGCTGCTCTAAATGGGAGGTATATGTCTTCTAAAGCT-AAATATAGGCCAGAGACCGATAGCGCAC-AAGTAGAGTGATCGAAAGATGAAAAGCACTTTG-AAAAGAGGGTTAAACAGTACGTGAAATTGTTGAAAGGGAAGCGCTTGTGACCAGACTTGGGCCCGGTTGATCATCCAGCGTTC-TCGCTGGTGCACTCTGCCG-GCCCAGGCCAGCATCAGTTCGCGCCGGGGGATAAAGGCTTCGGGAACGTGGCTCCTCC--GGGAGTGTTATAGCCCGCTGCGTAATACCCTGG-TGCGGACTGAGGCCCGCGC-TC--CGCAAGGATGCTGGCGTAATGGTCATCAGCGA-CCCGTCTTG-AAACACGGACCAAGGAGTCGTCCTCGTATGCGAGTGTTC-GGGTGT-C-AAA-CCCCTACGCGTAATGAAAGTGAACGCAGGTGAGAGC-TTCGGCGCATCATCGACCGATCCTGATG-TTCTCGGA--TGGA-TTTGAGTAAGAGCATACGGGGCCGGAC-CCGAAAGAAGGTGAACTATG-CCTGTATAGGGTGAAG-CCAGAGG-AAACTCTGGCCGGTACTGGTGAGTTCGAGGCTGGTATCTCCAAGGATGGCCAGACTCGTGAGCACGCTCTGCTCGCCTACACCCTGGGTGTCAAGCAGCTCATCGTCGCCATCAACAAGATGGACACCACCAAGTGGTCCGAGGCCCGCTTCCAGGAGATCATCAAGGAGACCACCTCCTTCATCAAGAAGGTCGGCTACAACCCCAAGACTGTTGCCTTCGTCCCCATCTCCGGCTTCAACGGCGACAACATGCTGGCTGCCTCCACCAACTGCCCCTGGTACAAGGGATGGGAGAAGGAGACCAAGCTCGGCAAGCGATCATGATACT-------GCGTCCTGTCAGAGG-------------------------------------------------------CTGGCCTGGCGAGGTAGATAAGAG--------CGGGCG-GCG-AGCATA------AAGCG-----------AAACTTACCCATGGTGACGGGGGCGACCGACAATGGAAGCTGAAGCGGTGTGTTAGC-AGCGATG-TTGA-------------------------TCGATCCGTG----------CTCAATGTCGTCGAGCAC--------GACGTCGAGCAGCTGGG-----AGCTGGGGA------GCGGAAGTGGG---GTA
>CBS287_93TNiesslia_xanthorrhoeae
AACCCC-TG-TGAACCTTA-CC-CG--CGTTGCTT-CGGCGGCCGC---GCCCCGGGCCCACCG--------GCCCGGAACCAGGCGC-CCGCCGGGGGACCAC-----AAACCATGAA-----------------TC----TTCATCAGTATCT--TCTGAGTGGCAC-------------A--AGC------AAAATA-AATTAAAAC-TTTCAACAACGGATCTCTTGG-CTCTGGCATCGATGAAGAACGCAGCG-AAATGCGATAAGTAATGTG-AATTGCAG-AATTCAGTGAATCATCGAATCTTTGAACGCACATTGCG-CCCGCCAGTA-CTCT--GGCGGGCATGCCTG-TCCGAGCGTCA-TTTC-AA-CCCTCGCG------CCC-ATCC------------GGGCTGCGGCGTTGGGGACCGG---CACTA-----------CCCCCCCGTG-------GGGCGCCG-CCCCCCAAATCCAGTGGCGGCCCCGCCGC-TGCCTCCCCTGCGTAGTAG-C--AC--ACCTCGCA-CC--GG-AG---CGCGGCTCGG---CCAC-GCCGTTAAAACCCCCG---ACTTCTTCAA------------GAA-GTTTGAAG-AGGATGCTTTT-GGCGAGGCGCCTTCC-GAG-TTCCCTGGAACGGGACGCCATAGAGGGTGAGAGCCCCGTCTGGTCGGACGCCTAGCCTCTGTAAAGCTCCTTCGACGAGTCGAGTAGTTTGGGAATGCTGCTCTAAATGGGAGGTATATGTCTTCTAAAGCT-AAATACCGGCCAGAGACCGATAGCGCAC-AAGTAGAGTGATCGAAAGATGAAAAGCACTTTG-AAAAGAGGGTTAAACAGTACGTGAAATTGTTGAAAGGGAAGCGCTTGTGACCAGACTTGGGCCCGGTTGATCATCCAGCGTTC-TCGCTGGTGCACTCTGCCG-GCCCAGGCCAGCATCAGTTCGCGCCGGGGGACAAAGGCTTCGGGAACGTGGCTCCCTC--GGGAGTGTTATAGCCCGCTGCGTAATACCCTGG-TGCGGACTGAGGCCCGCGC-TC--CGCAAGGATGCTGGCGTAATGGTCATCAGCGA-CCCGTCTTGAAAACACGGACCAAGGAGTCGTCTTCGTATGCGAGTGTTC-GGGTGT-CAAAA-CCCCTACGCGTAATGAAAGTGAACGCAGGTGAGAGC-TTCGGCGCATCATCGACCGATCCTGATG-TTCTCGGA--TGGA-TTTGAGTAAGAGCATACGGGGCCGGAC-CCGAAAGAAGGTGAACTATG-CCTGTATAGGGTGAAG-CCAGAGG-AAACTCTGGCCGGTACTGGTGAGTTCGAGGCTGGTATCTCCAAGGATGGCCAGACTCGTGAGCACGCTCTGCTCGCCTACACCCTGGGTGTCAAGCAGCTCATCGTCGCCATCAACAAGATGGACACCACCAAGTGGTCCGAGGCCCGTTTCCAGGAGATCATCAAGGAGACCACCTCCTTCATCAAGAAGGTCGGCTACAACCCTAAGACTGTTGCCTTCGTCCCCATCTCCGGCTTCAACGGCGACAACATGCTGGCTGCCTCCACCAACTGCCCCTGGTACAAGGGATGGGAGAAGGAGACCAAGGCTGGCAAG????????????????????????????????????????????????????????????????????????????????????????????????????????????????????????????????????????????????????????????????????????????????????????????????????????????????????????????????????????????????????????????????????????????????????????????????????????????????????????????????????????????????????????????????????
>CBS313_74Niesslia_indica
AACCCAATG-TGAACCATACCT-AG-ACGTTGCTT-CGGCGGTACC---GCCCCGGCGCCCTCGG-------GCCCGGAACCAGGCGC-CCGCCGGGGGACCAAC---CAAACCCTTTCAGTGAATCCCGGGC---GAC-C-CCCGGCGGCATTA--TCTGAGTACAGC-----------GAAATAAA-------AAACG-CATCAAAAC-TTTCAACAACGGATCTCTTGG-TTCTGGCATCGATGAAGAACGCAGCG-AAATGCGATAAGTAATGTG-AATTGCAG-AATTCAGTGAATCATCGAATCTTTGAACGCACATTGCG-CCCGCCAGCA-TTCT--GGCGGGCATGCCTG-CCCGAGCGTCA-TTTC-AA-CCCTCGCA------CGC-CCCTCT--------GGGGGCGGCGGTGTTGGGGACCGG---CCGCC---------------------------CAGCGGCCG-CCCCCGAAATGCAGTGGCGGTCCCGCCGG-CGCCTCCCCCGCGTAGTAG-C--ACACACCTCGCGGAC-CGGGAA---GCGACGACGGGCCCAAC-GCCG-TAAAACCCCCCC--AACTGAAGGCCT-TCCGGGCCGAAG-AGTTGAAG-AGGATGCTTTG-GGCGCGGCGCCTTCC-GAG-TTCCCTGGAACGGGACGCCACAGAGGGTGAGAGCCCCGTCTGGTTGGATGCCTAGCCTATGTAAAGCTCCTTCGACGAGTCGAGTAGTTTGGGAATGCTGCTCTAAACGGGAGGTATATGTCTTCTAAAGCT-AAATACCGGCCAGAGACCGATAGCGCAC-AAGTAGAGTGATCGAAAGATGAAAAGCACTTTG-AAAAGAGGGTTAAATAGTACGTGAAATTGTTGAAAGGGAAGCGCTTACGACCAGACTTGGGCTCGGCGGATCACCCGGCGTTCTTCGCCGGGGCACTCCGCCG-GCTCAGGCCAGCATCGGTTTGCCTCGGGGGACAAAGGCGGCGGGAACGTAGCTCCCTC--GGGAGTGTTATAGCCCGCCGTGTAATACCCTGC-GGCGGACCGAGGACCGCGCATC--TGCAAGGATGCTGGCGTAATGGTCGTCAGCGA-CCCGTCTTG-AAACACGGACCAAGGAGTCGTCTTCGTATGCGAGTGTTC-GGGTGG-A-AAA-CCCCTACGCGTAATGAAAGTGAACGCAGGTGAGAGC-TTCGGCGCATCATCGACCGATCCTGATG-TTCTCGGA--TGGA-TTTGAGTAAGAGCATACGGGGCCGGAC-CCGAAAGAAGGTGAACTATG-CCTGTATAGGGTGAAG-CCAGAGG-AAACTCTGGCCGGTACTGGTGAGTTCGAGGCTGGTATCTCCAAGGATGGCCAGACTCGTGAGCACGCTCTGCTCGCCTACACCCTTGGTGTCCGACAGCTCATTGTCGCCATCAACAAGATGGACACCACCAAGTGGTCCGAGGCCCGTTACCAGGAGATCATCAAGGAGACTTCTTCTTTCATCAAGAAGGTCGGCTACAACCCCAAGACTGTTGCCTTCGTCCCCATCTCTGGTTTCAACGGCGACAACATGCTCCAGCCCTCCACCAACTGCCCCTGGTACAAGGGCTGGGAGAAGGAGACCAAGGCTGGCAAGCAATCATGATACT------GCAGTTGATAATCAGA-CCCTGTGTGCCGGG-----------------------------------------------------AACCATGGAGT--------ATGGGT-----GTCGCCTT--GTGCGCG-----------TGACTTACCCATGGTGGCGAGGGCGACCGACGATGGACGCTGGCAAGGCTGGTCAGC-CATCTCGACCGGA-ATATCGG-------GGGAATGC-TTCAATTGCA----------CGCAGACTTTGTTGCGTCGGAAT-TGCGGGCAAAGCGGCGAG---CGAAGCGTAAAA--GGGGGTGGAGGTGGG---GTA
>CBS324_77Niesslia_waitemataensis
AACCCA-TG-TGAACATA--CC-TT-CTGTTGCTT-CGGCAGGTTC---GCCCCGGGCGCTCTATACGCGTGCCCCGGAAACAGGCGC-CTGCCGGGGGATTG------AAATTCTGTC---------------------T-TTATAGAGGATTA--TCTGAGTGGCTC-----------TTG--AGC-------AAAAT-AATCAAAAC-TTTCAACAATGGATCTCTTGG-TTCTGGCATCGATGAAGAACGCAGCG-AAATGCGATAAGTAATATG-AATTGCAG-AGTTAAGTGAATCATCGAATCTTTGAACGCACATTGCG-CCCGCCAGTA-TTCT--GGCGGGCATGCCTG-TCTGAGCGTCA-TTTC-AC-CACTCGCC------ATC-GGCTTC----AGGGCTGGAAGGCGGCGTTGGGGATCGG---CTCCCG---------CCCACCTGGGA-------GGGTGCCG-TCCCCTAAATCTAGTGGCGGTCTCGCTGC-GACCTCCTCTGCGTAGTAG-TC-ATC-TTCTCGCAGGC--GG-AG---AGCGGCGCGG---TCCA-GCCG-TGAAACCCCCA---ACCTTTTTATCA-----------AT-GGTTGAAG-AGGATGTTTCT-GGCAAGGTGCCTTCT-GAG-TTCCCTGGAACGGGACGCCATAGAGGGTGAGAGCCCCGTCTAGTTGGTCGCCGCGCCTCTGTGAAACTCCTTCGACGAGTCGAGTAGTTTGGGAATGCTGCTCAAAATGGGAGGTATACGTCTTCTAAAGCT-AAATACCGGCCAGAGACCGATAGCGCAC-AAGTAGAGTGATCGAAAGATGAAAAGCACTTTG-AAAAGAGGGTTAAACAGTACGTGAAATTGTTGAAAGGGAAGCGCTCATGACCAGACTTGGGC-CGGTTGATCATCCATCGTTC-TCGGTGGTGCACTCTGCCG-GTCCAGGCCAGCATCAGTTTGCCCTGGGGGATAAAGGCTTCGGGAATGTGGCTCCCTC--GGGAGTGTTATAGCCCGTTGCGTAATACCCTGC-GGCAGACTGAGGTCCGCGC-TC--TGCAAGGATGCTGGCGTAATGGTCATCAGCGA-CCCGTCTTG-AAACACGGACCAAGGAGTCGTCTTCGTATGCGAGTGTTC-GGGTGT-C-AAACCCCCTACGCGTAATGAAAGTGAACGTAGGAGAGAGCTTTCGGCGCATCTCCGACCGATCCTGATG-TTCTCGGA--TGGA-TTTGAGTAAGAGCATACGGGGCCGGAC-CCGAAAGAAGGTGAACTATG-CCTGTATAGGGTGAAG-CCAGAGG-AAACTCTGGCCGGTACTGGTGAGTTCGAGGCTGGTATCTCCAAGGATGGCCAGACCCGTGAGCACGCCCTGCTCGCCTACACCCTCGGTGTCAAGCAGCTCATCGTCGCCATCAACAAGATGGACACCACCCAGTGGTCCGAGGCTCGTTTCAACGAAATCATCAAGGAGACTTCCAACTTCATCAAGAAGGTTGGATACAACCCCAAGACCGTTGCCTTCGTTCCCATCTCTGGCTTCCACGGTGACAACATGCTGGCCCCCTCCGCCAACGCTCCTTGGTACAAGGGCTGGGAGAAGGAGACCAAGGCCGGCAAGCGATCATGATACT------ACAGTCGCCATCAGGT-CAGGATCCTTCCACG--------------------------------------AGCGTGCCAAGAGCCAAAACAAAAT--------CTGTGG-CCG-GTTGTGG---CACAGCA-----------AAACTTACCCGTGATGACGGGGACGACCGACGATGGACGCTGAAGCAGCCAGTTAGC-AAGACAGGAGAGA------------------------ACAGCAGCCG----------CTCGACAAGTCCCAAGCTCTTA--TCGCGTCGAGGTGACCAGA--TC-AGCTGCCAC--AG--GGAGAAGTGGG---GTA
>CBS325_77TNiesslia_fusiformis
AACCCACTG-TGAACCTTACCTAGA-ACGTTGCTT-CGGCGGTACC---GCCCCGGCGCCCTCGG-------GCCCGGAACCAGGCGC-CCGCCGGGGGACCAAC---CAAACCCTTTTATTGAATCCCGGGG---CCT-C-CCCGGCGGCATTA--TCTGAGTGAAGC-----------GAAATAAA-------AAACG-CATCAAAAC-TTTCAACAACGGATCTCTTGG-CTCTGGCATCGATGAAGAACGCAGCG-AAATGCGATAAGTAATGTG-AATTGCAG-AATTCAGTGAATCATCGAATCTTTGAACGCACATTGCGCCCCGCCAGCATTTCT--GGCGGGCATGCCTGCCCCGAGCGTCA-TTTC-AA-CCCTCGCT------CGC-CCCTCC--------GGGGGCGGCGGTGTTGGGGACCGG---CCGCC---------------------------CAGCGGCCG-CCCCCGAAATGCAGTGGCGGTCCCGCCGG-CGCCTCCCCCGCGTAGTAG-C--ATACACCTCGCGGAC-AGGGAG----CGGCGACGGGCCCAAA-GCCG-TAAAAACCCC----AACTGAAGGCCT-CCGGGCCGAAGA--GTTGAAG-AGGATGCTTTG-GGCGCGGCGCCTTCC-GAG-TTCCCTGGAACGGGACGCCACAGAGGGTGAGAGCCCCGTCTGGTTGGATGCCTAGCCTATGTAAAGCTCCTTCGACGAGTCGAGTAGTTTGGGAATGCTGCTCTAAACGGGAGGTATATGTCTTCTAAAGCT-AAATATTGGCCAGAGACCGATAGCGCAC-AAGTAGAGTGATCGAAAGATGAAAAGCACTTTG-AAAAGAGGGTTAAATAGTACGTGAAATTGTTGAAAGGGAAGCGCTTACGACCAGACTTGGGCCCGGCGGATCACCCGGCGTTCTTCGCCGGGGCACTCCGCCG-GCCCAGGCCAGCATCGGTTCGCCTTGGGGGACAAAGGCGGCGGGAACGTAGCTCCCTC--GGGAGTGTTATAGCCCGCCGTGTAATACCCTGC-GGCGGACCGAGGACCGCGCATC--TGCAAGGATGCTGGCGTAATGGTCGCCAGCGA-CCCGTCTTG-AAACACGGACCAAGGAGTCGTCTTCGTATGCGAGTGTTC-GGGTGC-A-AAA-CCCCTACGCGTAATGAAAGTGAACGCAGGTGAGAGC-TTCGGCGCATCATCGACCGATCCTGATG-TTCTCGGA--TGGA-TTTGAGTAGGAGCATACGGGGCCGGAC-CCGAAAGAAGGTGAACTATG-CCTGTATAGGGTGAAG-CCAGAGG-AAACTCTGG????????????????????????????????????????????????????????????????????????????????????????????????????????????????????????????????????????????????????????????????????????????????????????????????????????????????????????????????????????????????????????????????????????????????????????????????????????????????????CGATCATGATACT------ACAGTTGACGGTTAGG-ATCCATCTTCGTCT-----------------------------------------------------GGGTGCGCCAT--------GCGATGCAGT-TTCGCCTT--GTGCGCG-----------TGACTTACCCATGGTGGCGAGGACGACCAACAATGGACGCTGAAGAAGTGAGTTAGC-CAAATGG-CCATT-TTGACGA-------GCATTGCT-CCGTATTGCA----------CGCAGACATCGTTGCGAAGAAGT-TGCGTGCAAAGATGCGAG---CAAGGCGTAAAG---GGGGTGGAAGGTGG---GTA
>CBS326_77TNiesslia_subiculosella
AACCCA-TG-TGAACCTTA-CC--A-CCGTTGCTT-CGGCGGCCAC---GCCCCGGCGCCCCCGT------TGCCCGGACCCAGGCGC-CCGCCGGAGGACCCC-----AAACCATCTT-----------------GTATC-CACAGCGGCATCA--TCTGAGTGGCAC-------------A--AGC-------AAATA-AATCAAAAC-TTTCAACAACGGATCTCTTGG-CTCTGGCATCGATGAAGAACGCAGCG-AAATGCGATAAGTAATGTG-AATTGCAG-AATTCAGTGAATCATCGAATCTTTGAACGCACATTGCG-CCCGCCAGCA-TTCT--GGCGGGCATGCCTG-TTCGAGCGTCA-TTTC-AA-CCCTCGCG------CCC-CCCCGG----------GGGCCGCGGCGTTGGGGACCGG---CACGA-------CCGCCCTCCGGGGC-------CGGCGCCG-CCCCCGAAATACAGTGGCGGCCTCGCTGC-AGCCTCCCCCGCGTAGTAG-C--AC--ACCTCGCGGGC--GG-AG---CGCGGCGCGG---CCAC-GCCG-TAAAACCCCCG---ACCCCCCTT--------------GA-GTTTGA?????????????????????????????????????????????????????????????????????????????????????????????????????????????????????????????????????????????????????????????????????????????????????????????????????????????????????????????????????????????????????????????????????????????????????????????????????????????????????????????????????????????????????????????????????????????????????????????????????????????????????????????????????????????????????????????????????????????????????????????????????????????????????????????????????????????????????????????????????????????????????????????????????????????????????????????????????????????????????????????????????????????????????????????????????????????????????????????????????????CCGGTACTGGTGAGTTCGAGGCTGGTATCTCCAAGGATGGCCAGACTCGTGAGCACGCCCTGCTCGCTTACACCCTTGGTGTCAAGCAGCTCATCGTCGCCATCAACAAGATGGACACCACCAAGTGGTCCGAGGCCCGCTTCCAGGAGATCATCAAGGAGACCACCTCCTTCATCAAGAAGGTCGGCTACAACCCCAAGACTGTTGCCTTTGTCCCCATCTCCGGCTTCAACGGCGACAACATGCTGGCCCCCTCCACCAACTGCCCCTGGTACAAGGGATGGGAGAAGGAGACCAAGGCCGGCAAGCAATCATGATGCT------AATGTCGAAGTCAGAC-GCATG-TCGAT--------------------------------------------------GACGGGGGAGACCAAGT---------CGAGA-GCT-TTCAATA-----ATCGA-----------GGACTTACCCATGATGACGAGGACGGCCAACGATGGACGCTGAGGCAGCGCATTAGT-CGTGGTG-CTGCT-----TTC----------------GCTTGCCATG----------CCCAGCAGCGCCCAGGAGTTAA---------------GGCGGA-----AGCTGAAGGG-ATTCAAGAAAGTGGG---GAA
>CBS344_70TNiesslia_bulbillosa
AACCCACTG-TGAACATA-----CC-TAGTTGCTT-CGGCGGTACC---GCCCCGGCGCCCTCGG-------GCCCGGGCCAAGGCGG-CCGCCGGGGGCCTATA--CCAAACTCTTG----CTTCAGCGGGC---TCGCCCCCCGCGGGAATTA--TCTGAGTGAGAA-------------A--AAA-------CAAAC-CATAAAAAC-TTTCAACAACGGATCTCTTGG-TTCTGGCATCGATGAAGAACGCAGCG-AAATGCGATAAGTAATGCG-AATTGCAG-AATTCAGTGAATCATCGAATCTTTGAACGCACATTGCG-CCCGCCAGCA-CTCT--GGCGGGCATGCCTG-CCCGAGCGTCA-TTTC-AA-CCCTCGCC------CCC-----CC--------AGCCGGGGCGGTGTTGGGGGACCGGCATCGGG-------AGCCC----CCGGG---CTCCCGGCGCCG-CCCCCTAAACCCATTGGCGGCCCCGCCGG-CGCGACGCCCGCGTAGTAT-C--ACT-ACCCCGCGGGTCCGGAGCG--ACGGAGGCGG---CACA-GCCG-TAAAACACCCC---AAATTCGGGCCG-AGA-GCCTCAGA--GTTGAAG-AGGATGCTTTG-GGCGCGGCGCCTTCC-GAG-TTCCCTGGAACGGGACGCCACAGAGGGTGAGAGCCCCGTCTGGTCGGACGCCTAGCCTGTGTAAAGCTCCCTCGACGAGTCGAGTAGTTTGGGAATGCTGCTCTAAATGGGAGGTATATGTCTTCTAAAGCT-AAATATTGGCCAGAGACCGATAGCGCAC-AAGTAGAGTGATCGAAAGATGAAAAGCACTTTG-AAAAGAGAGTTAAAAAGTACGTGAAATTGTTGAAAGGGAAGGGCTCGCGACCAGACTTGGGTCTGG-GGATCACCCGGCGTTCTTCGCCGGGGCACTCCCCCG-GCACAGGCCAGCATCGGTTCGGCCCGGGGGATAAAGGCGGCGGGAACGTGGCTCTTC----GGAGTGTTATAGCCCGTCGCGCAATACCCTGG-GGCGGACCGAGGACCGCGCATC--TGCATGGATGCTGGCGTAATGGTCGCCAGCCA-CCCGTCTTG-AAACACGGACCAAGGAGTCGTCTTCGTATGCGAGTGTTC-GGGTGC-C-AAA-CCCCTACGCGTAATGAAAGTGAACGCAGGTGAGAGC-TTCGGCGCATCATCGACCGATCCTGATG-TTCTCGGA--TGGA-TTTGAGTAGGAGCATACGGGGCCGGAC-CCGAAAGAAGGTGAACTATG-CCTGTATAGGGTGAAG-CCAGAGG-AAACTCTGGCCGGCACTGGTGAGTTCGAGGCTGGTATCTCCAAGGATGGCCAGACCCGTGAGCACGCTCTGCTCGCCTACACCCTCGGTGTCCGTCAGCTCATCGTTGCCATCAACAAGATGGACACCACCAACTGGTCTGAGGCCCGTTACCAGGAGATCATCAAGGAGACTTCCTCCTTCATCAAGAAGGTCGGCTACAACCCCAAGACCGTTGCCTTCGTCCCCATCTCCGGCTTCCACGGCGACAACATGCTTTCGCCCTCCACCAACTGCCCCTGGTACAAGGGCTGGGAGAAGGAGACCAAGGCTGGCAAGCAATCATGATACT--------------------------------------------------------------------------------------AGAGGCGGTCAGACT-------TCCGACT------GTATATTT-GCGCCCC-----------CAACTTACCCATGGTGACGGGGCCGGCCGACAATTGAGGCTGTCGCT---CGTTAGC-------------------------------------------------CGAT-----GCCGCCATTGCGT-----------------------------------GGTAAAGGG------GRACAAGTGGG---GTA
>CBS357_70Niesslia_exilis
AACCCC-TG-TGAACCATA-CC-TG-TCGTTGCTT-CGGCGGCCAC---GCCCCGGTGCCCCCGT-------GCCCGGAACCAGGCGC-CCGCCGGAGGCCAAA-----AAACCATTGT-----------------GTA---TTTCGTGGTATTA--TCTGAGTGACAC-------------A--AAC-------AAATA-AATCAAAAC-TTTCAACAACGGATCTCTTGG-TTCTGGCATCGATGAAGAACGCAGCG-AAATGCGATAAGTAATGTG-AATTGCAG-AATTCAGTGAATCATCGAATCTTTGAACGCACATTGCG-CCCGCCAGCA-TTCT--GGCGGGCATGCCTG-TTCGAGCGTCA-TTTC-AA-CCCTCGCG------GCC-ATTC-------------GGCAGCGGTGTTGGTCGATAG------------------CCTCCCGAAAG-------GGGGGTTA-CGGCCCAAATACAGTGGCGGTCTCGCTGC-AGCTTCCCTTGCGTAGTAG-C--AC--ACCTCGCA-CC--GG-AG---AGCAGCGTGG---CCTC-GCCG-TAAAACCCC-----AACTTTTA---------------GA-GTTTGAAG-AGGATGCTTTT-GGCGCGGCGCCTTCC-GAG-TTCCCTGGAACGGGACGCCATAGAGGGTGAGAGCCCCGTCTGGTCGGATGCCTAGCCTCTGTAAAGCTCCTTCGACGAGTCGAGTAGTTTGGGAATGCTGCTCTAAATGGGAGGTATATGTCTTCTAAAGCT-AAATATTGGCCAGAGACCGATAGCGCAC-AAGTAGAGTGATCGAAAGATGAAAAGCACTTTG-AAAAGAGGGTTAAATAGTACGTGAAATTGTTGAAAGGGAAGCGTTTGTGACCAGACTTGGGCCCGGTTAATCATCCAGCGTTC-TCGCTGGTGCACTTTGCCG-GCCCAGGCCAGCATCAGTTCGCCCTGGGGGATAAAGGTTTCGGGAATGTGGCTCCCTC--GGGAGTGTTATAGCCCGTTGCGTAATACCCTGT-GGCGGACTGAGGTTCGCGC-TC--CGCAAGGATGCTGGCGTAATGGTCATCAGCGA-CCCGTCTTG-AAACACGGACCAAGGAGTCGTCTTCGTATGCGAGTGTTC-GGGTGT-C-AAA-CCCCTACGCGTAATGAAAGTGAACGCAGGTGAGAGC-TTCGGCGCATCATCGACCGATCCTGATG-TTCTCGGA--TGGA-TTTGAGTAAGAGCATACGGGGCCGGAC-CCGAAAGAAGGTGAACTATG-CCTGTATAGGGTGAAG-CCAGAGG-AAACTCTGGCCGGTACTGGTGAGTTCGAGGCTGGTATCTCCAAGGATGGCCAGACTCGTGAGCACGCCCTGCTCGCTTACACCCTCGGTGTCAGGCAGATCATTGTCGCCATCAACAAGATGGACACCACCAAGTGGTCTGAGGCCCGTTACCAGGAGATCATCAAGGAGACCTCCTCCTTCATCAAGAAGGTCGGCTACAACCCCAAGACCATTGCCTTCGTCCCCATCTCTGGTTTCAACGGCGACAACATGTTGGCTGCCTCCACCAACTGCCCCTGGTACAAGGGATGGGAGAAGGAGACCAAGGCTGGCAAGCGATCATGATACT------GGCGCCGAGTCAGA---TGCGGGCCAAGCCA-------------------------------------------------AGGGGCAGATAAGGG---------CGGCG-GCG-CGGACAG---G-CGCAG-----------GAACTTACCCATGGTGACGGGGGCGACCGACAATGGACGCTGTCGCAGCGAGTTAGC-AGCTGTG-TTGAA----GGGC----------------GCCGCTCGCG----------ACCAGCGTGGCCCAGGGGGGGC----ATTGGGAGGCAGCTGGT-----AGCTGGCAG--AG--TGGGAAGTGGG---GTA
>CBS361_76Niesslia_dimorphospora
AACCCTTTG-TGAACCTTA-CC-TA-TCGTTGCTT-CGGCGGGACC---GCCCCGGCGCCTTCAAA---CCGCGCCGGATCCAGGCAC-CCGCCGGAGGTATAC-----AAACTCTTG------------------TT----TTATATAGCATCT--TCTGAGTGGCGA-------------A--AGCA-----AAAATG-AATCAAAAC-TTTCAACAACGGATCTCTTGG-TTCTGGCATCGATGAAGAACGCAGCG-AAATGCGATAAGTAATGTG-AATTGCAG-AATTCAGTGAATCATCGAATCTTTGAACGCACATTGCG-CCCGCTAGTA-TTCT--GGCGGGCATGCCTG-TTCGAGCGTCA-TTTC-AA-CCCTCAAG------CCC-CAGC-------------TGGCTTGGTGTTGGGGACCGG---CCGCGA-------------CCTCACC-------GCGCGCCG-CCCCCGAAATATAGTGGCGGTCTCGCTGC-AGCTTCCTCTGCGTAGTAG-AA-AC--ACCTCGCAGCC-AGG-GA---CGCGGCGCGG---CCAT-GCCG-TTAAACCCCCA---ACTTCT----------------GAA-TGTTGAAG-AGGATGCTTTT-GGCAAGGTGCCTTCC-GAG-TTCCCTGGAACGGGACGCCATAGAGGGTGAGAGCCCCGTCTGGTTGGATGCCGAGCCTCTGTAAAGCTCCTTCGACGAGTCGAGTAGTTTGGGAATGCTGCTCTAAATGGGAGGTATATGTCTTCTAAAGCT-AAATATTGGCCAGAGACCGATAGCGCAC-AAGTAGAGTGATCGAAAGATGAAAAGCACTTTG-AAAAGAGGGTTAAATAGTACGTGAAATTGTTGAAAGGGAAGCGCTTGTGACCAGACTTGGGCTCGGTGAATCATCCAGTGTTC-TCACTGGTGCACTTTGCCT-GTCCAGGCCAGCATCAGTTCGTCGCGGGGGATAAAAGTTTCGGGAATGTGGCTCCCTC--GGGAGTGTTATAGCCCGTTGCATAATACCCTGC-TTTGGACTGAGGTTCGCGC-TC--CGCAAGGATGCTGGCGTAATGGTCATCAGCGA-CCCGTCTTG-AAACACGGACCAAGGAGTCGTCTTCGTATGCGAGTGTTC-GGGTGT-C-AAA-CCCCTACGCGTAATGAAAGTGAACGCAGGTGAGAGC-TTCGGCGCATCATCGACCGATCCTGATG-TTCTCGGA--TGGA-TTTGAGTAAGAGCATACGGGGCCGGAC-CCGAAAGAAGGTGAACTATG-CCTGTATAGGGTGAAG-CCAGAGG-AAACTCTGGCCGGTACTGGTGAGTTCGAGGCTGGTATCTCCAAGGATGGCCAGACTCGTGAGCACGCCCTGCTCGCCTACACCCTTGGTGTGCGTCAGCTCATTGTCGCCATCAACAAGATGGACACCACCAAGTGGTCTGAGGCCCGTTACCAGGAAATCATCAAGGAGACTTCCAACTTCATCAAGAAGGTCGGCTACAACCCCAAGACCGTTGCCTTCGTCCCCATCTCCGGTTTCCACGGAGACAACATGCTTCAGGCCTCCACCAACTGCCCCTGGTACAAGGGTTGGGAGAAGGAGACCAAGGCTGGCAAGCAATCATGATGCT------ATTTTGGTGTCAGAAA-------TTGCTCGTG-------------------------------------------GTCGCAGGAGAGGGCAGCAA---------------ATA-AATGCTCCAGACGGCGA-----------AAACCTACCCATGATGACGGGGACGGCCGACAATGGACGCTGCGTGATGGCGTTAGT-GACGATG-TCGTTCAATTGAGG---------------CGGTATTGGC----------TYGACCGCCGCCCACCAACCGCC-CATCGCGGGGACAATTTGT----TGGTGAGCGAC-----GCAAAGTGGGG---TTA
>CBS368_77Niesslia_fuegiana
AACCCC-TG-TGAACCTTA-CC-AG-TCGTTGCTT-CGGCGGTCAC---GCCCCGGCGCCCTCGT-------GCCCGGATCAGTGCGC-CCGCCGGAGGCCAA------AAACCATTGT-----------------GTA----TTATACGTATTA--TCTGAGTGGCAC-------------A--AGC-------AAATA-AATCAAAAC-TTTCAACAACGGATCTCTTGG-TTCTGGCATCGATGAAGAACGCAGCG-AAATGCGATAAGTAATGTG-AATTGCAG-AATTCAGTGAATCATCGAATCTTTGAACGCACATTGCG-CCCGCCAGTA-TTCT--GGCGGGCATGCCTG-TCCGAGCGTCA-TTTC-AA-CCCTCGCG------CCC-ATCT------------GGGCTGCGGTGTTGGGGACCGG---C-----------CTGCCCCCCCGGGG-------GCGCGCCG-CCCCCCAAAATCAGTGGCGGTCTCGCTGC-AGCCTCCCTTGCGTAGTAG-C--AC--ACCTCGCA-CC--GG-AG---CGCAGCGCGG---CCAC-GCCG-TAAAACCCCCG---ACCCCCATG-----------------AGTTGAAG-AGGATACTTTT-GGCGCGGTGCCTTCC-GAG-TTCCCTGGAACGGGACGCCATAGAGGGTGAGAGCCCCGTCTGGTTGGATGCCTAGCCTCTGTAAAGTTCCTTCGACGAGTCGAGTAGTTTGGGAATGCTGCTCTAAATGGGAGGTATATGTCTTCTAAAGCT-AAATACCGGCCAGAGACCGATAGCGCAC-AAGTAGAGTGATCGAAAGATGAAAAGCACTTTG-AAAAGAGGGTTAAATAGTACGTGAAATTGTTGAAAGGGAAGCATTTGTGACCAGACTTGGGCCCGGTTAATCATCCAGTGTTC-TCACTGGTGCACTTTGCCG-GCCCAGGCCAGCATCAGTTCGCCTCGGGGGATAAAGGTTTCGGGAATGTGGCTCCCTC--GGGAGTGTTATAGCCCGTTGCGTAATACCCTGT-GGCGGACTGAGGTTCGCGC-TC--CGCAAGGATGCTGGCGTAATGGTCATCAGTGA-CCCGTCTTG-AAACACGGACCAAGGAGTCGTCTTCGTATGCGAGTGTTC-GGGTGT-C-AAA-CCCCTACGCGTAATGAAAGTGAACGCAGGTGAGAGC-TTCGGCGCATCATCGACCGATCCTGATG-TTCTCGGA--TGGA-TTTGAGTAAGAGCATACGGGGCCGGAC-CCGAAAGAAGGTGAACTATG-CCTGTATAGGGTGAAG-CCAGAGG-AAACTCTGG????????????????????????????????????????????????????????????????????????????????????????????????????????????????????????????????????????????????????????????????????????????????????????????????????????????????????????????????????????????????????????????????????????????????????????????????????????????????????CGATCATGATGCT------GGCGCTCAGTTAGAGA-CGCGGGCCAAGG---------------------------------------------------CGGGGCAGGTGACGC---------CGATG-GTG-AATGTGGACC------------------AAACTTACCCGTGGTGACGGGGGCGACCGACGATGGACGCTGTGGCAGAATGTCAGT-CGTGGTG-TTGC------GGC----------------GCACACCG------------TCCAGCACAGCC-------------------GGAGCAGCTAGA-----GTTGAGAGG------TCGGAAGTGGG---GTA
>CBS388_85TNiesslia_aterrima
AACCCACTG-TGAACCGATACC-TA-TCGTTGCTT-CGGCGGCACC---GCCCCGCGGCCCTCGG-------GCCCGGAACCAGGCGA-CCGCCGGAGGCCCGC-----AAACCCTACG--TGTATACCG------TCC-C-ACCGGTGGCATCG--TCTGAGTAAAAA-------------AT-TGA-------TAACG-CATCAAAAC-TTTCAACAACGGATCTCTTGG-TTCTGGCATCGATGAAGAACGCAGCG-AAATGCGATAAGTAATGTG-AATTGCAG-AATTCAGTGAATCATCGAATCTTTGAACGCACATTGCG-CCCGCCAGTA-ACCT--GGCGGGCATGCCTG-CCCGAGCGTCA-TTTC-AA-CCCTCGCG------CCC-CCC-------------GCGGCGCGGCTTTGGGGACCGG---CCCTC---------------------------ACACGGCCG-CCCCCTAAATGCAGTGGCGGTCCCGCCGG-CGCCTCCTCCGCGTAGTAGTC--AAT-AACTCGCGGCC-TGGGAGA--CCCGGCGCGGCA-CCGA-GCCG-TAAAACCCCCC---GACTGAAGGCCC-ACGGGCCGAGAA--GTTGAAG-AGGATGCTTCT-GGCGCGGCGCCTTCC-GAG-TTCCCTGGAACGGGACGCCATAGAGGGTGAGAGCCCCGTCCGGTTGGACGCCAAGCCTGTGTGAAGCTCCCTCGACGAGTCGAGTAGTTTGGGAATGCTGCTCTAAACGGGAGGTATATGTCTTCTAAAGCT-AAATACCGGCCAGAGACCGATAGCGCAC-AAGTAGAGTGATCGAAAGATGAAAAGCACTTTG-AAAAGAGGGTTAAACAGTACGTGAAATTGTTGAAAGGGAAGCGCTCGCGACCAGACTTGGGCCTGGCGGATCACCCGGCGTTCTTCGCCGGGGCACTCCGCCT-TCCCAGGCCAGCATCGGCTCGCGCCGGGGGATAAAGGCGGCGGGAACGTGACTCCTCTCGGGGAGTGTTATAGCCCGCCGTGTAATACCCTGG-TGCGGGCCGAGGACCGCGCATC--TGCAAGGATGCTGGCGTAATGGTCGTCAGCGA-CCCGTCTTG-AAACACGGACCAAGGAGTCGTCTTCGTATGCGAGTGTTC-GGGTGC-C-AAA-CCCCTACGCGTAATGAAAGTGAACGCAGGTGAGAGC-TTCGGCGCATCATCGACCGATCCTGATGTTTCTCGGA--TGGA-TTTGAGTAAGAGCATACGGGGCCGGAC-CCGAAAGAAGGTGAACTATG-CCTGTATAGGGTGAAG-CCAGAGG-AAACTCTGGCCGGTACTGGTGAGTTCGAGGCTGGTATCTCCAAGGATGGCCAGACTCGTGAGCACGCTCTGCTCGCCTACACCCTCGGTGTCCGTCAGCTCATCGTCGCCATCAACAAGATGGACACCACCAACTGGTCTGAGGCCCGTTTCCAGGAGATTATCAAGGAGACCTCCAACTTCATCAAGAAGGTCGGCTACAACCCCAAGACCGTTGCCTTCGTCCCCATCTCTGGCTTCCACGGCGACAACATGCTGTCCCCCTCCACCAACTGCGGCTGGTACAAGGGCTGGGAGAAGGAGACCAAGGCTGGCAAGCAATCATGATGCT------GGAGACGGGTCAGCGG---------------------------------------------------------------------------------AGCTCATCGCCG-ATG-GACGTAT-----CGCTG-----------AGACTTACCCATGGTGACGGGGACGGCCGACAATGGAGGCTGAAAAACCAAGTCAGT-CGAAATGTTCACA-ATTTCACTT----AGCCTTCGACGCATGTTGCG-CGAG----GCTTGTCGTTGACAGACGGCAGTT-TGTGGCTTCCGCTGTCA-------TGCTGATAGAGGGGCGTAAAGGTGGG---GTA
>CBS389_70BTNiesslia_hennebertii
AACCCC-TG-TGAACATAC-------CTGTTGCTT-CGGCGGC-------TCTCGGTGCCCTCGG-------GTT--------ACTTG-CCGTCGAAGGTC--------AAACCCTTAT-----------------A-----TCTAAGAAGAATT--TCTGAGTCTTCC-------------A--A---------AAATA-AATTAAAAC-TTTCAACAACGGATCTCTTGG-TTCTGGCATCGATGAAGAACGCAGCG-AAATGCGATAAGTAATGTG-AATTGCAG-AATTCAGTGAATCATCGAATCTTTGAACGCACATTGCG-CCCGCCAGCA-TTCT--GGCGGGCATGCCTG-TTCGAGCGTCA-TTTC-AA-CCCTCGCG------CCT---------------TTATGGAGCGGTGTTGGGGCTGGC---GGGTC--------------ACTAGCT-------GGCCCGCC-TCCCCCAAATATAGTGGCGGTCTCGCTGC-AGCTTCCCTTGCGTAGTAG-C--AC--ACCTCGCA-CT--GG-AA---CGCGGCTCGA---CCAC-GCCG-TTAAACCCCAA---CTTT-------------------AG-AGTTGAAG-AGGATGATTTT-GGCGCGGCGCCTTCC-GAG-TTCCCTGGAACGGGACGCCATAGAGGGTGAGAGCCCCGTCTGGTTGGATGCCTAGCCTCTGTAAATCTCCTTCGACGAGTCGAGTAGTTTGGGAATGCTGCTCTAAATGGGAGGTATATGTCTTCTAAAGCT-AAATATTGGCCAGAGACCGATAGCGCAC-AAGTAGAGTGATCGAAAGATGAAAAGCACTTTG-AAAAGAGGGTTAAATAGTACGTGAAATTGTTGAAAGGGAAGCGCTTGTGACCAGACTTGGGCCCGGTTAATCATCCAGTGTTC-TCACTGGTGCACTTTGCCG-GCCCAGGCCAGCATCAGTTCGCCTTGGGGGATAAAGGTTTCGGGAATGTGGCTCCCTC--GGGAGTGTTATAGCCCGTTGCGTAATACCCTGG-GGCGGACTGAGGTTCGCG--TT--CGCAAGGATGCTGGCGTAATGGTCATCAGCGA-CCCGTCTTG-AAACACGGACCAAGGAGTCGTCTTCGTATGCGAGTGTTC-GGGTGT-C-AAA-CCCCTACGCGTAATGAAAGTGAACGCAGGTGAGAGC-TTCGGCGCATCATCGACCGATCCTGATG-TTCTCGGA--TGGA-TTTGAGTAAGAGCATACGGGGCCGGAC-CCGAAAGAAGGTGAACTATG-CCTGTATAGGGTGAAG-CCAGAGG-AAACTCTGGCCGGTACTGGTGAGTTCGAGGCTGGTATCTCCAAGGATGGCCAGACTCGTGAGCACGCCCTGCTCGCCTACACCCTTGGTGTCAAGCAGCTCATCGTCGCCATCAACAAGATGGACACCACCAAGTGGTCCGAGGCTCGTTTCCAGGAAATCATCAAGGAGACCACCTCCTTCATCAAGAAGGTTGGCTACAACCCCAAGACTGTTGCCTTCGTCCCCATCTCTGGGTTCAACGGAGACAACATGATTGAGGCCTCCCCCAACTGCCCCTGGTACAAGGGATGGGAGAAGGAGACCAAGGCCGGCAAG????????????????????????????????????????????????????????????????????????????????????????????????????????????????????????????????????????????????????????????????????????????????????????????????????????????????????????????????????????????????????????????????????????????????????????????????????????????????????????????????????????????????????????????????????
>CBS389_85Niesslia_cf__gamsii
AACCCACTG-TGAACATA-----CC-TAGTTGCTT-CGGCGGTACC---GCCCCGGCGCCCTCGG-------GCCCGGGCCAAGGCGG-CCGCCGGGGGCCTACAA-CCAAACTCTTG----CTTCAGCGGGC---TCGCC-CCCGCGGGAATTA--TCTGAGTATGAA----------------AAA-------CAAAC-CATAAAAAC-TTTCAACAACGGATCTCTTGG-TTCTGGCATCGATGAAGAACGCAGCG-AAATGCGATAAGTAATGCG-AATTGCAG-AATTCAGTGAATCATCGAATCTTTGAACGCACATTGCG-CCCGCCAGCA-CTCT--GGCGGGCATGCCTG-CCCGAGCGTCA-TTTC-AA-CCCTCGCC------CCC------C--------AGCCGGGGCGGTGTTGGGGACCGG---CCTCG-------GGGAGCTTTCGAGC---TCCCCGGCGCCG-CCCCCTAAACCCATTGGCGGCCCCGCCGG-CGCGACGCCCGCGTAGTAATC--ACT-ACCCCGCGGTC-CGGAGCG--ACGGAGGCGG---CACA-GCCG-TAAAACACCCC---CAATTCGGGCCG-AGAGGCCCTCAG-AGTTGAAG-AGGATGCTTTG-GGCGCGGCGCCTTCC-GAG-TTCCCTGGAACGGGACGCCACAGAGGGTGAGAGCCCCGTCTGGTTGGACGCCTAGCCTGTGTAAAGCTCCCTCGACGAGTCGAGTAGTTTGGGAATGCTGCTCTAAATGGGAGGTATATGTCTTCTAAAGCT-AAATACCGGCCAGAGACCGATAGCGCAC-AAGTAGAGTGATCGAAAGATGAAAAGCACTTTG-AAAAGAGAGTTAAAAAGTACGTGAAATTGTTGAAAGGGAAGGGCTCGCGACCAGACTTGGGTCTGG-GGATCACCCGGCGTTCTTCGCCGGGGCACTCCCCCG-GCACAGGCCAGCATCGGTTCGGCCCGGGGGATAAAGGCGGCGGGAACGTGGCTCTTC----GGAGTGTTATAGCCCGCCGCGCAATACCCTGG-GGCGGACCGAGGACCGCGCATC--TGCATGGATGCTGGCGTAATGGTCGCCAGCCA-CCCGTCTTG-AAACACGGACCAAGGAGTCGTCTTCGTATGCGAGTGTTC-GGGTGC-C-AAA-CCCCTACGCGTAATGAAAGTGAACGCAGGTGAGAGC-TTCGGCGCATCATCGACCGATCCTGATG-TTCTCGGA-TGGGA-TTTGAGTAAGAGCATACGGGGCCGGAC-CCGAAAGAAGGTGAACTATG-CCTGTATAGGGTGAAG-CCAGAGG-AAACTCTGGCCGGCACTGGTGAGTTCGAGGCTGGTATCTCCAAGGATGGCCAGACCCGTGAGCACGCTCTGCTCGCCTACACCCTCGGTGTCCGACAGCTCATCGTCGCCATCAACAAGATGGACACCACCAACTGGTCTGAGGCCCGTTACCAGGAGATCATCAAGGAGACCTCCTCCTTCATCAAGAAGGTCGGCTACAACCCCAAGACCGTTGCCTTCGTCCCCATCTCCGGCTTCCACGGCGACAACATGCTGTCGCCCTCCACCAACTGCCCCTGGTACAAGGGCTGGGAGAAGGAGACCAAGGCTGGCAAG????????????????????????????????????????????????????????????????????????????????????????????????????????????????????????????????????????????????????????????????????????????????????????????????????????????????????????????????????????????????????????????????????????????????????????????????????????????????????????????????????????????????????????????????????
>CBS390_70Niesslia_cf_ilicifolia
AACCCC-TG-TTGAACATA-CC-TATTCGTTGCTT-CGGCAGTC-C---GCCCCGGCGCCCCCGG-------GCCCGGAGTCAGGCGC-CTGCCGGAGGCCAA------AAACCACTGT-----------------GTA----TCAATGGAATCT--TCTGAGTAA-AA-------------A--AAC-------AAATA-AATCAAAAC-TTTCAACAACGGATCTCTTGG-TTCTGGCATCGATGAAGAACGCAGCG-AAATGCGATAAGTAATGTG-AATTGCAG-AATTCCACGAATCATTGAATCTTTGAACGCACATTGCG-CCCGCCAGTA-TTCT--GGCGGGCATGCCTG-TTCGAGCGTCA-TTTC-AA-CCCTCGCG------CCC------C----------CCGGCGCGGTGTTGGGGACCGG---CACAA-------CCGCGCCCTCCGGGT--GCCGCGGCGCCG-TCCCCCAAATTCAGTGGCGGCCTCGCTGC-AGCCTCCCTTGCGTAGTAG-C--AC--ACCTCGCA-CC--GG-AG---AGCGGCTCGG---CCAC-GCCG-TAAAACCCCCG---ACTTTCAT---------------GA-GTTTGAAG-AGGATGCTTTT-GGCGAGGCGCCTTCC-GAG-TTCCCTGGAACGGGACGCCATAGAGGGTGAGAGCCCCGTCTGGTTGGATGCCTAGCCTCTGTAAAGCTCCTTCGACGAGTCGAGTAGTTTGGGAATGCTGCTCTAAATGGGAGGTATATGTCTTCTAAAGCT-AAATACCGGCCAGAGACCGATAGCGCAC-AAGTAGAGTGATCGAAAGATGAAAAGCACTTTG-AAAAGAGGGTTAAATAGTACGTGAAATTGTTGAAAGGGAAGCACTTGTGACCAGACTTGGGCCCGGTTAATCATCCAGCGTTC-TCGCTGGTGCACTTTGCCG-GCCCAGGCCAGCATCAGTTCGCCGTGGGGGACAAAGGCTTCGGGAATGTGGCTCCCTC--GGGAGTGTTATAGCCCGTTGCGTAATACCCTGT-GGCGGACTGAGGTTCGCGC-TC--CGCAAGGATGCTGGCGTAATGGTCATCAGTGA-CCCGTCTTG-AAACACGGACCAAGGAGTCGTCTTCGTATGCGAGTGTTC-GGGTGT-C-AAA-CCCCTACGCGTAATGAAAGTGAACGCAGGTGAGAGC-TTCGGCGCATCATCGACCGATCCTGATG-TTCTCGGA--TGGA-TTTGAGTAAGAGCATACGGGGCCGGAC-CCGAAAGAAGGTGAACTATG-CCTGTATAGGGTGAAG-CCAGAGG-AAACTCTGGCCGGTACTGGTGAGTTCGAGGCTGGTATCTCCAAGGATGGCCAGACCCGTGAGCACGCTCTGCTCGCTTACACCCTCGGTGTCAAGCAGCTCATCGTCGCCATCAACAAGATGGACACTGCCAAGTGGGCCGAGGCCCGTTACCAGGAGATCATCAAGGAGACCACCTCCTTCATCAAGAAGGTCGGCTACAACCCCAAGACTGTTGCCTTCGTCCCCATCTCCGGTTTCAACGGCGACAACATGCTTGCTGTCTCCACCAACTGCCCCTGGTACAAGGGTTGGGAGAAGGAGACCAAGGCTGGCAAGCGATCATGATGCT------GACATTTGGTTAGGAG-ACGACGCCA------------------------------------------------------CGGCAGAGATAAGCC---------CGATG-GCG-GGCAG-------GAACC-----------AAACTTACCCATGGTGACGGGGACGACCGACAATGGACGCTGTGGCAGCAAGTCAGC-CATCGCG-TTGC------GGC----------------GCATATCGCA----------CCCAACGGCTTCCGCGAG-------------GGAGCATTTGGG-----AGCTGGGAG------GCGGAAGTGGG---GTA
>CBS404_66TNiesslia_mucida
AACCCCATG-TGAACCTTA-CC-TCAACGTTGCTT-CGGCGGTCAC---GCCCCGGCGCCCCAGT------GGCCCGGACCCAGGCGC-CCGCCGGAGGACCTC----CAAACCATTGT-----------------GTT-A-TTTAGTGGCATTG--TCTGAGTGGCGT-------------AA-AGC------AAAATA-AATCAAAAC-TTTCAACAACGGATCTCTTGG-CTCTGGCATCGATGAAGAACGCAGCG-AAATGCGATAAGTAATGTG-AATTGCAG-AATTCAGTGAATCATCGAATCTTTGAACGCACATTGCG-CCCGCCAGCA-TTCT--GGCGGGCATGCCTG-TTCGAGCGTCA-TTTC-AA-CCCTCGCA------GCCCATCT------------GGGCAGCGGTGTTGGGGACCGG---CACCACCGG---CGAAGCCCTTAGGGGCCCAGCCGGCGCCG-CCCCCGAAATACAGTGGCGGTCTCGCTGC-AGCCTCCCTTGCGTAGTAG-C--AC--ACCTCGCA-CC--GG-AG---CGCAGCGCGG---CCAC-GCCG-TAAAACCCCCG---ACTTTCTG------------------AGTTGAAG-AGGATGCTTTT-GGCGAGGTGCCTTCC-GAG-TTCCCTGGAACGGGACGCCATAGAGGGTGAGAGCCCCGTCTGGTTGGATACCAAGCCTCTGTAAAGCTCCTTCGACGAGTCGAGTAGTTTGGGAATGCTGCTCTAAATGGGAGGTATATGTCTTCTAAAGCT-AAATACCGGCCAGAGACCGATAGCGCAC-AAGTAGAGTGATCGAAAGATGAAAAGCACTTTG-AAAAGAGGGTTAAATAGTACGTGAAATTGTTGAAAGGGAAGCGTTTGTGACCAGACTTGGGCCCGGTTAATCATCCAGCGTTC-TCGCTGGTGCACTTTGCCG-GCCCAGGCCAGCATCAGTTCGCGCCGGGGGATAAAGGCTTCGGGAATGTGGCTCCTCC--GGGAGTGTTATAGCCCGCTGCGTAATACCCTGG-TGCGGACTGAGGTTCGCGC-TC--CGCAAGGATGCTGGCGTAATGGTCATCAGCGA-CCCGTCTTG-AAACACGGACCAAGGAGTCGTCTTCGTATGCGAGTGTTC-GGGTGT-C-AAA-CCCCTACGCGTAATGAAAGTGAACGTAGGTGAGAGC-TTCGGCGCATCATCGACCGATCCTGATG-TTCTCGGA--TGGA-TTTGAGTAAGAGCATACGGGGCCGGAC-CCGAAAGAAGGTGAACTATG-CCTGTATAGGGTGAAG-CCAGAGG-AAACTCTGGCCGGTACTGGTGAGTTCGAGGCTGGTATCTCCAAGGATGGCCAGACTCGTGAGCACGCTCTCCTCGCCTACACCCTTGGTGTCAAGCAGCTCATTGTTGCCATCAACAAGATGGACACCGCTGGCTGGGCTGAGGCTCGTTACCAGGAGATCATCAAGGAGACCAGCAACTTCATCAAGAAGGTTGGCTACAACCCCAAGACTGTTGCTTTCGTCCCCATCTCCGGTTTCAACGGTGACAACATGCTTGCTGCCTCCAGCAACTGCCCCTGGTACAAGGGTTGGGAGAAGGAGACCAAGGCTGGCAAGCAATCATGATACT------ATCGTCATATTAGAAT-CCAGCTCTTCCTCC------------------------------------------------TCGCAGCTGTAAAAAT---------TAAAA-CAG-CTTATCT-----CGCAA-----------GAACTTACCCATGATGACGGGGACGACCGACGATGGAGGCTGCAAACACATGTCAAT-CATTATT-CTGT------TGC----------------GCAATTCCGT----------CGCAATATCGCCCAGCAGCGT------GGTGGGAGCGATTAGG-----AGCTGTTGA--GT-TGGGAAAGTGGG---GTA
>CBS432_66TNiesslia_tenuis
AACCCC-TG-TGAACCATA-CC-TG-TCGTTGCTT-CGGCGGCCAC---GCCCCGGCGCCCTCGT-------GCCCGGAACCAGGCGC-CCGCCGGAGGCCCCA----AAAAACCATGT-----------------TTA-C-CACAGTGGCATTAT-TCTGAGTGGCAC-------------A--AGC------AAAATA-AATCAAAACTTTTCAACAACGGATCTCTTGGTTTCTGGCATCGATGAAGAACGCAGCGAAAATGCGATAAGTAATGTGAAATTGCAGAAATTCAGTGAATCATCGAATCTTTGAACGCACATTGCG-CCCGCCAGCA-TTTCTGGCGGGGCATGCCTG-TTCGAGCGTCA-TTTC-AA-CCCTCGCG------CCCAAATTGC----------GGGCAGCGGTGTTGGGGACCGG---CACCCGAAAGGAAAACCCCCCCGGGGG--CCCTCCGAGCCG-CCCCCTAAATACAGTGGCGGTCTCGCTGC-AGCCTCCCTTGCGTAGTAG-C--AC--ACCTCGCA-CC--GG-AGC--GCAAGCGCGG---CCAC-GCCG-TAAACCCCCGA---CTTTCAAT---------------GA-GTTTGAAG-AGGATGCTTTT-GGCGCGGTGCCTTCC-GAG-TTCCCTGGAACGGGACGCCATAGAGGGTGAGAGCCCCGTCTGGTTGGACACCTAGCCTCTGTAAAGCTCCTTCGACGAGTCGAGTAGTTTGGGAATGCTGCTCTAAATGGGAGGTATATGTCTTCTAAAGCT-AAATACCGGCCAGAGACCGATAGCGCAC-AAGTAGAGTGATCGAAAGATGAAAAGCACTTTG-AAAAGAGGGTTAAATAGTACGTGAAATTGTTGAAAGGGAAGCGTTTGTGACCAGACTTGGGCCCGGTTGATCATCCACCGTTC-TCGGTGGTGCACTCTGCCG-GCCCAGGCCAGCATCAGTTCGCGCCGGGGGATAAAGGCTTCGGGAATGTGGCTCCTCC--GGGAGTGTTATAGCCCGTTGTGTAATACCCTGG-TGCGGACTGAGGTTCGCGC-TC--CGCAAGGATGCTGGCGTAATGGTCATCAGCGA-CCCGTCTTG-AAACACGGACCAAGGAGTCGTCTTCGTATGCGAGTGTTC-GGGTGT-C-AAA-CCCCTACGCGTAATGAAAGTGAACGCAGGTGAGAGC-TTCGGCGCATCATCGACCGATCCTGATG-TTCTCGGA--TGGA-TTTGAGTAAGAGCATACGGGGCCGGAC-CCGAAAGAAGGTGAACTATG-CCTGTATAGGGTGAAG-CCAGAGG-AAACTCTGGCTGGTACTGGTGAGTTCGAGGCTGGTATCTCCAAGGATGGCCAGACTCGTGAGCACGCTCTGCTCGCCTACACCCTGGGTGTCAAGCAGCTCATCGTCGCCATCAACAAGATGGACACCACCAAGTGGTCCGAGTCTCGTTTCCAGGAGATCATCAAGGAGACCACCTCCTTCATCAAGAAGGTCGGCTACAACCCCAAGACCGTCGCTTTCGTGCCCATCTCTGGTTTCAACGGCGACAACATGTTGACCGCCTCCACCAACTGCCCCTGGTACAAGGGCTGGGAGCGTGAGACCAAGCAGGGCAAGCAATCATGATACT------ATCGTCATATTAGAAT-CCAGCTCTTCCTCC------------------------------------------------TCGCAGCTGTAAAAAT---------TAAAA-CAG-CTTATCT-----CGCAA-----------GAACTTACCCATGATGACGGGGACGACCGACGATGGAGGCTGCAAACACATGTCAAT-CATTATT-CTGT------TGC----------------GCAATTCCGT----------CGCAATATCGCCCAGCAGCGT------GGTGGGAGCGATTAGG-----AGCTGTTGA--GT-TGGGAAAGTGGG---GTA
>CBS459_74Niesslia_ilicifolia
AACCCC-TG-TGAACCATA-CC-TA-TCGTTGCTT-CGGCAGTC-C---GCCCCGGCGCCCCAGG-------GCCCGGAGCCAGGCGC-CTGCCGGAGGCCCA------AAACCACTGT-----------------GTA----TTATTGGCATTA--TCTGAGTAA-AC-------------A--AAC-------AAATA-AATCAAAAC-TTTCAACAACGGATCTCTTGG-TTCTGGCATCGATGAAGAACGCAGCG-AAATGCGATAAGTAATGTG-AATTGCAG-AATTCAGTGAATCATCGAATCTTTGAACGCACATTGCG-CCCGCCAGTA-TTCT--GGCGGGCATGCCTG-TTCGAGCGTCA-TTTC-AA-CCCTCGCG------CCC-AATTGC----------GGGCTGCGGTGTTGGGGACCGG---CACAA-------CCGCGCCCTCCGGGT--GTCGCGGCGCCG-CCCCCCAAATCCAGTGGCGGCCTCGCTGC-AGCCTCCCTTGCGTAGTAG-C--AC--ACCTCGCA-CC--GG-AG---AGCGGCTCGG---CCAC-GCCG-TAAAACCCCCG---ACTTTCAT---------------GA-GTTTGAAG-AGGATGCTTTT-GGCGCGGCGCCTTCC-GAG-TTCCCTGGAACGGGACGCCATAGAGGGTGAGAGCCCCGTCTGGTTGGATGCCTAGCCTCTGTAAAGCTCCTTCGACGAGTCGAGTAGTTTGGGAATGCTGCTCTAAATGGGAGGTATATGTCTTCTAAAGCT-AAATACCGGCCAGAGACCGATAGCGCAC-AAGTAGAGTGATCGAAAGATGAAAAGCACTTTG-AAAAGAGGGTTAAATAGTACGTGAAATTGTTGAAAGGGAAGCACTTGTGACCAGACTTGGGCCCGGTTAATCATCCAGCGTTC-TCGCTGGTGCACTTTGCCG-GCCCAGGCCAGCATCAGTTCGCCGTGGGGGATAAAGGCTTCGGGAATGTGGCTCCCTC--GGGAGTGTTATAGCCCGTTGTGTAATACCCTGT-GGCGGACTGAGGTTCGCGC-TC--CGCAAGGATGCTGGCGTAATGGTCATCAGTGA-CCCGTCTTG-AAACACGGACCAAGGAGTCGTCTTCGTATGCGAGTGTTC-GGGTGT-C-AAA-CCCCTACGCGTAATGAAAGTGAACGCAGGTGAGAGC-TTCGGCGCATCATCGACCGATCCTGATG-TTCTCGGA--TGGA-TTTGAGTAAGAGCATACGGGGCCGGAC-CCGAAAGAAGGTGAACTATG-CCTGTATAGGGTGAAG-CCAGAGG-AAACTCTGGCCGGTACTGGTGAGTTCGAGGCTGGTATCTCCAAGGATGGCCAGACCCGTGAGCACGCTCTGCTCGCTTACACCCTCGGTGTCAAGCAGCTCATCGTCGCCATCAACAAGATGGACACTGCCAAGTGGGCCGAGGCCCGTTACCAGGAGATCATCAAGGAGACCACCTCCTTCATCAAGAAGGTCGGCTACAACCCCAAGACTGTTGCCTTCGTCCCCATCTCCGGTTTCAACGGCGACAACATGCTTGCTGCCTCCACCAACTGCCCCTGGTACAAGGGTTGGGAGAAGGAGACCAAGGCTGGCAAGCGATCATGATGCT------GACACTTGGTTAGGA--CACGGGCCG------------------------------------------------------TGGCACAGATAAGCC---------CGGTG-GCG-GGCGGGC---ATGGACC-----------AAACTTACCCATGGTGACGGGGGCGACCGACAATGGACGCTGTGGCAGCAAGTCAGC-CATGGTG-TTGC------GGC----------------GCATATCGCA----------CCCAACGGCTGCCGCGAG-------------GGAGCAATTGGG-----AGCTGGGAG------GCGGAAGTGGG---GTA
>CBS474_74TNiesslia_physacantha
AACCCTATG-TGAACATA-----CC-TAGTTGCTT-CGGCGGTACC---GCCCCGGCGCCCTCGG-------GCCCGGGCCAAGGCGG-CCGCCGGGGACCCTA----CAAACTCTTG----CTTCAGCGGGC---TCG-C-CCCGCGGGAATTA--TCTGAGTCAAAA----------------ACA-------AAACA-AATAAAAAC-TTTCAACAACGGATCTCTTGG-TTCTGGCATCGATGAAGAACGCAGCG-AAATGCGATAAGTAATGCG-AATTGCAG-AATTCAGTGAATCATCGAATCTTTGAACGCACATTGCG-CCCGCCAGTA-TTCT--GGCGGGCATGCCTG-CCCGAGCGTCA-TTAC-AA-CCCTCGCC------CCC-CCTCCCTTCCGGGAGGGGCGGGCGGTGTTGGGGACCGG---CGCCT-------------------------CACGGCCGCCG-CCCCCTAAATGCATCGGCGGTCCCGCCGG-CGCCTCCCCCGCGTAGTAG-C--AAC-ACCTCGCGGGA-CGAGCGC--CCGGTGGCGA---CACA-GCCG-CTAAACACCCC---AATT-CGGGCCG-AGAGGCCTCAGA--GTTGAAG-AGGATGCTTTG-GGCGCGGCGCCTTCC-GAGTTTCCCTGGAACGGGACGCCACAGAGGGTGAGAGCCCCGTCTGGTTGGATGCCTAGCCTATGTAAAGCTCCCTCGACGAGTCGAGTAGTTTGGGAATGCTGCTCTAAATGGGAGGTATATGTCTTCTAAAGCT-AAATATTGGCCAGAGACCGATAGCGCAC-AAGTAGAGTGATCGAAAGATGAAAAGCACTTTG-AAAAGAGGGTTAAAAAGTACGTGAAATTGTTGAAAGGGAAGGGCTCTCGACCAGACTTGGGCTTGG-GGATCACCCGGCGTTCTTCGCCGGGGCACTCCCCCT-GCCCAGGCCAGCATCAGCTCGGCTCGGGGGACAAAGGCGGCGGGAACGTAGCTCCTC----GGAGTGTTATAGCCCGCCGTGTAATACCCTGT-GCCGGGCTGAGGACCGCGCTTC--GGCTAGGATGCTGGCGTAATGGTTGACAGCCA-CCCGTCTTG-AAACACGGACCAAGGAGTCGTCTTCGTATGCGAGTGTTC-GGGTGA-C-AAA-CCCCTACGCGTAATGAAAGTGAACGCAGGTGAGAGC-TTCGGCGCATCATCGACCGATCCTGATG-TTCTCGGA--TGGA-TTTGAGTAAGAGCATACGGGGCCGGAC-CCGAAAGAAGGTGAACTATG-CCTGTATAGGGTGAAG-CCAGAGG-AAACTCTGGCCGGCACTGGTGAGTTCGAGGCTGGTATCTCCAAGGATGGCCAGACTCGTGAGCATGCTCTGCTTGCCTACACCCTCGGTGTCCGACAGCTCATTGTCGCCATCAACAAGATGGACACCACTCAATGGTCTGAGGCCCGTTTCCAGGAGATCATCAAGGAGACCTCCTCTTTCATCAAGAAGGTCGGCTACAACCCCAAGACCGTTGCCTTCGTCCCCATCTCCGGCTTCAACGGCGACAACATGATCTCTGCGTCCACCAACTGCCCCTGGTACAAGGGCTGGGAGAGGGAGACCAAGGCCGGCAAGCGATCATGATGCT------GGCGCCCAGTTAGAGA-CGCGGGTCCATCCG----------------------------------------AGGCCG-ACAAGGGCAGATAAGGT---------CGGCA-GCG-AGTATGG-----ACCAA-----------AGACTTACCCATGATGACGGGGGCGACCGACGATGGAAGCTGGGGCACAAGGTTAGC-CACCGTG-TCGAATGCGCAGA----------------GCATATCGCG----------CCCAGCGCTGCCCAGCCGTAC------GGTGGGAGCAATTGGG-----AGCTGAGAG--AG--TCGGAAGTGGG---GTA
>CBS476_80Monocillium_arctiicola
ACCCCAATG-TGAACATTA-CCACT-TCGTTGCTT-CGGCGGTACC---GCCCCGGCGCCCTCGG-------GCCCGGGCCAAGGCGG-CCGCCGGGGGACCAAC---CAAACCCTACCAGTGAATCCCGGGGGTACAA-C-CCCGGCGGCATTA--TCTGAGTACAGC-----------GAAA-TAC-------AAACG-CATAAAAAC-TTTCAACAACGGATCTCTTGG-TTCTGGCATCGATGAAGAACGCAGCG-AAATGCGATAAGTAATGTG-AATTGCAG-AATTCAGTGAATCATCGAATCTTTGAACGCACATTGCG-CCCGCTAGTA-TTCT--GGCGGGCATGCCTG-CCCGAGCGTCA-TTTC-AA-CCCTCGCA------CGC-CCCTCC--------GGGGGCGGCGGTGTTGGGGACCGG---CCGCCCTC---------------------ACACGGCGGCCG-CCCCCGAAATGCAGTGGCGGTCCCGCCGG-CGCCTCCCCCGCGTAGTAACC--AAACACCTCGCGGAC-CGGGAAAG-CCCGGCGCGGCACCCTC-GCCG-TAAAACCCCCCCCAATTCAAAGGCCC-ACGGGCCGAAGA-GTTTGAAG-AGGATGCTTTG-GGCGCGGCGCCTTCC-GAG-TTCCCTGGAACGGGACGCCACAGAGGGTGAGAGCCCCGTCTGGTTGGATGCCTAGCCTGTGTAAAGCTCCTTCGACGAGTCGAGTAGTTTGGGAATGCTGCTCTAAACGGGAGGTATATGTCTTCTAAAGCT-AAATATTGGCCAGAGACCGATAGCGCAC-AAGTAGAGTGATCGAAAGATGAAAAGCACTTTG-AAAAGAGGGTTAAATAGTACGTGAAATTGTTGAAAGGGAAGCGCTCGCGACCAGACTTGGGCCCGGCGGATCACCCGGCGTTCTTCGCCGGGGCACTCCTCCG-GCCCAGGCCAGCATCGGTTCGCCCTGGGGGATAAAGGCGGTGGGAACGTAGCTCCCTC--GGGAGTGTTATAGCCCGCCGTGTAATACCCTGC-GGCGGACCGAGGACCGCGCATC--TGCAAGGATGCTGGCGTAATGGTTGTCAGCGACCCCGTCTTG-AAACACGGACCAAGGAGTCGTCCTCGTATGCGAGTGTTC-GGGTGGAA-AAA-CCCCTACGCGTAATGAAAGTGAACGCAGGTGAGAGC-TTCGGCGCATCATCGACCGATCCTGATG-TTCTCGGGATGGGA-TTTGAGTAAGAGCATACGGGGCCGGAC-CCGAAAGAAGGTGAACTATG-CCTGTATAGGGTGAAG-CCAGAGG-AAACTCTGGCCGGTACTGGTGAGTTCGAGGCTGGTATCTCCAAGGATGGCCAGACTCGTGAGCACGCCCTGCTCGCCTACACCCTTGGTGTCCGACAGCTCATTGTCGCCATCAACAAGATGGACACCACCAAGTGGTCCGAGGCCCGTTACCAGGAGATCATCAAGGAGACCTCTTCTTTCATCAAGAAGGTCGGCTACAACCCCAAGACTGTTGCCTTCGTCCCCATCTCTGGTTTCAACGGCGACAACATGCTTGCCGCCTCCACCAACTGCCCCTGGTACAAGGGCTGGGAGAGGGAGACCAAGGCTGGCAAGCGATCATGATGCT------GTCGTCGATATTAGAA-CCCGGCGTCTCCCGA--------------------------------------A---------------------------------------GGG-GCGGTCTACCGGATGTG-----------TGACTTACCCATGGTGACGGGGACGACCGACAATGGACGCTGTCGGACGAGGTTAGC-CATGATTGTTGGC-ATTTCGA--------CATCGCT-GGTCATTACA----------CGCGGCCGTGGCT-----------TGCGTGCAGAGTGAC---------CGCGCAAAG--GGGGGTTAAGGTGGG---GTA
>CBS493_73Niesslia_sp_
AACCCC-TG-TGAACCATA-CC-TA-TCGTTGCTT-CGGCGGCCAC---GCCCCGGCGCCCTCGC------GGCCCGGACCCAGGCGC-CCGCCGGAGAACCCC-----AAACCATTGT-----------------GTG-T-TATAGCGGCATTT--TCTGAGTGACAC-------------A--AAC-------AAATA-AATCAAAAC-TTTCAACAACGGATCTCTTGG-TTCTGGCATCGATGAAGAACGCAGCG-AAATGCGATAAGTAATGTG-AATTGCAG-AATTCAGTGAATCATCGAATCTTTGAACGCACATTGCG-CCCGCCAGCA-TTCT--GGCGGGCATGCCTG-TTCGAGCGTCA-TTTC-AA-CCCTCGCG------CCC-ATCT------------GGGCTGCGGCGTTGGGGACCGG---CACAA-------CCGC-CCTCCGGGG-------CGGCGCCG-CCCCCCAAATATAGTGGCGGTCTCGCTGC-AGCCTCCCTTGCGTAGTAG-C--AC--ACCTCGCA-CT--GG-AG---AGCGGCGCGG---CCAC-GCCG-TAAAACCCCCGA--ACCCCCTT---------------GA-GTTTGAAG-AGGATGCTTTT-GGCGAGGCGCCTTCC-GAG-TTCCCTGGAACGGGACGCCATAGAGGGTGAGAGCCCCGTCTGGTTGGATGCCAAGCCTCTGTAAAGCTCCTTCGACGAGTCGAGTAGTTTGGGAATGCTGCTCTAAATGGGAGGTATATGTCTTCTAAAGCT-AAATATTGGCCAGAGACCGATAGCGCAC-AAGTAGAGTGATCGAAAGATGAAAAGCACTTTG-AAAAGAGGGTTAAATAGTACGTGAAATTGTTGAAAGGGAAGCGTTTGTGACCAGACTTGGGCCCGGTTAATCATCCAGCGTTC-TCGCTGGTGCACTTTGCCG-GCCCAGGCCAGCATCAGTTCTCGCCGGGGGATAAAGGTTTCGGGAATGTGGCTCCCTC--GGGAGTGTTATAGCCCGTTGCGTAATACCCTGG-TGGGGACTGAGGTTCGCGC-TC--CGCAAGGATGCTGGCGTAATGGTCATCAGCGA-CCCGTCTTG-AAACACGGACCAAGGAGTCGTCTTCGTATGCGAGTGTTC-GGGTGT-C-AAA-CCCCTACGCGTAATTAAAGTGAACGCAGGTGAGAGC-TTCGGCGCATCATCGACCGATCCTGATG-TTCTCGGA--TGGA-TTTGAGTAAGAGCATACGGGGCCGGAC-CCGAAAGAAGGTGAACTATG-CCTGTATAGGGTGAAG-CCAGAGG-AAACTCTGGCCGGTACTGGTGAGTTCGAGGCTGGTATCTCCAAGGATGGCCAGACTCGTGAGCACGCTCTGCTCGCCTACACCCTTGGTGTCAAGCAGCTCATCGTCGCCATCAACAAGATGGACACCTGCAAGTGGTCCGAGGCCCGTTTCCAGGAGATCATCAAGGAGACCACCTCCTTCATCAAGAAGGTCGGCTACAACCCCAAGACTGTTGCCTTCGTCCCCATCTCCGGCTTCAACGGCGACAACATGCTTTCTGCCTCCACCAACTGCCCTTGGTACAAGGGATGGGAGCGCGAGACCAAGGCTGGCAAGCGATCATGATGCT------GGCGCCCAGTTAGAGA-CGCGGGTCCATCCG----------------------------------------AGGCCG-ACAAGGGCAGATAAGGT---------CGGCA-GCG-AGTATGG-----ACCAA-----------AGACTTACCCATGGTGACGGGGGCGACCGACGATGGAAGCTGGGACACCAGGTTAGC-CGCCGTG-CCGA-TGCGCAGA----------------GCATATCGCG----------CCCAGCGCTGCCCAGCCGTGC------TGTGGGAGCATTTGGG-----AGCTGAGAG-----TTCGGAAAGTGG---GTA
>CBS556_75Niesslia_aemula
AACCCCATG-TGAACCATA-CC-AC-ACGTTGCTT-CGGCGGTACC---GCCCCGGCGCCCTCGG-------GCCCGGACCAAGGCGC-CCGCCGGGGGACCAAC---CAAACCCTTTTA--GTATCCCGGGC---GAC-C-CCCGGCGGCATTA--TCTGAGTACAGC-----------GAAA-ACA-------AAACG-CATCAAAAC-TTTCAACAACGGATCTCTTGG-TTCTGGCATCGATGAAGAACGCAGCG-AAATGCGATAAGTAATGTG-AATTGCAG-AATTCAGTGAATCATCGAATCTTTGAACGCACATTGCG-CCCGCCAGCA-TTCT--GGCGGGCATGCCTG-CCCGAGCGTCA-TTTCAAA-CCCTCGCA------CGC-CCCTTC--------GGGGGCGGCGGTGTTGGGGACCGG---CCGCCCT----------------------CCACGGCGGCCG-CCCCCGAAATGCAGTGGCGGTCCCGCCGG-CGCCTCCCCCGCGTAGTAG-C--ACACACCTCGCGGAA-CGGGAGC--GCTGGCGCGGTACCAAC-GCCG-TAAAACCCCCCA--ACTGAAGGCCTT-CCGGGCCGAAGA-GTTTGAAG-AGGATGCTTTG-GGCGCGGCGCCTTCC-GAG-TTCCCTGGAACGGGACGCCACAGAGGGTGAGAGCCCCGTCTGGTTGGATGCCTAGCCTATGTAAAGCTCCTTCGACGAGTCGAGTAGTTTGGGAATGCTGCTCTAAACGGGAGGTATATGTCTTCTAAAGCT-AAATATTGGCCAGAGACCGATAGCGCAC-AAGTAGAGTGATCGAAAGATGAAAAGCACTTTG-AAAAGAGGGTTAAATAGTACGTGAAATTGTTGAAAGGGAAGCGCTTACGACCAGACTTGGGCCCGGCGGATCACCCGGCGTTCTTCGCCGGGGCACTCCGCCG-GCCCAGGCCAGCATCGGTTTGCCGCGGGGGATAAAGGCGGCGGGAACGTAGCTCCCTC--GGGAGTGTTATAGCCCGCCGTGTAATACCCTGC-GGCGGACCGAGGACCGCGCATC--TGCAAGGATGCTGGCGTAATGGTCGTCAGCGA-CCCGTCTTG-AAACACGGACCAAGGAGTCGTCTTCGTATGCGAGTGTTC-GGGTGG-A-AAA-CCCCTACGCGTAATGAAAGTGAACGCAGGTGAGAGC-TTCGGCGCATCATCGACCGATCCTGATG-TTCTCGGA--TGGA-TTTGAGTAAGAGCATACGGGGCCGGAC-CCGAAAGAAGGTGAACTATG-CCTGTATAGGGTGAAG-CCAGAGG-AAACTCTGGCCGGTACTGGTGAGTTCGAGGCTGGTATCTCCAAGGATGGCCAGACCCGTGAGCACGCTCTGCTCGCCTACACCCTTGGTGTCCGACAGCTCATCGTCGCCATCAACAAGATGGACACCACCAAGTGGTCCGAGGCCCGTTACCAGGAGATCATCAAGGAGACCTCTTCTTTCATCAAGAAGGTTGGCTACAACCCCAAGACTGTTGCCTTCGTCCCCATCTCCGGCTTCAACGGCGACAACATGCTGCAGGCCTCCACCAACTGCCCCTGGTACAAGGGCTGGGAGCGTGAGACCAAGGCTGGCAAGCAATCATGATACT------ATCGTCATATTAGAAT-CCAGCTCTTCCTCC------------------------------------------------TCGCAGCTGTAAAAAT---------TAAAA-CAG-CTTATCT-----CGCAA-----------GAACTTACCCATGATGACGGGGACGACCGACGATGGAGGCTGCAAACACATGTCAAT-CATTATT-CTGT------TGC----------------GCAATTCCGT----------CGCAATATCGCCCAGCAGCGT------GGTGGGAGCGATTAGG-----AGCTGTTGA--GT--TGGGAAGTGGG---GTA
>CBS560_74Niesslia_barbula
AACCCC-TG-TGAACCATA-CC-GG-TCGTTGCTT-CGGCGGCCAC---GCCCGGGCGCCCTCGT-------GCCCGGAACCAGGCGC-CCGCCGGAGGCCCCA----AAAAACCATGT-----------------TTA-C-CACAGTGGCATTA--TCTGAGTGGCAC-------------A--AGC-------AAATA-AATCAAAAC-TTTCAACAACGGATCTCTTGG-TTCTGGCATCGATGAAGAACGCAGCG-AAATGCGATAAGTAATGTG-AATTGCAG-AATTCAGTGAATCATCGAATCTTTGAACGCACATTGCG-CCCGCCAGCA-TTCT--GGCGGGCATGCCTG-TTCGAGCGTCA-TTTC-AA-CCCTCGCG------CCC-AATTGC----------GGGCAGCGGTGTTGGGGACCGG---CACCCGAAG--GAAACCCCCCCGGGGG--CCCTCCGAGCCG-CCCCCTAAATACAGTGGCGGTCTCGCTGC-AGCCTCCCTTGCGTAGTAA-C--AC--ACCTCGCA-CC--GG-AGC--GCAAGCGCGG---CCAC-GCCG-TAAAACCCCCG---ACTTTCAT---------------GA-GTTTGAAGAAGGATGCTTTT-GGCGCGGTGCCTTCC-GAG-TTCCCTGGAACGGGACGCCATAGAGGGTGAGAGCCCCGTCTGGTTGGACACCTAGCCTCTGTAAAGCTCCTTCGACGAGTCGAGTAGTTTGGGAATGCTGCTCTAAATGGGAGGTATATGTCTTCTAAAGCT-AAATACCGGCCAGAGACCGATAGCGCAC-AAGTAGAGTGATCGAAAGATGAAAAGCACTTTG-AAAAGAGGGTTAAATAGTACGTGAAATTGTTGAAAGGGAAGCGTTTGTGACCAGACTTGGGCCCGGTTGATCATCCACCGTTC-TCGGTGGTGCACTCTGCCG-GCCCAGGCCAGCATCAGTTCGCGCCGGGGGATAAAGGCTTCGGGAATGTGGCTCCTCC--GGGAGTGTTATAGCCCGTTGTGTAATACCCTGG-TGCGGACTGAGGTTCGCGC-TC--CGCAAGGATGCTGGCGTAATGGTCATCAGCGA-CCCGTCTTG-AAACACGGACCAAGGAGTCGTCTTCGTATGCGAGTGTTC-GGGTGT-C-AAA-CCCCTACGCGTAATGAAAGTGAACGCAGGTGAGAGC-TTCGGCGCATCATCGACCGATCCTGATG-TTCTCGGA--TGGA-TTTGAGTAAGAGCATACGGGGCCGGAC-CCGAAAGAAGGTGAACTATG-CCTGTATAGGGTGAAG-CCAGAGG-AAACTCTGGCTGGTACTGGTGAGTTCGAGGCTGGTATCTCCAAGGATGGCCAGACTCGTGAGCACGCTCTGCTCGCCTACACCCTGGGTGTCAAGCAGCTCATCGTCGCCATCAACAAGATGGACACCACCAAGTGGTCCGAGTCTCGTTTCCAGGAGATCATCAAGGAGACCACCTCCTTCATCAAGAAGGTCGGCTACAACCCCAAGACCGTCGCTTTCGTGCCCATCTCTGGTTTCAACGGCGACAACATGTTGACCGCCTCCACCAACTGCCCCTGGTACAAGGGCTGGGAGCGTGAGACCAAGCAGGGCAAGCGATCATGATACT------GGCGCCCAGTTAGACA-CACGGGCCAAAGGC-------------------------------------------------GAAGGCAGATAAAGG--------CGAGCA-GCGAAGGCCGG---GGCCGCT-----------AAACTTACCCATGGTGACGGGGGCGACCGACAATGGACGCTGCGACAGCGAGTTAGT-CGTCATA-TCGA------TGC----------------GCATATCGCG----------CCCAGCGCACCCCCGGGGATGG----GGAGCGAGGTAGCTGGG-----AGCTCGATA--TT--GGGAAGTGGGG---TTA
>CBS582_73TNiesslia_artocarpi
ACCCCC-TG-TGAACGTTA-CC-AG-TCGTTGCTT-CGGCGGACCC---GCCCCGGCGCCCCCGT-------GCCCGGACCCAGGCGC-CCGCCGGAGGCCCCC----CAAACCGTGCA-----------------TCA-CGAGCAGTGGCATCC--TCCGAGTGGCGC-------------A--AGCAAA-CACAATCA-AATCAAAAC-TTTCAACAACGGATCTCTTGG-CTCTGGCATCGATGAAGAACGCAGCG-AAATGCGATAAGTAATGTG-AATTGCAG-AATTCAGTGAATCATCGAATCTTTGAACGCACATTGCG-CCCGCCAGCA-TTCT--GGCGGGCATGCCTG-TCCGAGCGTCA-TTAC-GACCCCTCGCG------GCC-CCCCGG---------GGCGACGCGGCGTTGGGGAGCGG---CAACCGCG----GGGCTTCACCCCCC-------CGCCGCCG-CCCCCGAAATCCAGTGGCGGCCCCGCCGC-TGCCTCCCCTGCGTAGTAG-CA-AC--ACCTCGCA-CC--GG-AG---CGCGGCGCGG---CCAC-GCCG-TAAACCCCCCG---ACCTTCTC---------------AG-GTTTGAAG-AGGATGCTTTG-GGCGCGGCGCCTTCC-GAG-TTCCCTGGAACGGGACGCCACAGAGGGTGAGAGCCCCGTCTGGTTGGACGCCTAGCCTGTGTAAAGCTCCTTCGACGAGTCGAGTAGTTTGGGAATGCTGCTCTAAATGGGAGGTATATGTCTTCTAAAGCT-AAATACCGGCCAGAGACCGATAGCGCAC-AAGTAGAGTGATCGAAAGATGAAAAGCACTTTG-AAAAGAGGGTTAAACAGTACGTGAAATTGTTGAAAGGGAAGCGCTTGTGACCAGACTTGGGCCCGGCTGATCATCCAGCGTTC-TCGCTGGTGCACTCTGCCG-GCCCAGGCCAGCATCGGTCCGCGCCGGGGGACAAAGGCGTCGGGAATGTGGCTCCCCC--GGGAGTGTTATAGCCCGGCGCGCAATACCCTGGCCGCGGACCGAGGCCCGCGC-TC--CGCAAGGATGCTGGCGTAATGGTCATCAGCGA-CCCGTCTTG-AAACACGGACCAAGGAGTCGTCTTCGTATGCGAGTGTTC-GGGTGT-C-AAA-CCCCTACGCGGAATGAAAGTGAACGCAGGTGAGAGC-TTCGGCGCATCATCGACCGATCCTGATG-TTCTCGGA--TGGA-TTTGAGTAAGAGCATACGGGGCCGGAC-CCGAAAGAAGGTGAACTATG-CCTGTGTAGGGTGAAG-CCAGAGG-AAACTCTGGCCGGTACTGGTGAGTTCGAGGCTGGTATCTCCAAGGATGGCCAGACCCGTGAGCACGCTCTGCTTGCCTACACCCTCGGTGTTAAGCAGCTCATCGTTGCCATCAACAAGATGGACACTGCCAAGTGGTCCGAGGCCCGTTTCCAGGAGATTATCAAGGAGACCACCAACTTCATCAAGAAGGTTGGCTACAACCCCAAGACCGTCCCCTTCGTTCCCATCTCTGGCTTCAACGGCGACAACATGTTGGCCCCCTCCACCAACTGCCCCTGGTACAAGGGCTGGGAGAAGGAGACCAAGGCCGGCAAGCGATCATGATACT------AGCGTCCTGTTAGAAA-GGCAGGGAGGCAAA------------------------------------------------AAACGGCCGATAAAGG--------CCGGGT-GTG-AGCATGG-----AACCC-----------AGACTTACCCATGGTGGCGGGGGCGACCGACAATGGACGCTATGGAAGAGAGTTAGT-TGTGGTG-TCATG-----AAT----------------GCGCAGCTAC----------TCCAGCGCGCGAAGCACGAGGA---GAGAGCGGCGCGATTAGG-----AGCTGGTGG------TGCGAAGTGGG---GTA
>CBS583_73TNiesslia_pandani
AACCCTATG-TGAACATA-----CC-CAGTTGCTT-CGGCGGTACC---GCCCCGGCGCCCTCGG-------GCCCGGGCCAAGGCGG-CCGCCGGGGGCCTCT----CAAACTCTTGT---CTTCAGCGGGC---TCGCC-CCCGCGGGAATTA--TCTGAGTGAAAA-----------CAA--AAC-------AAAAC-TATAAAAAC-TTTCAACAACGGATCTCTTGG-TTCTGGCATCGATGAAGAACGCAGCG-AAATGCGATAAGTAATGCG-AATTGCAG-AATTCAGTGAATCATCGAATCTTTGAACGCACATTGCG-CCCGCTAGTA-TTCT--GGCGGGCATGCCTG-CCCGAGCGTCA-TTTC-AA-CCCTCGCC------CCC-----AC--------AGCCGGGGCGGTGTTGGGGACCGG---CCTGG-------GACGTTCT---------GTCCCGGCGCCG-CCCCCTAAATGCATTGGCGGTCCCGCCGG-CGCAACGCCCGCGTAGTAG-C--ACT-ACCCCGCGGAA-CGGAGCG--ACGGAGGCGA---CACA-GCCG-TGAAACACCCC---AATTCCGGGCCG-AGAGGCCTCAGA--GTTGAAG-AGGATGCTTTG-GGCGCGGCGCCTTCC-GAG-TTCCCTGGAACGGGACGCCACAGAGGGTGAGAGCCCCGTCTGGTTGGATGCCTAGCCTGTGTAAAGCTCCCTCGACGAGTCGAGTAGTTTGGGAATGCTGCTCTAAATGGGAGGTATATGTCTTCTAAAGCT-AAATACCGGCCAGAGACCGATAGCGCAC-AAGTAGAGTGATCGAAAGATGAAAAGCACTTTG-AAAAGAGGGTTAAAAAGTACGTGAAATTGTTGAAAGGGAAGGGCTCGCGACCAGACTTGGGTCTGG-GGATCACCCGGCGTTCTTCGCCGGGGCACTCCCCCG-GCACAGGCCAGCATCGGTTCGGCCCGGGGGATAAAGGCGGCGGGAACGTGGCTCTTC----GGAGTGTTATAGCCCGCCGTGCAATACCCTGG-GGCGGACCGAGGACCGCGCATC--TGCAAGGATGCTGGCGTAATGGTCGCCAGCCA-CCCGTCTTG-AAACACGGACCAAGGAGTCGTCTTCGTATGCGAGTGTTC-GGGTGC-C-AAA-CCCCTACGCGTAATGAAAGTGAACGCAGGTGAGAGC-TTCGGCGCATCATCGACCGATCCTGATG-TTCTCGGA--TGGA-TTTGAGTAAGAGCATACGGGGCCGGAC-CCGAAAGAAGGTGAACTATG-CCTGTATAGGGTGAAG-CCAGAGG-AAACTCTGGCCGGCACTGGTGAGTTCGAGGCTGGTATCTCCAAGGATGGCCAGACTCGTGAGCACGCTCTGCTCGCCTACACCCTCGGTGTCCGTCAGCTCATTGTTGCCATCAACAAGATGGACACCACCAACTGGTCTGAGGCCCGTTACCAGGAGATCATCAAGGAGACCTCCTCCTTCATCAAGAAGGTCGGCTACAACCCCAAGACCGTTGCCTTCGTCCCCATCTCCGGCTTCCACGGCGACAACATGCTGTCCCCCTCCACCAACTGCCCCTGGTACAAGGGCTGGGAGAAGGAGACCAAGGCCGGCAAGCGATCATGATGCT------GGCGCCCAGTTAGAGA-CGCGGGTCCATCCG----------------------------------------AGGCCG-ACAAGGGCAGATAAGGT---------CGGCA-GCG-AGTATGG-----ACCAA-----------AGACTTACCCATGATGACGGGGGCGACCGACGATGGAAGCTGGGGCGCCAGATTAGC-CACCGTG-CCGAATGCGCAGA----------------GCATATCGCG----------CCCAGCGCTGCCCAGCCGTAC------GGTGGGAGCAATTGGG-----AGCTGAGAG--AG--TCGGAAGTGGG---GTA
>CBS586_73ATNiesslia_tenuissima
AACCCTTTG-TGAACCTTA-CCGAA-TCGTTGCCT-CGGCGG------------------------------GCCCTAAACC---CGC-CCGCCGGGGGTCAAA----CAAACTATTGT-----------------CT----TCTAGAGGAATCT--TCTGAGTGGCAC-------------A--AGC-----AAAAATA-AATTAAAAC-TTTCAACAACGGATCTCTTGG-TTCTGGCATCGATGAAGAACGCAGCG-AAATGCGATAAGTAATGTG-AATTGCAG-AATTCAGTGAATCATCGAATCTTTGAACGCACATTGCG-CCCGCCAGCA-TTCT--GGCGGGCATGCCTG-TCCGAGCGTCA-TTTC-AA-CCCTCAGG------CCC-CCGCCCCCACGGGCGGCGGGCCTGGCGTTGGGGACCGG---CCAAC------------CCCCTCGGG-------GGAGGCCG-CCCCCGAATTCCATCGGCGGTCACGCTGT-GGGCTCCTCCGCGCAGTAG-C--AAA-CGCTCGCC-TA--GG-GA---CCCGGCGCGC---CCAC-GCGG-TCAACAAGACG---AAATCTTC---------------AA-GGTTGAAG-AGGATGCTTTT-GGCGCGGTGCCTTCC-GAG-TTCCCTGGAACGGGACGCCATAGAGGGTGAGAGCCCCGTCTGGTCGGACACCTAGCCTCTGTAAAGCTCCTTCGACGAGTCGAGTAGTTTGGGAATGCTGCTCTAAATGGGAGGTATATGTCTTCTAAAGCT-AAATATAGGCCAGAGACCGATAGCGCAC-AAGTAGAGTGATCGAAAGATGAAAAGCACTTTG-AAAAGAGGGTTAAACAGTACGTGAAATTGTTGAAAGGGAAGCGCTTGTGACCAGACTTGGGCGTGGTGAATCATCCGGCGTTC-TCGCCGGTGCACTTTGCCT-GCCCAGGCCAGCATCAGTTCGCCGCGGGGGATAAAGGCGCCGGGAATGTAGCTCCCCC--GGGAGTGTTATAGCCCGGCGCGCAATACCCTGG-GGCGGACTGAGGTTCGCGC-TC--CGCAAGGATGCTGGCGTAATGGTCATCAGCGA-CCCGTCTTG-AAACACGGACCAAGGAGTCGTCTTCGTATGCGAGTGTTC-GGGTGT-C-AAA-CCCCTACGCGTAATGAAAGTGAACGCAGGTGAGAGC-TTCGGCGCATCATCGACCGATCCTGATG-TTCTCGGA--TGGA-TTTGAGTAAGAGCATACGGGGCCGGAC-CCGAAAGAAGGTGAACTATG-CCTGTATAGGGTGAAG-CCAGAGG-AAACTCTGGCCGGTACTGGTGAGTTCGAGGCTGGTATCTCCAAGGATGGCCAGACTCGTGAGCACGCCCTGCTCGCCTACACCCTCGGTGTCCGACAGCTTATTGTTGCCATCAACAAGATGGACACTGCCAAGTGGGCCGAGGCTCGTTACCAGGAGATCATCAAGGAGACTTCCTCCTTCATCAAGAAGGTCGGCTACAACCCCAAGACTGTTGCCTTCGTTCCCATCTCCGGTTTCAACGGCGACAACATGCTTGAGGCCTCCAAGAACTGCCCCTGGTACAAGGGATGGGAGAAGGAGACCAAGGCTGGCAAGCGATCATGATACT------GCGGCAGGCCGTCAGCACGCTGCACTGCGAAG----------------------------------------CGCATCTACGCCTGGGATTGGAC----TTTTTCAAAAAAAA-GTCGCGCATGTGGCAGA-----------TGACTTACCCATGGTGGCGGGGACGGCCGACAATGGACGCTGAA-TGTCTCGTTAGC-CATGCCC-------AAATTGCT---------------ACAATCGCCA----------TCCAGCGCCTTGAAACAG------TTGCAACAAAAGGCTTGGA-----AGCCGGCGA---AGCATGGTGTGGGG---CAA
>CBS599_88TNiesslia_grisescens
AACCCC-TG-TGAACATAC-CT-TG-TCGTTGCTTCCGGCGGACCC---GCCCCGGCGCCCT-GT-------GCCCGG-ACCCGGCGG-CCGCCGGAGGAC--------AAAACCCGTC-----------------TTA----CCAGTGGCATTA--TCTGAGTGGCGC-------------A--AGC-------AAATACAATCAAAAC-TTTCAACAACGGATCTCTTGG-TTCTGGCATCGATGAAGAACGCAGCG-AAATGCGATAAGTAATGTG-AATTGCAG-AATTCAGTGAATCATCGAATCTTTGAACGCACATTGCG-CCCGCCAGTA-TTCT--GGCGGGCATGCCTG-TCCGAGCGTCA-TTTC-AA-CCCTCGCG------CCC-CCCCGG----------GGGCCGCGGCGTTGGGGACCGG---CACCGG------CTGCACCCTCCGGGG--TCGGCCCGCCGC-CCCCCTAAATCTAGTGGCGGTCACGCTGC-GGCGTCCCTTGCGTAGTAC-C--AC--ACCTCGCA-CC--GG-AT---CCCGGCGCGG---CCAC-GCCG-TGAAACCCCCG---ACTCTCTG------------------AGTTGAAG-AGGATGCTTTT-GGCGCGGTGCCTTCC-GAG-TTCCCTGGAACGGGACGCCATAGAGGGTGAGAGCCCCGTCTGGTTGGACACCTAGCCTCTGTAAAGCTCCTTCGACGAGTCGAGTAGTTTGGGAATGCTGCTCTAAATGGGAGGTATATGTCTTCTAAAGCT-AAATACCGGCCAGAGACCGATAGCGCAC-AAGTAGAGTGATCGAAAGATGAAAAGCACTTTG-AAAAGAGGGTTAAAAAGTACGTGAAATTGTTGAAAGGGAAGCGCTTGTGACCAGACTTGGGCCCGGTTGATCATCCAGCGTTC-TCGCTGGTGCACTCTGCCG-GCCCAGGCCAGCATCAGTTCACGCCGGGGGATAAAGGCGGTGGGAATGTGGCTCCCCC--GGGAGTGTTATAGCCCGCCGCGCAATACCCTGG-GGTGGACTGAGGCCCGCGC-TC--CGCAAGGATGCTGGCGTAATGGTCATCAGCGA-CCCGTCTTG-AAACACGGACCAAGGAGTCGTCTTCGTATGCGAGTGTTC-GGGTGT-C-AAA-CCCCTACGCGTAATGAAAGTGAACGCAGGTGAGAGC-TTCGGCGCATCATCGACCGATCCTGATG-TTCTCGGA--TGGA-TTTGAGTAAGAGCATACGGGGCCGGAC-CCGAAAGAAGGTGAACTATG-CCTGTATAGGGTGAAG-CCAGAGG-AAACTCTGGCCGGTACTGGTGAGTTCGAGGCTGGTATCTCCAAGGATGGCCAGACTCGTGAGCACGCTCTGCTCGCCTACACCCTCGGTGTCAAGCAGCTCATCGTCGCTATCAACAAGATGGACACCACCAAGTGGTCTGAGTCTCGTTTCCAGGAAATTATCAAGGAGACCACCTCCTTCATCAAGAAGGTCGGCTACAACCCCAAGACCGTTGCCTTCGTCCCCATCTCCGGCTTCAACGGCGACAACATGTTGGCCCCCTCCACCAACTGCCCCTGGTACAAGGGCTGGGAGAAGGAGACCAAGGCTGGCAAGCAATCATGATGCT------GGCGTCGAGTTAGAGG-CGCTGGCTAAGG---------------------------------------------------CGAGATAGATAAGAT---------CGGCA-GCG-ATCGTAG-----ACTC------------AAACTTACCCATGGTGACGGGGGCGACCGACAATGGAAGCTGGAAGAGCGTGTCAGTGTGTTTTT-TCGA------TGC----------------GCATGTCGCC----------TCCAACGCCGTCCAGGAGCAG------TGGTGAGGCAGCTGGA-----AGCTGATGA--AG--TGGGAAGTGGG---GTA
>CBS607_75TNiesslia_elymi
AACCCC-TG-TGAACCGTA-CC-TA-TCGTTGCTT-CGGCGGTC-----GCCCCAGCGCCCCCGG-------GCCTGGAACCAGGCGC-CCGCCGGAGGCCCA------AACCACATGT-----------------------ATTCGTGTCGCCC--TCTGAGT-ATAC-------------A--AGC-------AAATA-AATCAAAAC-TTTCAACAACGGATCTCTTGG-TTCTGGCATCGATGAAGAACGCAGCG-AAATGCGATAAGTAATGTG-AATTGCAG-AATTCAGTGAATCATCGAATCTTTGAACGCACATTGCG-CCCGCCAGTA-CTCT--GGCGGGCATGCCTG-TCCGAGCGTCA-TTTC-AA-CCCTCGCG------CCC-ATCC-------------GGGCGCGGCGTTGGGGATCGG---AAGCGCGG-----------CCCCGGC-------CCGCCCCG-TCCCCCAAATCCAGTGGCGGCCTCGCTGC-AGCCTCCCCTGCGTAGTAG-C--AC--ACCTCGCA-CC--GG-AG---AGCGGCGCGG---CCAC-GCCG-TAAAACCCCCG---ACTTTCAC---------------GA-GTTTGAAG-AGGATGCTTTT-GGCGCGGCGCCTTCC-GAG-TTCCCTGGAACGGGACGCCATAGAGGGTGAGAGCCCCGTCTGGTTGGATGCCAAGCCTCTGTAAAGCTCCTTCGACGAGTCGAGTAGTTTGGGAATGCTGCTCTAAATGGGAGGTATATGTCTTCTAAAGCT-AAATACCGGCCAGAGACCGATAGCGCAC-AAGTAGAGTGATCGAAAGATGAAAAGCACTTTG-AAAAGAGGGTTAAATAGTACGTGAAATTGTTGAAAGGGAAGCGCTTGTGACCAGACTTGGGCCCGGTTGATCATCCAGCGTTC-TCGCTGGTGCACTCTGCCG-GCCCAGGCCAGCATCAGTTCGCCGTGGGGGACAAAGGCGCCGGGAACGTGGCTCCCTC--GGGAGTGTTATAGCCCGGCGCGCAATACCCTGT-GGCGGACTGAGGTTCGCGC-TC--CGCAAGGATGCTGGCGTAATGGTCATCAGCGA-CCCGTCTTG-AAACACGGACCAAGGAGTCGTCTTCGTATGCGAGTGTTC-GGGTGT-C-AAA-CCCCTACGCGTAATGAAAGTGAACGCAGGTGAGAGC-TTCGGCGCATCATCGACCGATCCTGATG-TTCTCGGA--TGGA-TTTGAGTAAGAGCATACGGGGCCGGAC-CCGAAAGAAGGTGAACTATG-CCTGTATAGGGTGAAG-CCAGAGG-AAACTCTGGCCGGTACTGGTGAGTTCGAGGCTGGTATCTCCAAGGATGGCCAGACCCGAGAGCACGCCCTGCTTGCCTACACCCTCGGTGTCAAGCAGCTCATTGTTGCCATCAACAAGATGGACACTGCCAAGTGGGCCGAATCTCGCTACCAGGAGATCATCAAGGAGACCACCTCCTTCATCAAGAAGGTCGGCTACAACCCCAAGACCGTTGCCTTCGTTCCCATCTCCGGCTTCAACGGCGACAACATGCTGGCTGTTTCCACCAACTGCCCCTGGTACAAGGGTTGGGAGAAGGAGACCAAGGCTGGCAAGCGATCATGATACT--------------------------------------------------------------------------------------GGGCGGTGTCAGTGT-------TGCGACC-----GCCATCTCT-GTGCCGCC----------AAACTTACCCATGGTGACGGGGCCGGTCGACAATGGCTATCGCGGTGTGTAGCTGAT---------------------------------------------------------GCCCGCGCGTGCGT-----------------------------------GGTAAAT----TTTGGATCAGGTGGG---GTA
>CBS642_85TNiesslia_rhizomorpharum
AACCCC-TG-TGAACA-TA-CC-AA-ACGTTGCTT-CGGCGGCCGC---GCCCCGGTGCCCCCGG-------GCCCGGACCAAGGCGC-CCGCCGGAGGCCAAG-----AAACCACTGC-----------------TGT---ATTTCTGTTATTA--TCTGAGTAAAAC-------------A--AGC-------AAATA-AATTAAAAC-TTTCAACAACGGATCTCTTGGTTTCTGGCATCGATGAAGAACGCAGCG-AAATGCGATAAGTAATGTG-AATTGCAG-AATTCAGTGAATCATCGAATCTTTGAACGCACATTGCG-CCCGCCAGTA-TTCT--GGCGGGCATGCCTG-TCCGAGCGTCA-TTTC-AA-CCCTCGCG------CCCAACTTTC---------TGGGCTGCGGTGTTGGGGATCGG---CACCA-------CCGCGCCCTCCGGGG----CCCGGCGCCG-TCCCCCAAATACAGTGGCGGCCTCGCTGC-AGCCTCCCCTGCGTAGTAG-C--AC--ACCTCGCA-TC-GGG-AG---CGCGGCCCGG---CCAC-GCCG-TAAAACCCCCG---ACTTTCATG-----------------AGTTGAAG-AGGATGCTTTT-GGCGCGGCGCCTTCC-GAG-TTCCCTGGAACGGGACGCCATAGAGGGTGAGAGCCCCGTCTGGTTGGATGCCTAGCCTCTGTAAAGCTCCTTCGACGAGTCGAGTAGTTTGGGAATGCTGCTCTAAATGGGAGGTATATGTCTTCTAAAGCT-AAATACCGGCCAGAGACCGATAGCGCAC-AAGTAGAGTGATCGAAAGATGAAAAGCACTTTG-AAAAGAGGGTTAAATAGTACGTGAAATTGTTGAAAGGGAAGCACTTGTGACCAGACTTGGGCCCGGTGAATCATCCAGCGTTC-TCGCTGGTGCACTTCGCCG-GCCCAGGCCAGCATCAGTTCGCCTCGGGGGATAAAGGCTTCGGGAACGTGGCTCCCTC--GGGAGTGTTATAGCCCGTTGCGCAATACCCTGG-GGCGGACTGAGGTTCGCGC-TC--CGCAAGGATGCTGGCGTAATGGTCATCAGTGA-CCCGTCTTG-AAACACGGACCAAGGAGTCGTCTTCGTATGCGAGTGTTC-GGGTGT-C-AAA-CCCCTACGCGTAATGAAAGTGAACGTAGGTGAGAGC-TTCGGCGCATCATCGACCGATCCTGATG-TTCTCGGA--TGGA-TTTGAGTAAGAGCATACGGGGCCGGAC-CCGAAAGAAGGTGAACTATG-CCTGTATAGGGTGAAG-CCAGAGG-AAACTCTGGCCGGTACTGGTGAGTTCGAGGCTGGTATCTCCAAGGATGGCCAGACTCGTGAGCACGCCCTGCTCGCCTACACCCTCGGTGTCCGACAGCTTATTGTTGCCATCAACAAGATGGACACTGCCAAGTGGGCCGAGGCTCGTTACCAGGAGATCATCAAGGAGACTTCCTCCTTCATCAAGAAGGTCGGCTACAACCCCAAGACTGTTGCCTTCGTTCCCATCTCCGGTTTCAACGGCGACAACATGCTTGAGGCCTCCAAGAACTGCCCCTGGTACAAGGGATGGGAGAAGGAGACCAAGGCTGGCAAGCGATCATGATGCT------GGCGTCGAGTTAGAAA-GGCGGGCCATGGCG-------------------------------------------------AGGCACAGATAAGCC---------CATAA-GCG-AGCATG------GGCCA-----------AGACTTACCCATGGTGACGGGGACGACCGACAATGGACGCTGTGGCAGCGAGTCAGC-CTCTGTACTTGG------GGC----------------GCATATCGCA----------CACAACGGCCACCACGCG-------------GGAGCAATTGGG-----AGCTGGAAG------TCAGAAGTGGG---GTA
>CBS652_79TNiesslia_cladii
AACCCACTG-TGAACATA-----CC-CAGTTGCTT-CGGCGGTACC---GCCCCGGCGCCCTCGG-------GCGCGGATTCAGGCGG-CCGCCGGGGACC------ACGAACCCTTG----CCTCAGCGGGC--CCCG-G-CCCGCGGGAATTA--TCTGAGTGAAGA-------------A--AAC-------AAACC-AATAAAAAC-TTTCAACAACGGATCTCTTGG-TTCTGGCATCGATGAAGAACGCAGCG-AAATGCGATAAGTAATGCG-AATTGCAG-AATTCAGTGAATCATCGAATCTTTGAACGCACATTGCG-CCCGCCAGTA-CTCT--GGCGGGCATGCCTG-CCCGAGCGTCA-TTTC-AA-CCCTCGCC------CCC------C--------AGCCGGGGCGGTGTTGGGGGCCGG---CCCGG-------GGACC----GCGAG---GTCCCGGAGCCG-CCCCCTAAATCCATTGGCGGTCCCGCCGG-CGCGAAGCCCGCGTAGTAG-C--ACT-ACCCCGCGGAG-CGCAGCG--ACGGAGGCGA---CACA-GCCG-TAAAACACCAC---CGAACCGGGCCG-AGAGGCCCCAGACGTTTGAAG-AGGATGCTTTG-GGCGCGGCGCCTTCC-GAG-TTCCCTGGAACGGGACGCCATAGAGGGTGAGAGCCCCGTCTGGTTGGACGCCTGGCCTGTGTAAAGCTCCCTCGACGAGTCGAGTAGTTTGGGAATGCTGCTCTAAATGGGAGGTATATGTCTTCTAAAGCT-AAATATTGGCCAGAGACCGATAGCGCAC-AAGTAGAGTGATCGAAAGATGAAAAGCACTTTG-AAAAGAGGGTTAAAAAGTACGTGAAATTGTTGAAAGGGAAGGGCTCGCGACCAGACTTGGGTCTGG-GGATCACCCGGCGTTCTTCGCCGGGGCACTCCCCCG-GCACAGGCCAGCATCGGTTCGGCCCGGGGGATAAAGGCGGCGGGAACGTGGCTCTTC----GGAGTGTTATAGCCCGCCGCGCAATACCCTGT-GCCGGACCGAGGACCGCGCATC--TGCAAGGATGCTGGCGTAATGGTCGCCAGCCA-CCCGTCTTG-AAACACGGACCAAGGAGTCGTCTTCGTATGCGAGTGTTC-GGGTGC-C-AAA-CCCCTACGCGTAATGAAAGTGAACGCAGGTGAGAGC-TTCGGCGCATCATCGACCGATCCTGATG-TTCTCGGA--TGGA-TTTGAGTAGGAGCATACGGGGCCGGAC-CCGAAAGAAGGTGAACTATG-CCTGTATAGGGTGAAG-CCAGAGG-AAACTCTGGCCGGCACCGGTGAGTTCGAGGCTGGTATCTCCAAGGATGGCCAGACCCGTGAGCACGCTCTTCTCGCCTACACCCTCGGTGTCCGTCAGCTCATCGTTGCCATCAACAAGATGGACACCACCAACTGGTCCGAGGCCCGTTACCAGGAGATCATCAAGGAGACCTCCTCCTTCATCAAGAAGGTCGGCTACAACCCCAAGACCGTTGCCTTCGTCCCCATCTCCGGCTTCCATGGCGACAACATGCTGGCGGCCTCCAGCAACTGCCCCTGGTACAAGGGTTGGGAGAGGGAGACCAAGGGTGGCAAGCGATCATGATGCT--------------------------------------------------------------------------------------GGAGGTGGTCAGCAT-------TGCGACC------GCGTATCC-ATGCCGCC----------CAACTTACCCATGGTGGCGGGGCCGGCCGACAATGGAGGCTATCGCTG--CGTTAGC-------------------------------------------------TGAT----GCCCGCGATTGCAT-----------------------------------GGTAAAGGGA-GGGGGGTCAAGTGGG---GTA
>CBS660_94TNiesslia_curvisetosa
????????????????????????????????????????????????????????????????????????????????????????????????????????????????????????????????????????????????????????????????????????????????????????????????????????????????????????????????????????????????????????????????????????????????????????????????????????????????????????????????????????????????????????????????????????????????????????????????????????????????????????????????????????????????????????????????????????????????????????????????????????????????????????????????????????????????????????????????????????????????????????????????????????????????????????????????????????????????????AG-AGGATGCTTTG-GGCGCGGCGCCTTCC-GAG-TTCCCTGGAACGGGACGCCACAGAGGGTGAGAGCCCCGTCTGGTTGGATGCCTAGCCTATGTAAAGCTCCTTCGACGAGTCGAGTAGTTTGGGAATGCTGCTCTAAACGGGAGGTATATGTCTTCTAAAGCTAAAATATTGGCCAGAGACCGATAGCGCACAAAGTAGAGTGATCGAAAGATGAAAAGCACTTTGAAAAAGAGGGTTAAATAGTACGTGAAATTGTTGAAAGGGAAGCGCTTACGACCAGACTTGGGCCCGGCGGATCACCCGGCGTTCTTCGCCGGGGCACTCCGCCG-GCCCAGGCCAGCATCGGTTTGCCGCGGGGGATAAAGGCGGCGGGAACGTAGCTCCCTC--GGGAGTGTTATAGCCCGCCGTGTAATACCCTGC-GGCGGACCGAGGACCGCGCATC--TGCAAGGATGCTGGCGTAATGGTCGTCAGCGA-CCCGTCTTG-AAACACGGACCAAGGAGTCGTCTTCGTATGCGAGTGTTC-GGGTGG-A-AAA-CCCCTACGCGTAATGAAAGTGAACGCAGGTGAGAGC-TTCGGCGCATCATCGACCGATCCTGATG-TTCTCGGA--TGGA-TTTGAGTAAGAGCATACGGGGCCGGAC-CCGAAAGAAGGTGAACTATG-CCTGTATAGGGTGAAG-CCAGAGG-AAACTCTGGCCGGTACTGGTGAGTTCGAGGCTGGTATCTCCAAGGATGGCCAGACCCGTGAGCACGCTCTGCTCGCCTACACCCTGGGTGTCCGACAGCTCATCGTCGCCATCAACAAGATGGACACCACCAAGTGGTCCGAGGCCCGTTACCAGGAGATCATCAAGGAGACTTCTTCTTTCATCAAGAAGGTCGGCTACAACCCCAAGACTGTTGCCTTCGTCCCCATCTCTGGCTTCAACGGCGACAACATGCTGCAGGCTTCCACCAACTGCCCCTGGTACAAGGGCTGGGAGCGTGAGACCAAGGCTGGCAAGCAATCATGATACT------GCGGGAGGCTGTCAGAGACCCATCCACCGAGC------------------------------------------------GTTGGGGTATGCAGG--------CGGACG-ACA-ATCGCCTT--CTGCTCG-----------TGACTTACCCATGGTGACGAGGGCGACCGACAATGGAAGCTATCGAAGCGGGTTAGC-CCCAATGGCTGGT-GTATTTC-------GCATTGCTGGCAACTTGCA----------CGAAGGCGAGCGCAGAA-------TACGTGCCAAGTTGCGAG---CGTAGCGTAAAG--GGGGGTCGAGGTGGG---GTA
>CBS686_74TNiesslia_rollhansenii
AACCCC-TG-TGAACCATA-CC-TA-TCGTTGCTT-CGGCGGCCAC---GCCCCGGCGCCCTCGC------GGCCCGGACCCAGGCGC-CCGCCGGAGGACCCC-----AAACCATTGT-----------------GTG-T-TATAGCGGCATTA--TCTGAGTGACAC-------------A--AAC-------AAATA-AATCAAAAC-TTTCAACAACGGATCTCTTGG-TTCTGGCATCGATGAAGAACGCAGCG-AAATGCGATAAGTAATGTG-AATTGCAG-AATTCAGTGAATCATCGAATCTTTGAACGCACATTGCG-CCCGCCAGCA-TTCT--GGCGGGCATGCCTG-TTCGAGCGTCA-TTTC-AA-CCCTCGCG------CCC-ATCC------------GGGCTGCGGCGTTGGGGACCGG---CACAA-------CCGC-CCTCCGGGG-------CGGCGCCG-CCCCCCAAATACAGTGGCGGTCTCGCTGC-AGCCTCCCTTGCGTAGTAG-C--AC--ACCTCGCA-CT--GG-AGA--AGCGGCGCGG---CCAC-GCCG-TAAAACCCCCGA-ACCCCCCTT---------------GA-GTTTGAAG-AGGATGCTTTT-GGCGAGGCGCCTTCC-GAG-TTCCCTGGAACGGGACGCCATAGAGGGTGAGAGCCCCGTCTGGTTGGATGCCAAGCCTCTGTAAAGCTCCTTCGACGAGTCGAGTAGTTTGGGAATGCTGCTCTAAATGGGAGGTATATGTCTTCTAAAGCT-AAATATTGGCCAGAGACCGATAGCGCAC-AAGTAGAGTGATCGAAAGATGAAAAGCACTTTG-AAAAGAGGGTTAAATAGTACGTGAAATTGTTGAAAGGGAAGCGTTTGTGACCAGACTTGGGCCCGGTTAATCATCCAGCGTTC-TCGCTGGTGCACTTTGCCG-GCCCAGGCCAGCATCAGTTCTCGCCGGGGGATAAAGGTTTCGGGAATGTGGCTCCCTC--GGGAGTGTTATAGCCCGTTGCGTAATACCCTGG-TGGGGACTGAGGTTCGCGC-TC--CGCAAGGATGCTGGCGTAATGGTCATCAGCGA-CCCGTCTTG-AAACACGGACCAAGGAGTCGTCTTCGTATGCGAGTGTTC-GGGTGT-C-AAA-CCCCTACGCGTAATTAAAGTGAACGCAGGTGAGAGC-TTCGGCGCATCATCGACCGATCCTGATG-TTCTCGGA--TGGA-TTTGAGTAAGAGCATACGGGGCCGGAC-CCGAAAGAAGGTGAACTATG-CCTGTATAGGGTGAAG-CCAGAGG-AAACTCTGGCCGGTACTGGTGAGTTCGAGGCTGGTATCTCCAAGGATGGCCAGACTCGTGAGCACGCTCTGCTCGCCTACACCCTCGGTGTCAAGCAGCTCATCGTCGCCATCAACAAGATGGACACCACCAAGTGGTCCGAGGCCCGTTTCCAGGAGATCATCAAGGAGACCACCTCCTTCATCAAGAAGGTTGGCTACAACCCCAAGACTGTTGCCTTCGTCCCCATCTCCGGCTTCAACGGCGACAACATGCTGGCTGCCTCCACCAACTGCCCCTGGTACAAGGGATGGGAGAGGGAGACCAAGGGTGGCAAG????????????????????????????????????????????????????????????????????????????????????????????????????????????????????????????????????????????????????????????????????????????????????????????????????????????????????????????????????????????????????????????????????????????????????????????????????????????????????????????????????????????????????????????????????
>CBS692_94Niesslia_aff_Barbula
AACCCC-TG-TGAACCATA-CC-TG-TCGTTGCTT-CGGCGGCCAC---GCCCCGGCGCCCTCGT-------GCCCGGAACCAGGCGC-CCGCCGGAGGCCCCA----AAAAACCATGT-----------------TTA-C-CACAGTGGCATTA--TCTGAGTGGCAC-------------A--AGC-------AAATA-AATCAAAAC-TTTCAACAACGGATCTCTTGG-TTCTGGCATCGATGAAGAACGCAGCG-AAATGCGATAAGTAATGTG-AATTGCAG-AATTCAGTGAATCATCGAATCTTTGAACGCACATTGCG-CCCGCCAGCA-TTCT--GGCGGGCATGCCTG-TTCGAGCGTCA-TTTC-AA-CCCTCGCG------CCC-AATTGC---------GGGGCAGCGGTGTTGGGGACCGG---CACCCGAAG--GAAACCCCCCCGGGGG--CCCTCCGAGCCG-CCCCCTAAATACAGTGGCGGTCTCGCTGC-AGCCTCCCTTGCGTAGTAG-C--AC--ACCTCGCA-CC--GGAAG---CGCAGCGCGG---CCAC-GCCG-T-AAACCCCCG---ACTTTCATG-----------------AGTTGAAG-AGGATGCTTTT-GGCGCGGTGCCTTCC-GAG-TTCCCTGGAACGGGACGCCATAGAGGGTGAGAGCCCCGTCTGGTTGGACACCTAGCCTCTGTAAAGCTCCTTCGACGAGTCGAGTAGTTTGGGAATGCTGCTCTAAATGGGAGGTATATGTCTTCTAAAGCT-AAATACCGGCCAGAGACCGATAGCGCAC-AAGTAGAGTGATCGAAAGATGAAAAGCACTTTG-AAAAGAGGGTTAAATAGTACGTGAAATTGTTGAAAGGGAAGCGTTTGTGACCAGACTTGGGCCCGGTTGATCATCCACCGTTC-TCGGTGGTGCACTCTGCCG-GCCCAGGCCAGCATCAGTTCGCGCCGGGGGATAAAGGCTTCGGGAATGTGGCTCCTCC--GGGAGTGTTATAGCCCGTTGTGTAATACCCTGG-TGCGGACTGAGGTTCGCGC-TC--CGCAAGGATGCTGGCGTAATGGTCATCAGCGA-CCCGTCTTG-AAACACGGACCAAGGAGTCGTCTTCGTATGCGAGTGTTC-GGGTGT-C-AAA-CCCCTACGCGTAATGAAAGTGAACGCAGGTGAGAGC-TTCGGCGCATCATCGACCGATCCTGATG-TTCTCGGA--TGGA-TTTGAGTAAGAGCATACGGGGCCGGAC-CCGAAAGAAGGTGAACTATG-CCTGTATAGGGTGAAG-CCAGAGG-AAACTCTGGCTGGTACTGGTGAGTTCGAGGCTGGTATCTCCAAGGATGGCCAGACTCGTGAGCACGCTCTGCTCGCCTACACCCTGGGTGTCAAGCAGCTCATCGTCGCCATCAACAAGATGGACACCACCAAGTGGTCCGAGTCTCGTTTCCAGGAGATCATCAAGGAGACCACCTCCTTCATCAAGAAGGTCGGCTACAACCCCAAGACCGTCGCTTTCGTGCCCATCTCTGGTTTCAACGGCGACAACATGTTGAGCCCCTCGACCAACTGCCCCTGGTACAAGGGCTGGGAGCGTGAGACCAAGCAGGGCAAGCGATCATGATACT------GGCGCCCAGTTAGACA-CACGGGCCAAAGG--------------------------------------------------CGAGGCAGATAAGG----------CGGCA-GCG-AGGCCGG---GGCCGCT-----------AAACTTACCCATGGTGACGGGGGCGACCGACAATGGACGCTCCGACAGCGAGTTAGT-CGTCGTA-TCGA------TGC----------------GCATATCGCG----------CCCAGCGCCCCCCGGGGAATGG----GAAGCGAAGTAGCTGGG-----AGCTCGATA--CC--GGGAAGTGGGG---TTA
>CBS694_70TNiesslia_catenata
AACCCC-TG-TG-ACCATA-CC-TG-TCGTTGCTC---GGCGCCAC----GCCCGGCGCCCTCGT-------GCCCGGAACCAGGCGC-CCGCCGGAGGCCCCA----AAAAACCATGT-----------------TTA-C-CACAGTGGCATTA--TCTGAGTGGCAC-------------A--AGC-------AAATA-AATCAAAAC-TTTCAACAACGGATCTCTTGG-TTCTGGCATCGATGAAGAACGCAGCG-AAATGCGATAAGTAATGTG-AATTGCAG-AATTCAGTGAATCATCGAATCTTTGAACGCACATTGCG-CCCGCCAGCA-TTCT--GGCGGGCATGCCTG-TTCGAGCGTCA-TTTC-AA-CCCTCGCG------CCC-AATTGC----------GGGCAGCGGTGTTGGGGACCGG---CACCCGAAG--GAAACCCCCCCGGGGG--CCCTCCGAGCCG-CCCCCTAAATACAGTGGCGGTCTCGCTGC-AGCCTCCCTTGCGTAGTAG-C--AC--ACCTCGCA-CC--GG-AG---CGCAGCGCGG---CCAC-GCCG-TAAAACCCCCG---ACTTCATG------------------AGTTGAAG-AGGATGCTTTTGGGCGCGGTGCCTTCCAGAG-TTCCCTGGAACGGGACGCCATAGAGGGTGAGAGCCCCGTCTGGTTGGACACCTAGCCTCTGTAAAGCTCCTTCGACGAGTCGAGTAGTTTGGGAATGCTGCTCTAAATGGGAGGTATATGTCTTCTAAAGCT-AAATACCGGCCAGAGACCGATAGCGCAC-AAGTAGAGTGATCGAAAGATGAAAAGCACTTTG-AAAAGAGGGTTAAATAGTACGTGAAATTGTTGAAAGGGAAGCGTTTGTGACCAGACTTGGGCCCGGTTGATCATCCACCGTTC-TCGGTGGTGCACTCTGCCG-GCCCAGGCCAGCATCAGTTCGCGCCGGGGGATAAAGGCTTCGGGAATGTGGCTCCTCC--GGGAGTGTTATAGCCCGTTGTGTAATACCCTGG-TGCGGACTGAGGTTCGCGC-TC--CGCAAGGATGCTGGCGTAATGGTCATCAGCGA-CCCGTCTTG-AAACACGGACCAAGGAGTCGTCTTCGTATGCGAGTGTTC-GGGTGT-C-AAA-CCCCTACGCGTAATGAAAGTGAACGCAGGTGAGAGC-TTCGGCGCATCATCGACCGATCCTGATG-TTCTCGGA--TGGA-TTTGAGTAAGAGCATACGGGGCCGGAC-CCGAAAGAAGGTGAACTATG-CCTGTATAGGGTGAAG-CCAGAGG-AAACTCTGGCTGGTACTGGTGAGTTCGAGGCTGGTATCTCCAAGGATGGCCAGACTCGTGAGCACGCTCTGCTCGCCTACACCCTGGGTGTCAAGCAGCTCATCGTCGCCATCAACAAGATGGACACCACCAAGTGGTCCGAGTCTCGTTTCCAGGAGATCATCAAGGAGACCACCTCCTTCATCAAGAAGGTCGGCTACAACCCCAAGACCGTCGCTTTCGTGCCCATCTCCGGTTTCAACGGCGACAACATGTTGACCGCCTCGACGAACTGCCCCTGGTACAAGGGCTGGGAGCGTGAGACCAAGCAGGGCAAGCAATCATGATA--------------------------------------------------------------------------------------------------------------------------------------------------------------CCATGGTGACCGGGGSGACCGACAATGGAGGCTGTGGAAGC--ATTAGC-GCAAGCCCATGAA-----AAA----------------TCACCCAACA----------CATAAAGCTTGATCGCAATGTGT-------GGGAACAGCCCTG-----AGCGGGTTGC-----ATGGAGGCGGG---GTA
>CBS697_86Niesslia_ligustica
AACCCC-TG-TGAACATAC-CT-AT-TTGTTGCTT-CGGCGGACAC---GCCCCGGCGCCCCCGT-------GCCCGGAACCAGGCGC-CCGCCGGAGGACCAC-----AAACCATGTC-----------------TTA-C-TATAGTGGTATCA--TCTGAGTGGCAC-------------A--AAC-------AAATA-AATCAAAAC-TTTCAACAACGGATCTCTTGG-TTCTGGCATCGATGAAGAACGCAGCG-AAATGCGATAAGTAATGTG-AATTGCAG-AATTCAGTGAATCATCGAATCTTTGAACGCACATTGCG-CCCGCCAGTA-TTCT--GGCGGGCATGCCTG-TTCGAGCGTCA-TTTC-AA-CCCTCGCG------CCC-CCTTCT---------GGGAACGCGGTGTTGGGGACCGG---CACAA--------CCCGCCTCTTGGC-------GGGCGCCG-CCCCCGAAATACAGTGGCGGTCTCGCTGC-AGCCTCCCTTGCGTAGTAG-C--ACA-ACCTCGCA-CC--GG-AG---CGCAGCGCGG---CCAC-GCCG-TAAAACCCCCG---ACTCTCCTG-----------------AGTTGAAG-AGGATGCTTTT-GGCGCGGCGCCTTCC-GAG-TTCCCTGGAACGGGACGCCATAGAGGGTGAGAGCCCCGTCTGGTTGGATGCCTAGCCTCTGTAAAGCTCCTTCGACGAGTCGAGTAGTTTGGGAATGCTGCTCTAAATGGGAGGTATATGTCTTCTAAAGCT-AAATACCGGCCAGAGACCGATAGCGCAC-AAGTAGAGTGATCGAAAGATGAAAAGCACTTTG-AAAAGAGGGTTAAATAGTACGTGAAATTGTTGAAAGGGAAGCGTTTGTGACCAGACTTGGGCCCGGTTGATCATCCAGCGTTT-TCGCTGGTGCACTCTGCCG-GCCCAGGCCAGCATCAGTTCGCGCCGGGGGATAAAGGCTTCGGGAATGTGGCTCCTC----GGAGTGTTATAGCCCGTTGTGTAATACCCTGG-TGCGGACTGAGGTTCGCGC-TC--CGCAAGGATGCTGGCGTAATGGTCATCAGCGA-CCCGTCTTG-AAACACGGACCAAGGAGTCGTCTTCGTATGCGAGTGTTC-GGGTGT-C-AAA-CCCCTACGCGTAATGAAAGTGAACGCAGGTGAGAGC-TTCGGCGCATCATCGACCGATCCTGATG-TTCTCGGA--TGGA-TTTGAGTAAGAGCATACGGGGCCGGAC-CCGAAAGAAGGTGAACTATG-CCTGTATAGGGTGAAG-CCAGAGG-AAACTCTGGCCGGTACTGGTGAGTTCGAGGCTGGTATCTCCAAGGATGGCCAGACCCGTGAGCACGCTCTGCTCGCCTACACCCTGGGTGTCAAGCAGCTCATCGTCGCCATCAACAAGATGGACACCACCAAGTGGTCCGAGGCCCGTTTCCAGGAGATTATCAAGGAGACCACCTCCTTCATCAAGAAGGTCGGCTACAACCCCAAGACTGTTGCCTTCGTCCCCATCTCCGGCTTCAACGGCGACAACATGCTGTCCCCCTCCACCAACTGCCCCTGGTACAAGGGCTGGGAGAAGGAGACCAAGGCCGGCAAGCGATCATGATACT------GGCGGCGAGTCAGA---TGCAGGCCAGGCC--------------------------------------------------AGGGGGAGATAAGGG---------CGGCA-GCG-CGGACAG---G-CGCAG-----------GAACTTACCCATGGTGACGGGGGCGACCGACAATGGACGCTGTCGCAGCGAGTTAGC-AGCTGTG-TGGAC----GGGC----------------GCATCTCGCG----------ACCAGCGTGGCCCAGGGGC-------GTTGGGAGGCAGCTGGT-----AGCTGGCAG--AAGTGGGAAAGTGGG---GAA
>CBS700_79Niesslia_luzulae
AACCCCATGTTGAACCATA-CC-AC-ACGTTGCTT-CGGCGGTACC---GCCCCGGCGCCCTCGG-------GCCCGGAACCAGGCGC-CCGCCGGGGGACCAAC---CAAACCTCTTAG-TGAATCCCGGGG---CCT-C-CCCGGCGGCATTA--TCTGAGTACAGC-----------GAAT-AAA-------AAACG-CATCAAAAC-TTTCAACAACGGATCTCTTGG-TTCTGGCATCGATGAAGAACGCAGCG-AAATGCGATAAGTAATGTG-AATTGCAG-AATTCAGTGAATCATCGAATCTTTGAACGCACATTGCG-CCCGCCAGCA-TTCT--GGCGGGCATGCCTG-CCCGAGCGTCA-TTTC-AA-CCCTCGCT------CGC-CCCTTC--------GGGGGCGGCGGTGTTGGGGACCGGC-CCCGCCCA----------------------GCGCGGCGGCCG-CCCCCGAAATGCAGTGGCGGTCCCGCCGG-CGCCTCCCCCGCGTAGTAG-C--A-ACACCTCGCGGAT-CGGGAGC--GCTGGCGCGGTACCAAA-GCCG-TAAAACCCCCCC--AACTGAAGGCCC-ACGGGCCGAAGA-GTTTGAAG-AGGATGCTTTG-GGCGCGGCGCCTTCC-GAG-TTCCCTGGAACGGGACGCCACAGAGGGTGAGAGCCCCGTCTGGTTGGATGCCTAGCCTATGTAAAGCTCCTTCGACGAGTCGAGTAGTTTGGGAATGCTGCTCTAAACGGGAGGTATATGTCTTCTAAAGCT-AAATATTGGCCAGAGACCGATAGCGCAC-AAGTAGAGTGATCGAAAGATGAAAAGCACTTTG-AAAAGAGGGTTAAATAGTACGTGAAATTGTTGAAAGGGAAGCGCTTACGACCAGACTTGGGCCCGGCGGATCACCCGGCGTTCTTCGCCGGGGCACTCCGCCG-GCCCAGGCCAGCATCGGTTCGCCTCGGGGGATAAAGGCGGCGGGAACGTAGCTCCCTC--GGGAGTGTTATAGCCCGCCGTGTAATACCCTGC-GGCGGACCGAGGACCGCGCATC--TGCAAGGATGCTGGCGTAATGGTCGTCAGCGA-CCCGTCTTG-AAACACGGACCAAGGAGTCGTCTTCGTATGCGAGTGTTC-GGGTGG-A-AAA-TCCCTACGCGTAATGAAAGTGAACGCAGGTGAGAGC-TTCGGCGCATCATCGACCGATCCTGATG-TTCTCGGA--TGGA-TTTGAGTAAGAGCATACGGGGCTGGACTCTGAAAGAAGGTGAACTATG-CCTGTATAGGGTGAAGTCTAGAGG-AAACTCTGGCCGGTACTGGTGAGTTCGAGGCTGGTATCTCCAAGGATGGCCAGACCCGTGAGCACGCTCTGCTCGCCTACACCCTCGGTGTCCGACAGCTCATTGTCGCCATCAACAAGATGGACACCACCAAGTGGTCCGAGGCCCGTTACCAGGAGATCATCAAGGAGACCTCCTCCTTCATCAAGAAGGTCGGCTACAACCCCAAGACTGTTGCCTTCGTCCCCATCTCCGGCTTCAACGGCGACAACATGCTCGCGGCCTCCACCAACTGCCCCTGGTACAAGGGCTGGGAGCGTGAGACCAAGGCTGGCAAGCGATCATGATGCT------ATTGGCTGGTTATCAGTAACTGTGCGTCGAGC---------------------------------------------------ATTGCGTGGGGG--------CTGTTG-CCA-AATGC-----GCGCGCA-----------TGACTTACCCATGGTGACGGGGGCGACCGACGATGGACGCTGTAGAGATGAGTTAGC-CGTCGTGGCCGGC-GTTTTTGGT-----GCATTGGGGACAGTTTGCA----------CGCAAGCCGAGGCGAG--------TGCGTGCAAAGTTGAGGG---CGTGTCGTTCAG--GGGCGATGAGGTGGG---GTA
>CBS760_69TNiesslia_constricta
AACCCC-TG-TGAACCATA-CC-TA-TCGTTGCTT-CGGCGGCCAC---GCCCCGGCGCCCTCGT------GGCCCGGAACCAGGCGC-CCGCCGGAGGACCCC-----GAACCATTGT-----------------GTG-T-TATAGCGGCATTA--TCTGAGTGACAC-------------A--AAC-------AAATA-AATCAAAAC-TTTCAACAACGGATCTCTTGG-TTCTGGCATCGATGAAGAACGCAGCG-AAATGCGATAAGTAATGTG-AATTGCAG-AATTCAGTGAATCATCGAATCTTTGAACGCACATTGCG-CCCGCCAGCA-TTCT--GGCGGGCATGCCTG-TTCGAGCGTCA-TTTC-AA-CCCTCGCG------CCC-ATCT------------GGGCTGCGGCGTTGGGGACCGG---CACAA-------CCGC-CCTCCGGGG-------CGGCGCCG-CCCCCCAAATATAGTGGCGGTCTCGCTGC-AGCCTCCCTTGCGTAGTAG-C--AC--ACCTCGCA-CT--GG-AG---AGCGGCGCGG---CCAC-GCCG-TAAAACCCCCGA--ACCCCCTT---------------GA-GTTTGAAG-AGGATGCTTTT-GGCGAGGCGCCTTCC-GAG-TTCCCTGGAACGGGACGCCATAGAGGGTGAGAGCCCCGTCTGGTTGGATGCCAAGCCTCTGTAAAGCTCCTTCGACGAGTCGAGTAGTTTGGGAATGCTGCTCTAAATGGGAGGTATATGTCTTCTAAAGCT-AAATATTGGCCAGAGACCGATAGCGCAC-AAGTAGAGTGATCGAAAGATGAAAAGCACTTTG-AAAAGAGGGTTAAATAGTACGTGAAATTGTTGAAAGGGAAGCGTTTGTGACCAGACTTGGGCCCGGTTAATCATCCAGCGTTC-TCGCTGGTGCACTTTGCCG-GCCCAGGCCAGCATCAGTTCTCGCCGGGGGATAAAGGTTTCGGGAATGTGGCTCCCTC--GGGAGTGTTATAGCCCGTTGCGTAATACCCTGG-TGGGGACTGAGGTTCGCGC-TC--CGCAAGGATGCTGGCGTAATGGTCATCAGCGA-CCCGTCTTG-AAACACGGACCAAGGAGTCGTCTTCGTATGCGAGTGTTC-GGGTGT-C-AAA-CCCCTACGCGTAATTAAAGTGAACGCAGGTGAGAGC-TTCGGCGCATCATCGACCGATCCTGATG-TTCTCGGA--TGGA-TTTGAGTAAGAGCATACGGGGCCGGAC-CCGAAAGAAGGTGAACTATG-CCTGTATAGGGTGAAG-CCAGAGGAAAACTCTGGCCGGTACTGGTGAGTTCGAGGCTGGTATCTCCAAGGATGGCCAGACTCGTGAGCACGCTCTGCTCGCCTACACCCTCGGTGTCAAGCAGCTCATCGTCGCCATCAACAAGATGGACACCTGCAAGTGGTCCGAGGCCCGTTTCATGGAGATCATCAAGGAGACCACCTCCTTCATCAAGAAGGTCGGCTACAACCCCAAGACTGTTGCCTTCGTTCCCATCTCCGGCTTCAACGGCGACAACATGCTGGCTGCGTCCCCCAACTGCCCCTGGTACAAGGGATGGGAGCGCGAGACCAAGGCTGGCAAGCGATCATGATGCT------GGCGCCCAGTTAGAGA-CGCGAGTCCATGCGA---------------------------------------AGGCCG-ACAAAGGCAGATAAGGT---------CGGCA-GCG-AATATGG-----ACCAA-----------AGACTTACCCATGGTGACGGGGGCGACCGACGATGGAAGCTGGGGCACCAGGTTAGC-CGCCGTA-CCGA-TGCGCAGA----------------GCATATCGCG----------CCCAGCGCTGCCCAGCCGTGC------GGTGGGAGCAATTGGG-----AGCTGAGAG--AGTTCGGAAAGTGGG---GTA
>CBS778_69TNiesslia_loricata
AACCCC-TG-TGAACCTTA-CC-TA-TCGTTGCTT-CGGCGGACAC---GCCCCGGCGCCCCCGT-------GCCCGG-ACCAGGCGC-CCGCCGGAGGCCCCC----AAAACCAGCAT-----------------TCA----CCAGTGGCATTA--TCTGAGTGGCGC-------------A--AGC-------AAATACAATCAAAAC-TTTCAACAACGGATCTCTTGG-CTCTGGCATCGATGAAGAACGCAGCG-AAATGCGATAAGTAATGTG-AATTGCAG-AATTCAGTGAATCATCGAATCTTTGAACGCACATTGCG-CCCGCCAGCA-TTCT--GGCGGGCATGCCTG-TCCGAGCGTCA-TTTC-AA-CCCTCGCG------CCC-ACCC------------GGGCCGCGGCGTTGGGGACCGG---CACCAGGCG---CCCCCCCCCCGGGGG----GTGCCCGCCG-CCCCCTAAATACAGTGGCGGTCACGCTGC-GGCCTCCCTTGCGTAGTAG-C--AC--ACCTCGCA-CC--GG-AG---CCCGGCGCGG---CCAC-GCCG-TGAAACCCCCG---ACTCTCAG------------------AGTTGAAG-AGGATGCTTTT-GGCGCGGCGCCTTCC-GAG-TTCCCTGGAACGGGACGCCATAGAGGGTGAGAGCCCCGTCTGGTTGGACGCCTAGCCTCTGTAAAGCTCCTTCGACGAGTCGAGTAGTTTGGGAATGCTGCTCTAAATGGGAGGTATATGTCTTCTAAAGCT-AAATACCGGCCAGAGACCGATAGCGCAC-AAGTAGAGTGATCGAAAGATGAAAAGCACTTTG-AAAAGAGGGTTAAAAAGTACGTGAAATTGTTGAAAGGGAAGCGCTTGTGACCAGACTTGGGCCCGGTTGATCATCCAGCGTTC-TCGCTGGTGCACTCTGCCG-GCCCAGGCCAGCATCAGTTCGCGCCGGGGGACAAAGGCGGCGGGAACGTGGCTCCTCC--GGGAGTGTTATAGCCCGCCGCGCAATACCCTGG-GGCGGACTGAGGCCCGCGC-TC--CGCAAGGATGCTGGCGTAATGGTCATCAGCGA-CCCGTCTTG-AAACACGGACCAAGGAGTCGTCTTCGTATGCGAGTGTTCGGGGTGT-C-AAA-CCCCTACGCGTAATGAAAGTGAACGCAGGTGAGAGC-TTCGGCGCATCATCGACCGATCCTGATG-TTCTCGGA--TGGA-TTTGAGTAAGAGCATACGGGGCCGGAC-CCGAAAGAAGGTGAACTATG-CCTGTATAGGGTGAAG-CCAGAGG-AAACTCTGGCCGGTACTGGTGAGTTCGAGGCTGGTATCTCCAAGGATGGCCAGACTCGTGAGCACGCTCTGCTCGCCTACACCCTTGGTGTCAAGCAGCTCATCGTTGCTATCAACAAGATGGACACCACCAAGTGGTCCGAGGCCCGTTTCCAGGAGATCATCAAGGAGACCACCTCCTTCATCAAGAAGGTCGGCTACAACCCCAAGACTGTGGCTTTCGTCCCCATCTCCGGCTTCAACGGCGACAACATGCTTGCTGCCTCCACCAACTGCCCCTGGTACAAGGGATGGGAGAAGGAGACCAAGGCCGGCAAGCGATCATGATACT------GGCGTCGAGTTAGAGG-CGCTGGCCAAGG---------------------------------------------------CGAGGTAGATAAGAT---------CGGCA-GCG-ATCGTAG-----ACCCA-----------AAACTTACCCATGGTGACGGGGGCGACCGACAATGGACGCTGCAGAAGCGTATCAGC--ATGTTG-TTGA------GGC----------------GCATATTGCA----------TCCAGCGCCGCCCAAAAGTCG-------GGTGAGGCAGCTGGA-----AGCTGATCAT-GA--TGGAAAGTGGG---GTA
>CBS785_69TNiesslia_dimorphospora
AACCCTTTG-TGAACCTTA-CC-TA-TCGTTGCTT-CGGCGGGACC---GCCCCGGCGCCTTCAAA---CCGCGCCGGAACCAGGCAC-CCGCCGGAGGTATCC-----AAACTCTTGT-----------------TT----TTATATAGTATC---TCTGAGTGGCGA-------------A--AGCA-----AAAATG-AATCAAAAC-TTTCAACAACGGATCTCTTGG-TTCTGGCATCGATGAAGAACGCAGCG-AAATGCGATAAGTAATGTG-AATTGCAG-AATTCAGTGAATCATCGAATCTTTGAACGCACATTGCG-CCCGCTAGTATTTCT--GGCGGGCATGCCTG-TTCGAGCGTCA-TTTC-AA-CCCTCAAG------CCC-CAGT-------------CGGCTTGGTGTTGGGGACCGG---CCGCGA-------------CCTCACC-------GCGCGCCG-CCCCCGAAATGTAGTGGCGGTCTCGCTGCAAGCTTCCTCTGCGTAGTAG-AA-AC--ACCTCGCAGCCAAGG-GA---CGCGGCGCGG---CCAT-GCCG-TTTAAACCCCC---AACTTCTG---------------AA-TGTTGAAG-AGGATGCTTTT-GGCAAGGTGCCTTCC-GAG-TTCCCTGGAACGGGACGCCATAGAGGGTGAGAGCCCCGTCTGGTTGGATGCCGAGCCTCTGTAAAGCTCCTTCGACGAGTCGAGTAGTTTGGGAATGCTGCTCAAAATGGGAGGTATATGTCTTCTAAAGCT-AAATATTGGCCAGAGACCGATAGCGCAC-AAGTAGAGTGATCGAAAGATGAAAAGCACTTTG-AAAAGAGGGTTAAATAGTACGTGAAATTGTTGAAAGGGAAGCGCTTGTGACCAGACTTGGGCTCGGTGAATCATCCAGTGTTC-TCACTGGTGCACTTTGCCT-GTCCAGGCCAGCATCAGTTCGTCGCGGGGGATAAAAGCTTCGGGAATGTGGCTCCCTC--GGGAGTGTTATAGCCCGTTGCATAATACCCTGT-GGTGGACTGAGGTTCGCGC-TC--CGCAAGGATGCTGGCGTAATGGTCATCAGCGA-CCCGTCTTG-AAACACGGACCAAGGAGTCGTCTTCGTATGCGAGTGTTC-GGGTGT-C-AAA-CCCCTACGCGTAATGAAAGTGAACGCAGGTGAGAGC-TTCGGCGCATCATCGACCGATCCTGATG-TTCTCGGA--TGGA-TTTGAGTAAGAGCATACGGGGCCGGAC-CCGAAAGAAGGTGAACTATG-CCTGTATAGGGTGAAG-CCAGAGG-AAACTCTGG????????????????????????????????????????????????????????????????????????????????????????????????????????????????????????????????????????????????????????????????????????????????????????????????????????????????????????????????????????????????????????????????????????????????????????????????????????????????????CGATCATGATGCT------GGCGCCCAGTTAGAGA-CGCGGG-CCATCCG----------------------------------------AAGCCG-ACAAGGGCAGATAAGGT---------CGGCA-GCG-AGTATGG-----ACCAA-----------AGACTTACCCATGATGACGGGGGCGACCGACGATGGAAGCTGGGGCACCAGATTAGC-CACCGTG-CCGAATGCGCAGA----------------GCATATCGCG----------CCCAGCGCTGCCCAGCCGTAC------GGTGGGAGCAATTGGG-----AGCTGAGAG--AG--TCGGAAGTGGG---GTA
>CBS827_73Niesslia_sp_
AACCCACTG-TGAACATA-----CC-CAGTTGCTT-CGGCGGTACC---GCCCCGGCGCCCTCGG-------GCCCGGGCCAAGGCGG-CCGCCGGGGGCCTACA--ACGAACCCTGTG---CATCAGCGGGC---GCG-C-CCCGCGGGAATTA--TCTGAGTAGAGA-------------A--AAC-------AAACC-AATAAAAAC-TTTCAACAACGGATCTCTTGG-TTCTGGCATCGATGAAGAACGCAGCG-AAATGCGATAAGTAATGCG-AATTGCAG-AATTCAGTGAATCATCGAATCTTTGAACGCACATTGCG-CCCGCCAGCA-CTCT--GGCGGGCATGCCTG-CCCGAGCGTCA-TTTC-AA-CCCTCGCC------CCC---GAAC--------AGCCGGGGCGGTGTTGGGGCCCGG---CCCGG-------GGACG----CGAGT---CCCCCGGCGCCG-CCCCCTAAACCCATCGGCGGTCCCGCCGG-CGCGACGCCCGCGTAGTAT-C--ACT-ACCCCGCGGGC-CGTGGCG--ACGGAGGCGA---CACG-GCCG-TAAAACACCCCA--AGAACCGGGCCG-AGAGGCCTCAGA-GTTTGAAG-AGGATGCTTTG-GGCGCGGCGCCTTCC-GAG-TTCCCTGGAACGGGACGCCACAGAGGGTGAGAGCCCCGTCTGGTCGGACGCCTAGCCTGTGTAAAGCTCCCTCGACGAGTCGAGTAGTTTGGGAATGCTGCTCTAAATGGGAGGTATATGTCTTCTAAAGCT-AAATACCGGCCAGAGACCGATAGCGCAC-AAGTAGAGTGATCGAAAGATGAAAAGCACTTTG-AAAAGAGAGTTAAAAAGTACGTGAAATTGTTGAAAGGGAAGGGCTCGCGACCAGACTTGGGTCTGG-GGATCACCCGGCGTTCTTCGCCGGGGCACTCCCCCG-GCACAGGCCAGCATCGGTTCGGCCCGGGGGATAAAGGCGGCGGGAACGTGGCTCTAC----GGAGTGTTATAGACCGCCGCGCCATACCCTGG-GGCGGACCGAGGACCGCGCATC--TGCAAGGATGCTGGCGTAATGGTCGCCAGCCA-CCCGTCTTG-AAACACGGACCAAGGAGTCGTCTTCGTATGCGAGTGTTC-GGGTGC-C-AAA-CCCCTACGCGTAATGAAAGTGAACGCAGGTGAGAGC-TTCGGCGCATCATCGACCGATCCTGATG-TTCTCGGA--TGGA-TTTGAGTAGGAGCATACGGGGCCGGAC-CCGAAAGAAGGTGAACTATG-CCTGTATAGGGTGAAGCCCAGAGG-AAACTCTGGCCGGCACTGGTGAGTTCGAGGCTGGTATCTCCAAGGATGGCCAGACCCGTGAGCACGCCCTGCTCGCCTACACCCTCGGTGTCCGTCAGCTCATTGTTGCCATCAACAAGATGGACACCACCAACTGGTCTGAGGCCCGTTACCAGGAGATCATCAAGGAGACCTCCTCCTTCATCAAGAAGGTCGGCTACAACCCCAAGACCGTTGCCTTCGTCCCCATCTCCGGATTCCACGGCGACAACATGCTGGCTCCCTCCACCAACTGCCCCTGGTACAAGGGCTGGGAGAAGGAGACCAAGGCTGGCAAGCGATCATGATCCT--------------------------------------------------------------------------------------GAAGGCGGTCAGCAT-------TGCATAC------GCATATTT-GCGCCGC-----------CAGCTTACCCATGGTGACGGGGCCGGCCGACATTGGAGGCTGCGGTT---TGTTAGC-------------------------------------------------TGAT----GCCCGCCATTGCGT-----------------------------------GGTAAAGGG---GGGGATCAAGTGGG---GTA
>CBS885_73Niesslia_sp_
AACCCACTG-TGAACATA-----CC-TAGTTGCTT-CGGCGGTACC---GCCCCGGCGCCCTCGG-------GCCCGGGCCAAGGCGG-CCGCCGGGGGCCTTTA----AAACTCTTG----CTTCAGCGGGC---CCG-T-CCCGCGGGAATTA--TCTGAGTACAAA-------------AC-AAA-------AAAAC-TATAAAAAC-TTTCAACAACGGATCTCTTGG-TTCTGGCATCGATGAAGAACGCAGCG-AAATGCGATAAGTAATGCG-AATTGCAG-AATTCAGTGAATCATCGAATCTTTGAACGCACATTGCG-CCCGCCAGTA-TTCT--GGCGGGCATGCCTG-CCCGAGCGTCA-TTTC-AA-CCCTCGCC------CCC------C--------AGCCGGGGCGGTGTTGGGGACCGG---CCCGG-------GAGCC----CTGAG---CTCCCGGCGCCG-CCCCCGAAATCCATTGGCGGTCCCGCCGG-CGCAACGCCCGCGTAGTAG-C--ACT-ACCCCGCGGAA-CGGAGCGA-ACGGAGGCGA---CACA-GCCG-TAAAACACCCCC--AATTCCGGGCCG-AGAGGCCTCAGA-GTTTGAAG-AGGATGCTTTG-GGCGCGGCGCCTTCC-GAG-TTCCCTGGAACGGGACGCCACAGAGGGTGAGAGCCCCGTCTGGTTGGATGCCTAGCCTGTGTAAAGCTCCCTCGACGAGTCGAGTAGTTTGGGAATGCTGCTCTAAATGGGAGGTATATGTCTTCTAAAGCT-AAATACCGGCCAGAGACCGATAGCGCAC-AAGTAGAGTGATCGAAAGATGAAAAGCACTTTG-AAAAGAGGGTTAAAAAGTACGTGAAATTGTTGAAAGGGAAGGGCTCGCGACCAGACTTGGGTCTGG-GGATCACCCGGCGTTCTTCGCCGGGGCACTCCCCCG-GCACAGGCCAGCATCGGTTCGGCCCGGGGGATAAAGGCGGCGGGAACGTGGCTCTTC----GGAGTGTTATAGCCCGCCGTGCAATACCCTGA-GCCGGACCGAGGACCGCGCATC--TGCAAGGATGCTGGCGTAATGGTCGTCAGCCA-CCCGTCTTG-AAACACGGACCAAGGAGTCGTCTTCGTATGCGAGTGTTC-GGGTGC-C-AAA-CCCCTACGCGTAATGAAAGTGAACGCAGGTGAGAGC-TTCGGCGCATCATCGACCGATCCTGATG-TTCTCGGA--TGGA-TTTGAGTAAGAGCATACGGGGCCGGAC-CCGAAAGAAGGTGAACTATG-CCTGTATAGGGTGAAG-CCAGAGG-AAACTCTGGCCGGCACTGGTGAGTTCGAGGCTGGTATCTCCAAGGATGGCCAGACTCGTGAGCACGCTCTGCTTGCCTACACTCTCGGTGTCCGTCAGCTCATTGTTGCCATCAACAAGATGGATACCACCAACTGGTCTGAGGCCCGTTACCAGGAGATCATCAAGGAGACCTCCTCCTTCATCAAGAAGGTCGGCTACAACCCCAAGACCGTTGCCTTCGTCCCCATCTCCGGTTTCCACGGTGACAACATGCTGTCGCCCTCCACCAACTGCCCCTGGTACAAGGGCTGGGAGAAGGAGACCAAGGCTGGCAAG????????????????????????????????????????????????????????????????????????????????????????????????????????????????????????????????????????????????????????????????????????????????????????????????????????????????????????????????????????????????????????????????????????????????????????????????????????????????????????????????????????????????????????????????????
>CBS914_96TNiesslia_allantoidea
AACCCC-TG-TGAACATTA-CC-TA-TCGTTGCTT-CGGCGGTCAC---GCCCCGGCGCCCCGGC-------GCCCGGGACCAGGCGC-CCGCCGGAGGCCCCC----GAAACCATTGT-----------------GTG-T-TATAGTGGCTTTA--TCCGAGTGGCAC-------------A--AAC-------AAATA-AATCAAAAC-TTTCAACAACGGATCTCTTGG-TTCTGGCATCGATGAAGAACGCAGCG-AAATGCGATAAGTAATGTG-AATTGCAG-AATTCAGTGAATCATCGAATCTTTGAACGCACATTGCG-CCCGCTAGTA-TTCT--GGCGGGCATGCCTG-TTCGAGCGTCA-TTTC-AA-CCCTCGCGGCCCACCTC-CCCC------------GGGCCGCGGCGTTGGGGACCGG---CAGAC-------CCGCCCTTCCGGGG-------CGGCGCCG-CCCCCTAAATCTAGTGGCGGTCTCGCTGC-AGCCTCCCCTGCGTAGTAG-C--AC--ACCTCGCA-CC--GGAAG---CGCGGCGCGG---CCAC-GCCGTTAAAACCCCCGA--ACCCCCTTG--------------AA-GTTTGAAG-AGGATGCTTTT-GGCGCGGTGCCTTCC-GAG-TTCCCTGGAACGGGACGCCATAGAGGGTGAGAGCCCCGTCTGGTTGGACACCTAGCCTCTGTAAAGCTCCTTCGACGAGTCGAGTAGTTTGGGAATGCTGCTCTAAATGGGAGGTATATGTCTTCTAAAGCT-AAATACCGGCCAGAGACCGATAGCGCAC-AAGTAGAGTGATCGAAAGATGAAAAGCACTTTG-AAAAGAGGGTTAAATAGTACGTGAAATTGTTGAAAGGGAAGCGTTTGTGACCAGACTTGGGCTCGGTTAATCATCCAGCGTTC-TCGCTGGTGCACTTTGCCG-GCCCAGGCCAGCATCAGTTCGCGCCGGGGGACAAAGGCTTCGGGAACGTGGCTCCCTC--GGGAGTGTTATAGCCCGCTGCGTAATACCCTGG-TGCGGACTGAGGTTCGCGC-TC--CGCAAGGATGCTGGCGTAATGGTCATCAGCGA-CCCGTCTTG-AAACACGGACCAAGGAGTCGTCTTCGTATGCGAGTGTTC-GGGTGT-C-AAA-CCCCTACGCGTAATGAAAGTGAACGCAGGTGAGAGC-TTCGGCGCATCATCGACCGATCCTGATG-TTCTCGGA--TGGA-TTTGAGTAAGAGCATACGGGGCCGGAC-CCGAAAGAAGGTGAACTATG-CCTGTATAGGGTGAAG-CCAGAGG-AAACTCTGGCCGGTACTGGTGAGTTCGAGGCTGGTATCTCCAAGGATGGCCAGACTCGTGAGCACGCTCTGCTCGCCTACACCCTTGGTGTCAAGCAGCTCATTGTCGCCATCAACAAGATGGACACTGCCAAGTGGGCCGAGGCTCGTTACCAGGAGATCATCAAGGAGACGACCAACTTCATCAAGAAGGTCGGCTACAACCCCAAGACTGTTGCCTTCGTCCCCATCTCCGGCTTCCACGGCGACAACATGCTTGCCAGCTCCAGCAACTGCCCCTGGTGCAAGGGCTGGGAGAAGGAGACCAGGGGGGGGAAGCAATCATGATGCT------GGCGCCCAGTTAGAGA-CGCGGTCCATCCTC----------------------------------------------AGGCGAGGCCGATAGACCA---AGTATCGATG-GCG-AGTATAG-----ACCAA-----------GAACTTACCCATGGTGACGGGGTCGACCGACGATGGACGCTGCGGGAGCATGTCAGC-CGTGCTG-TCGA------TGC----------------GCATACTGCG----------CCCAATGCCGCCGAAAAAGCAGGGTGGGGGAGAAGCAGTTGGG-----AGCTACAGC--TA--TCGGAAGTGGGGTAGTA
>CBS960_73TNiesslia_cladoniicola
AACCCC-TG-TGAACC-TA-CC-TA-TCGTTGCTT-CGGCGGCCCA---CGCCCCGCGCCCTCGG-------GCC--GGACTAGGCGC-CCGCCGAAGGCCCAA-----GAACCATCGT-----------------GTA---TTTCGTGGTATCA--TCTGAGTGGCAC-------------A--AGC-------AAATA-AATCAAAAC-TTTCAACAACGGATCTCTTGG-TTCTGGCATCGATGAAGAACGCAGCG-AAATGCGATAAGTAATGTG-AATTGCAG-AATTCAGTGAATCATCGAATCTTTGAACGCACATTGCG-CCCGCCAGCA-TTCT--GGCGGGCATGCCTG-TTCGAGCGTCA-TTTC-AA-CCCTCGCG------CCC-TTCC------------GGGCAGCGGCGTTGGGGAACGG---CCCCC-------------CCCCCGCG-------GCGGGCCG-ACCCCTAAAGACAGTGGCGGCCCCGCTGC-AGCCTCCCTTGCGTAGTAG-C--AC--ACCTCGCA-CC--GG-AG---CGCAGCGCGG---CCAC-GCCGTAAAAACCCCCG---ACCCCCAT---------------GA-GTTTGAAG-AGGATGCTTTT-GGCGCGGCGCCTTCC-GAG-TTCCCTGGAACGGGACGCCATAGAGGGTGAGAGCCCCGTCTGGTTGGATGCCTAGCCTCTGTAAAGCTCCTTCGACGAGTCGAGTAGTTTGGGAATGCTGCTCTAAATGGGAGGTATATGTCTTCTAAAGCT-AAATACCGGCCAGAGACCGATAGCGCAC-AAGTAGAGTGATCGAAAGATGAAAAGCACTTTG-AAAAGAGGGTTAAATAGTACGTGAAATTGTTGAAAGGGAAGCGCTTGTGACCAGACTTGGGCCCGGTTAATCATCCAGCGTTC-TCGCTGGTGCACTTTGCCG-GCCCAGGCCAGCATCAGTTCGCCCTGGGGGATAAAGGCTCCGGGAACGTGGCTCCCTC--GGGAGTGTTATAGCCCGTTGCGTAATACCCTGC-GGCGGACTGAGGTTCGCGC-TC--CGCAAGGATGCTGGCGTAATGGTCATCAGCGA-CCCGTCTTG-AAACACGGACCAAGGAGTCGTCTTCGTATGCGAGTGTTC-GGGTGT-C-AAA-CCCCTACGCGTAATGAAAGTGAACGCAGGTGAGAGC-TTCGGCGCATCATCGACCGATCCTGATG-TTCTCGGA--TGGA-TTTGAGTAAGAGCATACGGGGCCGGAC-CCGAAAGAAGGTGAACTATG-CCTGTATAGGGTGAAG-CCAGAGG-AAACTCTGGCCGGTACTGGTGAGTTCGAGGCTGGTATCTCCAAGGATGGCCAGACTCGTGAGCACGCTCTGCTCGCCTACACCCTCGGTGTCAAGCAGCTCATCGTCGCCATCAACAAGATGGACACCACCAAGTGGTCCGAGGCTCGTTACCAGGAGATCATCAAGGAGACCACCTCCTTCATCAAGAAGGTCGGCTACAACCCCAAGACCGTTGCCTTTGTCCCCATCTCCGGCTTCAACGGCGACAACATGCTGGCCCCCTCCACCAACTGCCCCTGGTACAAGGGCTGGGAGAAGGAGACCAAGGCTGCCAAGCAATCATGATGCT------GGCGCTCAGTTAGAGA-GGCGGGCCACGGCA-------------------------------------------------AGCCGGGGGCAAGAA--------TCGATA-GCT-AGCATCGAT-CGGGGAA-----------GAACTTACCCATGGTGACGGGGGCGACCGACGATGGAAGCTATGGCAGCATGTCAGC-CTTGGTT-TTTCA-----ACA----------------GCATCTCGCA---------GCCCAGCGGCGTGCACCAAAACG----GAGGCATTGGCATTGGC-----AGCGCTGCGA-GAGTTCTGAAGTGGG---GTA
>CBS994_69TNiesslia_arctiicola
AACCCC-TG-TGAACCTTA-CC-CG--CGTTGCTT-CGGCGGCCGC---GCCCCGGGCC--CCGC-------GCCCGGAACC-GGCGC-CCGCCGGGGGACCAC-----AAACCATGAA-----------------TC------TTTCAGTATCT--TCTGAGTGGCAC-------------A--AGC------AAAATA-AATTAAAAC-TTTCAACAACGGATCTCTTGG-CTCTGGCATCGATGAAGAACGCAGCG-AAATGCGATAAGTAATGTG-AATTGCAG-AATTCAGTGAATCATCGAATCTTTGAACGCACATTGCG-CCCGCCAGTA-TTCT--GGCGGGCATGCCTG-TCCGAGCGTCA-TTTC-AA-CCCTCGCG------CCC-ATCC------------GGGCTGCGGTGTTGGGGACCGG---CACAA----------CCCCCCCCGGG-------GGGCGCCGCCCCCCAAAATCCAGTGGCGGCCCCGCCGC-TGCCTCCCCTGCGTAGTAG-C--AC--ACCTCGCA-CC--GG-AG---CGCGGCTCGG---CCAC-GCCG-TAAAACCCCCG---ACTCTTA----------------GA-GTTTGAAG-AGGATGCTTTT-GGCGAGGCGCCTTCC-GAG-TTCCCTGGAACGGGACGCCATAGAGGGTGAGAGCCCCGTCTGGTCGGACGCCTAGCCTCTGTAAAGCTCCTTCGACGAGTCGAGTAGTTTGGGAATGCTGCTCTAAATGGGAGGTATATGTCTTCTAAAGCT-AAATATAGGCCAGAGACCGATAGCGCAC-AAGTAGAGTGATCGAAAGATGAAAAGCACTTTG-AAAAGAGGGTTAAACAGTACGTGAAATTGTTGAAAGGGAAGCGCTTGTGACCAGACTTGGGCCCGGTTGATCATCCAGCGTTC-TCGCTGGTGCACTCTGCCG-GCCCAGGCCAGCATCAGTTCGCGCCGGGGGATAAAGGCTTCGGGAACGTGGCTCCTCC--GGGAGTGTTATAGCCCGCTGCGTAATACCCTGG-TGCGGACTGAGGCCCGCGC-TC--CGCAAGGATGCTGGCGTAATGGTCATCAGCGA-CCCGTCTTG-AAACACGGACCAAGGAGTCGTCCTCGTATGCGAGTGTTC-GGGTGT-C-AAA-CCCCTACGCGTAATGAAAGTGAACGCAGGTGAGAGC-TTCGGCGCATCATCGACCGATCCTGATG-TTCTCGGA--TGGATTTTGAGTAAGAGCATACGGGGCCGGAC-CCGAAAGAAGGTGAACTATGCCCTGTATAGGGTGAAG-CCAGAGG-AAACTCTGGCCGGTACTGGTGAGTTCGAGGCTGGTATCTCCAAGGATGGCCAGACTCGTGAGCACGCTCTGCTCGCCTACACCCTGGGTGTCAAGCAGCTCATCGTCGCCATCAACAAGATGGACACCACCAAGTGGTCCGAGGCCCGCTTCCAGGAGATCATCAAGGAGACCACCTCCTTCATCAAGAAGGTCGGCTACAACCCCAAGACTGTTGCCTTCGTCCCCATCTCCGGCTTCAACGGCGACAACATGCTGGCTGCCTCCACCAACTGCCCCTGGTACAAGGGATGGGAGAAGGAGACCAAGCTCGGCAAG????????????????????????????????????????????????????????????????????????????????????????????????????????????????????????????????????????????????????????????????????????????????????????????????????????????????????????????????????????????????????????????????????????????????????????????????????????????????????????????????????????????????????????????????????
