# Supplementary material for: ﻿Culturable fungi from urban soils in China II, with the description of 18 novel species in Ascomycota (Dothideomycetes, Eurotiomycetes, Leotiomycetes and Sordariomycetes)
Source: MycoKeys. 2023 Jun 29;98:167–220. doi: 10.3897/mycokeys.98.102816 (PMC10326621; doi:10.3897/mycokeys.98.102816)
Supplement: Supplementary material 3 — The concatenated sequences dataset [file mycokeys-98-167-s003.zip › 102816_0R-2-A_Data_S1._Figure_1._ITS+LSU+EF1A+TUB+RPB2.fas]

>CGMCC3.20775TEchinocatena_sinensis
TCGGCCATCGC---ATCGCGGACG------GCTGCCCGGTGTCCTGCTAATCGCGGCGGCCCGGCAGT---------------CGATCCGGTGATCGT-----GGCCGGCAGCAAG-CACCCTCACGCCAGCGTGAGCAAGCATGAAG--TCTGAA----------------CAAGCGCAGCAAATGCAAAGCACAAAACTTTCAACAACGGATCTCTTGGCTCTGGCAACGATGAAGAACGCAGCGAAATGCGATAAGTAATGCGAATTGCAGAA-TCAGTGAGTCATCGAATCTTTGAACGCACATTGCGCCCCTCGGCATTCCGGGGGGCACGCCTGTCCGAGCGCCATTATAACCCACCAAGGCAACAGCTCAAATTTGAAATCTGGCGCCC---CAGGCGTCCGAGTTGTACTTTGCAGAGGGTGGTCCTGGCAAAGGGCCGGTCCAAGTTCCTTGGAACAGGATACCGCAGAGGGTGAGAGTCCCGTATCCGGCCGGTGCCTGCGCCAT-TGTGACCGCCCCTCGACGAGTCGAGTTGTTTGGGAATGCAGCTCTAAGTGGGTGGTAAATTCCATCTAAGGCTAAATACCGGCCAGAGACCGATAGCGAACAAGTAGAGTGATCGAAAGATGAAAAGCACTTTGAAAAGAGAGTCAAACAGTACGTGAAATTGTTGAAAGGGAAGCGTATGCGGCCAGACTTGGCCGCGGTG--GTTCCGCCCGCCCTT--GTCGGCGGGTGCACTCCGCCGCGGACAGGCCAGCATCGGTTTGGGCGGCCGGACAAAGGCGGCGGGAACGTGGCCCTCTTC-GGGGGGTGTTATAGCCCGCCGCGCAATGCGGCCAGCCCGGACCGAGGACCGCGCCTTCGGGCAAGGATGCTGGCGTAATGGCCCCATACGGCCCGTCTTGAAACACGGACCAAGGAGTCTAACATCTATGCGAGTGTTTGGGTGGCAAGCCCGGGCGCGCAATGAAAGTGAACGGAGGTGGGAGC-TT-----------------CGGCGCACCATCGACCGATCCTGATGTCTTCGGAAGGATTTGAGTACGAGCATAGCTGTTGGGACCCGAAAGTTGCCGCC-TTATCATGGTACG--------GCCATGGAGGGGCAT--TTTTGGCGGGGTCC-------------AATTTTTTACTCA-------------ACGCACAAGCCAC--------TTTGCGCTTGAG-----------------------------CCA---CCCGACGCATCTCACATTGTC-------------------GCGCGGCGGGCCAAAAATCTCCATCCTTG----GCTTCA-TGCA------------ATTGCAAATGTCTTGCAGCTGTCCCTGCG------CGAGAAGCGCGACGAC-----------------GATGCCTTACC------GACACTT---CGCTAACCCG--CAAACAGGAAGCCGCCGAGTTGGGCAAGGGTTCCTTCAAGTACGAACTTGTTGCCAGACGCCT-AGCAAAATCAGCATCTCCGGTC----TGCGTTTGAGTCTGGACTTGTGCTCACCTCATTGAAGTACACATTCATGCGCTCCAACTGGAGATCGCTAGTGCCATTGTACCTTTGCCAA-ATCAGTACCGAGATATGCATT-----CATTACAGTCATGCCCACTTACACGCCGGAGCCATCGAGACCGTGCTCGCCGGAAACAGTTTGCCTGTTTGTCC--ATCATGTTAGCGTGACGGCAAGATTGCAAAACCTCGACAGCTGCATAATACCCACTGGGGCCTTGTTTGTCCAGCTGAGACGCCTGAAGGACAAGCTTGCGGTCTAGTCAAGAACTTGTCCTTGATGTGTTACGTGTCAATTGGATCACCGGGTGAGCCCATCATCGATTATCTAACGATGCGAGGCATGGAACTTTTAGAAGAATTCGATCCCCATGGTGCTCAGGACGCAACAAAGATTTTTGTGAACGGCGTTTGGGTTGGTGTACACAGAGATCCAACACGCTTGCACAACAACTTGAGAACAATCCGCGGTGACCCCAACTATCTCATTGAGGAAGTCAGTATCATCCGGGATATCCGAGAGCGAGAGCTGCGGATTTTCACAGATGCTGGTCGAGTCATGCGGCCTCTGTTCGTCGTTGAGTATCGCCCAGAGAACGCTGAGCGAAAGGGAGAGTTGGTCTTGCAACGCAAACACTTGCAGCGGCTTGCAGCTGACAAGGATGTGGTCATCAATCCAG---CAGACAGAAATGAGGAGCAAGAAATGCTACGAAATCTGGGATGGAATAGGCTTGTGAAGGAGAAGATTATTGAGTATCTTGATGCTGAGGAGGAAGAGACTGCTATGATTGCAATGACGCC
>GZUIFR21.901Echinocatena_sinensis
TCGGCCATCGC---ATCGCGGACG------GCTGCCCGGTGTCCTGCTAATCGCGGCGGCCCGGCAGT---------------CGATCCGGTGATCGT-----GGCCGGCAGCAAG-CACCCTCACGCCAGCGTGAGCAAGCATGAAG--TCTGAA----------------CAAGCGCAGCAAATGCAAAGCACAAAACTTTCAACAACGGATCTCTTGGCTCTGGCAACGATGAAGAACGCAGCGAAATGCGATAAGTAATGCGAATTGCAGAA-TCAGTGAGTCATCGAATCTTTGAACGCACATTGCGCCCCTCGGCATTCCGGGGGGCACGCCTGTCCGAGCGCCATTATAACCCACCAAGGCAACAGCTCAAATTTGAAATCTGGCGCCC---CAGGCGTCCGAGTTGTACTTTGCAGAGGGTGGTCCTGGCAAAGGGCCGGTCCAAGTTCCTTGGAACAGGATACCGCAGAGGGTGAGAGTCCCGTATCCGGCCGGTGCCTGCGCCAT-TGTGACCGCCCCTCGACGAGTCGAGTTGTTTGGGAATGCAGCTCTAAGTGGGTGGTAAATTCCATCTAAGGCTAAATACCGGCCAGAGACCGATAGCGAACAAGTAGAGTGATCGAAAGATGAAAAGCACTTTGAAAAGAGAGTCAAACAGTACGTGAAATTGTTGAAAGGGAAGCGTATGCGGCCAGACTTGGCCGCGGTG--GTTCCGCCCGCCCTT--GTCGGCGGGTGCACTCCGCCGCGGACAGGCCAGCATCGGTTTGGGCGGCCGGACAAAGGCGGCGGGAACGTGGCCCTCTTC-GGGGGGTGTTATAGCCCGCCGCGCAATGCGGCCAGCCCGGACCGAGGACCGCGCCTTCGGGCAAGGATGCTGGCGTAATGGCCCCATACGGCCCGTCTTGAAACACGGACCAAGGAGTCTAACATCTATGCGAGTGTTTGGGTGGCAAGCCCGGGCGCGCAATGAAAGTGAACGGAGGTGGGAGC-TT-----------------CGGCGCACCATCGACCGATCCTGATGTCTTCGGAAGGATTTGAGTACGAGCATAGCTGTTGGGACCCGAAAGTTGCCGCC-TTATCATGGTACG--------GCCATGGAGGGGCAT--TTTTGGCGGGGTCC-------------AATTTTTTACTCA-------------ACGCACAAGCCAC--------TTTGCGCTTGAG-----------------------------CCA---CCCGACGCATCTCACATTGTC-------------------GCGCGGCGGGCCAAAAATCTCCATCCTTG----GCTTCA-TGCA------------ATTGCAAATGTCTTGCAGCTGTCCCTGCG------CGAGAAGCGCGACGAC-----------------GATGCCTTACC------GACACTT---CGCTAACCCG--CAAACAGGAAGCCGCCGAGTTGGGCAAGGGTTCCTTCAAGTACGAACTTGTTGCCAGACGCCT-AGCAAAATCAGCATCTCCGGTC----TGCGTTTGAGTCTGGACTTGTGCTCACCTCATTGAAGTACACATTCATGCGCTCCAACTGGAGATCGCTAGTGCCATTGTACCTTTGCCAA-ATCAGTACCGAGATATGCATT-----CATTACAGTCATGCCCACTTACACGCCGGAGCCATCGAGACCGTGCTCGCCGGAAACAGTTTGCCTGTTTGTCC--ATCATGTTAGCGTGACGGCAAGATTGCAAAACCTCGACAGCTGCATAATACCCACTGGGGCCTTGTTTGTCCAGCTGAGACGCCTGAAGGACAAGCTTGCGGTCTAGTCAAGAACTTGTCCTTGATGTGTTACGTGTCAATTGGATCACCGGGTGAGCCCATCATCGATTATCTAACGATGCGAGGCATGGAACTTTTAGAAGAATTCGATCCCCATGGTGCTCAGGACGCAACAAAGATTTTTGTGAACGGCGTTTGGGTTGGTGTACACAGAGATCCAACACGCTTGCACAACAACTTGAGAACAATCCGCGGTGACCCCAACTATCTCATTGAGGAAGTCAGTATCATCCGGGATATCCGAGAGCGAGAGCTGCGGATTTTCACAGATGCTGGTCGAGTCATGCGGCCTCTGTTCGTCGTTGAGTATCGCCCAGAGAACGCTGAGCGAAAGGGAGAGTTGGTCTTGCAACGCAAACACTTGCAGCGGCTTGCAGCTGACAAGGATGTGGTCATCAATCCAG---CAGACAGAAATGAGGAGCAAGAAATGCTACGAAATCTGGGATGGAATAGGCTTGTGAAGGAGAAGATTATTGAGTATCTTGATGCTGAGGAGGAAGAGACTGCTATGATTGCAATGACGCC
>GZUIFR21.902Echinocatena_sinensis
TCGGCCATCGC---ATCGCGGACG------GCTGCCCGGTGTCCTGCTAATCGCGGCGGCCCGGCAGT---------------CGATCCGGTGATCGT-----GGCCGGCAGCAAG-CACCCTCACGCCAGCGTGAGCAAGCATGAAG--TCTGAA----------------CAAGCGCAGCAAATGCAAAGCACAAAACTTTCAACAACGGATCTCTTGGCTCTGGCAACGATGAAGAACGCAGCGAAATGCGATAAGTAATGCGAATTGCAGAA-TCAGTGAGTCATCGAATCTTTGAACGCACATTGCGCCCCTCGGCATTCCGGGGGGCACGCCTGTCCGAGCGCCATTATAACCCACCAAGGCAACAGCTCAAATTTGAAATCTGGCGCCC---CAGGCGTCCGAGTTGTACTTTGCAGAGGGTGGTCCTGGCAAAGGGCCGGTCCAAGTTCCTTGGAACAGGATACCGCAGAGGGTGAGAGTCCCGTATCCGGCCGGTGCCTGCGCCAT-TGTGACCGCCCCTCGACGAGTCGAGTTGTTTGGGAATGCAGCTCTAAGTGGGTGGTAAATTCCATCTAAGGCTAAATACCGGCCAGAGACCGATAGCGAACAAGTAGAGTGATCGAAAGATGAAAAGCACTTTGAAAAGAGAGTCAAACAGTACGTGAAATTGTTGAAAGGGAAGCGTATGCGGCCAGACTTGGCCGCGGTG--GTTCCGCCCGCCCTT--GTCGGCGGGTGCACTCCGCCGCGGACAGGCCAGCATCGGTTTGGGCGGCCGGACAAAGGCGGCGGGAACGTGGCCCTCTTC-GGGGGGTGTTATAGCCCGCCGCGCAATGCGGCCAGCCCGGACCGAGGACCGCGCCTTCGGGCAAGGATGCTGGCGTAATGGCCCCATACGGCCCGTCTTGAAACACGGACCAAGGAGTCTAACATCTATGCGAGTGTTTGGGTGGCAAGCCCGGGCGCGCAATGAAAGTGAACGGAGGTGGGAGC-TT-----------------CGGCGCACCATCGACCGATCCTGATGTCTTCGGAAGGATTTGAGTACGAGCATAGCTGTTGGGACCCGAAAGTTGCCGCC-TTATCATGGTACG--------GCCATGGAGGGGCAT--TTTTGGCGGGGTCC-------------AATTTTTTACTCA-------------ACGCACAAGCCAC--------TTTGCGCTTGAG-----------------------------CCA---CCCGACGCATCTCACATTGTC-------------------GCGCGGCGGGCCAAAAATCTCCATCCTTG----GCTTCA-TGCA------------ATTGCAAATGTCTTGCAGCTGTCCCTGCG------CGAGAAGCGCGACGAC-----------------GATGCCTTACC------GACACTT---CGCTAACCCG--CAAACAGGAAGCCGCCGAGTTGGGCAAGGGTTCCTTCAAGTACGAACTTGTTGCCAGACGCCT-AGCAAAATCAGCATCTCCGGTC----TGCGTTTGAGTCTGGACTTGTGCTCACCTCATTGAAGTACACATTCATGCGCTCCAACTGGAGATCGCTAGTGCCATTGTACCTTTGCCAA-ATCAGTACCGAGATATGCATT-----CATTACAGTCATGCCCACTTACACGCCGGAGCCATCGAGACCGTGCTCGCCGGAAACAGTTTGCCTGTTTGTCC--ATCATGTTAGCGTGACGGCAAGATTGCAAAACCTCGACAGCTGCATAATACCCACTGGGGCCTTGTTTGTCCAGCTGAGACGCCTGAAGGACAAGCTTGCGGTCTAGTCAAGAACTTGTCCTTGATGTGTTACGTGTCAATTGGATCACCGGGTGAGCCCATCATCGATTATCTAACGATGCGAGGCATGGAACTTTTAGAAGAATTCGATCCCCATGGTGCTCAGGACGCAACAAAGATTTTTGTGAACGGCGTTTGGGTTGGTGTACACAGAGATCCAACACGCTTGCACAACAACTTGAGAACAATCCGCGGTGACCCCAACTATCTCATTGAGGAAGTCAGTATCATCCGGGATATCCGAGAGCGAGAGCTGCGGATTTTCACAGATGCTGGTCGAGTCATGCGGCCTCTGTTCGTCGTTGAGTATCGCCCAGAGAACGCTGAGCGAAAGGGAGAGTTGGTCTTGCAACGCAAACACTTGCAGCGGCTTGCAGCTGACAAGGATGTGGTCATCAATCCAG---CAGACAGAAATGAGGAGCAAGAAATGCTACGAAATCTGGGATGGAATAGGCTTGTGAAGGAGAAGATTATTGAGTATCTTGATGCTGAGGAGGAAGAGACTGCTATGATTGCAATGACGCC
>GZUIFR21.903Echinocatena_sinensis
TCGGCCATCGC---ATCGCGGACG------GCTGCCCGGTGTCCTGCTAATCGCGGCGGCCCGGCAGT---------------CGATCCGGTGATCGT-----GGCCGGCAGCAAG-CACCCTCACGCCAGCGTGAGCAAGCATGAAG--TCTGAA----------------CAAGCGCAGCAAATGCAAAGCACAAAACTTTCAACAACGGATCTCTTGGCTCTGGCAACGATGAAGAACGCAGCGAAATGCGATAAGTAATGCGAATTGCAGAA-TCAGTGAGTCATCGAATCTTTGAACGCACATTGCGCCCCTCGGCATTCCGGGGGGCACGCCTGTCCGAGCGCCATTATAACCCACCAAGGCAACAGCTCAAATTTGAAATCTGGCGCCC---CAGGCGTCCGAGTTGTACTTTGCAGAGGGTGGTCCTGGCAAAGGGCCGGTCCAAGTTCCTTGGAACAGGATACCGCAGAGGGTGAGAGTCCCGTATCCGGCCGGTGCCTGCGCCAT-TGTGACCGCCCCTCGACGAGTCGAGTTGTTTGGGAATGCAGCTCTAAGTGGGTGGTAAATTCCATCTAAGGCTAAATACCGGCCAGAGACCGATAGCGAACAAGTAGAGTGATCGAAAGATGAAAAGCACTTTGAAAAGAGAGTCAAACAGTACGTGAAATTGTTGAAAGGGAAGCGTATGCGGCCAGACTTGGCCGCGGTG--GTTCCGCCCGCCCTT--GTCGGCGGGTGCACTCCGCCGCGGACAGGCCAGCATCGGTTTGGGCGGCCGGACAAAGGCGGCGGGAACGTGGCCCTCTTC-GGGGGGTGTTATAGCCCGCCGCGCAATGCGGCCAGCCCGGACCGAGGACCGCGCCTTCGGGCAAGGATGCTGGCGTAATGGCCCCATACGGCCCGTCTTGAAACACGGACCAAGGAGTCTAACATCTATGCGAGTGTTTGGGTGGCAAGCCCGGGCGCGCAATGAAAGTGAACGGAGGTGGGAGC-TT-----------------CGGCGCACCATCGACCGATCCTGATGTCTTCGGAAGGATTTGAGTACGAGCATAGCTGTTGGGACCCGAAAGTTGCCGCC-TTATCATGGTACG--------GCCATGGAGGGGCAT--TTTTGGCGGGGTCC-------------AATTTTTTACTCA-------------ACGCACAAGCCAC--------TTTGCGCTTGAG-----------------------------CCA---CCCGACGCATCTCACATTGTC-------------------GCGCGGCGGGCCAAAAATCTCCATCCTTG----GCTTCA-TGCA------------ATTGCAAATGTCTTGCAGCTGTCCCTGCG------CGAGAAGCGCGACGAC-----------------GATGCCTTACC------GACACTT---CGCTAACCCG--CAAACAGGAAGCCGCCGAGTTGGGCAAGGGTTCCTTCAAGTA????????????????????????????????????????????????????????????????????????????????????????????????????????????????????????????????????????????????????????????????????????????????????????????????????????????????????????????????????????????????????????????CGTGACGGCAAGATTGCAAAACCTCGACAGCTGCATAATACCCACTGGGGCCTTGTTTGTCCAGCTGAGACGCCTGAAGGACAAGCTTGCGGTCTAGTCAAGAACTTGTCCTTGATGTGTTACGTGTCAATTGGATCACCGGGTGAGCCCATCATCGATTATCTAACGATGCGAGGCATGGAACTTTTAGAAGAATTCGATCCCCATGGTGCTCAGGACGCAACAAAGATTTTTGTGAACGGCGTTTGGGTTGGTGTACACAGAGATCCAACACGCTTGCACAACAACTTGAGAACAATCCGCGGTGACCCCAACTATCTCATTGAGGAAGTCAGTATCATCCGGGATATCCGAGAGCGAGAGCTGCGGATTTTCACAGATGCTGGTCGAGTCATGCGGCCTCTGTTCGTCGTTGAGTATCGCCCAGAGAACGCTGAGCGAAAGGGAGAGTTGGTCTTGCAACGCAAACACTTGCAGCGGCTTGCAGCTGACAAGGATGTGGTCATCAATCCAG---CAGACAGAAATGAGGAGCAAGAAATGCTACGAAATCTGGGATGGAATAGGCTTGTGAAGGAGAAGATTATTGAGTATCTTGATGCTGAGGAGGAAGAGACTGCTATGATTGCAATGACGCC
>CBS105_85TFuscohilum_siciliana
TCGGCGGAGGT---GTTGCGCATG-------------------------GATCACGTCGCCGGGGACTCCCCGGGGACGCTGGGAAGTGCGTGACCGC-----CGTCGGTCTT---------TTGCAACCCTTTGCGAATGCATGAAG--TCTGAA----------------GAAACA---CGAA---AATAAGCAAAACTTTCAACAACGGATCTCTTGGCTCTGGCAACGATGAAGAACGCAGCGAAATGCGATAAGTAATGCGAATTGCAGAA-TCAGTGAATCATCGAATCTTTGAACGCACATTGCGCCTCCTGGTATTCCGGGAGGCACGCCTGTTCGAGCGCCATCACACC-CCCCAAGGCAACAGCTCAAATTTGAAATCTGGCGTCT---TCGGCGTCCGAGTTGTAATTTGCAGAGGGTGTCTCGGGTGGAGCGCCGGTCCAAGTGCCTTGGAACAGGATACCGCAGAGGGTGAGAGTCCCGTATCCGGCCGGTCGCGTCCCCCGCTGTGAGACCCCTTCGACGAGTCGAGTTGTTTGGGAATGCAGCTCTAAATGGGTGGTAAATTCCATCTAAAGCTAAATACCGGCCAGAGACCGATAGCGCACAAGTAGAGTGATCGAAAGATGAAAAGCACTTTGAAAAGAGAGTGAAACAGTACGTGAAATTGTTGAAAGGGAAGCGTATGTGGGCAGACTTGGCCGCGGGT--GTTCAGCCTGTCT----TCTGACTGGTGCACTCGCCCGCGGACAGGCCAGCATCGGTCCGGGCGGTCGGAGAAAGGCGCTGGGAACGTGGCTCCCCTC-GGGGAGTGTTATAGCCCGGCGTGCAATGCGGCCAGCGCGGACCGAGGAACGCGATTTA--TCACGGATGCTGGCGTAATGGCCTCATACGGCCCGTCTTGAAACACGGACCAAGGAGTCTAACATCTATGCGAGTGTTTGGGTGGCAAGCCCGGACGCGCAATGAAAGTGAACGGAGGTGAGAGC-CCGTC-----------AGACGGCGCATCATCGACCGATCCTGAAGTCTTCGGAAGGATTTGAGTAAGAGCATAGCTGTTGGGACCCGAAAGTCGCCACG-TCTACCTGTGA-----------CGATGGAGGGGTAC--GTGGTGGGG-------------------------TGACTT-------------ACGCACAAGCCAC---------TTGCGCTTGAG-----------------------------CCA---C-CGACTCACACCATGCCGGC------------------------GGCAG-CAAAATGTCCCCACCTTG----GCTCTG-CAT-------------CGTCGCAATGTCTTGCAGCTGCATGC--------------AATGTGATGAG-----------------AATGCTTCACC------GACAGAT---CGCTGACTAC-AACGACAGGAAGCCGCCGAGTTGGGCAAGGGTTCCTTCAAGTACGAACTTGTTGCCAGAGGCCT-AAACAAGT----ATTAGAGGATACAGAATAGGTGTGACTGTCGTGTCGCATACCTCGTTGAAGTAGACGCTCATGCGCTCCAACTGGAGGTCGGAGGTGCCATTGTAGCTATGCGAA-GTCAGTGTCACTGCAC-AGTG-----AACTCTATAGTATGCCACTTACACGCCAGAGCCATCAAGACCGTGTTCGCCAGAGACAGTCTGCCTAGA-------CTGATGTTAGCGTGATGGNCAGATCGCGAAGCCTCGACAACTACACAACACCCACTGGGGCTTGGTTTGTCCGGCAGAAACGCCAGAGGGACAAGCCTGCGGTCTGGTCAAGAATCTGTCGTTGATGTGCTACGTCTCGATTGGCTCGCCTGGCGAACCTATCATCGACTACCTCACCATGCGTGGCATGGAGTTGCTAGAAGAGTTCGACCCACAGAGCGCTGCAGACGCAACAAAGATCTTTGTCAACGGCACATGGGTCGGTGTGCACCGCGACCCCACGCGATTGCACAACAATCTGCGAACAATTCGTGGTGATCCAAACTACTTGATTGAGGAAGTCAGCATCATCCGCGACATTCGCGAAAAGGAGCTGCGCATCTTCACGGATGCCGGCCGTGTCATGCGACCGCTCTTCGTCGTCGAGTACCGCCAAGAGCAAGCCGATCGCAAAGGCGACCTCATCTTGCAACGCAAGCACTTGCAGAAGCTGGCCGCAGACAAAGAGGTTGTCGTCAATGCTG---CAGACCGTGATGAGGAACAGGAGATCTATCGGAACATGGGCTGGAACAAGCTCGTGAAGGAGAAGGTTATTGAGTATCTCGATGCCGAAGAAGAAGAGACGGCCATGATTGCGATGACGCC
>CBS118_91Verruconis_gallopava
TCCCAGGAGGC---GTTGCGGAAGGCCTGAGTTCTTGTCCGTGGAG--ACGGACGGTAGCGAGGGAC---------------------GAGCGACCGC-----CTGGGGTGC------ATCAAAACTCTTTTGCGGGAAATTGTGAAG--TCTGAA----------------GTGATAGGTTAAA---AAGAAGCAAAACTTTCAACAACGGATCTCTTGGCTCTGGCAACGATGAAGAACGCAGCGAAACGCGAAAGGTAATGCGAATTGCAGAA-TCAGTGAGTCATCGAATCTTTGAACGCACATTGCGCCTCTCGGTATTCCGGGAGGCACGCCTGTTCGAGCGCCATTACACA-CTCCAAGGCAACAGCTCAAATTTGAAATCTGGCGCCT---TGGGCGTCCGAGTTGTAATTTGTAGAGGGAGTCTCGGGTTAAGGGTCGGTCCAAGTGCCTTGGAACAGGATACCGAAGAGGGTGAGAGTCCCGTATCCGGCCGACGCCAGCGCCCG-TGTGAGGCCCCTTCGACGAGTCGAGTTGTTTGGGAATGCAGCTCTAAATGGGTGGTAAATTCCATCTAAAGCTAAATACTGGCCAGAGACCGATAGCGCACAAGTAGAGTGATCGAAAGATGAAAAGCACTTTGAAAAGAGAGTCAAACAGTACGTGAAATTGTTGAAAGGGAAGCGTATGTGGGCAGACTTGGACGCTGG---ATTCAGGCCGCCT----TCTGGCGGGTGTATTTTCCAGCGGACAGGCCAGCATCGGTTCTGAGGGCCGGACAAAGACGAAGGGAATGTGGCTCCTCTCTGGGGAGTGTTATAGCCCGGCGTGCAATGCGGCCACTTGGGACCGAGGACCGCGCATTT-TGCAAGGATGCTGGCGTAATGGCCTCATACGGCCCGTCTTGAAACACGGACCAAGGAGTCTAACATCTATGCGAGTGTTTGGGTGTCAAGCCCGGGCGCGCAATGAAAGTGAACGGAGGTGGGAGT-CTGTGT-------TAGAGCGGATGCACCATCGACCGATCCTGAAGTATTCGGAAGGATTTGAGTAAGAGCATAGCTGTTGGGACCCGAAAGTTGCCACC-TTATC-TGCCACA-ACAAACACCCGTGGAGGGGCAC--CTTTGGCGGGGTCACCTTTTGTCTT----GGCCCTGACTC-------------ACGCCCACGCCCT---------CTCGCCCTGTCC------CCCCTCGCTCCCAACGCACAAGCCAGTGT-CGCCGTGTGAGCAGCCACTCAACGCACTGGACTTTGCACCGCTCTCCATCCCCAATTCCCCGACCTT----GGCTTT-TGCTCTTGCATGCATCGCCCAAAATGTTTTGCAGCTGCCCTA--------------CGCACGATGCTGCCGTGGCCTCGC------TCTTTCACC------GACATTT---TGCTGACCGC-CCGCACAGGAAGCCGCCGAGTTGGGTAAGGGTTCCTTCAAGTACGAACTTGTTACCGGAAGCCTAACATGAGCATATCAGTTGAGGCCTT-GCAGTTTTGGTGCTACGTTTCATTCACCTCGTTGAAGTAAACATTCATGCGCTCGAGCTGAAGATCAGAGGTGCCATTGTACCTGCGTTTC-ATTTAGTCCCTGCTTTTGGTGTGC--ACCTGAAGCAACTGGAACTTACACGCCCGAACCATCAAGGCCATGCTCGCCAGAAACCGTTTGCCTATGATTTTTTGCCCAGTCAGCGTGACGGCAAAATAGCGAAACCACGTCAGTTACACAATACTCATTGGGGTTTGGTCTGCCCTGCAGAGACACCTGAAGGACAGGCTTGTGGACTTGTTAAAAACTTGTCTCTCATGTGTTACGTCTCCATCGGATCTCCTGGAGAGCCTATTATTGACTATCTGACCATGCGTGGCATGGAATTGCTTGAGGAATTCGACCCTCACAATGCTCAGGACGCGACCAAGATCTTCGTCAACGGCGTCTGGGTTGGTGTACACCGCGATCCGACGAAATTGCACAACAATCTCAGAACCATACGTGGCGACCCTAATTACCTTATAGAGGAAGTCAGCATTATTCGCGACATTCGAGAACGTGAGCTGCGTATCTTGACCGACGCAGGACGTGTCATGCGACCACTGTTCGTCGTTGAATATCGATCTGAACACGCAGAGCGCAAAGGTGATCTTATCCTCAGACGAGAGCACCTGCAGAGACTAGCGGCGGATAAGGAGGTGATAATCAATCCAG---CCGATAGAGAGGAGGAGCAAGAACTTCTACGTAATCTAGGCTGGAACAGGCTTGTTAAAGAGAAGGTCATCGAGTACCTGGATGCTGAGGAAGAAGAAACGGCCATGATAGCCATGACTCC
>CBS121639TSympoventuria_africana
TCGGCCCCTGTCC-TCCCGGCGCCCCC--GCCC----------------GTCAAAACGGTGGGG------------------------CACCGCCTGTTG-GCCGTGGGTCGG-------CATTGCAAACCCTTGTGGAACACTGAAG--TCTGAT-----------------CAAAATTTCAAA---CGAAATTAAAACTTTCAACAACGGATCTCTTGGTTCTGGCAACGATGAAGAACGCAGCGAAATGCGATAATTAATGTGAATTGCAGAATTCAGTGAATCATCGAATCTTTGAACGCACATTGCGCCCCCTGGTATTCCGGGGGGCACGCCTGTCCGAGCGCCATTACACC-CCCCAAGGCAATAGCTCAAATTTGAAATCTGGCGTCT---TCGGCGTCCGAGTTGTAATTTGTAGAGAGTGTCTCGGGTGGAGCACCGGTCCAAGTCCCTTGGAACAGGATATCATAGAGGGTGAGAATCCCGTATCCGGCCGGCCCCCTCCCCCGCTGTGAGGCCTCTTCGACGAGTCGAGTTGTTTGGGAATGCAGCTCTAAATTGGAGGTAAATTCCTTCTAAAGCTAAATACTGGCCAGAGACCGATAGCGCACAAGTAGAGTGATCGAAAGATGAAAAGCACTTTGAAAAGAGAGTCAAAAAGTACGTGAAATTGTTGAAAGGGAAGCGTATGCGGCCAGACTTGTCCCCGGTT--GCTCAGCCCGTCT----TCTGGCGGGTGTACTCTTCCGGGGCCAGGCCAGCATCGATTTGGGCGGTCGGATAAAGGCGTCGGGAATGTGGCCCCCCTC-GGGGGGTGTTATAGCCCGTCGTGCAATGCGTCCAGCCCGGATCGAGGCCCGCGTTCT---GCTAGGATGCTGGCGTAATGGCCGTATACGGCCCGTCTTGAAACACGGACCAAGGAGTGCAACATCTATGCGAGTGTTTGGGTGTCAAGCCCGGACGCGAAATGAAAGTGAACGGAGGTGGGAGC-TT-----------------AGGCGCACCATCGACCGATCCTGATGTCTTCGGAAGGATTTGAGTAAGAGCATAGCTGATGCGACCCGAAAGTTGCCACT-TCACCTTCTGACG----CAGCCTTTTGGAGGGGTAC----TTGGTGGGGCAG----------------GGCCTAATGC-------------GCGCACGGACCAC---------------------------------------------------------CAACACTTTGCTGCTC-------------------------TAGACGC-GAAAATCCCCCCTCCCAA----GCACAA-CAC-------------CACATCA------------------------------------------------------------------------------ACATGAT---TGCTGACTCG-ATTCATAGGAAGCCGCTGAGCTCGGTAAAGGCTCCTTCAAGTACGAATTTGTTGCCAGAAGCCT-AAATACTGAGGTTAGAGAGGGCAA--TTTTGGTGACCGTTGGTGCAATCGTACCTCATTGAAGTAGACGCTCATACGCTCCAACTGGAGGTCAGAGGTACCGTTGTACCTGTGCCAT-GTCAGTCACATTCCAT-TGTC------CCAATTTTGAAAATCACATACACGCCGGAGCCATCTAGACCGTGCTCGCCAGAAACAGTTTGCCTACGCGTCG--ATGGTGTTAGCGTGATGGAAAGATTGCCAAACCTCGACAGTTGCATAATACGCACTGGGGTCTGGTGTGTCCGGCAGAGACGCCAGAAGGCCAGGCTTGCGGTCTGGTCAAGAATCTTTCTCTCATGTGTTATATTTCGATCGGATCGCCAGGCGAGCCTATCTTCGACTACCTTACCATGCGTGGAATGGAACTGCTTGAGGAATTTGATCCCCAAAATTCTCCGGATGCGACGAAGATATTCGTCAACGGTGTCTGGGTCGGCATTCATCGAGATCCTACAAGGCTGCACAACAATTTGAGAACCATACGAGGCGATCCCAACTACCTCCCGGAAGAAGTCAGTATCATTCGAGACATTCGAGACCGAGAATTGCGCATATTCACGGACGCTGGCCGTGTCATGAGACCACTATTCGTGGTTGAATATCGTCAGGAGAACGCGGAACGGAAAGGCGACCTCGTCTTGCAACGGCAGCATTTGCAGAAACTTGCTATGGACAAAGATCTCGGTGGCG---------CCGACAGGGAAGATG---ATGAGTCGTACCGGAACACCGGCTGGAATGCCCTAGTAAAACAGAAGGTCATCGAGTACCTGGATGCGGAGGAAGAAGAAACAGCGATGATTGCCATGACTCC
>CBS121640Sympoventuria_africana
TCGGCCCCTGTCC-TCCCGGCGCCCCC--GCCC----------------GTCAAAACGGTGGGG------------------------CACCGCCTGTTG-GCCGTGGGTCGG-------CATTGCAAACCCTTGTGGAACACTGAAG--TCTGAT-----------------CAAAATTTCAAA---CGAAATTAAAACTTTCAACAACGGATCTCTTGGTTCTGGCAACGATGAAGAACGCAGCGAAATGCGATAATTAATGTGAATTGCAGAATTCAGTGAATCATCGAATCTTTGAACGCACATTGCGCCCCCTGGTATTCCGGGGGGCACGCCTGTCCGAGCGCCATTACACC-CCCCAAGGCAATAGCTCAAATTTGAAATCTGGCGTCT---TCGGCGTCCGAGTTGTAATTTGTAGAGAGTGTCTCGGGTGGAGCACCGGTCCAAGTCCCTTGGAACAGGATATCATAGAGGGTGAGAATCCCGTATCCGGCCGGCCCCCTCCCCCGCTGTGAGGCCTCTTCGACGAGTCGAGTTGTTTGGGAATGCAGCTCTAAATTGGAGGTAAATTCCTTCTAAAGCTAAATACTGGCCAGAGACCGATAGCGCACAAGTAGAGTGATCGAAAGATGAAAAGCACTTTGAAAAGAGAGTCAAAAAGTACGTGAAATTGTTGAAAGGGAAGCGTATGCGGCCAGACTTGTCCCCGGTT--GCTCAGCCCGTCT----TCTGGCGGGTGTACTCTTCCGGGGCCAGGCCAGCATCGATTTGGGCGGTCGGATAAAGGCGTCGGGAATGTGGCCCCCCTC-GGGGGGTGTTATAGCCCGTCGTGCAATGCGTCCAGCCCGGATCGAGGCCCGCGTTCT---GCTAGGATGCTGGCGTAATGGCCGTATACGGCCCGTCTTGAAACACGGACCAAGGAGTGCAACATCTATGCGAGTGTTTGGGTGTCAAGCCCGGACGCGAAATGAAAGTGAACGGAGGTGGGAGC-TT-----------------AGGCGCACCATCGACCGATCCTGATGTCTTCGGAAGGATTTGAGTAAGAGCATAGCTGATGCGACCCGAAAGTTGCCACT-TCACCTTCTGACG----CAGCCTTTTGGAGGGGTAC----TTGGTGGGGCAG----------------GGCCTAATGC-------------GCGCACGGACCAC---------------------------------------------------------CAACACTTTGCTGCTC-------------------------TAGACGC-GAAAATCCCCCCTCCCAA----GCACAA-CAC-------------CACATCA------------------------------------------------------------------------------ACATGAT---TGCTGACTCG-ATTCATAGGAAGCCGCTGAGCTCGGTAAAGGCTCCTTCAAGTACGAATTTGTTGCCAGAAGCCT-AAATACTGAGGTTAGAGAGGGCAA--TTTTGGTGACCGTTGGTGCAATCGTACCTCATTGAAGTAGACGCTCATACGCTCCAACTGGAGGTCAGAGGTACCGTTGTACCTGTGCCAT-GTCAGTCACATTCCAT-TGTC------CCAATTTTGAAAATCACATACACGCCGGAGCCATCTAGACCGTGCTCGCCAGAAACAGTTTGCCTACGCGTCG--ATGGTGTTAGCGTGATGGAAAGATTGCCAAACCTCGACAGTTGCATAATACGCACTGGGGTCTGGTGTGTCCGGCAGAGACGCCAGAAGGCCAGGCTTGCGGTCTGGTCAAGAATCTTTCTCTCATGTGTTATATTTCGATCGGATCGCCAGGCGAGCCTATCTTCGACTACCTTACCATGCGTGGAATGGAACTGCTTGAGGAATTTGATCCCCAAAATTCTCCGGATGCGACGAAGATATTCGTCAACGGTGTCTGGGTCGGCATTCATCGAGATCCTACAAGGCTGCACAACAATTTGAGAACCATACGAGGCGATCCCAACTACCTCCCGGAAGAAGTCAGTATCATTCGAGACATTCGAGACCGAGAATTGCGCATATTCACGGACGCTGGCCGTGTCATGAGACCACTATTCGTGGTTGAATATCGTCAGGAGAACGCGGAACGGAAAGGCGACCTCGTCTTGCAACGGCAGCATTTGCAGAAACTTGCTATGGACAAAGATCTCGGTGGCG---------CCGACAGGGAAGATG---ATGAGTCGTACCGGAACACCGGCTGGAATGCCCTAGTAAAACAGAAGGTCATCGAGTACCTGGATGCGGAGGAAGAAGAAACAGCGATGATTGCCATGACTCC
>CBS121641TFuscohilum_rhodensis
TCGGCGGAGGT---GTTGCGCACG-------------------------GACCGCGCCGGGTAACGCCCGACGCG-----CGGGAGGTGCGTGACCGC-----CGTCGGTCTTTG-----TTTTGGCAACGCTTGCGAATGGATGAAG--TCTGAA----------------GAAGTTAAGAAAA---ATGAAGCAAAACTTTCAACAACGGATCTCTTGGCTCTGGCAACGATGAAGAACGCAGCGAAATGCGATAAGTAATGCGAATTGCAGAA-TCAGTGAATCATCGAATCTTTGAACGCACATTGCGCCTCCTGGTATTCCGGGAGGCACGCCTGTTCGAGCGCCATTACACA-CCCCAAGGCAACAGCTCAAATTTGAAATCTGGCGTCT---CGGGCGTCCGAGTTGTAATTTGCAGAGGGAGTCTCGGGTGGAGCGCCGGTCCAAGTGCCTTGGAACAGGATACCGCAGAGGGTGAGAGTCCCGTATCCGGCCGGCCGCGTCCCCCGCTGTGAGACCCCTTCGACGAGTCGAGTTGTTTGGGAATGCAGCTCTAAATGGGTGGTAAATTCCATCTAAAGCTAAATACCGGCCAGAGACCGATAGCGCACAAGTAGAGTGATCGAAAGATGAAAAGCACTTTGAAAAGAGAGTGAAACAGTACGTGAAATTGTTGAAAGGGAAGCGTATGTGGGCAGACTTGGCCGCGGGT--GTTCAGCCAGTCT----TCTGACTGGTGCACTCGCCCGCGGACAGGCCAGCATCGGTCCGGGCGGTCGGAGAAAGGCGTTGGGAACGTGGCTCCCCTC-GGGGAGTGTTATAGCCCGGCGCGCAATGCGGCCAGCGCGGACCGAGGAACGCGATTTA--TCACGGATGCTGGCGTAATGGCCTCATACGGCCCGTCTTGAAACACGGACCAAGGAGTCTAACATCTATGCGAGTGTTTGGGTGGCAAGCCCGGACGCGCAATGAAAGTGAACGGAGGTGAGAGC-CGGTC-----------AGACGGCGCATCATCGACCGATCCTGAAGTGTTCGGAAGGATTTGAGTAAGAGCATAGCTGTTGGGACCCGAAAGTCGCCACG-TCTACCTGTGA-----------CGATGGAGGGGTAC--ATGGTGGGG-------------------------TGACTC-------------ACGCACAAGCCAC---------TTGTGCTAGAG-----------------------------CCA---C-CGACGCACACCATGCCGGC------------------------GGCAG-CAAATTGTCCCCACCTTG----GCTCTG-CAT-------------CGTCGCAATGTCTTGCAGCTGCATGC--------------AATGTGATGAGA----------------AATGCTCCACC------GGCAGAT---CGCTGACTTC-GATGACAGGAAGCCGCCGAGTTGGGCAAGGGCTCCTTCAAGTACGAACTTGTTGCCAGAGGCCT-ACCCAAGT----GTTAGGGAATACAAAATAAGGGTCACTATCATGTCGCATACCTCGTTGAAGTAGACGCTCATGCGCTCCAACTGGAGGTCGGAGGTGCCATTGTAGCTGTGCCAA-GTCAGTGTCACTGCAC-AGTG-----CATTCGACAACATGCCACTTACACGCCAGAGCCATCAAGACCGTGTTCGCCAGAGACAGTTTGCCTGGA-------CTGATGTTAGCGTGATGGCAAGATCGCGAAGCCCCGACAGCTGCACAACACCCATTGGGGTCTGGTGTGTCCAGCAGAAACGCCAGAAGGACAAGCTTGCGGGCTTGTCAAGAATTTGTCTCTGATGTGCTACGTCTCGATCGGATCGCCAGGCGAGCCCATCATTGATTATCTTACTATGCGTGGTATGGAACTTCTCGAAGAGTTTGACCCACAGAGCGCGGCGGATGCGACCAAGATCTTTGTAAACGGTACTTGGGTAGGTGTACATCGCGACCCCACGCGACTGCACAACAACTTACGAACGATTCGCGGCGATCCCAACTACCTCATTGAGGAAGTCAGCATCATCCGCGACATTCGTGAGAAGGAGCTGCGCATCTTCACTGATGCCGGACGTGTCATGCGACCGCTTTTCGTCGTCGAGTATCGCAATGAGCACGCTGACCGCAAAGGCGATCTCATTCTGCAGCGCAAGCACCTGCAGAAGCTGGCTGCTGACAAGGAAGTCGTTGTGAATGCAG---CTGATCGCGACGAGGAGCAAGAGATCTATCGGAACATGGGCTGGAACAAGCTTGTGAAAGAGAAGGTCATCGAGTACCTTGATGCGGAAGAAGAAGAGACGGCGATGATTGCCATGACGCC
>CBS126959TPinaceicola_cordae
TCGGCGGAGGGTT-GTCGGGAGAG------GTTCATGGCGGC-------CTCACGGTCACGTGACTTCCCT-----------------CGGCGGCCGC-----CGTCGGCCCT----------TTTTAACACTTGCGGATTTTTGAAG--TCTGAT--------------TGTCAAAA---CGAA---ATTAAGCAAAACTTTCAACAACGGATCTCTTGGCTCTGGCAACGATGAAGAACGCAGCGAAATGCGATAAGTAATGCGAATTGCAGAA-TCAGTGAATCATCGAATCTTTGAACGCACATTGCGCCTCTCGGCATTCCGAGGGGCACGCCTGTTCGAGCGCCATTACACA-CCCCAAGGCAACAGCTCAAATTTGAAATCTGGCGTCT---TCGGCGTCCGAGTTGTAATTTGCAGAGGGTGCCTCGGGTGGAGCACCGGTCCAAGTCCCTTGGAACAGGATACCGCAGAGGGTGAGAGTCCCGTATCCGGCCGGTCGTGTCCCCCGCTGTGAGGCCCCTTCGACGAGTCGAGTTGTTTGGGAATGCAGCTCTAAATGGGTGGTAAATTCCATCTAAAGCTAAATACTGGCCAGAGACCGATAGCGCACAAGTAGAGTGATCGAAAGATGAAAAGCACTTTGAAAAGAGAGTCAAACAGTACGTGAAATTGTTGAAAGGGAAGCGTATACGGCCAGACTTGGCCGCGGAT--GCTCAGCCCGTCT----TCTGGCGGGTGCACTCTTCCGCGGACAGGCCAGCATCGGTTTGGGCGGCCGGACAACGGCGCTGGGAATGTGGCACCCCTC-GGGGTGTGTTATAGCCCGGCGTGCAATGCGGCCAGCCCGGACCGAGGACCGCGCATT---GCTAGGATGCTGGCGTAATGGCCTTATACGGCCCGTCTTGAAACACGGACCAAGGAGTCTAACATCTATGCGAGTGTTTGGGTGTCAAGCCCGGACGCGCAATGAAAGTGAACGGAGGTGGGAGC-TT-----------------CGGCGCACCATCGACCGATCCTGATGTCTTCGGAAGGATTTGAGTAAGAGCATAGCTGTTGGGACCCGAAAGTTGCCACC-TTATC-TGCAACG--CATAGGCTGTGGGAGGGGTAC--ATTTGGCGGGGTC-----------------TTTCAAGACA-------------GCGCACAAGCCAC-----CGTTCCCCACATGCG-----------------------------CCA---C-CGATGCATATTTTTCTGTCCCTG---------------TCGTCCATGTCAACATGTTTTTCAATTTG----GCTACT-TGC-------------ATTGCATGTCTTTTGCAGACGCCCGA--------------ATCATGACGAGGT------------GCAGCTCCTCCTTC------GTCACTC---CACTAACGCA-TCTCGCAGGAAGCCGCCGAATTGGGCAAGGGCTCCTTCAAGTACGAACTTATTGCCGGATGCCT-ACAGACATTAGCGCTGAGATT-----TGTGCGCGCCATAGAG--AATATATACCTCGTTGAAGTAGACGTTCATCCTCTCGAGTTGGAGGTCGGAGGTGCCATTGTACCTGGGCCAT-GTCAGTCACTTTCTTC--------TTGCCGTCATGCCAATCTACTTACACGCCGGAGCCATCAAGACCGTGCTCGCCAGAAACGGTTTGCCTGCGCGTCA--ATTATGTTAG??????????????????????????????????????????????????????????????????????????????????????????????????????????????????????????????????????????????????????????????????????????????????????????????????????????????????????????????????????????????????????????????????????????????????????????????????????????????????????????????????????????????????????????????????????????????????????????????????????????????????????????????????????????????????????????????????????????????????????????????????????????????????????????????????????????????????????????????????????????????????????????????????????????????????????????????????????????????????????????????
>CBS128216TNeofusicladium_eucalypti
TTGGCTGCGGACGCGCCGTCCTCCAGG----------------------GCACACGCCCCGGGG----------------------ACCAACGGCTCT-----GCCCGGCCGG--------AATTGAAAAACCTGAGCAAGATTGAAG--TCTGAT-------------------CAGATTGTAA---ATAAGCGAAAACTTTCAACAACGGATCTCTTGGTTCTGGCAACGATGAAGAACGCAGCGAAATGCGATAAGTAATGTGAATTGCAGAATTCAGTGAATCATCGAATCTTTGAACGCACATTGCGCCCCCTGGTATTCCGGGGGGCACACCTGTCCGAGCGCCATTTCACC-CCCCAAGGCAACAGCTCAAATTTGAAATCTGGCGTCT---TCGGCGTCCGAGTTGTAATTTGTAGAGGATACCTCGGGTGGAGTACCGGTCCAAGTCCCTTGGAACAGGATGTCATAGAGGGTGAGAACCCCGTACCTGGCCGGCCCC-TCCCCCGCTGTGAGGTTCCTTCGACGAGTCGAGTTGTTTGGGAATGCAGCTCTAAATGGGTGGTAAATTCCATCTAAAGCTAAATACTGGCCAGAGACCGATAGCGCACAAGTAGAGTGATCGAAAGATGAAAAGCACTTTGAAAAGAGAGTTAAAAAGTACGTGAAATTGTTGAAAGGGAAGCGCATACGGCCAGACTTGCCCGCGGTT--GTTCAGCCCGTCT----TCTGGCGGGTGCACTCTGCCGCGGTCAGGCCAGCATCGGTTTTGGCGGTCGGATAAAGGCGTCGGGAATGTAGCCCCCCTC-GGGGGGTGTTATAGCCCTTCGCGCAATGCGACCAGCCGGGACCGAGGCCCGCGTTTT---TCTAGGATGCTGGCGTAATGGCCGTATGCGGCCCGTCTTGAAACACGGACCAAGGAGTCTAACATCTATGCGAGTGTTTGGGTGTCAAACCCATGCGCGCAATGAAAGTGAACGGAGGTGGGAGC-TT-----------------AGGCGCACCATCGACCGATCCTGATGTCTTCGGAAGGATTTGAGTAAGAGCATAGCTGATAGGACCCGAAAGTCGCCACC-TTATC-TGTGAC------GGAGCCTTGGAGGGGCAG--TTTTGGCGGGGTTC-----------------GACGGACTG-------------GCGAAAAGGCGCTAGCACGCTTTGGCGCTCGAG-----------------------------CCA---CACCGCCCACATTCGTCAAGCCCCA--------------------------AGCAAATTCCCCATCCAA----GCTTTC-CGC-------------TGCAGCTATGCCTTGCAGATGCACGC--------------TTTACTGCTGCACACC---------GTACTTCTCTTTACTTG---ACCATGG---CGCTGACTCC-ACTTCCAGGAAGCCGCCGAGTTGGGCAAGGGCTCCTTCAAGTACGAACTTGTTGCCGGAAGCCT-ACGTCCACAATTAGAATTGCACGGTTGCGCAACGGCTGAGGGGTTCACTCTACCTCGTTGAAGTAGACATTCATGCGCTCCAACTGGAGGTCGGAAGTGCCATTG----------------------------------------------------------TACACGCCAGCGCCGTCAAGGCCGTGCTCGCCAGAGATGGTTTGCCTAGAGATCG--GTGGTGTTAGCGGGATGGTAAAATTGCCAAACCTCGACAACTGCACAACACACATTGGGGTTTGGTGTGCCCAGCAGAGACACCGGAGGGCCAGGCTTGCGGTTTGGTCAAGAACTTGTCACTAATGTGTTACGTTTCAATCGGTTCGCCAGGCCAACCAATCACCGACTATCTCACCATGCGTGGCATGGAACTTCTCGAGGAGTTTGATCCCCACAGCTCTCCCGATGCTACAAAGGTTTTCGTCAATGGTGTATGGGTCGGTATCCACAGAGATCCTACCAGGCTGCACACCAATTTGCGGAACATTCGTGGCAACGACCAGTATCTGTTGGAAGAAGTCAGCATCATTCGCGACATTCGCGACCGCGAACTACGGATTTTCACAGATGCCGGTCGTGTCATGCGCCCCTTATTCGTTGTCGAGAATCGACCGGGTTTCCAACACCGCAAGGGCGAGCTGATCCTTCAACGTCAGCACTTGATTAAGTTGGCGGAGGACAAAGAGTCCCAGATCCAGATGGGCCTAACGAGGCAAGAGACATCGGCGATGCTGAAAGAGCTAGGGTGGAACGCTCTTATTAAGGCTAAGTGCATTGAGTATCTGGATGCCGAAGAAGAGGAGACTGCGATGATTGCCATGACTCC
>CBS141301TNeofusicladium_eucalypticola
TTGGCTGCGGACGCGCCGTCCACCGGG----------------------GCTCACGCCCCGGGG------------------------TAACGGCTCT-----GCCCGGCCGG--------AATTGAAAAACCTGAGCAAGATTGAAG--TCTGAT-------------------CAGATTGTAA---ATAAGCGAAAACTTTCAACAACGGATCTCTTGGTTCTGGCAACGATGAAGAACGCAGCGAAATGCGATAAGTAATGTGAATTGCAGAATTCAGTGAATCATCGAATCTTTGAACGCACATTGCGCCCCCTGGTATTCCGGGGGGCACACCTGTCCGAGCGCCATTTCACC-CCCCAAGGCAACAGCTCAAATTTGAAATCTGGCGTCT---TCGGCGTCCGAGTTGTAATTTGTAGAGGATACCTCGGGTGGAGTACCGGTCCAAGTCCCTTGGAACAGGATGTCATAGAGGGTGAGAACCCCGTACCTGGCCGGCCCC-TCCCCCGCTGTGAGGTTCCTTCGACGAGTCGAGTTGTTTGGGAATGCAGCTCTAAATGGGTGGTAAATTCCATCTAAAGCTAAATACTGGCCAGAGACCGATAGCGCACAAGTAGAGTGATCGAAAGATGAAAAGCACTTTGAAAAGAGAGTTAAAAAGTACGTGAAATTGTTGAAAGGGAAGCGCATACGGCCAGACTTGCCCGCGGTT--GTTCAGCCCGTCT----TCTGGCGGGTGCACTCTGCCGCGGTCAGGCCAGCATCGGTTTTGGCGGTCGGATAAAGGCGTCGGGAATGTGGCCCCCCTC-GGGGGGTGTTATAGCCCTTCGCGCAATGCGACCAGCCGGGACCGAGGCCCGCGTTTT---TCTAGGATGCTGGCGTAATGGCCGTATGCGGCCCGTCTTGAAACACGGACCAAGGAGTCTAACATCTATGCGAGTGTTTGGGTGTCAAACCCATGCGCGCAATGAAAGTGAACGGAGGTGGGAGC-TT-----------------AGGCGCACCATCGACCGATCCTGATGTCTTCGGAAGGATTTGAGTAAGAGCATAGCTGATAGGACCCGAAAGTCGCCACC-TTATC-TGTGAC------GGAG-CTTGGAGGGGCAT--TTTTGGCGGGGTTC-----------------GTCGGACTG-------------GTGAAAAGGCGCTAGCACGCTTTTGCGCTCGAG-----------------------------CCA---CACCGCCCACATTCGTCAAGCCCCG--------------------------AGCAAATTCCCCATCCAA----GCTTTC-CGC-------------TGCAGCTATGCCTTGCAGATGCAAGC--------------TTTGCCGCTGCAGACC---------GTATCTCTCTTATTTCG---ATCATGG---CGCTGACTCC-ACCTTCAGGAAGCCGCCGAGTTGGGCAAGGGCTCCTTCAAGTA????????????????????????????????????????????????????????????????????????????????????????????????????????????????????????????????????????????????????????????????????????????????????????????????????????????????????????????????????????????????????????????CGGGATGGTAAAATTGCTAAACCCCGACAACTGCACAACACACATTGGGGTTTGGTGTGCCCAGCAGAGACACCCGAGGGCCAGGCTTGTGGTCTAGTCAAGAATCTGTCCCTGATGTGTTACGTGTCGATCGGTTCGCCGGGTCAGCCAATCACCGACTATCTCACTATGCGTGGTATGGAGCTTCTTGAGGAGTTTGACCCCCACAGCTCTCCCGATGCCACAAAGGTTTTCGTCAATGGCGTATGGGTCGGTATCCACAGAGATCCTACCAGGCTGCACACCAATTTGCGGAACATTCGTGGCAACGACCAGTATCTGTTGGAAGAAGTCAGCATCATCCGCGACATTCGCGACCGCGAGCTACGGATTTTCACAGATGCCGGGCGTGTTATGCGTCCCTTGTTCGTTGTCGAGAATCGACCCGGTTTCCAACACCGCAAGGGCGAGCTGATCCTCCAACGCCAGCACCTGATGAAGTTGGCGGAGGACAAAGAGTCCCAGATCCAGATGGGCTTGACGAGACAAGAAACATCGGCGATGCTGAAAGAGCTAGGTTGGAATGCTCTCATCAAGGCGAAGTGTATCGAGTATCTGGACGCTGAGGAGGAGGAAACTGCAATGATTGCCATGACTCC
>CBS141322TParafusicladium_paraamoenum
TCGGCCGATGGT--CCCGCGAGCGCCT---GGC----------------GAGAGCCCGGCGTGG------------------------AGGGGGCCGC-----GGTCGGTCTA-----------CCAACCCTGAGTGCATGCTTGCAG--TCTGAA----------------GAAGAAATGTAAA---CGAAACCAAAACTTTCAACAACGGATCTCTTGGTTCTGGCAACGATGAAGAACGCAGCGAAATGCGATAAGTAATGCGAATTGCAGAATTCAGTGAATCATCGAATCTTTGAACGCACATTGCGCCCTCTGGTATTCCGGAGGGCACGCCTGTTCGAGCGCCATTTCACC-CCCCAAGGCAACAGCTCAAATTTGAAATCTGGCGTCT---TCGGCGTCCGAGTTGTAATTTGCAGAGGGAGTCTCGGGTGGAGCGCCGGTCCAAGTCCCTTGGAACAGGATACCAGAGAGGGTGAGAGTCCCGTATCTGGCCGGTTGCGACCCCG--TGTGAGGCCCCTTCGACGAGTCGAGTTGTTTGGGAATGCAGCTCCAAGTGGGTGGTAAATTCCATCTAAAGCTAAATACTGGCCAGAGACCGATAGCGCACAAGTAGAGTGATCGAAAGATGAAAAGCACTTTGAAAAGAGAGTTAAAAAGTACGTGAAATTGTTGAAAGGGAAGCGTATACGGCCAGACTTGGCCGCGGTT--GCTCAGCCCGTCT----TCTGGCGGGTGTACTCTTCCGCGGTCAGGCCAGCATCGGTTTGGGCGGTCGGATAAAGGCGTCGGGAATGTGGCTCCTC-----GGAGTGTTATAGCCCTTCGTGCAATGCGGCCAGCCCGGACCGAGGACCGCGCTCT---GCTAGGATGCTGGCGTAATGGCCTTATACGGCCCGTCTTGAAACACGGACCAAGGAGTCTAATTGTTATGCGAGTGTTTGGGTGTCAAGCCCGGACGCGCAATGAAAGTGAACGGAGGTGGGAGC-TT-----------------TTGCGCACCATCGACCGATCCTGATGTCTTCGGAAGGATTTGAGTAAGAGCATAGCGATTGGGACCCGAAAGTTGCCACC-TTGTC-TGCAA-----------CCTTGGAGGGGTAC--TTTTGGCGGGGCTCTTTTTTCTTTCGCTTCGCCTCGACTC-------------GCGCACCTGCCAA--------GCCAAGCCAAAA-----------------------------CAC-----CAACCTGAGCTTGAGC-----CG--------------------------GTAACGCCCGTGGTCCTC----GTGCGC-TGAG----------AAAAACAAGCCATTGCGTAAATGCCTTCATG-----------CTCATAACCCTGT---------------TCTGTTTCGAATACATCCAGTAGT---TGCTAACTCC--GCCACAGGAAGCCGCCGAGTTGGGCAAAGGCTCTTTCAAGTA????????????????????????????????????????????????????????????????????????????????????????????????????????????????????????????????????????????????????????????????????????????????????????????????????????????????????????????????????????????????????????????CGTGATGGCAAAATCGCAAAGCCTCGACAATTGCACAACACCCATTGGGGCTTGGTCTGTCCTGCCGAAACTCCCGAGGGCCAAGCTTGTGGTCTCGTCAAGAATCTCTCGCTCATGTGCTATGTTTCGATCGGCTCTCCTGGCGAACCTATCATCGACTATCTCACGATGCGAGGAATGGAGCTGCTAGAGGAGTACGATTCGCAAAGCTCGCCGGATGCGACAAAGATTTTTGTCAACGGTGTCTGGGTTGGTGTCCACCGAGATCCAACGAGATTGCACAGCAATCTCAGGACAATTCGTGGTGATCCAAATTATCTCATCGAGGAAGTCAGTATCATTCGCGATATCAGAGACAGAGAACTTCGCATCTTCACCGATGCAGGTCGTGTCATGCGACCGCTCTTTGTTGTTGAATATCGTGACTCGAAAGCAGACCGCAAGGGTGAACTGGTTCTCCAACGTACACATCTAGAGCAATTAGCACGGGATAAGCAGGACGCACTAGACGGTA---TGGATGTCGATGATGGA---------GATCGTGCTCGAGGGTGGAATAGGCTGGTTAAAGAGAAGATCATCGAGTACGTGGACGCGGAAGAAGAGGAGTCGACCATGATTGCGATGACTCC
>CBS143164TPseudoanungitea_vaccinii
TCGGC---------CTTAGGCGCGCCC---------------------GCTTGACAGCGCGGTG---------------------------------------CGCCGGCCGG---------ACATCAAACCCTGAACAACATTGCAG--CCTGAA----------------GTTAAA---AGCA---AATAGTTAAAACTTTCAACAACGGATCTCTTGGTTCTGGCAACGATGAAGAACGCAGCGAAATGCGATAAGTAATGTGAATTGCAGAATTCAGTGAATCATCGAATCTTTGAACGCACATTGCGCCCCCTGGTATTCCGGGGGGCACACCTGTTCGAGCGCCATTACAAA-CCTCAAGGCAACAGCTCAAATTTGAAATCTGGCTCCT---TCGGGGTCCGAGTTGTAATTTGTAGAGGGTGCTTCGAGCGAAGCCCCGGCCCAAGTCCCTTGGAACAGGACGTCAGAGAGGGTGAGAACCCCGTGTCCGGCCGGCGGCGCTCCTCG-TGTGAAGCCCCTTCGACGAGTCGAGTTGTTTGGGAATGCAGCTCTAAATTGGTGGTAAATTCCATCTAAAGCTAAATACCGGCCAGAGACCGATAGCGCACAAGTAGAGTGATCGAAAGATGAAAAGCACTTTGAAAAGAGAGTTAAAAAGTACGTGAAATTGTTGAAAGGGAAGCGCTTGCGGCCAGACTTGCCCGCGGAG--GTTCAGCCCGTCT----TCTGGCGGGTGCACTCCTTCGCGGTCAGGCCAGCATCGGTTTGGGCGGTCGGACAAAGGCCTTGGGAACGTAGCCCCCTCC-GGGGGGTGTTATAGCCCTCGGTGCAATGCGGCCAGCCCGGACCGAGGATCGCGCTCT---GCTAGGATGCTGGCGTAATGGCTGTAAGCGGCCCGTCTTGAAACACGGACCAAGGAGTCTAACATCTATGCGAGTGTTTGGGTGTCAAACCCGTGCGCGTAATGAAAGTGAACGGAGGTGGGAGC-CT---------------TAGGGTGCACCATCGACCGATCCTGATGTCTTCGGAAGGATTTGAGTAAGAGCATAGCTGTTGGGACCCGAAAGTCGCCAC--TTATC-TGCGACG-----AGGGCCCTGGTGGGGTAC--CTCCAGCGGGGTAC----------------TTCGGAATTG-------------GCTTTTGGGCTGA---------GGGCGCTAATA-----------------------------CC------CGGCGCCTCCCTTATGCGCACAAA--------------CCATCAATCCCATGAACTATTCAACGCTT----ATGCAT-CAC-------------ACTACCTCCGTGCTGCGAACCACTCGAAA---------------------------------------TCTTACTTCCA------GCCAAAA---TGCTAATTCA-TCTTTCAGGAAGCCGCCGAGTTGGGCAAAGGTTCCTTCAAGTACGAACTTGTTGCCCGAAGCCT-ACAGATAGA---GTTAGGAAGTGCGAAAGACGCGTTTTTGCATGCCTTCTTACCTCATTGAAGTAGACGTTCATGCGTTCGAGCTGGAGATCGGAGGTGCCATTGTACCTTTGTGGG-AGTTAGCATGCAAAAT-TTTCTTC--CATGCCGGGCAAGAGGACGTACACTCCAGATCCATCAAGACCATGCTCGCCAGAGATGGTTTGCCTATACGAGT--ACGCAGTCAGCGTGATGGAAAGATTGCCAAACCTCGACAGCTGCACAACACACATTGGGGTCTTGTCTGTCCTGCAGAGACGCCAGAAGGACAAGCTTGTGGTCTGGTCAAGAATCTGTCGCTCATGTGCTACGTTTCTGTTGGTTCTCCTGGAGATCCTATTAACGATTACCTGACGATGCGTAACATGGAACTGCTTGAAGAGTTTGAGCCAAACAACTCGAAAGATGCTACCAAGATATTCCTCAATGGTGTCTGGATCGGTGTCCATCGCGATCCTAATCAACTCCACACTGGCCTCCGCAGCATCAGAGGCCGTAGTGGTTACATTTCAGAAGAAGTCAGTATCATTCGAGATATCCGTGACCGTGAGCTCCGCATCTTCACTGATGCCGGACGTGTCATGCGACCCTTGTTTGTTGTCGACAATGATCCCAGGAGTTCCAAACG---AGGGTCACTCCTGTTACAGCGAGAAGATATCGTAAAGATTCAAGAAGATAAGGAAGCCGACACTA---------CAGATATGAACGAGGAGGAA------CTCTCAGCCCTTGGCTGGAGAGGTCTCGTAAAGAAGGGTGTTGTTGAGTATCTTGATGCCGAAGAGGAAGAATCTGCCATGATTATCATGACGCC
>CBS143411TNeofusicladium_regnans
TTGGCTGCGGACGCGCCTTCCTCGGGG----------------------GCTCACCCCCCCGCG----------------------GT---AGGCCCT-----GCCCGGCCGG--------AATTGAAAAACCTGAGCAAGATTGAAG--TCTGAT-------------------CAAATTTTAA---ATAAGCGAAAACTTTCAACAACGGATCTCTTGGTTCTGGCAACGATGAAGAACGCAGCGAAATGCGATAAGTAATGTGAATTGCAGAATTCAGTGAATCATCGAATCTTTGAACGCACATTGCGCCCCCTGGTATTCCGGGGGGCACACCTGTCCGAGCGCCATTTCACC-CCCCAAGGCAACAGCTCAAATTTGAAATCTGGCGCCT---CCGGCGTCCGAGTTGTAATTTGTAGAGGATACCTCGGGTGCAGTACCGGTCCAAGTCCCTTGGAACAGGATGTCATAGAGGGTGAGAACCCCGTACCTGGCCGGCCCC-TGCCCCGCTGTGAGGTTCCTTCGACGAGTCGAGTTGTTTGGGAATGCAGCTCTAAATGGGTGGTAAATTCCATCTAAAGCTAAATACTGGCCAGAGACCGATAGCGCACAAGTAGAGTGATCGAAAGATGAAAAGCACTTTGAAAAGAGAGTTAAAAAGTACGTGAAATTGTTGAAAGGGAAGCGCATACGGCCAGACTTGCCCGCGGTT--GTTCAGCCCGCCT----TCTGGCGGGTGCACTCTGCCGCGGTCAGGCCAGCATCGGTTTCGGCGGTCGGATAAAGGCGTCGGGAATGTGGCCCCCTTC-GGGGGGTGTTATAGCCCTTCGCGCAATGCGGCCAGCCGGGACCGAGGCCCGCGTTTTT--ACTAGGATGCTGGCGTAATGGCCGTATGCGGCCCGTCTTGAAACACGGACCAAGGAGTCTAACATCTATGCGAGTGTTTGGGTGCCAAACCCATGCGCGTAATGAAAGTGAACGGAGGTGGGAGC-TT-----------------AGGCGCACCATCGACCGATCCTGATGTCTTCGGAAGGATTTGAGTAAGAGCATAGCTGATAGGACCCGAAAG?????????????????????????????????????????????????????????????????????????????????????????????????????????????????????????????????????????????????????????????????????????????????????????????????????????????????????????????????????????????????????????????????????????????????????????????????????????????????????????????????????????????????????????????????????????????????????????????????????????????????????????????CGAACTTGTTGCCGGAAGCCT-GCACCAACAATTAGGAATGTACGAG-TGCACATGATTTGAGGGGATCACTCACCTCGTTGAAGTAGACGCTCATACGCTCCAGCTGGAGGTCGGAGGTACCATTG----------------------------------------------------------TACACACCAGAGCCGTCAAGACCGTGCTCGCCGGAGATGGTCTGCCTATAGATCA--ATAGTATTAG??????????????????????????????????????????????????????????????????????????????????????????????????????????????????????????????????????????????????????????????????????????????????????????????????????????????????????????????????????????????????????????????????????????????????????????????????????????????????????????????????????????????????????????????????????????????????????????????????????????????????????????????????????????????????????????????????????????????????????????????????????????????????????????????????????????????????????????????????????????????????????????????????????????????????????????????????????????????????????????????
>CBS143494Pinaceicola_cordae
TCGGCGGAGGGTT-GTCGGGAGAG------GTTCATGGCGGC-------CTCACGGTCACGTGACTTCCCT-----------------CGGCGGCCGC-----CGTCGGCCCT----------TTTTAACACTTGCGGATTTTTGAAG--TCTGAT--------------TGTCAAAA---CGAA---ATTAAGCAAAACTTTCAACAACGGATCTCTTGGCTCTGGCAACGATGAAGAACGCAGCGAAATGCGATAAGTAATGCGAATTGCAGAA-TCAGTGAATCATCGAATCTTTGAACGCACATTGCGCCTCTCGGCATTCCGAGGGGCACGCCTGTTCGAGCGCCATTACACA-CCCCAAGGCAACAGCTCAAATTTGAAATCTGGCGTCT---TCGGCGTCCGAGTTGTAATTTGCAGAGGGTGCCTCGGGTGGAGCACCGGTCCAAGTCCCTTGGAACAGGATACCGCAGAGGGTGAGAGTCCCGTATCCGGCCGGTCGTGTCCCCCGCTGTGAGGCCCCTTCGACGAGTCGAGTTGTTTGGGAATGCAGCTCTAAATGGGTGGTAAATTCCATCTAAAGCTAAATACTGGCCAGAGACCGATAGCGCACAAGTAGAGTGATCGAAAGATGAAAAGCACTTTGAAAAGAGAGTCAAACAGTACGTGAAATTGTTGAAAGGGAAGCGTATACGGCCAGACTTGGCCGCGGAT--GCTCAGCCCGTCT----TCTGGCGGGTGCACTCTTCCGCGGACAGGCCAGCATCGGTTTGGGCGGCCGGACAACGGCGCTGGGAATGTGGCACCCCTC-GGGGTGTGTTATAGCCCGGCGTGCAATGCGGCCAGCCCGGACCGAGGACCGCGCATT---GCTAGGATGCTGGCGTAATGGCCTTATACGGCCCGTCTTGAAACACGGACCAAGGAGTCTAACATCTATGCGAGTGTTTGGGTGTCAAGCCCGGACGCGCAATGAAAGTGAACGGAGGTGGGAGC-TT-----------------CGGCGCACCATCGACCGATCCTGATGTCTTCGGAAGGATTTGAGTAAGAGCATAGCTGTTGGGACCCGAAAGTTGCCACC-TTATC-TGCAACG--CATAGGCTGTGGGAGGGGTAC--TTTTGGCGGGGTC-----------------TTTCAAGACA-------------GCGCACAAGCCAC-----CGTTCCCCACATGCG-----------------------------CCA---C-CGATGCATATTTTTCTGTCCCTG---------------TCGTCCATGTCAACATGTTTTTCAATTTG----GCTACT-TGC-------------ATTGCATGTCTTTTGCAGACGCCCGA--------------ATCATGACGAGGT------------GCAGCTCCTCCTTC------GTCACTC---CACTAACGCA-TCTCGCAGGAAGCCGCCGAATTGGGCAAGGGCTCCTTCAAGTACGAACTTATTGCCGGATGCCT-ACAAACATTAGCGCTGAGATT-----TGTGCGCGCCATAGAG--AATATATACCTCGTTGAAGTAGACGTTCATCCTCTCGAGTTGGAGGTCGGAGGTGCCATTGTACCTGGGCCAT-GTCAGTCACTTTCTTC--------TTGCCGTCATGCCAATCTACTTACACGCCGGAGCCATCAAGACCGTGCTCGCCAGAAACGGTTTGCCTGCGCGTCA--ATTATGTTAG??????????????????????????????????????????????????????????????????????????????????????????????????????????????????????????????????????????????????????????????????????????????????????????????????????????????????????????????????????????????????????????????????????????????????????????????????????????????????????????????????????????????????????????????????????????????????????????????????????????????????????????????????????????????????????????????????????????????????????????????????????????????????????????????????????????????????????????????????????????????????????????????????????????????????????????????????????????????????????????????
>CBS144019TSterila_eucalypti
TCGGCGGAGGGTT-GTTGTGATTG-------------------------GTCGATCCCGCGAGGGGTTACCCGAACG-----------CCGCAGCCGC-----CGTCGGCCCC--------------ATAATTCTGAGTAACATGAAG--TTTGTG----------------ACCCAATA-CAAA---TGAAAACAAAACTTTCAACAACGGATCTCTTGGCTCAGGCAACGATGAAGAACGCAGCGAAATGCGATAAGTAATGCGAATTGCAGAA-TCAGTGAATCATCGAATCTTTGAACGCACATTGCGCCTCCTGGTATTCCGGGAGGCACGCCTGTTCGAGCGCCATTACACA-CCCCAAGGCAACAGCTCAAATTTGAAATCTGGCGTCT---TCGGCGTCCGAGTTGTAATTTGTAGAGGGTGTCTCGGGTGGAGCATTGGTCCAAGTCCCTTGGAACAGGATACCGCAGAGGGTGAGAGTCCCGTATCCGGCCGATCGCGTCCCCCGCTGTGAGACCCCTTCGACGAGTCGAGTTGTTTGGGAATGCAGCTCTAAATGGGTGGTAAATTCCATCTAAAGCTAAATACCGGCCTGAGACCGATAGCGCACAAGTAGAGTGATCGAAAGATGAAAAGCACTTTGAAAAGAGAGTCAAACAGTACGTGAAATTGTTGAAAGGGAAGCGTATACGGCCAGACTTGGTCGCGGG---GTTCAACCCTCCT----TCTGGAGGGCGTACTTCCCCGCGGACAGGCCAGCATCGGTTTCGGCGGTCGGATAAAGGCGGCGGGAATGTGGCCTTCTTC-GGAAGGTGTTATAGCCCGCCGTGCAATGCGACCAGCCGGGACCGAGGACCGCGCATCT--GCTAGGATGCTGGCGTAATGGCCTTATACGGCCCGTCTTGAAACACGGACCAAGGAGTCTAACATCTATGCGAGTGTTTGGGTGTCAAGCCCGGGCGCGCAATGAAAGTGAACGGAGGTGGGAGC-TA-----------------CGGCGCACCATCGACCGATCCTGATGTCTTCGGAAGGATTTGAGTAAGAGCATAGCTGTTGGGACCCGAAAGTTGCCACC-TTATC-TGCCACG-----GAATCCATGGAGGGGTAC--TTTTGGTGGGGTGC---------------TTCCGTGACTC-------------ACGCACAAGCCAC--------TTTGCGCTAGAG-----------------------------CCA---C-GGACGCAACCCACTGCAG-------------------------------AAGAAGATCTCCACCATG----GCTTCC-GGCGC----------ACAATGCCATGTTCTGCACCTGCATCC--------------AGTGTGATGAC-----------------AGTTTCTCATC------GACATGT---CACTAACACA-CCTCACAGGAAGCCGCCGAGCTCGGAAAGGGTTCCTTCAAGTA????????????????????????????????????????????????????????????????????????????????????????????????????????????????????????????????????????????????????????????????????????????????????????????????????????????????????????????????????????????????????????????CGTGATGGTAAGATTGCCAAACCTCGACAGCTGCACAACACGCACTGGGGGTTGGTATGTCCGGCTGAAACGCCAGAAGGTCAAGCTTGTGGTCTCGTCAAGAATCTGTCGCTCATGTGCTACGTCTCCATCGGATCACCAGGCGAACCTATCGTGGACTATCTTACCATGCGTGGTATGGAATTGCTGGAAGAGTTCGACCCGCAAGGCGCACGAGACGCCACCAAGATCTTCGTCAACGGTACATGGGTTGGTGTACACCGTGACCCGACTAGACTGCACACAAACTTGCGAACCATCCGTGGTGATCCAAACTATCTCATCGAAGAGGTTTCTATCATTCGCGACATTCGAGACCGAGAACTGCGCATCTACACAGATGCTGGACGTGTGATGCGTCCGCTGTTCGTGGTGGAATATCGACCAGAGTTTGCTGACCGCAAGGGTGACTTGGTGCTGAGGCGAGAGCACTTGGCTAAGCTCGCTGCCGATAAGGAGGCGGTCGTCAACGTGT---CAGACCGGGAAGAAGAGCTCGAAAT---CCGGAATATGGGCTGGAACAAGCTTGTGAAAGAGAAGGTCATTGAGTACCTAGATGCTGAGGAGGAGGAGTCGGCTATGATTGCGATGACGCC
>CBS144202Echinocatena_arthrinioides
TCGGTCGTCACT--GCCCGGTGCCGC----GCTCCCGTCTGCCCAGTTGATCGCGGGCTGATGGGTGTT--------------GGCACCGACGGCTGTG---CGGCCGCCAGCAAAGCCCTGCACGCTTGGCGTGCGCAAGCATGAAG--TCTGAG----------------AGCTGGTTCTGAA---CCACATTACAACTTTCAACAACGGATCTCTTGGCTCTGGCAACGATGAAGAACGCAGCGAAATGCGATAAGTAATGCGAATTGCAGAA-TCCGTGAGTCATCGAATCTTTGAACGCACATTGCGCCCCCCGGTATTCCGAGGGGCACGCCTGTCCGAGCGCCATCACACC-CCCCACGGCAACAGCTCAAATTTGAAATCTGGCGCCT---TCAGCGTCCGAGTTGTACTTTGCAGAGGGTGGTCCAGACAACGGGCCGGTCCAAGTTCCTTGGAACAGGATACCGCAGAGGGTGAGAGTCCCGTATCCGACCGGTGCCAGCGTCGC-TGTGATCGCCCCTCGACGAGTCGAGTTGTTTGGGAATGCAGCTCTAAGTGGGTGGTAAATTCCATCTAAGGCTAAATACCGGCCAGAGACCGATAGCGAACAAGTAGAGTGATCGAAAGATGAAAAGCACTTTGAAAAGAGAGTCAAACAGTACGTGAAATTGTTGAAAGGGAAGCGTATGCGACCAGACTTGACCGCGGTGGCACTCCGCCCGCCT----TCTGGCGGGTGTACTCCGCCGCGGCCAGGCCAGCATCGGCCCTGGCGGCGGGACAAAGGCGGCGGGAACGTGGCCCCCCTC-GGGGGGTGTTATAGCCCGCCGTGTAATGCCGCCAGCCGGGGCCGAGGACCGCGCCTTCGGGCAAGGATGCTGGCGTAATGGCCCCATACGGCCCGTCTTGAAACACGGACCAAGGAGTCTAACATCTATGCGAGTGTTTGGGTGACAAGCCCGGGCGCGTAATGAAAGTGAACGGAGGTGGGAGC-TT-----------------CGGCGCACCATCGACCGATCCTGATGTCTTCGGATGGATTTGAGTACGAGCATAGCTGTTGGGACCCGAAAG???????????????????????????????????????????????????????????????????????????????????????????????????????????????????????????????????????????????????????????????????????????????????????????????????????????????????????????????????????????????????????????????????????????????????????????????????????????????????????????????????????????????????????????????????????????????????????????????????????????????????????????????????????????????????????????????????????????????????????????????????????????????????????????????????????????????????????????????????????????????????????????????????????????????????????????????????????????????????????????????????????????????????????????????????????????????????????????????????????????????????????????????????????????????????????????????????????????????????????????????????????????????????????????????????????????????????????????????????????????????????????????????????????????????????????????????????????????????????????????????????????????????????????????????????????????????????????????????????????????????????????????????????????????????????????????????????????????????????????????????????????????????????????????????????????????????????????????????????????????????????????????????????????????????????????????????????????????????????????????????????????????????????????
>CBS206_96TScolecobasidium_phaeophorum
TCGGCGGATGTT-------------------------------------GGCGGCCTCGCAAGG------------------------GGTCGCCCGC-----CGCCGGCCCCCCA--ACTCTTGAATTTCC-------AACCTGAAG--TCTGAAAG-GGCGTT-----CGTGAGAACGCAAAC---CAAAAGCAAAACTTTCAACAACGGATCTCTTGGCTCTGGCAACGATGAAGAACGCAGCGAAACGCGAAAGGTAATGCGAATTGCAGAA-TCAGCGAGTCATCGAATTTTTGAACGCACATTGCGCCCCCTGGTATTCCGGGGGGCACGCCTGTCTGAGCGCCATTACAAACCCCCAAGGCAACAGCTCAAATTTGAAATCTGGGGCCT---TTGGCCTCCGAGTTGTAATTTGCAGAGGGTGCCTCGGAGTGCGGACCGGCCCAAGTGCCTTGGAACAGGATACCATAGAGGGTGAGAGTCCCGTATCCGGCCGACACCGTGCTCCG-TGTGAGGCCCCTTCGACGAGTCGAGTTGTTTGGGAATGCAGCTCTAAGCGGGTGGTAAATTCCATCTAAAGCTAAATACCTGCCAGAGACCGATAGCGAACAAGTAGAGTGATCGAAAGATGAAAAGCACTTTGAAAAGAGAGTGAAACAGTACGTGAAATTGTTGAAAGGGAAGCGTATGGGGCCAGACATGGCCGCGTG---GTTCCGGGTGCCT----TCTGGCGCCTGTACTCCACTGCGGTCAGGCCAGCATCGGTTCTGGGGGTCGGAGAAAGGCGTCGGGAATGTAGCTCCCCTC-GGGGAGTGTTATAGCCCGTCGTGTAATGCGGCCACCTGGGACCGAGGACCGCGCTCT---GCGAGGATGCTGGCGTAATGGCCTTATGCGGCCCGTCTTGAAACACGGACCAAGGAGTCTAACATCTGTGCGAGTGTTTGGGTTTGAAGCCCGGACGCGTAATGAAAGTGAACGGAGGTGGGAGC-CCTC---------------GGGCGCACCATCGGCCGATCCTGACGTTTTCTGAGGGATTTGAGTAAGAGCATAGCTGTTGGGACCCGAAAGTTGCCACC-TTATC-TGGCACG--CAACAACACATGGAGGGGTAC---TTTGGCGGGGTCACTTTTT---------TCGCTTGACTC-------------ACGCACAAGCCAC---------CAACGCTTGAGCCACCAACGCACCACCAGCACCTCACCAACCA-----ACACCCAACCCCACCCTACCCGGGCTTCGGCCTTGGTTGCGTGCAGCATGGGAATGTCCCCGCCGCC----GCCTCA-TGCATTGTACAATGTCTTGCAGCCTGCCCTGCGCCGGCTCTTTTCTCCCCCCTCACTTCCTCTCAAGACCCTGACGACGACGAAGCTTTTTCACC------GACACTTTGACGCTGACTAT-CCCCACAGGAAGCTGCCGAGCTGGGTAAGGGTTCCTTCAAGTACGAACTTGTTGCCGGAAGCCT-TTTCCAACATGTTAGA-GGTACTCG-CTCGTCACGCTGCCCAGCTGTATTTACCTCATTGAAGTAGACGTTCATGCGCTCCAGCTGGAGGTCGGAGGTGCCATTGTAGCTGTACCCA-GTCAACATTGTCCTCTACATTTTCCGTTCAATGTAGGAGTTCACTCACACGCCGGATCCATCGAGACCGTGCTCACCAGAGACGGTTTGCCTGTGCGTCG--TACATGTTAGCGTGATGGCAAGATTGCTAAGCCTCGACAGCTGCACAATACGCATTGGGGCTTGGTTTGCCCGGCTGAAACACCAGAAGGTCAAGCTTGTGGGCTGGTGAAGAATCTGTCTCTGATGTGCTACGTTTCGATCGGCTCTCCTGGAGAGCCCATCATTGACTACCTGACTATGCGTGGCATGGAACTGCTTGAGGAGTTCGACCCTCACAGTGCTCAAGATGCTACAAAGATCTTTGTCAACGGTGTATGGGTTGGTGTGCACCGTGATCCAACTAGGTTGCATAACAATCTCCGAACAATTCGTGGTGATCCCAACTACCTCATCGAGGAAGTCAGCATCATCCGAGATATTCGAGAGCGTGAGCTGCGCATCTTGACTGACGCTGGCCGTGTCATGCGACCATTATTCGTCGTTGAGTACCGTCCTGAGTATGCCGACCGAAAGGGTGAACTCGTCCTTCGTCGGGAGCACCTTGAAACCTTGGCTGCAGACAAGGATAGGGTCATAAATCCCG---CGGACAGGGAAGAGGAGCAGGAGATGCTGCGGAACTTGGGTTGGAACAGGCTCGTGAAGGAGAAGGTGATTGAGTACCTGGACGCTGAGGAGGAAGAGACCGCCATGATTGCGATGACGCC
>CBS211_53TScolecobasidium_constrictum
TCGGCGGAAGA---GGTAGGCGTAG---------------------------------------------------------------ACCTGCCCGC-----CGCCGGCCGTATA--ACGTCAGATATTCTTGAGAGCAAGCTGAAG--TCTAAGAATTGCTGTCATGGCAAACAAATACAAAA---AAAAAGCAAAACTTTCAACAACGGATCTCTTGGCTCTGGCAACGATGAAGAACGCAGCGAAACGCGAAAGGTAATGCGAATTGCAGAA-TCAGTGAGTCATCGAATCTTTGAACGCACATTGCGCCTCTCGGTATTCCGGGAGGCACGCCTGTTCGAGCGCCATTACAAA-CTCCAAGGCAACAGCTCAAATTTGAAATCTGGAGCCTTTGTTGGCTTCCGAGTTGTAATTTGCAGAGGGAGCCTCGGAGGGCTGGTCGGTCCAAGTGCCTTGGAACAGGATACCGCAGAGGGTGAGAGTCCCGTATCCGGCCGACGCAGCGCTCCG-TGTGAGGCCTCTTCGACGAGTCGAGTTGTTTGGGAATGCAGCTCTAAGTGGGTGGTAAATTCCATCTAAAGCTAAATACTGGCCAGAGACCGATAGCGAACAAGTAGAGTGATCGAAAGATGAAAAGCACTTTGAAAAGAGAGTTAAACAGTACGTGAAATTGTTGAAAGGGAAGCGCATGGGGGCAGACTTGGACGCGGG---GTTCAGGGTCTCCTTTGTTGGAGGCGTGTACTTCCCCGCGGACAGGCCAGCATCGGTTCTGGGGGCCGGACAAAGGCGACGGGAACGTGGCTCTCTTC-GGGGAGTGTTATAGCCCGACGTGCAATGCGGCCACCTGGGACCGAGGACCGCGCTTCG--GCAAGGATGCTGGCGTAATGGCCTCATGCGGCCCGTCTTGAAACACGGACCAAGGAGTCTAACATCTATGCGAGTGTTTGGGTGGCAAGCCCGGACGCGCAATGAAAGTGAACGGAGGTGGGAGC-CCTTTTCCGTGCGCGGAGGGGGTGCAGCATCGACCGATCCGGACGTTTTCTGAAGGATTTGAGTAAGAGCATAGCTGTTGGGACCCGAAAGTTGCCACC-TTATC-TGGCACAGCAAAACACGCATGGAGGGGTAC--TTTTGGCGGGGTCACTTTTTTTTCC---TTCGCTTGACTTGACTCAACGCACAAGCCACAAGCCAC---------TGACGCTTGAG-----------------------------CCA-----ACGCACACC-------------AACGTCGAGTTCATCACGCAAAAGAAAAAAAAAGTGACCACCGTCGATGGCACCA-TGCACTCCATAGTGGCTTGCAGCATGCTCGGC-GCTAGATCT--------------TGTGCCATGTCACTGCCGCTGTCA------CTTCCTGCA------AACACCT---TGCTAACTTGCACCCACAGGAAGCCGCCGAGTTGGGTAAGGGTTCCTTCAAGTACGAACTTGTTGCCGGAGGCCT-GTAGAACCATGTTAGACACTAGCTT-CATACCACGTCATTAAGCATCACACACCTCGTTGAAGTACACGTTCATGCGCTCCAGCTGGAGGTCAGACGTGCCATTGTACCTGATCAAA-GTCAACTCTATCCCAGACTTC-----TCCAAACACCATGTCAACTTACACGCCAGAGCCATCGAGGCCGTGCTCGCCAGAGACGGTTTGCCTGTGTATCG-CCCCATGTTAGCGAGATGGAAAGATCGCGAAGCCACGGCAGCTTCACAACACTCACTGGGGTCTGGTCTGCCCTGCTGAAACGCCAGAAGGCCAAGCCTGCGGTCTGGTCAAGAATTTGTCCCTCATGTGCTACGTCTCGATAGGCTCGCCTGGTGAACCTATCATTGACTACTTGACCATGCGTGGCATGGAGCTGCTTGAGGAGTTTGATCCTCACAGCGCACAAGACGCAACCAAGATCTTCGTCAACGGTGTCTGGGTTGGCGTGCACCGCGATCCTACTAGGCTACATAACAACCTCAGAACGATTCGAGGTGATCCCAACTACCTCATCGAAGAGGTCAGTATTATTCGAGATATCCGCGAGCGTGAGCTGCGCATCTTGACAGATGCTGGTCGCGTCATGAGACCACTCTTCGTTGTCGAGTATCGACCAGATTTTGTAGATCGGAAGGGACAGCTTGTGTGCCGCCGTGAGCACTTGACCACTCTAGCTGCAGACAAAGAGAGGATTATAAATCCTG---CAGACAGAGAAGAGGAGCTGGAGTTGCAACGGAACATGGGCTGGAACCGACTTGTGAAGGAGAAAGTGGTTGAGTATCTGGACGCTGAAGAGGAGGAGACTGCTATGATTGCTATGTTCCC
>CBS254_95TParafusicladium_amoenum
TCGGCCGATGGT--CCCGCGAGCGCCT---GGC----------------GAGAGCCCGGCGTGG------------------------AAGGGGCCGC-----GGTCGGTCTA------------CAACCCTGAGTGCATGCTTGCAG--TCTGAA----------------GAAAAAATGTAAA---CGAAACCAAAACTTTCAACAACGGATCTCTTGGTTCTGGCAACGATGAAGAACGCAGCGAAATGCGATAAGTAATGCGAATTGCAGAATTCAGTGAATCATCGAATCTTTGAACGCACATTGCGCCCTCTGGTATTCCGGAGGGCACGCCTGTTCGAGCGCCATTTCACC-CCCCAAGGCAACAGCTCAAATTTGAAATCTGGCGTCT---TCGGCGTCCGAGTTGTAATTTGCAGAGGGAGTCTCGGGTGGAGCGCCGGTCCAAGTCCCTTGGAACAGGATACCAGAGAGGGTGAGAGTCCCGTATCTGGCCGGTTGCGACCCCG--TGTGAGGCCCCTTCGACGAGTCGAGTTGTTTGGGAATGCAGCTCCAAGTGGGTGGTAAATTCCATCTAAAGCTAAATACTGGCCAGAGACCGATAGCGCACAAGTAGAGTGATCGAAAGATGAAAAGCACTTTGAAAAGAGAGTTAAAAAGTACGTGAAATTGTTGAAAGGGAAGCGTATACGGCCAGACTTGGCCGCGGTT--GCTCAGCCCGTCT----TCTGGCGGGTGTACTCTTCCGCGGTCAGGCCAGCATCGGTTTGGGCGGTCGGATAAAGGCGTTGGGAATGTGGCTCCTC-----GGAGTGTTATAGCCCTTCGTGCAATGCGGCCAGCCCGGACCGAGGACCGCGCTCT---GCTAGGATGCTGGCGTAATGGCCTTATACGGCCCGTCTTGAAACACGGACCAAGGAGTCTAATTGTTATGCGAGTGTTTGGGTGTCAAGCCCGGACGCGTAATGAAAGTGAACGGAGGTGGGAGC-TT-----------------TTGCGCACCATCGACCGATCCTGATGTCTTCGGAAGGATTTGAGTAAGAGCATAGCGATTGGGACCCGAAAGTTGCCACC-TTATC-TGCAG-----------CCTTGGAGGGGTAC--TTTTGGCGGGGCTC-TTTTTCTCTCGCTTCGCCTCGACTC-------------GCGCACTTGCCAA--------GCCAAGCCAAAA-----------------------------CAC-----CAACCTGAGCTTGAGC-----CG--------------------------GCAACGCTCGTGGTCCTC----GTGCGCGTTGG----------GAAAAAGAGCCATTGCGTAAAGGACTTCATG-----------CT-ATAATCCTGT---------------TGTTCTTCAAATGGTTTCAGCAGT---TGCTAACTCC-CGCCACAGGAAGCCGCCGAGTTGGGCAAAGGCTCCTTCAAGTACGAATTTGTTGCCAGATGCCC-AAAGTACGCGTCAGTCACGT------CTAAAGGACTTGTGAAGTTTTACTCACCTCGTTGAAGTAGACATTCATGCGCTCCAACTGGAGATCAGAGGTGCCATTGTAACTAGGCCTG-GTCAGCATTGCCTAAT-TTTC-----TTCGATAGTG-ATGCCACTCACACGCCAGAGCCATCGAGACCGTGTTCGCCAGAGACGGTTTGCCTGTATATCA--ACTGCGTTAG??????????????????????????????????????????????????????????????????????????????????????????????????????????????????????????????????????????????????????????????????????????????????????????????????????????????????????????????????????????????????????????????????????????????????????????????????????????????????????????????????????????????????????????????????????????????????????????????????????????????????????????????????????????????????????????????????????????????????????????????????????????????????????????????????????????????????????????????????????????????????????????????????????????????????????????????????????????????????????????????
>CBS351_94Troposporella_fumosa
TCGGCTCCTGGCT-CTCGGGTATCCCC---GCT----------------ATTAAGTTGGCGGGG------------------------TACTACCTGTTG-GCCGCGGGTCGG-------CATTGC-AACCCATGCGGATTACTGAAG--TCTGAT----------------ACAATTTTTTAAA---CGAAATTAAAACTTTCAACAACGGATCTCTTGGTTCTGGCAACGATGAAGAACGCAGCGAAATGCGATAATTAATGTGAATTGCAGAATTCAGTGAATCATCGAATCTTTGAACGCACATTGCGCCTCCTGGTATTCCGGGAGGCACGCCTGTCCGAGCGCCATTACACC-CCCCAAGGCATCAGCTCAAATTTGAAATCTGGCGTCT---TCGGCGTCCGAGTTGTAATTTGTAGAGAGTGTCTCGGGTGGAGCACCGGTCCAAGTCCCTTGGAACAGGATATCATAGAGGGTGAGAATCCCGTATCCGGCCGGCCCCCTCCCCCGCTGTGAGACCTCTTCGACGAGTCGAGTTGTTTGGGAATGCAGCTCTAAATTGGAGGTAAATTCCTTCTAAAGCTAAATACTGGCCAGAGACCGATAGCGCACAAGTAGAGTGATCGAAAGATGAAAAGCACTTTGAAAAGAGAGTCAAACAGTACGTGAAATTGTTGAAAGGGAAGCGTATGCGGCCAGACTTGTCCCCAGTT--GCTCCGCTCGTCT----TTTGGCGGGTGTACTCTTCTGGGGCCAGGCCAGCATCGGTTTGGGCGGTCGGATAAAGACGTCAGGAATGTGGCCCCCCTC-GGGGGGTGTTATAGCCTGGCGTGTAATGCGATCAGCCCGGACCGAGGCCCGCGTTCT---GCTAGGATGCTGGCGTAATGGCCGTATACGGCCCGTCTTGAAACACGGACCAAGGAGTGCAACATCTATGCGAGTGTTTGGGTGTCAAGCCCGGACGCGAAATGAAAGTGAACGGAGGTGGGAGC-TT-----------------TGGCGCACCATCGACCGATCCTGATGTCTTCGGAAGGATTTGAGTAAGAGCATAGCTGATGCGACCCGAAAG???????????????????????????????????????????????????????????????????????????????????????????????????????????????????????????????????????????????????????????????????????????????????????????????????????????????????????????????????????????????????????????????????????????????????????????????????????????????????????????????????????????????????????????????????????????????????????????????????????????????????????????????????????????????????????????????????????????????????????????????????????????????????????????????????????????????????????????????????????????????????????????????????????????????????????????????????????????????????????????????????????????????????????????????????????????????????????????????????????????????????????????????????????????????????????????????????????????????????????????????????????????????????????????????????????????????????????????????????????????????????????????????????????????????????????????????????????????????????????????????????????????????????????????????????????????????????????????????????????????????????????????????????????????????????????????????????????????????????????????????????????????????????????????????????????????????????????????????????????????????????????????????????????????????????????????????????????????????????????????????????????????????????????
>CBS437_64TVerruconis_gallopava
TCCCAGGAGGC---GTTGCGGAAGGCCTGAGTTCTTGTCCGTGGAG--ACGGACGGTAGCGAGGGAC---------------------GAGCGACCGC-----CTGGGGTGC------ATCAAAACTCTTTTGCGGGAAATTGTGAAGGTACTGAA----------------GTGATAGGTTAAA---AAGAAGCAAAACTTTCAACAACGGATCTCTTGGCTCTGGCAACGATGAAGAACGCAGCGAAACGCGAAAGGTAATGCGAATTGCAGAA-TCAGTGAGTCATCGAATCTTTGAACGCACATTGCGCCTCTCGGTATTCCGGGAGGCACGCCTGTTCGAGCGCCATTACACA-CTCCAAGGCAACAGCTCAAATTTGAAATCTGGCGCCT---TGGGCGTCCGAGTTGTAATTTGTAGAGGGAGTCTCGGGTTAAGGGTCGGTCCAAGTGCCTTGGAACAGGATACCGAAGAGGGTGAGAGTCCCGTATCCGGCCGACGCCAGCGCCCG-TGTGAGGCCCCTTCGACGAGTCGAGTTGTTTGGGAATGCAGCTCTAAATGGGTGGTAAATTCCATCTAAAGCTAAATACTGGCCAGAGACCGATAGCGCACAAGTAGAGTGATCGAAAGATGAAAAGCACTTTGAAAAGAGAGTCAAACAGTACGTGAAATTGTTGAAAGGGAAGCGTATGTGGGCAGACTTGGACGCTGG---ATTCAGGCCGYCT----TCTGGCGGGTGCATTTTCCAGCGGACAGGCCAGCATCGGTTCTGAGGGCCGGACAAAGACGAAGGGAATGTGGCTCCTCTCTGGGGAGTGTTATAGCCCGGCGTGCAATGCGGCCACTTGGGACCGAGGACCGCGCATTT-TGCAAGGATGCTGGCGTAATGGCCTCATACGGCCCGTCTTGAAACACGGACCAAGGAGTCTAACATCTATGCGAGTGTTTGGGTGTCAAGCCCGGGCGCGCAATGAAAGTGAACGGAGGTGGGAGT-CTGTGT-------TAGAGCGGATGCACCATCGACCGATCCTGAAGTATTCGGAAGGATTTGAGTAAGAGCATAGCTGTTGGGACCCGAAAGTTGCCACCATTATC-TGCCACA-ACAAACACCCGTGGAGGGGCAC--CTTTGGCGGGGTCACCTTTTGTCTT----GGCCCTGACTC-------------ACGCCCACGCCCT---------CTCGCCCTGTCC------CCCCTCGCTCTCAACGCACAAGCCAGTGT-CGCCTAGTGAGCAGCCACTCAACGCACTGGTCTTTGCACCGCTCTCCACCCCCAATTCCCCGACCTT----GGCTTT-TGCTCTTGCATGCATCGCCCAAAATGTTTTGCAGCTGCCCTA--------------CGCACGATGCTGCCGTGGCCTCGC------TCTTTCACC------GACATTT---TGCTGACCGC-CCGCACAGGAAGCCGCCGAATTGGGTAAGGGTTCCTTCAAGTACGAACTTGTTACCGGAAGCCTAACATGAGCATATCAGTTGAGGCCTT-GCAGTTTTGGTGSTACGTTTCATTCACCTCGTTGAAGTAAACATTCATGCGCTCGAGCTGAAGATCAGAGGTGCCATTGTACCTGCGTTTC-ATTTAGTCCCTGCTTTTGGTGTGC--ACCTGAAGCAACTGGAACTTACACGCCCGAACCATCAAGGCCATGCTCGCCAGAAACCGTTTGCCTATGATTTTTTGCCCAGTCAGCGTGACGGCAAAATAGCGAAACCACGTCAGTTACACAATACTCATTGGGGTTTGGTCTGCCCTGCAGAGACACCTGAAGGACAGGCTTGTGGACTTGTTAAAAACTTGTCTCTCATGTGTTACGTCTCCATCGGATCTCCTGGAGAGCCTATTATTGACTATCTGACCATGCGTGGCATGGAATTGCTTGAGGAATTCGACCCTCACAATGCTCAGGACGCGACCAAGATCTTCGTCAACGGCGTCTGGGTTGGTGTACACCGCGATCCGACGAAATTGCACAACAATCTCAGAACCATACGTGGCGACCCTAATTACCTTATAGAGGAAGTCAGCATTATTCGCGACATTCGAGAACGTGAGCTGCGTATCTTGACCGACGCAGGACGTGTCATGCGACCACTGTTCGTCGTTGAATATCGATCTGAACACGCAGAGCGCAAAGGTGATCTTATCCTCAGACGAGAGCACCTGCAGAGACTAGCGGCGGATAAGGAGGTGATAATCAATCCAG---CCGATAGAGAGGAGGAGCAAGAACTTCTACGTAATCTAGGCTGGAACAGGCTTGTTAAAGAGAAGGTCATCGAGTACCTGGATGCTGAGGAAGAAGAAACGGCCATGATAGCCATGACTCC
>CBS46217TBellamyces_quercus
TCGGT---------CACGGGCGCCCCC---TCC----------------ATCCG-ATGGCGGGG------------------------TACCTCCCGC---------GGCCGG-------CATTGCAAACCCACGCGGAATTTTGAAG--TCTGAT------------------CAAACGTAAAC---GAAAAGCAAAACTTTCAACAACGGATCTCTTGGTTCTGGCAACGATGAAGAACGCAGCGAAATGCGATAATTAATGTGAATTGCAGAATTCAGTGAATCATCGAATCTTTGAACGCACATTGCGCCCCCTGGTATTCCGGGGGGCACGCCTGTCCGAGCGCCATTACACC-CCCCAAGGCAACAGCTCAAATTTGAAATCTGGCGTCT---TCGGCGTCCGAGTTGTAATTTGTAGAGGGTGTCTCGGGTGGCACACCGGTCCAAGTCCCTTGGAACAGGATAACATAGAGGGTGAGATTCCCGTATCCGGCCGGTCCATGCCCCCGCTGTGAGACCCCTTCGACGAGTCGAGTTGTTTGGGAATGCAGCTCCAAATTGGTGGTAAATTCCATCTAAAGCTAAATACTGGCCAGAGACCGATAGCGCACAAGTAGAGTGATCGAAAGATGAAAAGCACTTTGAAAAGAGAGTTAAAAAGTACGTGAAATTGTTGAAAGGGAAGCGTATGCGGCTAGACTTATCCGTGGTT--GCTCAGCCCGTCT----TCTGGCGGGTGTACTCTTCCACGGCTAGGCCAGCATCGGTTTGGACGGCCAGATAAAGGCGTCGGGAACGTGGCCCCCCTC-GGGGGGTGTTATAGCCCGTCGTGCAATGTGGCCAGTCCGGACCGAGGCCCGCGTTTT----CTAGGATGCTGGCATAATGGCCGTATACGGCCCGTCTTGAAACACGGACCAAGGAGTGCAACATCTATGCGAGTGTTTGGGTGCAAAGCCCGGACGCGTAATGAAAGTGAACGGAGGTGGGAGC-CT-----------------CGGCGCACCATCGACCGATCCTGATGTCTTCGGAAGGATTTGAGTAAGAGCATAGCTGATGCGACCCGAAAGTTGCCACC-TAAATCTGCGAC------GCATCCATGGAGGGGCAT--TTTTGGCGGGGTCCT--------------TTCTGGCGTTA-------------GCGCACAAACCAC---------CAACGCTAGAG-----------------------------CCA-----CGTCATATGAAATGTCCTC------------------------GACGCCAGAAATTCCCTC--CATG----GCTT-------------------CATGCAAGTGTCGTGCAGATGCGGGA--------------TATGCATTTCC-----------------ATCACCTTGAC------AAC-CGT---CGCTAACACC-AATC-CAGGAAGCCGCCGAGTTGGGCAAGGGTTCCTTCAAGTA????????????????????????????????????????????????????????????????????????????????????????????????????????????????????????????????????????????????????????????????????????????????????????????????????????????????????????????????????????????????????????????CGTGACGGCAAGATCGCAAAGCCTCGACAGCTGCACAATACCCATTGGGGTCTGGTCTGCCCAGCAGAAACACCAGAAGGACAAGCTTGCGGTTTGGTCAAGAATCTCTCACTTATGTGCTATGTTTCTATTGGATCACCGGGCGAGCCCATTTTTGACTATCTCACGATGCGCGGCATGGAGCTTCTAGAAGAATTCGATCCTGCCAATTCTCCTGACGCAACCAAGATTTTTGTCAACGGAACCTGGGTAGGCATTCATCGAGATCCAACTCGATTACACACCAACTTGCGAGCCATCCGTGGTGATCCAAACTATCTTTTGGAAGAAGTTAGCATCATCCGTGATATCCGAGATCGTGAGCTCCGGATATTCACCGATGCAGGTCGAGTTATGCGGCCGCTTTTCGTGGTCGAGTACCGTCAAGAGCACGCAACGAGGAAGGGTGACTTGGTTCTTCAGCGCGAGCATCTCACAAAACTCGCAGCAGATAAGGAAAGCATCGTCGACAGTG---GGGACAAGGAACTGGATCAGGAACTGTATAGGGGAATGGGCTGGAATGCGCTTGTGAAGAATAAGGTCATTGAATATCTCGATGCCGAAGAAGAAGAGACGGCCATGATTGCCATGACTCC
>CBS462_82Pinaceicola_pini
TCGGCGGAGGGTT-GTGGGGAGAGG----AGGCCATGGCGGC-------CTCAGGGTCACGTGACCTCTCC-----------------CGACGGCCGC-----CGTCGGCCCT--------TTTCAAAACACTTGCGGATTTATGAAG--TCTGAT--------------TGTCAAAAAACGAAA---ATGAAGCAAAACTTTCAACAACGGATCTCTTGGCTCTGGCAACGATGAAGAACGCAGCGAAATGCGATAAGTAATGCGAATTGCAGAA-TCAGTGAATCATCGAATCTTTGAACGCACATTGCGCCTCTCGGCATTCCGAGGGGCACGCCTGTTCGAGCGCCATTACACA-CCCCAAGGCAACAGCTCAAATTTGAAATCTGGCGTCT---TGGGCGTCCGAGTTGTAATTTGCAGAGGGCGCCTCGGGTGGAGCACCGGTCCAAGTGCCTTGGAACAGGATACCGCAGAGGGTGAGAGTCCCGTATCCGGCCGGTCGTGTCCCCCACTGTGAGGCCCCTTCGACGAGTCGAGTTGTTTGGGAATGCAGCTCTAAATGGGTGGTAAATTCCATCTAAAGCTAAATACTGGCCAGAGACCGATAGCGCACAAGTAGAGTGATCGAAAGATGAAAAGCACTTTGAAAAGAGAGTCAAACAGTACGTGAAATTGTTGAAAGGGAAGCGTATACGGCCAGACTTGGCCGCGGAT--GCTCAGCCCGTCT----TCTGGCGGGTGCACTCTTCCGCGGACAGGCCAGCATCGGTTTGGGGGGCCGGACAACGGCGGCGGGAATGTGGCACCCCTC-GGGGTGTGTTATAGCCCGGCGTGCAATGCGGCCAGCCCGGACCGAGGATCGCGCATT---GCTAGGATGCTGGCGTAATGGCCTTATACGGCCCGTCTTGAAACACGGACCAAGGAGTCTAACATCTATGCGAGTGTTTGGGTGTCAAGCCCGGACGCGCAATGAAAGTGAACGGAGGTGGGAGC-TT-----------------CGGCGCACCATCGACCGATCCTGAAGTCATCGGAAGGATTTGAGTAAGAGCATAGCTGTTGGGACCCGAAAGTTGCCACC-TTATC-TGCAACC--CATAGGCTGTGGGAGGGGTAC--TTTTGGCGGGGTCT----------------TTTCAAGACT-------------GCGCACAAGCCAC-----CACTCCCCACATGCG-----------------------------CCA---C-CGACGCATATTTT----TCGTCG---------------TTGTCGATGCCAACACGTTCTTCAATTTG----GCTACT-TGC-------------ATTGCATGTCTTTGGCAGACGCCCGC--------------ATCATGACGAGAT------------GCAGCTCCTCTTTT------GTCACTC---CACTAACGTA-TCCCACAGGAAGCCGCCGAGTTGGGCAAGGGCTCCTTCAAGTACAAACTTGTTGCCGGATGCCT-GTAGACGTTAGTGCTGTGGAA-----CTTGCGCGCCATGGAGCAAATATGTACCTCGTTGAAGTAGACGTTCATCCTCTCGAGTTGGAGGTCGGATGTGCCATTGTATCTGGGCCAT-GTCAATCACTTTCATC--------TTGCCGTCATGCCAGTCCACTTACACGCCGGAGCCGTCAAGACCGTGCTCGCCAGAAACGGTTTGCCTGCGCGTCA--ATTATGTTAGCGTGATGGCAAGATCGCAAAGCCTCGACAGCTTCACAATACTCATTGGGGCCTGGTCTGTCCCGCGGAAACACCAGAAGGCCAAGCCTGTGGTCTCGTCAAGAATTTGTCGCTCATGTGCTACGTCTCCATTGGATCACCCGGCGAGCCCATCGTCGATTATCTCACTATGCGTGGTATGGAGTTGCTCGAGGAATTCGACCCACAAGGCGCTCGCGACGCGACCAAGATCTTTGTCAACGGTGTCTGGGTTGGCGTGCATCGCGATCCCACCAGATTACACAACAATCTGCGAACGATTCGTGGTGACCCGAACTATCTCATCGAGGAAGTCAGCATTATTCGAGATATTCGTGACAGAGAACTAAGGATATTCACGGATGCCGGCCGTGTTATGCGTCCGTTATTCGTCGTCGAGTACCGGCAGGAGCATGCAGAGCGCAAGGGCGATCTAGTTCTTCGACGCGAGCATCTGCAGAAACTTGCAGCTGACAAGGAAGCCGTAGTCAATACTG---CTGACCGGGATGAGGAGCAAGAGATCTATCGGGACATGGGCTGGAACAAGCTCGTGAAAGACAAGGTCATTGAGTATCTCGATGCTGAAGAAGAGGAGACTGCTATGATCTCAATGACGCC
>CBS463_82TPinaceicola_pini
TCGGCGGAGGGTT-GTGGGGAGAGG----AGCACATGGCGGC-------CTCAGGGTCACGTGACCTCTCC-----------------CGACGGCCGC-----CGTCGGCCCT--------TTTTCAAACACTTGCGGATTTTTGAAG--TCTGAT--------------TGTC-AAAAACGAAA---ATGAAGCAAAACTTTCAACAACGGATCTCTTGGCTCTGGCAACGATGAAGAACGCAGCGAAATGCGATAAGTAATGCGAATTGCAGAA-TCAGTGAATCATCGAATCTTTGAACGCACATTGCGCCTCTCGGCATTCCGAGGGGCACGCCTGTTCGAGCGCCATTACACA-CCCCAAGGCAACAGCTCAAATTTGAAATCTGGCGTCT---TGGGCGTCCGAGTTGTAATTTGCAGAGGGCGCCTCGGGTGGAGCACCGGTCCAAGTGCCTTGGAACAGGATACCGCAGAGGGTGAGAGTCCCGTATCCGGCCGGTCGTGTCCCCCACTGTGAGGCCCCTTCGACGAGTCGAGTTGTTTGGGAATGCAGCTCTAAATGGGTGGTAAATTCCATCTAAAGCTAAATACTGGCCAGAGACCGATAGCGCACAAGTAGAGTGATCGAAAGATGAAAAGCACTTTGAAAAGAGAGTCAAACAGTACGTGAAATTGTTGAAAGGGAAGCGTATACGGCCAGACTTGGCCGCGGAT--GCTCAGCCCGTCT----TCTGGCGGGTGCACTCTTCCGCGGACAGGCCAGCATCGGTTTGGGGGGCCGGACAACGGCGGCGGGAATGTGGCACCCCTC-GGGGTGTGTTATAGCCCGGCGTGCAATGCGGCCAGCCCGGACCGAGGATCGCGCATT---GCTAGGATGCTGGCGTAATGGCCTTATACGGCCCGTCTTGAAACACGGACCAAGGAGTCTAACATCTATGCGAGTGTTTGGGTGTCAAGCCCGGACGCGCAATGAAAGTGAACGGAGGTGGGAGC-TT-----------------CGGCGCACCATCGACCGATCCTGAAGTCATCGGAAGGATTTGAGTAAGAGCATAGCTGTTGGGACCCGAAAGTTGCCACC-TTATG-TGCAACC--CATAGGCTGTGGGAGGGGTAC--TTTTGGCGGGGTCT----------------TTTCAAGACT-------------GCGCACAAGCCAC-----CACTCCCCACATGCG-----------------------------CCA---C-CGACGCATATTTT----TCGTCG---------------TTGTCGATGCCAACACGTTCTTCAATTTG----GCTACT-TGC-------------ATTGCATGTCTTTGGCAGACGCCCGC--------------ATCATGACGAGAT------------GCAGCTCCTCTTTT------GTCACTC---CACTAACGCA-TCCCACAGGAAGCCGCCGAGTTGGGCAAGGGCTCCTTCAAGTACGTACTTGTTGCCGGATGCCT-GTAGACGTTAGTGCTGTGGAA-----CTTGCGCGCCATGGAGCAAATATGTACCTCGTTGAAGTAGACGTTCATCCTCTCGAGTTGGAGGTCGGATGTGCCATTGTACCTGGGCCAT-GTCAATCACTTTCATC--------TTGCCGTCATGCCAGTCCACTTACACGCCGGAACCGTCAAGACCGTGCTCGCCAGAAACGGTTTGCCTGCGCGTCA--ATTATGTTAGCGTGATGGCAAGATCGCAAAGCCTCGACAGCTTCACAATACTCATTGGGGCCTGGTCTGTCCCGCGGAAACACCAGAAGGCCAAGCCTGTGGTCTCGTCAAGAATTTGTCGCTCATGTGCTACGTCTCCATTGGATCACCCGGCGAGCCCATCGTCGATTATCTCACTATGCGTGGTATGGAATTGCTCGAGGAATTCGACCCACAAGGCGCTCGCGACGCGACCAAGATCTTTGTCAACGGTGTCTGGGTTGGCGTGCATCGCGATCCCACCAGATTACACAACAATCTGCGAACGATTCGTGGTGACCCGAACTATCTCATCGAGGAAGTCAGCATTATTCGAGATATTCGTGACAGAGAACTAAGGATATTCACGGATGCCGGCCGTGTTATGCGTCCGTTATTCGTCGTCGAGTACCGGCAGGAGCATGCAGAGCGCAAGGGCGATCTAGTTCTTCGACGCGAGCATCTGCAGAAACTTGCAGCTGACAAGGAAGCCGTAGTCAATACTG---CTGACCGGGATGAGGAGCAAGAGATCTATCGGGACATGGGCTGGAACAAGCTCGTGAAAGACAAGGTCATTGAGTATCTCGATGCTGAAGAAGAGGAGACTGCTATGATCTCAATGACGCC
>CBS469_95TPseudosigmoidea_excentrica
TCGGCTCCTGGTT-CTCGGGCACCCTC---TCT----------------ATTAACTTAGCGGGG------------------------TACTGCCTGTTA-GCCGCGGGTCGG-------CATTGCAAACCCACACGGATTACTGAAG--TCTGAT----------------ACAATTTTTTAAA---CGAAATTAAAACTTTCAACAACGGATCTCTTGGTTCTGGCAACGATGAAGAACGCAGCGAAATGCGATAATTAATGTGAATTGCAGAATTCAGTGAATCATCGAATCTTTGAACGCACATTGCGCCTCCTGGTATTCCGGGAGGCACGCCTGTCCGAGCGCCATTACACC-CCCCAAGGCATCAGCTCAAATTTGAAATCTGGCGTCT---TCGGCGTCCGAGTTGTAATTTGTAGAGAGTGTCTCGGGTGGAGCACCGGTCCAAGTCCCTTGGAACAGGATATCATAGAGGGTGAGAATCCCGTATCCGGCCGGTCCCCTCCCCCGCTGTGAGACCTCTTCGACGAGTCGAGTTGTTTGGGAATGCAGCTCTAAATTGGAGGTAAATTCCTTCTAAAGCTAAATACTGGCCAGAGACCGATAGCGCACAAGTAGAGTGATCGAAAGATGAAAAGCACTTTGAAAAGAGAGTCAAACAGTACGTGAAATTGTTGAAAGGGAAGCGTATGCGGCCAGACTTGTCCCCAGTT--GCTCAGCCCGTCT----TTTGGCGGGTGTACTCTTCTGGGGCCAGGCCAGCATCGGTTTGGGCGGTCGGATAAAGACGTTAGGAATGTGGCCCCTCTC-GGGGGGTGTTATAGCCTGGCGTGCAATGCGATCAGCCCGGACCGAGGCCCGCGTTCT---GCTAGGATGCTGGCGTAATGGCCGTATACGGCCCGTCTTGAAACACGGACCAAGGAGTGCAACATCTATGCGAGTGTTTGGGTGTCAAGCCCGGACGCGAAATGAAAGTGAACGGAGGTGGGAGC-TT-----------------CGGCGCACCATCGACCGATCCTGATGTCTTCGGAAGGATTTGAGTAAGAGCATAGCTGATGCGACCCGAAAGTTGCCACT-TCACT-TATCTGA--CGCAGAGTTTTGGAGGGGTACTTTTTTGGCGGGGTCT---------------TTCTCGGCCTG-------------GTGCACACTCCAC---------CAGCGCTTGAG-----------------------------CCA-------------------------------------------CCTCAGCGAAAAAAAATTATCCCACCATT----AGCTCA-TGCAT--------------CTCAATGCCGTGCAGACGCACGA--------------AATCGCATTAAAAAATAAAATAAA-AAAAGGACTTGTTG------ATCATCT---AACTAACTCC--GCTCCAGGAAGCCGCCGAGTTGGGTAAGGGTTCCTTCAAGTACAAACTTGTTGCCGGAAGCCT-AGACGTGCATGAGTTAGGAGGAGTA-ATGGGGATGTGCTTGGGGTATTCTTACCTCATTGAAGTAGACGTTCATGCGCTCCAACTGGAGGTCAGAGGTACCATTGTAGCTGTGCCAT-GTCAGCGACGCCCGTT-CATC------TACACTAATATAACCACATACACGCCAGAGCCATCAAGACCATGCTCGCCAGAGACGGTTTGCCTGCGCGTCA--ATTGAGTTAG??????????????????????????????????????????????????????????????????????????????????????????????????????????????????????????????????????????????????????????????????????????????????????????????????????????????????????????????????????????????????????????????????????????????????????????????????????????????????????????????????????????????????????????????????????????????????????????????????????????????????????????????????????????????????????????????????????????????????????????????????????????????????????????????????????????????????????????????????????????????????????????????????????????????????????????????????????????????????????????????
>CBS588_66TVeronaeopsis_simplex
TCGGCCAGGGGCA------------------------------------------------------------------------------------------ACCCGGCCGG------------CAGTAACTCTGAAGAAATTGAAG--TCTGAT---------------------ACTCTGAA---AATAAAAAAAACTTTCAACAACGGATCTCTTGGTTCTGGCAACGATGAAGAACGCAGCGAAATGCGATAAGTAATGTGAATTGCAGAATTCAGTGAATCATCGAATCTTTGAACGCACATTGCGCCCACTGGTATTCCGGTGGGCACGCCTGTCCGAGCGCCATTACACC-CCCCAAGGCAACAGCTCAAATTTGAAATCTGGTACCT---TCGGTGCCCGAGTTGTAATTTGTAGAGGGTGTCTCGGGGGGAGTGCCGGTCCAAGTCCCTTGGAACAGGATGTCATAGAGGGTGAGAACCCCGTATCCGGCTGGTCACGGGGGTCCATGTGAGACCCCTTCGACGAGTCGAGTTGTTTGGGAATGCAGCTCTAAATGGGTGGTAAATTCCATCTAAAGCTAAATACCGGCCAGAGACCGATAGCGCACAAGTAGAGTGATCGAAAGATGAAAAGCACTTTGAAAAGAGAGTCAAACAGTACGTGAAATTGTTGAAAGGGAAGCGTATGCGGCCAGACTTGCCCGCGGTT--GCTCAGCCTGTCT----TCTGGCAGGTGTACTCTTCCGCGGTCAGGCCAGCATCGGTTTGGGCGGTCGGACAAAGGCGCTGGGAATGTGGCCCCTC-----GGGGTGTTATAGCCCAGCGTGCAATGCGACCCGCCCGGACCGAGGCCCGCGTTCT---GCTAGGATGCTGGCGTAATGGCCGTATACGGCCCGTCTTGAAACACGGACCAAGGAGTCTAACATCTATGCGAGTGTTTGGGTGTCAAGCCCGGGCGCGCAATGAAAGTGAACGGAGGTGGGAGC-TT-----------------CGGCGCACCATCGACCGATCCTGATGTCTTCGGAAGGATTTGAGTAAGAGCATAGCTGATAGGACCCGAAAG?????????????????????????????????????????????????????????????????????????????????????????????????????????????????????????????????????????????????????????????????????????????????????????????????????????????????????????????????????????????????????????????????????????????????????????????????????????????????????????????????????????????????????????????????????????????????????????????????????????????????????????????????????????????????????????????????????????????????????????????????????????????????????????????????????????????????????????????????????????????????????????????????????????????????????????????????????????????????????????????????????????????????????????CGCGACGGAAAGATCGCGAAACCCCGTCAGCTACACAACACCCACTGGGGCTTGGTCTGTCCGGCAGAGACGCCAGAAGGCCAGGCTTGCGGTTTGGTCAAGAACCTTTCCCTCATGTGCTACGTGTCCATTGGATCCCCAGGCGAGCCGATATTCGACTATCTTACCATGCGTGGAATGGAACTGCTCGAGGAATTCGACCCACAGAGCTCTCCAGATGCGACAAAGATTTTCGTCAACGGCGTCTGGGTGGGCGTTCACCGAGACCCAACCAGATTGCATAACAACCTGAGGACCATCAGAGGTGATCCGAATTACCTGCTGGAGGAAGTCAGCATCATCCGTGATATTCGAGACCGCGAATTGCGCATCTTCACCGATGCCGGCCGTGTCATGCGACCGTTGTTTGTGGTCGAATATCGCCAGGAGAACGCGGATCGGAAAGGCGACTTGGTCCTTCAGCGGCACCATCTGCAAAAACTTGCGGCGGATAAGGAGGTTGTGGTCAACACCA---ACGACAAGGAAGAGGCGCAGGAAATATATCGAAATCTGGGCTGGAACGCACTCGTCAAGCAGAAGGTCATCGAGTACCTAGATGCCGAAGAAGAAGAGACTGCTATGATTGCAATGACTCC
>CBS728_83Helicopsis_olivaceum
TCGGCCCCTGGCTCCCCGAGCGCCCCC---GCT----------------ATTTGCTTAGCGGGG------------------------TACCGCCTGTTGAACCGCGGGTCGG-------CATTGCAAAACCAAACGTCATACTGAAG--TCTGAT-----------------ACCAATTTCAAA---CGAAATTAAAACTTTCAACAACGGATCTCTTGGTTCTGGCAACGATGAAGAACGCAGCGAAATGCGATAATTAATGTGAATTGCAGAATTCAGTGAATCATCGAATCTTTGAACGCACATTGCGCCTCCTGGTATTCCGGGAGGCACGCCTGTCCGAGCGCCATTACACC-CCCCAAGGCATCAGCTCAAATTTGAAATCTGGCGTCT---TCGGCGTCCGAGTTGTAATTTGTAGAGAGTGTCTCGGGT-GAGCACCGGTCCAAGTTCCTTGGAACAGGATATCAGAGAGGGTGAGAATCCCGTATCTGGCCGGCCCCCTCCCCCGCTGTGAGACCTCTTCGACGAGTCGAGTTGTTTGGGAATGCAGCTCTAAATTGGAGGTAAATTCCTTCTAAAGCTAAATACTGGCCAGAGACCGATAGCGCACAAGTAGAGTGATCGAAAGATGAAAAGCACTTTGAAAAGAGAGTCAAACAGTACGTGAAATTGTTGAAAGGGAAGCGTATGCGGCCAGACTTGTCCCCAGTT--GCTCAGCCCGTCT----TTTGGCGGGTGTACTCTTCTGGGGCCAGGCCAGCATCGGTTTGGGCGGTCGGATAAAGACGTCGGGAATGTGGCCCCCCTC-GGGGGGTGTTATAGCCCGGCGTGCAATGCGTCCAGCCCGGACCGAGGCCCGCGTTCT---GCTAGGATGCTGGCGTAATGGCCGTATACGGCCCGTCTTGAAACACGGACCAAGGAGTGCAACATCTATGCGAGTGTTTGGGTGTCAAGCCCGGACGCGAAATGAAAGTGAACGGAGGTGGGAGC-TT-----------------AGGCGCACCATCGACCGATCCTGATGTCTTCGGAAGGATTTGAGTAAGAGCATAGCTGATGCGACCCGAAAG???????????????????????????????????????????????????????????????????????????????????????????????????????????????????????????????????????????????????????????????????????????????????????????????????????????????????????????????????????????????????????????????????????????????????????????????????????????????????????????????????????????????????????????????????????????????????????????????????????????????????????????????????????????????????????????????????????????????????????????????????????????????????????????????????????????????????????????????????????????????????????????????????????????????????????????????????????????????????????????????????????????????????????????????????????????????????????????????????????????????????????????????????????????????????????????????????????????????????????????????????????????????????????????????????????????????????????????????????????????????????????????????????????????????????????????????????????????????????????????????????????????????????????????????????????????????????????????????????????????????????????????????????????????????????????????????????????????????????????????????????????????????????????????????????????????????????????????????????????????????????????????????????????????????????????????????????????????????????????????????????????????????????????
>CBS729_95TScolecobasidium_musae
TCCGCGGAAGT---GGTAGGCGTTG---------------------------------------------------------------ACCTGCCCGC-----CGCGGGCCGTAT----TTTCTACAACTCTTGAAGAAAACGTGAAG--TCTGAA----------------TACAAAACAAAAT---GAAAAGCAAAACTTTCAACAACGGATCTCTTGGCTCTGGCAACGATGAAGAACGCAGCGAAACGCGAAAGGTAATGCGAATTGCAGAA-TCAGTGAGTCATCGAATCTTTGAACGCACATTGCGCCTCTCGGTATTCCGGGAGGCACGCCTGTTCGAGCGCCATTACAAA-CTCCAAGGCAACAGCTCAAATTTGAAATCTGGAGCCT---TTGGCTTCCGAGTTGTAATTTGCAGAGGGAGCCTCGGAGGGCGAGACGGTCCAAGTGCCTTGGAACAGGATACCGCAGAGGGTGAGAGTCCCGTATCCGGCCGATCTTGCGCTCCG-TGTGAGGCCCCTTCGACGAGTCGAGTTGTTTGGGAATGCAGCTCCAAGCGGGTGGTAAATTCCATCTAAAGCTAAATACTGGCCAGAGACCGATAGCGAACAAGTAGAGTGATCGAAAGATGAAAAGCACTTTGAAAAGAGAGTCAAACAGTACGTGAAATTGTTGAAAGGGAAGCGCATGGGGGCAGACTTGGACGCGGG---GTTCAGCGTTTCGAT--TTTGGAGCGTGTACTTCCCCGCGTGCAGGCCAGCATCGGTTCCGGGGGCCGGACAAAGACGTTGGGAATGTGGCTCCCCTC-GGGGAGTGTTATAGCCCGGCGTGCAATGCGGCCACCTGGGACCGAGGACCGCGCCTTG-TGCAAGGATGCTGGCGTAATGGCCTCATGCGGCCCGTCTTGAAACACGGACCAAGGAGTCTAACATCTATGCGAGTGTTTGGGTGGCAAGCCCGGACGCGCAATGAAAGTGAACGGAGGTGGGAGT-CTGTC-----------AAAGGACGCACCATCGACCGATCCGGACGTCTTCTGAAGGATTTGAGTAAGAGCATAGCTGTTGGGACCCGAAAGTTGCCACC-TTATC-TGGCGCACACAACACACGATGGAGGGGTAC---TCTGGCGGGGTCACTTTTTTTTTC----TCGCTTGACTC-------------ACGCACAAGCCAC---------CGACGCTTGAG-----------------------------CCA-----ACACGCAACCTCA--------AGCCGTCGGACTTGGTAGCGTGCAGCTCGCAGAAGTCCCCGCTGTC----GCCCTA-TGCAC-----------TCCATCCGCACTCTGCAGCTGCCCTG--------------CGCCGGATCTGAGCCTTGTCAACACCGCTCACCTTCATC------AACACCC---CGCTGACATG-ATGCACAGGAAGCCGCCGAGTTGGGTAAGGGTTCCTTCAAGTACGAACTTGTTGCCAGAAGCCT-GTGGAGTCATGTCAGTGATGTCTCA-GTTGCGTAATGGC--AGTGGAAATCACCTCATTGAAGTAGACATTCATCCTCTCGAGCTGCAGATCGGAGGTGCCATTGTAGCTGTGCCCATGTCAACATTGTCACTTCCCTG---CGTACGCATATGCCTGCCACTTACACGCCAGAGCCATCAAGACCGTGCTCACCAGAGACGGTTTGCTCTGTGTTCC-CATCAAGTTAGCGTGACGGTAAAATCGCGAAACCGCGACAACTGCACAATACGCACTGGGGTCTCGTGTGTCCTGCAGAGACTCCAGAAGGCCAAGCTTGCGGTCTCGTCAAGAACTTGTCTTTGATGTGCTACGTGTCGATAGGATCTCCTGGTGAACCAATCATCGATTACCTGACCATGCGTGGTATGGAACTCCTCGAAGAATTTGACCCGCACAGTGCGCAGGACGCGACGAAAATCTTTGTCAATGGTGTGTGGGTTGGTGTTCATCGCGAGCCGACCAGGCTACACAACAACCTCAGAACCATCCGAGGTGATCCCAACTACCTCATTGAAGAAGTCAGCATCATTCGAGATATTCGTGAGCGTGAGTTGCGAATCTTGACAGACGCTGGACGAGTGATGAGACCGCTTTTCGTGGTCGAATATCGGCCTGAGTACTACAACCGCAAGGGCGAGCTGGTTCTGCGGCGAGAACATTTGACACAGCTCGCTGCAGACAAGGAGAGTGTCCCGTCTTACG---ACGATCGTGAAGATGAACTCGAAAC---TGGGAAGAAGGGTTGGGCTCGGCTTGTGAAGGAAAAAGTGGTCGAGTACCTTGACGCTGAGGAAGAAGAAACTGCCATGATTGCAATGACTCC
>CBS867_95Verruconis_gallopava
TCCCAGGAGGC---GTTGCGGAAGGCCTGAGTTCTTGTCCGTGGAG--ACGGACGGTAGCGAGGGAC---------------------GAGCGACCGC-----CTGGGGTGC------ATCAAAACTCTTTTGCGGGAAATTGTGAAG--TCTGAA----------------GTGATAGGTTAAA---AAGAAGCAAAACTTTCAACAACGGATCTCTTGGCTCTGGCAACGATGAAGAACGCAGCGAAACGCGAAAGGTAATGCGAATTGCAGAA-TCAGTGAGTCATCGAATCTTTGAACGCACATTGCGCCTCTCGGTATTCCGGGAGGCACGCCTGTTCGAGCGCCATTACACA-CTCCAAGGCAACAGCTCAAATTTGAAATCTGGCGCCT---TGGGCGTCCGAGTTGTAATTTGTAGAGGGAGTCTCGGGTTAAGGGTCGGTCCAAGTGCCTTGGAACAGGATACCGAAGAGGGTGAGAGTCCCGTATCCGGCCGACGCCAGCGCCCG-TGTGAGGCCCCTTCGACGAGTCGAGTTGTTTGGGAATGCAGCTCTAAATGGGTGGTAAATTCCATCTAAAGCTAAATACTGGCCAGAGACCGATAGCGCACAAGTAGAGTGATCGAAAGATGAAAAGCACTTTGAAAAGAGAGTCAAACAGTACGTGAAATTGTTGAAAGGGAAGCGTATGTGGGCAGACTTGGACGCTGG---ATTCAGGCCGCCT----TCTGGCGGGTGTATTTTCCAGCGGACAGGCCAGCATCGGTTCTGAGGGCCGGACAAAGACGAAGGGAATGTGGCTCCTCTCTGGGGAGTGTTATAGCCCGGCGTGCAATGCGGCCACTTGGGACCGAGGACCGCGCATTT-TGCAAGGATGCTGGCGTAATGGCCTCATACGGCCCGTCTTGAAACACGGACCAAGGAGTCTAACATCTATGCGAGTGTTTGGGTGTCAAGCCCGGGCGCGCAATGAAAGTGAACGGAGGTGGGAGT-CTGTGT-------TAGAGCGGATGCACCATCGACCGATCCTGAAGTATTCGGAAGGATTTGAGTAAGAGCATAGCTGTTGGGACCCGAAAGTTGCCACCATTATC-TGCCACA-ACAAACACCCGTGGAGGGGCAC--CTTTGGCGGGGTCACCTTTTGTCTT----GGCCCTGACTC-------------ACGCCCACGCCCT---------CTCGCCCTGTCC------CCCCTCGCTCTCAACGCACAAGCCAGTGT-CGCCTAGTGAGCAGCCACTCAACGCACTGGTCTTTGCACCGCTCTCCACCCCCAATTCCCCGACCTT----GGCTTT-TGCTCTTGCATGCATCGCCCAAAATGTTTTGCAGCTGCCCTA--------------CGCACGATGCTGCCGTGGCCTCGC------TCTTTCACC------GACATTT---TGCTGACCGC-CCGCACAGGAAGCCGCCGAATTGGGTAAGGGTTCCTTCAAGTACGAACTTGTTACCGGAAGCCTAACAAGAGCATATCAGTTGAGGCCTT-GCAGTTTTGGTGCTACGTTTCATTCACCTCGTTGAAGTAAACATTCATGCGCTCGAGCTGAAGATCAGAGGTGCCATTGTACCTGCGTTTC-ATTTAGTCCCTGCTTTTGGTGTGC--ACCTGAAGCAACTGGAACTTACACGCCCGAACCATCAAGGCCATGCTCGCCAGAAACCGTTTGCCTATGATTTTTTGCCCAGTCAGCGTGACGGCAAAATAGCGAAACCACGTCAGTTACACAATACTCATTGGGGTTTGGTCTGCCCTGCAGAGACACCTGAAGGACAGGCTTGTGGACTTGTTAAAAACTTGTCTCTCATGTGTTACGTCTCCATCGGATCTCCTGGAGAGCCTATTATTGACTATCTGACCATGCGTGGCATGGAATTGCTTGAGGAATTCGACCCTCACAATGCTCAGGACGCGACCAAGATCTTCGTCAACGGCGTCTGGGTTGGTGTACACCGCGATCCGACGAAATTGCACAACAATCTCAGAACCATACGTGGCGACCCTAATTACCTTATAGAGGAAGTCAGCATTATTCGCGACATTCGAGAACGTGAGCTGCGTATCTTGACCGACGCAGGACGTGTCATGCGACCACTGTTCGTCGTTGAATATCGATCTGAACACGCAGAGCGCAAAGGTGATCTTATCCTCAGACGAGAGCACCTGCAGAGACTAGCGGCGGATAAGGAGGTGATAATCAATCCAG---CCGATAGAGAGGAGGAGCAAGAACTTCTACGTAATCTAGGCTGGAACAGGCTTGTTAAAGAGAAGGTCATCGAGTACCTGGATGCTGAGGAAGAAGAAACGGCCATGATAGCCATGACTCC
>CPC14942Sterila_eucalypti
TCGGCGGAGGGTT-GTTGTGATTG-------------------------GTCGATCCCGCGAGGGGTTACCCGAACG-----------CCGCAGCCGC-----CGTCGGCCCC--------------ATAATTCTGAGTAACATGAAG--TTTGTG----------------ACCCAATA-CAAA---TGAAAACAAAACTTTCAACAACGGATCTCTTGGCTCAGGCAACGATGAAGAACGCAGCGAAATGCGATAAGTAATGCGAATTGCAGAA-TCAGTGAATCATCGAATCTTTGAACGCACATTGCGCCTCCTGGTATTCCGGGAGGCACGCCTGTTCGAGCGCCATTACACA-CCCCAAGGCAACAGCTCAAATTTGAAATCTGGCGTCT---TCGGCGTCCGAGTTGTAATTTGTAGAGGGTGTCTCGGGTGGAGCATTGGTCCAAGTCCCTTGGAACAGGATACCGCAGAGGGTGAGAGTCCCGTATCCGGCCGATCGCGTCCCCCGCTGTGAGACCCCTTCGACGAGTCGAGTTGTTTGGGAATGCAGCTCTAAATGGGTGGTAAATTCCATCTAAAGCTAAATACCGGCCTGAGACCGATAGCGCACAAGTAGAGTGATCGAAAGATGAAAAGCACTTTGAAAAGAGAGTCAAACAGTACGTGAAATTGTTGAAAGGGAAGCGTATACGGCCAGACTTGGTCGCGGG---GTTCAACCCTCCT----TCTGGAGGGCGTACTTCCCCGCGGACAGGCCAGCATCGGTTTCGGCGGTCGGATAAAGGCGGCGGGAATGTGGCCTTCTTC-GGAAGGTGTTATAGCCCGCCGTGCAATGCGACCAGCCGGGACCGAGGACCGCGCATCT--GCTAGGATGCTGGCGTAATGGCCTTATACGGCCCGTCTTGAAACACGGACCAAGGAGTCTAACATCTATGCGAGTGTTTGGGTGTCAAGCCCGGGCGCGCAATGAAAGTGAACGGAGGTGGGAGC-TA-----------------CGGCGCACCATCGACCGATCCTGATGTCTTCGGAAGGATTTGAGTAAGAGCATAGCTGTTGGGACCCGAAAGTTGCCACC-TTATC-TGCCACG-----GAATCCATGGAGGGGTAC--TTTTGGTGGGGTGC---------------TTCCGTGACTC-------------ACGCACAAGCCAC--------TTTGCGCTAGAG-----------------------------CCA---C-GGACGCAACCCACTGCAG-------------------------------AAGAAGATCTCCACCATG----GCTTCC-GGCGC----------ACAATGCCATGTTCTGCACCTGCATCC--------------AGTGTGATGAC-----------------AGTTTCTCATC------GACATGT---CACTAACACA-CCTCACAGGAAGCCGCCGAGCTCGGAAAGGGTTCCTTCAAGTA????????????????????????????????????????????????????????????????????????????????????????????????????????????????????????????????????????????????????????????????????????????????????????????????????????????????????????????????????????????????????????????CGTGATGGTAAGATTGCCAAACCTCGACAGCTGCACAACACGCACTGGGGGTTGGTATGTCCGGCTGAAACGCCAGAAGGTCAAGCTTGTGGTCTCGTCAAGAATCTGTCGCTCATGTGCTACGTCTCCATCGGATCACCAGGCGAACCTATCGTGGACTATCTTACCATGCGTGGTATGGAATTGCTGGAAGAGTTCGACCCGCAAGGCGCACGAGACGCCACCAAGATCTTCGTCAACGGTACATGGGTTGGTGTACACCGTGACCCGACTAGACTGCACACAAACTTGCGAACCATCCGTGGTGATCCAAACTATCTCATCGAAGAGGTTTCTATCATTCGCGACATTCGAGACCGAGAACTGCGCATCTACACAGATGCTGGACGTGTGATGCGTCCGCTGTTCGTGGTGGAATATCGACCAGAGTTTGCTGACCGCAAGGGTGACTTGGTGCTGAGGCGAGAGCACTTGGCTAAGCTCGCTGCCGATAAGGAGGCGGTCGTCAACGTGT---CAGACCGGGAAGAAGAGCTCGAAAT---CCGGAATATGGGCTGGAACAAGCTTGTGAAAGAGAAGGTCATTGAGTACCTAGATGCTGAGGAGGAGGAGTCGGCTATGATTGCGATGACGCC
>CPC14943Sterila_eucalypti
TCGGCGGAGGGTT-GTTGTGATTG-------------------------GTCGATCCCGCGAGGGGTTACCCGAACG-----------CCGCAGCCGC-----CGTCGGCCCC--------------ATAATTCTGAGTAACATGAAG--TTTGTG----------------ACCCAATA-CAAA---TGAAAACAAAACTTTCAACAACGGATCTCTTGGCTCAGGCAACGATGAAGAACGCAGCGAAATGCGATAAGTAATGCGAATTGCAGAA-TCAGTGAATCATCGAATCTTTGAACGCACATTGCGCCTCCTGGTATTCCGGGAGGCACGCCTGTTCGAGCGCCATTACACA-CCCCAAGGCAACAGCTCAAATTTGAAATCTGGCGTCT---TCCGCGTCCGAGTTGTAATTTGTAGAGGGTGTCTCGGGTGGAGCATTGGTCCAAGTCCCTTGGAACAGGATACCGCAGAGGGTGAGAGTCCCGTATCCGGCCGATCGCGTCCCCCGCTGTGAGACCCCTTCGACGAGTCGAGTTGTTTGGGAATGCAGCTCTAAATGGGTGGTAAATTCCATCTAAAGCTAAATACCGGCCTGAGACCGATAGCGCACAAGTAGAGTGATCGAAAGATGAAAAGCACTTTGAAAAGAGAGTCAAACAGTACGTGAAATTGTTGAAAGGGAAGCGTATACGGCCAGACTTGGTCGCGGG---GTTCAACCCTCCT----TCTGGAGGGCGTACTTCCCCGCGGACAGGCCAGCATCGGTTTCGGCGGTCGGATAAAGGCGGCGGGAATGTGGCCTTCTTC-GGAAGGTGTTATAGCCCGCCGTGCAATGCGACCAGCCGGGACCGAGGACCGCGCATCT--GCTAGGATGCTGGCGTAATGGCCTTATACGGCCCGTCTTGAAACACGGACCAAGGAGTCTAACATCTATGCGAGTGTTTGGGTGTCAAGCCCGGGCGCGCAATGAAAGTGAACGGAGGTGGGAGC-TA-----------------CGGCGCACCATCGACCGATCCTGATGTCTTCGGAAGGATTTGAGTAAGAGCATAGCTGTTGGGACCCGAAAGTTGCCACC-TTATC-TGCCACG-----GAATCCATGGAGGGGTAC--TTTTGGTGGGGTGC---------------TTCCGTGACTC-------------ACGCACAAGCCAC--------TTTGCGCTAGAG-----------------------------CCA---C-GGACGCAACCCACTGCAG-------------------------------AAGAAGATCTCCACCATG----GCTTCC-GGCGC----------ACAATGCCATGTTCTGCACCTGCATCC--------------AGTGTGATGAC-----------------AGTTTCTCATC------GACATGT---CACTAACACA-CCTCACAGGAAGCCGCCGAGCTCGGAAAGGGTTCCTTCAAGTA????????????????????????????????????????????????????????????????????????????????????????????????????????????????????????????????????????????????????????????????????????????????????????????????????????????????????????????????????????????????????????????CGTGATGGTAAGATTGCCAAACCTCGACAGCTGCACAACACGCACTGGGGGTTGGTATGTCCGGCTGAAACGCCAGAAGGTCAAGCTTGTGGTCTCGTCAAGAATCTGTCGCTCATGTGCTACGTCTCCATCGGATCACCAGGCGAACCTATCGTGGACTATCTTACCATGCGTGGTATGGAATTGCTGGAAGAGTTCGACCCGCAAGGCGCACGAGACGCCACCAAGATCTTCGTCAACGGTACATGGGTTGGTGTACACCGTGACCCGACTAGACTGCACACAAACTTGCGAACCATCCGTGGTGATCCAAACTATCTCATCGAAGAGGTTTCTATCATTCGCGACATTCGAGACCGAGAACTGCGCATCTACACAGATGCTGGACGTGTGATGCGTCCGCTGTTCGTGGTGGAATATCGACCAGAGTTTGCTGACCGCAAGGGTGACTTGGTGCTGAGGCGAGAGCACTTGGCTAAGCTCGCTGCCGATAAGGAGGCGGTCGTCAACGTGT---CAGACCGGGAAGAAGAGCTCGAAAT---CCGGAATATGGGCTGGAACAAGCTTGTGAAAGAGAAGGTCATTGAGTACCTAGATGCTGAGGAGGAGGAGTCGGCTATGATTGCGATGACGCC
>CPC30523Pseudoanungitea_vaccinii
TCGGC---------CTTAGGCGCGCCC---------------------GCTTGACAGCGCGGTG---------------------------------------CGCCGGCCGG---------ACATCAAACCCTGAACAACATTGCAG--CCTGAA----------------GTTAAA---AGCA---AATAGTTAAAACTTTCAACAACGGATCTCTTGGTTCTGGCAACGATGAAGAACGCAGCGAAATGCGATAAGTAATGTGAATTGCAGAATTCAGTGAATCATCGAATCTTTGAACGCACATTGCGCCCCCTGGTATTCCGGGGGGCACACCTGTTCGAGCGCCATTACAAA-CCTCAAGGCAACAGCTCAAATTTGAAATCTGGCTCCT---TCGGGGTCCGAGTTGTAATTTGTAGAGGGTGCTTCGAGCGAAGCCCCGGCCCAAGTCCCTTGGAACAGGACGTCAGAGAGGGTGAGAACCCCGTGTCCGGCCGGCGGCGCTCCTCG-TGTGAAGCCCCTTCGACGAGTCGAGTTGTTTGGGAATGCAGCTCTAAATTGGTGGTAAATTCCATCTAAAGCTAAATACCGGCCAGAGACCGATAGCGCACAAGTAGAGTGATCGAAAGATGAAAAGCACTTTGAAAAGAGAGTTAAAAAGTACGTGAAATTGTTGAAAGGGAAGCGCTTGCGGCCAGACTTGCCCGCGGAG--GTTCAGCCCGTCT----TCTGGCGGGTGCACTCCTTCGCGGTCAGGCCAGCATCGGTTTGGGCGGTCGGACAAAGGCCTTGGGAACGTAGCCCCCTCC-GGGGGGTGTTATAGCCCTCGGTGCAATGCGGCCAGCCCGGACCGAGGATCGCGCTCT---GCTAGGATGCTGGCGTAATGGCTGTAAGCGGCCCGTCTTGAAACACGGACCAAGGAGTCTAACATCTATGCGAGTGTTTGGGTGTCAAACCCGTGCGCGTAATGAAAGTGAACGGAGGTGGGAGC-CT---------------TAGGGTGCACCATCGACCGATCCTGATGTCTTCGGAAGGATTTGAGTAAGAGCATAGCTGTTGTGACCCGAAAGTCGCCAC--TTATC-TGCGACG-----AGGGCCCTGGTGGGGTAC--CTCCAGCGGGGTAC----------------TTCGGAATTG-------------GCTTTTGGGCTGA---------GGGCGCTAATA-----------------------------CC------CGGCGCCTCCCTTATGCGCACAAA--------------CCATCAATCCCATGAACTATTCAACGCTT----ATGCAT-CAC-------------ACTACCTCCGTGCTGCGAACCACTCGAAA---------------------------------------TCTTACTTCCA------GCCAAAA---TGCTAATTCA-TCTTTCAGGAAGCCGCCGAGTTGGGCAAAGGTTCCTTCAAGTACGAACTTGTTGCCCGAAGCCT-ACAGATAGA---GTTAGGAAGTGCGAAAGACGCGTTTTTGCATGCCTTCTTACCTCATTGAAGTAGACGTTCATGCGTTCGAGCTGGAGATCGGAGGTGCCATTGTACCTTTGTGGG-AGTTAGCATGCAAAAT-TTTCTTC--CATGCCGGGCAAGAGGACGTACACTCCAGATCCATCAAGACCATGCTCGCCAGAGATGGTTTGCCTATACGAGT--ACGCAGTCAGCGTGATGGAAAGATTGCCAAACCTCGACAGCTGCACAACACACATTGGGGTCTTGTCTGTCCTGCAGAGACGCCAGAAGGACAAGCTTGTGGTCTGGTCAAGAATCTGTCGCTCATGTGCTACGTTTCTGTTGGTTCTCCTGGAGATCCTATTAACGATTACCTGACGATGCGTAACATGGAACTGCTTGAAGAGTTTGAGCCAAACAACTCGAAAGATGCTACCAAGATATTCCTCAATGGTGTCTGGATCGGTGTCCATCGCGATCCTAATCAACTCCACACTGGCCTCCGCAGCATCAGAGGCCGTAGTGGTTACATTTCAGAAGAAGTCAGTATCATTCGAGATATCCGTGACCGTGAGCTCCGCATCTTCACTGATGCCGGACGTGTCATGCGACCCTTGTTTGTTGTCGACAATGATCCCAGGAGTTCCAAACG---AGGGTCACTCCTGTTACAGCGAGAAGATATCGTAAAGATTCAAGAAGATAAGGAAGCCGACACTA---------CAGATATGAACGAGGAGGAA------CTCTCAGCCCTTGGCTGGAGAGGTCTCGTAAAGAAGGGTGTTGTTGAGTATCTTGATGCCGAAGAGGAAGAATCTGCCATGATTATCATGACGCC
>ICMP21139TNeocoleroa_metrosideri
TCGGCGGAGGT---GTTGCGTGAT-------------------------GTTGTCTGGGCTTGGGGTTACCCGGC----CCGGCCTGTGCGCAACCGC-----CGTCGGTCTT-----------TACAACGCTTGTGAAAATCTGAAG--CCTGAA----------------GCAAACTA-CAAA---ATCATACAAAACTTTCAACAACGGATCTCTTGGCTCTGGCAACGATGAAGAACGCAGCGAAATGCGATAAGTAATGCGAATTGCAGAA-TCAGTGAATCATCGAATCTTTGAACGCACATTGCGCCCCTTGGTATTCCGAGGGGCACGCCTGTTCGAGCGCCATCACACA-CCCCAAGGCAACAGCTCAAATTTGAAATCCGGCGTCT---TCGGCGTCCGAGTTGTAATTTGCAGAGGGTGTCTCGGGTGGAGCGTCGGTCCAAGTCCCTTGGAACAGGATGCCAGAGAGGGTGAGAGTCCCGTATCCGGCCGATCGCGTCCCCTA-TGTGAGACCCCTTCGACGAGTCGAGTTGTTTGGGAATGCAGCTCTAAATGGGTGGTAAATTCCATCTAAAGCTAAATACCGGCCAGAGACCGATAGCGCACAAGTAGAGTGATCGAAAGATGAAAAGCACTTTGAAAAGAGAGTGAAACAGTACGTGAAATTGTTGAAAGGGAAGCGTATACGGCCAGACTTGCCCGCGGAT--GCTCAGCCCGTCT----TCTGGCGGGTGCACTCTTCCGCGGTCAGGCCAGCATCGGTTTGGGCGGTCGGATAAAGGCGCTGGGAATGTGGCCTCCCTC-GGGAGGTGTTATAGCCCGGCGTGCAATGCGGCCAGCCCGGACCGAGGCTCGCGTTCT---GCTAGGATGCTGGCATAATGGCCTTATACGGCCCGTCTTGAAACACGGACCAAGGAGTCTAACATCTATGCGAGTGTTTGGGTGTCAAGCCCGGACGCGTAATGAAAGTGAACGGAGGTGAGAGCTTT-----------------TTGCGCATCATCGACCGATCCTGATGTCTTCGGAAGGATTTGAGTAAGAGCATAGCTGTTGGGACCCGAAAG???????????????????????????????????????????????????????????????????????????????????????????????????????????????????????????????????????????????????????????????????????????????????????????????????????????????????????????????????????????????????????????????????????????????????????????????????????????????????????????????????????????????????????????????????????????????????????????????????????????????????????????????????????????????????????????????????????????????????????????????????????????????????????????????????????????????????????????????????????????????????????????????????????????????????????????????????????????????????????????????????????????????????????????????????????????????????????????????????????????????????????????????????????????????????????????????????????????????????????????????????????????????????????????????????????????????????????????????????????????????????????????????????????????????????????????????????????????????????????????????????????????????????????????????????????????????????????????????????????????????????????????????????????????????????????????????????????????????????????????????????????????????????????????????????????????????????????????????????????????????????????????????????????????????????????????????????????????????????????????????????????????????????????
