# Supplementary material for: ﻿Culturable fungi from urban soils in China II, with the description of 18 novel species in Ascomycota (Dothideomycetes, Eurotiomycetes, Leotiomycetes and Sordariomycetes)
Source: MycoKeys. 2023 Jun 29;98:167–220. doi: 10.3897/mycokeys.98.102816 (PMC10326621; doi:10.3897/mycokeys.98.102816)
Supplement: Supplementary material 3 — The concatenated sequences dataset [file mycokeys-98-167-s003.zip › 102816_0R-2-A_Data_S9._Figure_23._ITS+LSU+RPB2+EF1A.fas]

>CGMCC3_20776TFusarium_brachypodum
CCCAACCCCTGTGACATACCT-TA--AACGTTGCCTCGGCGGATCAGCCCGCGCCCCGTAAAACGGGACGGCCCGCCAGAGGA-CCCCTAAACCCTATTT--TTTTCCA-GTGTAACTTCTGAGT--AACAA-AACAAATAAATCAAAACTTTCAACAACGGATCTCTTGGTTCTGGCATCGATGAAGAACGCAGCAAAATGCGATAAGTAATGTGAATTGCAGAATTCAGTGAATCATCGAATCTTTGAACGCACATTGCGCCCGCCAGTATTCTGGCGGGCATGCCTGTTCGAGCGTCATTTCAACCCTCAAGCCCC--CCGTGCTTGGTGTTGGGGATCGGCGA---GTCC---TTGGGACAAGCCGGCCCCGAAATCTAGTGGCGGTCTCGCTGCAGCCTCCATTGCGTAGTAGCTA-ACACCTCGCAACTGGAACGCGGCGCGGCCAAGCCGTTAAA-C-CCCC--AAC-TTCTGAATGTTGCCCTAGTAACGGCG-AGTGAAGCGGCAACAGCTC-AAATTTGAAATCTGGCTCTCGGGCCCGAGTTGTAATTTGTAGAGGATGCTTTTGATGCGGTGCCTTCCGAGTTCCCTGGAACGGGACGCCATAGAGGGTGAGAG-CCCCGTCTGGTTGGATGCCAAATCTCTGTAAAGCTCCTTCGACGAGTCGAGTAGTTTGGGAATGCTGCTCTAAATGGGAGGTATATGTCTTCTAAAGCTAAATACCGGCCAGAGACCGATAGCGCACAAGTAGAGTGATCGAAAGATGAAAAGCACTTTGAAAAGAGAGTTAAAAAGTACGTGAAATTGTTGAAAGGGAAGCGTTTATGACCAGACTTGGGCTTGGTTAATCATCTGGGG-TTCTCCCCAGTGCACTTTTCCAGTCCAGGCCAGCATCAGTTTTCCCCGGGGGACAAAGGCTTCGGGAATGTGGCTCTCTTCGGGGAGTGTTATAGCCCGTTGCGCAATACCCTGGGGGGGACTGAGGTTCGCGCTTCTGCAAGGATGCTGGCGTAATGGTCATCAACGACCCGTCTTGAAACACGGACCAAGGAGTCGTCTTCGTATGCGAGTGTTCGGGTGTCAAACCCCTACGCGTAATGAAAGTGAACGCAGGTGAGAGCTTCGGCGCATCATCGACCGATCCTGATGTTCTCGGATGGATTTGAGTAAGAGCATACGGGGCCGGACCCGAAAGAAGGTGAACTATGCCTGTGTAGGGTGAAGCCAGAGGAAACTCTGGTGGAGGCTCGCAGCGGTTCTGACGTGCAAATCGATCGTCAAACATGGGCAT-GGGGGCGAA-AGACTAATACCAACACTCCCATCGGACGAGATGGAAAGTTGGCCAAGCCTCGCCAGCTTCACAACACTCATTGGGGTCTGGTTTGTCCAGCAGAAACACCTGAGGGTCAAGCTTGTGGATTGGTCAAGAACTTGTCACTGATGTGTTACGTGAGTGTCGGTTCTCCGGCTGAGCCTCTGATTGACTTCATGGTCAACCGAGGTATGGAAGTTGTAGAGGAATACGAACCGACAAGGTACCCTCACGCTACCAAGATTTTTGTCAACGGTAGTTGGGTTGGTGTTCACTCGGATCCCAAGCACCTTGTGAACTCAGTTCTGGATACTCGCCGTAAATCATACGTGCAATTCGAGGTGTCACTTGTTCGTGATATTCGAGACCGAGAGTTCAAGATCTTTTCCGATGCAGGACGAGTCATGAGGCCAGTCTTCACAGTTCAGCAGGAAGATGACTACGAGACTGGCATTGGCAAGGGCCAACTTGTATTGACAAAGGAGCTTGTCAACAAGATCGCCCAGGAGCAAGCAGAACCACCTGAGGATCCATCAATGAAGATTGGATGGGATGGCCTGATCCGTGCTGGAGCTATTGAGTACCTCGATGCCGAGGAAGAGGAGACAGCCATGATCTGCATGACGCCTGAGGACCTCGAACTTTATCGCGAGCAGAAGAACGATGAAGTTTCGCTCACAGAAGAAGAGAAGAGGGCCAAGGAAGAGGCTGAAAAGAGGGAACAGGAAGAGGATCGCAACAAGCGGTTAAAGACAAAGGTCAACCCCACAACCCACATGTACACACATTGTGAGATTCATCCCAGTATGATTCTTGGTATTTGTGCCAGTATTATTCCCTTCCCCGATCACAACCAGGTAGACTCAGGCAAGTCGACCAC-TGTGAGTAAAA-CC--CTCGGCGA-GCTGCTTGCCTGCACTCGTC-AAACCCCGC-CTCTGATTCATGGC-GGGG---TCTT-CAGTC-ATA-TCATGCTAACAGTTTTGGATAGACCGGTCACTTGATCTACCAGTGCGGTGGTATCGACAAGCGAACCATCGAGAAGTTCGAGAAGGTTGGTTA----TTTCCCTTCGATCC-GCGCCCCTTTGCCCCTCGATTTGCCCGTCGAAT---CGCTCCT--TTCACGATTTCCA--ACACGCC----GTTA-CCCCGCTCGAGCAC--AAA-ATTTTGCGGTGCGACCGTAA---TTTTTT-----G-GTGGGGGGTTTT-TTTTACCCCGCCACTCGAGCCTGGAC-ACGCAAGCCCTGTTTCCT----ACACAA---ACAT-------------CCTCCGGGTGCGATCATGATACG-TGAACCAGT---TGCTAA-CCACC-TTGACAATAGGAAGCCGCCGAGCTCGGTAAGGGTTCCTTCAAGTACGCTTGGGTTCTTGACAAGCTCAAAGCCGAGCGTGAGCGTGGTATCACCATCGACATTGCCCTGTGGAAGTTCGAGACTCCCCGCTACTATGTCACCGTCATTGGTATGTTTTCACCATCGTCCCATC------TTATGTGCTCGTTCTAA
>GZUIFR21_911Fusarium_brachypodum
CCCAACCCCTGTGACATACCT-TA--AACGTTGCCTCGGCGGATCAGCCCGCGCCCCGTAAAACGGGACGGCCCGCCAGAGGA-CCCCTAAACCCTATTT--TTTTCCA-GTGTAACTTCTGAGT--AACAA-AACAAATAAATCAAAACTTTCAACAACGGATCTCTTGGTTCTGGCATCGATGAAGAACGCAGCAAAATGCGATAAGTAATGTGAATTGCAGAATTCAGTGAATCATCGAATCTTTGAACGCACATTGCGCCCGCCAGTATTCTGGCGGGCATGCCTGTTCGAGCGTCATTTCAACCCTCAAGCCCC--CCGTGCTTGGTGTTGGGGATCGGCGA---GTCC---TTGGGACAAGCCGGCCCCGAAATCTAGTGGCGGTCTCGCTGCAGCCTCCATTGCGTAGTAGCTA-ACACCTCGCAACTGGAACGCGGCGCGGCCAAGCCGTTAAA-C-CCCC--AAC-TTCTGAATGTTGCCCTAGTAACGGCG-AGTGAAGCGGCAACAGCTC-AAATTTGAAATCTGGCTCTCGGGCCCGAGTTGTAATTTGTAGAGGATGCTTTTGATGCGGTGCCTTCCGAGTTCCCTGGAACGGGACGCCATAGAGGGTGAGAG-CCCCGTCTGGTTGGATGCCAAATCTCTGTAAAGCTCCTTCGACGAGTCGAGTAGTTTGGGAATGCTGCTCTAAATGGGAGGTATATGTCTTCTAAAGCTAAATACCGGCCAGAGACCGATAGCGCACAAGTAGAGTGATCGAAAGATGAAAAGCACTTTGAAAAGAGAGTTAAAAAGTACGTGAAATTGTTGAAAGGGAAGCGTTTATGACCAGACTTGGGCTTGGTTAATCATCTGGGG-TTCTCCCCAGTGCACTTTTCCAGTCCAGGCCAGCATCAGTTTTCCCCGGGGGACAAAGGCTTCGGGAATGTGGCTCTCTTCGGGGAGTGTTATAGCCCGTTGCGCAATACCCTGGGGGGGACTGAGGTTCGCGCTTCTGCAAGGATGCTGGCGTAATGGTCATCAACGACCCGTCTTGAAACACGGACCAAGGAGTCGTCTTCGTATGCGAGTGTTCGGGTGTCAAACCCCTACGCGTAATGAAAGTGAACGCAGGTGAGAGCTTCGGCGCATCATCGACCGATCCTGATGTTCTCGGATGGATTTGAGTAAGAGCATACGGGGCCGGACCCGAAAGAAGGTGAACTATGCCTGTGTAGGGTGAAGCCAGAGGAAACTCTGGTGGAGGCTCGCAGCGGTTCTGACGTGCAAATCGATCGTCAAACATGGGCAT-GGGGGCGAA-AGACTAATACCAACACTCCCATCGGACGAGATGGAAAGTTGGCCAAGCCTCGCCAGCTTCACAACACTCATTGGGGTCTGGTTTGTCCAGCAGAAACACCTGAGGGTCAAGCTTGTGGATTGGTCAAGAACTTGTCACTGATGTGTTACGTGAGTGTCGGTTCTCCGGCTGAGCCTCTGATTGACTTCATGGTCAACCGAGGTATGGAAGTTGTAGAGGAATACGAACCGACAAGGTACCCTCACGCTACCAAGATTTTTGTCAACGGTAGTTGGGTTGGTGTTCACTCGGATCCCAAGCACCTTGTGAACTCAGTTCTGGATACTCGCCGTAAATCATACGTGCAATTCGAGGTGTCACTTGTTCGTGATATTCGAGACCGAGAGTTCAAGATCTTTTCCGATGCAGGACGAGTCATGAGGCCAGTCTTCACAGTTCAGCAGGAAGATGACTACGAGACTGGCATTGGCAAGGGCCAACTTGTATTGACAAAGGAGCTTGTCAACAAGATCGCCCAGGAGCAAGCAGAACCACCTGAGGATCCATCAATGAAGATTGGATGGGATGGCCTGATCCGTGCTGGAGCTATTGAGTACCTCGATGCCGAGGAAGAGGAGACAGCCATGATCTGCATGACGCCTGAGGACCTCGAACTTTATCGCGAGCAGAAGAACGATGAAGTTTCGCTCACAGAAGAAGAGAAGAGGGCCAAGGAAGAGGCTGAAAAGAGGGAACAGGAAGAGGATCGCAACAAGCGGTTAAAGACAAAGGTCAACCCCACAACCCACATGTACACACATTGTGAGATTCATCCCAGTATGATTCTTGGTATTTGTGCCAGTATTATTCCCTTCCCCGATCACAACCAGGTAGACTCTGGCAAGTCGACCAC-TGTGAGTAAAA-CC--CTCGGCGA-GCTGCTTGCCTGCACTCGTC-AAACCCCGC-CTCTGATTCATGGC-GGGG---TCTT-CAGTC-ATA-TCATGCTAACAGTTTTGGATAGACCGGTCACTTGATCTACCAGTGCGGTGGTATCGACAAGCGAACCATCGAGAAGTTCGAGAAGGTTGGTTA----TTTCCCTTCGATCC-GCGCCCCTTTGCCCCTCGATTTGCCCGTCGAAT---CGCTCCT--TTCACGATTTCCA--ACACGCC----GTTA-CCCCGCTCGAGCAC--AAA-ATTTTGCGGTGCGACCGTAA---TTTTTT-----G-GTGGGGGGTTTT-TTTTACCCCGCCACTCGAGCCTGGAC-ACGCAAGCCCTGTTTCCT----ACACAA---ACAT-------------CCTCCGGGTGCGATCATGATACG-TGAACCAGT---TGCTAA-CCACC-TTGACAATAGGAAGCCGCCGAGCTCGGTAAGGGTTCCTTCAAGTACGCTTGGGTTCTTGACAAGCTCAAAGCCGAGCGTGAGCGTGGTATCACCATCGACATTGCCCTGTGGAAGTTCGAGACTCCCCGCTACTATGTCACCGTCATTGGTATGTTTTCACCATCGTCCCATC------TTATGTGCTCGTTCTAA
>CBS113234TFusarium_langsethiae
CCAAACCCCTGTGAACATACC-TT--TATGTTGCCTCGGCGGATCAGCCCGCGCCCCGTAAAACGGGACGGCCCGCCGCAGGAAACCCTAAACTCTG------TTTTTA-GTGGAACTTCTGAGT--ATAAAAAACAAATAAATCAAAACTTTCAACAACGGATCTCTTGGTTCTGGCATCGATGAAGAACGCAGCAAAATGCGATAAGTAATGTGAATTGCAGAATTCAGTGAATCATCGAATCTTTGAACGCACATTGCGCCCGCCAGTATTCTGGCGGGCATGCCTGTTCGAGCGTCATTTCAACCCTCAAG-CCC-----AGCTTGGTGTTGGGATCTGTCCT---TACC------------GACAGTCCCCAAATTGATTGGCGGTCACGTCG-AGCTTCCATAGCGTAGTAATTT-ACACATCGTTACTGGTAATCGTCGCGGCCACGCCGTTAAA---CCCC--AAC-TTCTGAATG????????????????????????????????????????????????????????????????????????????????????????????????????????????????????????????????????????????????????????????????????????????????????????????????????????????????????????????????????????????????????????????????????????????????????????????????????????????????????????????????????????????????????????????????????????????????????????????????????????????????????????????????????????????????????????????????????????????????????????????????????????????????????????????????????????????????????????????????????????????????????????????????????????????????????????????????????????????????????????????????????????????????????????????????????????????????????????????????????????????????????????????????????????????????????????????????????????????????????????????????????????????????????????????????????ACCAACACGCCCATTGGACGTGACGGTAAGCTTGCGAAGCCTCGCCAGCTACACAACACTCACTGGGGCTTGGTGTGTCCTGCTGAGACGCCTGAAGGTCAGGCTTGTGGTCTGGTCAAAAACTTGTCGCTCATGTGCTATGTGAGTGTGGGTTCACCAGCTGAGCCTTTGATCGAGTTCATGATCAACCGAGGTATGGAAGTCGTTGAGGAATACGAGCCGACAAGATACCCTCACGCAACCAAGGTTTTCGTTAACGGTAGCTGGGTCGGTGTCCACCCTGATCCTAGGGGACTGGTGAACAGCGTCTTGGATACACGGCGAAAGTCTTATGTCCAGTTTGAAGTCTCTCTTGTTCGTGATATACGAGATCGTGAATTCAAGATCTTCTCTGACGCAGGCCGTGTCATGAGACCAGTCTTCACTGTGCAGCAAGAGGACGATTACGAAACTGGCATCAACAAGGGACAGCTAGTATTGACAAAAGATCTTGTGAACAAGATTGCCCAGGAGCAAGCAGAGCCACCCTCCGACCCATCGGAGAAGATTGGTTGGGAGGGGTTGATTCGCTCTGGGGCTGTCGAGTACCTTGATGCCGAAGAAGAGGAAACCGCTATGATTTGCATGACGCCTGAAGATCTCGAGATTTATCGTGAACAGAAGCAAGATGAAATCAACCTCACAGAAGAAGAGAAGCAGGCCAAGCTAGAGGCAGAGAAGAGGGAACAGGAAGAAGAACGCAACAAGCGTTTGAAGACAAAGGTTAACCCCACAACACACATGTACACACATTGTGAGATTCATCCCAGTATGATTCTGGGTATTTGTGCCAGTATTATTCCCTTCCCCGATCACAACCAGGTAGACTCTGGCAAGTCGACCAC-TGTGAGTACCT-------------------------CTGCATCCC--AACCCCGC-C---CAGACTTGGC-GGGGTAGTTTC-AATCG-TCATCTTTACTGACATGCTTTGACAGACCGGTCACTTGATCTACCAGTGCGGTGGTATCGACAAGCGAACCATCGAGAAGTTCGAGAAGGTTGGTCTC---ATTTTCCTCGATCGTGCGCCCTTCTTCCCATCGATCCATCATTCGAAT---CGCTCTCATACGACGACTCGAC--AAGCGCCT---GTTA-CCCCGCTCGAGTTT-AAAA--TTTTACGGCCGTGTCGTAA---TTTTTTTT--GT-GGTGGGG---CT-C-ATACCCCGCCACTCGAGTGACAG--GCGCTCTTCC--TTCCCAC-----ATAG---CCAT---------TTA-CATGGGCGCGC-ATCATCACGTG-TCAATCAGT---CACTAA-CCAC--CTGTCAATAGGAAGCCGCTGAGCTCGGTAAGGGTTCCTTCAAGTACGCCTGGGTTCTTGACAAGCTCAAAGCCGAGCGTGAGCGTGGTATCACCATTGATATCGCTCTCTGGAAGTTCGAGACTCCTCGCTACTATGTCACCGTCATTGGTATGTTATCATTATTGTCTTCAT-------CACATTATCATACTAA
>CBS122710TFusarium_sinensis
CCAAACCCCTGTGAACATACC-TT--AATGTTGCCTCGGCGGATCAGCCCGCGCCCCGTAAAACGGGACGGCCCGCCAGAGGA-CCC--AAACTCTAATG--TTTCTTA-TTGTAACTTCTGAGT--AAAACAAACAAATAAATCAAAACTTTCAACAACGGATCTCTTGGTTCTGGCATCGATGAAGAACGCAGCAAAATGCGATAAGTAATGTGAATTGCAGAATTCAGTGAATCATCGAATCTTTGAACGCACATTGCGCCCGCTGGTATTCCGGCGGGCATGCCTGTTCGAGCGTCATTTCAACCCTCAAG-CCC--CCGGGTTTGGTGTTGGGGATCGGCTC---TGCCCTTCTGGGCGGTGCCGCCCCCGAAATACATTGGCGGTCTCGCTGCAGCCTCCATTGCGTAGTAGCTA-ACACCTCGCAACTGGAACGCGGCGCGGCCATGCCGTAAAA---CCCC--AAC-TTCTGAATGTTGCCCTAGTAACGGCG-AGTGAAGCGGCAACAGCTC-AAATTTGAAATCTGGCTTTCGGGCCCGAGTTGTAATTTGTAGAGGATACTTTTGATGCGGTGCCTTCCGAGTTCCCTGGAACGGGACGCCATAGAGGGTGAGAG-CCCCGTCTGGTTGGATGCCAAATCTCTGTAAAGTTCCTTCGACGAGTCGAGTAGTTTGGGAATGCTGCTCTAAATGGGAGGTATATGTCTTCTAAAGCTAAATATTGGCCAGAGACCGATAGCGCACAAGTAGAGTGATCGAAAGATGAAAAGCACTTTGAAAAGAGAGTTAAAAAGTACGTGAAATTGTTGAAAGGGAAGCGTTTATGACCAGACTTGGACTTGGTTAATCATCTGGGG-TTCTCCCCAGTGCACTTTTCCAGTTCAGGCCAGCATCAGTTTTCGCCGGGGGATAAAGGCTTCGGGAATGTAGCTCTCTTCGGGGAGTGTTATAGCCCGTTGTGTAATACCCTGGCGGAGACTGAGGTTCGCGCTTCTGCAAGGATGCTGGCGTAATGGTCATCAACGACCCGTCTTGAAACACGGACCAAGGAGTCGTCTTCGTATGCGAGTGTTCGGGTGTCAAACCCCTACGCGTAATGAAAGTGAACGCAGGTGAGAGCTTCGGCGCATCATCGACCGATCCTGATGTTCTCGGATGGATTTGAGTAAGAGCATACGGGGCCGGACCCGAAAGAAGGTGAACTATGCCTGTATAGGGTGAAGCCAGAGGAAACTCTGGTGGAGGCTCGCAGCGGTTCTGACGTGCAAATCGATCGTCAAATATGGGCAT-GGGGGCGAA-AGACTAAT????????????????????????????????????????????????????????????????????????????????????????????????????????????????????????????????????????????????????????????????????????????????????????????????????????????????????????????????????????????????????????????????????????????????????????????????????????????????????????????????????????????????????????????????????????????????????????????????????????????????????????????????????????????????????????????????????????????????????????????????????????????????????????????????????????????????????????????????????????????????????????????????????????????????????????????????????????????????????????????????????????????????????????????????????????????????????????????????????????????????????????????????????????????????????????????????????????????????????????????????????????????????????????????????????????????????????????????????-----------GTCGACCAC-TGTAAGTACAA-CC--ATCAGCGA-GCTGCTTATCTGCACTCG----AAGCCTGC-C----AAACCTGGC-GGGGTATCACA-------ACG-ACATTTTGCTAACTCTTGACAGACCGGTCACTTGATCTACCAGTGCGGTGGTATCGACAAGCGAACCATCGAGAAGTTCGAGAAGGTTAGTCAA---TATCCCTTCGATTACGCGCGC----TCCCATCGATT---CCCACGACT---CGCTCCC------TCACTCGAA--ACGCATCC---ATTA-CCCCGCTCGAGCCC-GAAA-ATTTTGCGGTGCGACCGTGA-A-TTTTTT-----T-GGTGGGG---TA-TCTTACCCCGCCACTCGAGTGACGGATGCGCTTGCCCTGTTCCCAC-----AAAA---CCTT--------AGCG-C-----------ACTATCATATG-TCTTGCAGT---CACTAA-CCAC--TGGACAATAGGAAGCCGCCGAGCTCGGAAAGGGTTCCTTCAAGTACGCCTGGGTTCTTGACAAGCTCAAAGCCGAGCGTGAGCGTGGTATCACCATTGATATCGCTCTCTGGAAGTTCGAGACTCCTCGCTACTATGTCACCGTCATTGGTATGTTGTCACTGTCTCATCCTACC---ATGCCTTCATCATGCTAA
>CBS125536TFusarium_lyarnte
CCAAACCCCTGTGAACATACC-AA--T-TGTTGCCTCGGCGGATCAGCCCGCTCCCGGTAAAACGGGACGGCCCGCCAGAGGA-CCCCTAAACTCTG------TTTCTATATGTAACTTCTGAGT--AAAAC-CATAAATAAATCAAAACTTTCAACAACGGATCTCTTGGTTCTGGCATCGATGAAGAACGCAGCAAAATGCGATAAGTAATGTGAATTGCAGAATTCAGTGAATCATCGAATCTTTGAACGCACATTGCGCCCGCCAGTATTCTGGCGGGCATGCCTGTTCGAGCGTCATTTCAACCCTCAAG-CAC-----AGCTTGGTGTTGGGACTCGCGTT---AATC------------CGCGTTCCCCAAATTGATTGGCGGTCACGTCG-AGCTTCCATAGCGTAGTAGTAA-AACCCTCGTTACTGGTAATCGTCGCGGCCACGCCGTTAAA---CCCC--AAC-TTCTGAATGTTGCCCTAGTAACGGCG-AGTGAAGCGGCAACAGCTC-AAATTTGAAATCTGGCTCTCGGGCCCGAGTTGTAATTTGTAGAGGATGCTTTTGATGCGGTGCCTTCCGAGTTCCCTGGAACGGGACGCCATAGAGGGTGAGAG-CCCCGTCTGGTTGGATGCCAAATCTCTGTAAAGCTCCTTCAACGAGTCGAGTAGTTTGGGAATGCTGCTCTAAATGGGAGGTATATGTCTTCTAAAGCTAAATACCGGCCAGAGACCGATAGCGCACAAGTAGAGTGATCGAAAGATGAAAAGCACTTTGAAAAGAGAGTTAAAAAGTACGTGAAATTGTTGAAAGGGAAGCGTTTATGACCAGACTTGGGCTTGGTTGATCATCTGGGG-TTCTCCCCAGTGCACTCTTCCAGTCCAGGCCAGCATCAGTTTTCCCCGGGGGATAAAGGCGGCGGGAATGTGGCTCTCTTCGGGGAGTGTTATAGCCCACCGTGTAATACCCTGGGGGGGACTGAGGTTCGTGCATCTGCAAGGATGCTGGCGTAATGGTCATCAACGACCTGTCTTGAAACACGGACCAAGGAGTCGTCTTCGTATGCGAGTGTTCGGGTGTCAAACCCCTACGCGTAATGAAAGTGAACGCAGGTGAGAGCTTCGGCGCATCATCGACCGATCCTGATGTTCTCGGATGGATTTGAGTAAGAGCATACGGGGCGGGACCCGAAAGAAGGTGAACTATGCCTGTATAGGGTGAAGCCAGAGGAAACTCTGGTGGAGGCTCGCAGCGGTTCTGACGTGCAAATCGATCGTCAAATATGGGCAT-GGGGGCGAA-AGACTAATACCAATACTCCCATTGGACGTGATGGTAAATTGGCCAAGCCTCGACAGCTTCACAATACTCACTGGGGTTTGGTGTGTCCCGCCGAAACGCCTGAGGGTCAAGCTTGTGGTCTGGTCAAAAATTTGTCTCTGATGTGTTATGTCAGTGTCGGCTCTCCAGCCGAACCTCTCATCGATTTCATGATCAACAGAGGTATGGAAGTCGTTGAGGAGTACGAGCCGACAAGATATCCCCATGCTACAAAGATTTTCGTCAACGGTAGCTGGGTTGGTGTTCACGCCGACCCCAAGCATCTCGTGAATGCGGTTTTGGACACAAGACGAAAGTCGTACGTTCAGTTCGAAGTATCACTTGTTCGTGATATTCGAGACCGTGAATTCAAGATTTTCTCAGACGCTGGTCGTGTCATGAGACCCGTCTTTACAGTCCATCAGGAGGATGACTATGAGAACAACATCACCAAGGGACAACTAGTGTTGACAAAGGAACATGTCAATAGGCTAGCCCAAGAGCAGGCAGAGCCACCTGCCGACCCCGCGGACAAGTTTGGATGGGATGGCTTGATTCGCGAAGGAGCTGTCGAGTATCTCGACGCCGAGGAAGAAGAGACAGCCATGATTTGCATGACGCCAGAGGATCTCGAACTTTACCGCGAGCAAAAGAATGATGAGGCTACACTCACGGAAGAAGAGAAACGGGCCAAGGCAGAGGCAGAGAAGAGGGAACAAGAGGAGGACCGCAACAAGCGGTTGAAGACAAAGGTCAACCCCACAACTCACATGTACACACATTGTGAGATTCACCCCAGTATGATTCTCGGTATCTGTGCCAGTATCATTCCTTTCCCCGATCACAACCAGGTAGACTCTGGCAAGTCGACCAC-TGTGAGTACTA-CC--CTTGACGA-TGAGCTTATCTGCCATCATC--GATCCCGA-CC--AAGACCTGGC--GGGTGTTTCT-CATAG-ACA-ATATGCTGACA---TTTCACAGACCGGTCACTTGATCTACCAGTGCGGTGGTATCGACAAGCGAACCATCGAGAAGTTCGAGAAGGTTAGTCAC---TTTCCCTTCGATCGCGCGTCC-TTTGTCCATCGATTTCCC---------------------CTACGACTCGAA--ACGTGCCC---GCTA-CCCCGCTCGAGACC-AAAA-ATTTTGCGATATGACCGTAA---TTTTTT-----T-GGTGGGG---CA-T-TTACCCCGCCACTCGAGCG------GCTTTTGCCCTCTTCCCATT-CCCAC---------------------------AAGCGC-ATCCTCACGTG-TCAAGCAGT---CACTAA-CCAT--TCAATAATAGGAAGCCGCCGAGCTCGGTAAGGGTTCCTTCAAGTACGCCTGGGTTCTTGACAAGCTCAAGGCCGAGCGTGAGCGTGGTATCACCATCGATATTGCTCTCTGGAAGTTCGAGACTCCTCGCTACTATGTCACCGTCATTGGTATGTTGTCGCTCATGCTTCATTCT----ACTTCTCTTCGTACTAA
>CBS125537TFusarium_burgessii
CCAAACCCCTGTGAACATACC-TT--ACTGTTGCCTCGGCGGATCAGCCCGCGCCCGGTAAAACGGGACGGCCCGCCAGAGGA-CCCCTAAACTCTG------TTTTTA-TTGTAACTTCTGAGT--AAAAC-CATAAATAAATCAAAACTTTCAACAACGGATCTCTTGGTTCTGGCATCGATGAAGAACGCAGCAAAATGCGATAAGTAATGTGAATTGCAGAATTCAGTGAATCATCGAATCTTTGAACGCACATTGCGCCCGCCAGTATTCTGGCGGGCATGCCTGTTCGAGCGTCATTTCAACCCTCAAG-CCC--TCGGGTTTGGTGTTGGGGATCGGCGA---GCCT----TATGGCAAGCCGGCCCCGAAATCTAGTGGCGGTCTCACTGCAGCCTCCATTGCGTAGTAGCTA-ACACCTCGCAACTGGAACGCGGTGCGGCCAAGCCGTTAAA-C-CCCC--AAC-TTCTGAATGTTGCCCTAGTAACGGCG-AGTGAAGCGGCAACAGCTC-AAATTTGAAATCTGGCTCTCGGGCCCGAGTTGTAATTTGTAGAGGATGCTTTTGATGCGGTGCCTTCCGAGTTCCCTGGAACGGGACGCCATAGAGGGTGAGAG-CCCCGTCTGGTTGGATGCCAAATCTCTGTAAAGCTCCTTCAACGAGTCGAGTAGTTTGGGAATGCTGCTCTAAATGGGAGGTATATGTCTTCTAAAGCTAAATACCGGCCAGAGACCGATAGCGCACAAGTAGAGTGATCGAAAGATGAAAAGCACTTTGAAAAGAGAGTTAAAAAGTACGTGAAATTGTTGAAAGGGAAGCGTTTATGACCAGACTTGGGCTTGGTTAATCATCTGGGG-TTCTCCCCAGTGCACTTTTCCAGTCCAGGCCAGCATCAGTTTTCCCCGGGGGATAAAGGCGTCGGGAATGTGGCTCTCTTCGGGGAGTGTTATAGCCCGTCGTGTAATACCCTGGGGGGGACTGAGGTTCGCGCATCTGCAAGGATGCTGGCGTAATGGTCATCAACGACCCGTCTTGAAACACGGACCAAGGAGTCGTCTTCGTATGCGAGTGTTCGGGTGTCAAACCCCTACGCGTAATGAAAGTGAACGCAGGTGAGAGCTTCGGCGCATCATCGACCGATCCTGATGTTCTCGGATGGATTTGAGTAAGAGCATACGGGGCCGGACCCGAAAGAAGGTGAACTATGCCTGTATAGGGTGAAGCCAGAGGAAACTCTGGTGGAGGCTCGCAGCGGTTCTGACGTGCAAATCGATCGTCAAATATGGGCAT-GGGGGCGAA-AGACTAAT--------------TGGACGAGATGGTAAATTGGCCAAGCCTCGACAGCTTCACAACACTCACTGGGGTTTGGTGTGTCCTGCAGAAACACCTGAGGGTCAAGCTTGTGGTCTTGTCAAGAACTTGTCTCTGATGTGTTATGTGAGTGTTGGTTCTCCAGCCGAGCCTCTTATTGAGTTCATGATCAACAGAGGTATGGAAGTCGTTGAGGAGTATGAGCCAATAAGATATCCCCACGCTACAAAGGTTTTCGTCAACGGTAGCTGGGTCGGTGTTCACATGGATCCCAAGCAACTCGTCAACTCGGTTTTGGACACAAGACGAAAGTCGTACGTTCAGTTCGAAGTATCACTTGTGCGTGATATTCGAGACCGTGAGTTCAAGATTTTCTCAGATGCTGGTCGTGTCATGAGACCAGTTTTCACAGTTCAACAGGAGGATGACCATGAGAATGGCATCTACAAGGGACAACTAGTGTTAACCAAGGAGCTTGTCAACAAGCTCGCCGAGGAGCAGGCAGAGCCTCCTGCTGATCCAGCGGACAAGATCGGATGGGATGGCTTGATTCGTTCTGGAGCTGTCGAGTATCTTGACGCCGAGGAAGAAGAGACAGCCATGATTTGCATGACGCCGGAAGATCTTGAACTTTACCGTGAGCAAAAGAATGATGAAGTTTCACTCACTGCAGAACAGAGACAGGCCAAGAAAGAGGCAGAGAAGAGGGAACAAGAAGAGGAACGCAACNAGCGATTGAAGACAAAGGTCAACCCAACAACTCACACGTACACACATTGTGAGATTCACCCTAGCATGATTCTTGGTATCTGT--------------------------------------------------------------------------------------------------------------------------------------TACCT-GAAGC-GCA-ACATGCTGACATTCTTTGACAGACCGGTCACTTGATCTACCAGTGCGGTGGTATCGACAAGCGAACCATCGAGAAGTTCGAGAAGGTTAGTCAC---AATCCCTTCACTCAAACGTCA-TTTGCCCATCGAATTTCCTCTCGACT---CGCTCCC---ATACGACTCGAA--ACGCGCCC---ATTA-CCCCGCTCGAGAAC-AAAA-TTTTTGCGGTGCGACCGTAA---TTTTTT-----T-GGTGGGG---CA-T-TTACCCCGCCACTCGAGCGTTGGGCGCGTTTGCCCTCCCACATT-------AA---CTCA---------------TGAGCGCAC-ATCATCACGTG-TCAAACAGT---TACTAA-CCAC--TGGACAATAGGAAGCCGCTGAGCTCGGTAAGGGTTCCTTCAAGTACGCCTGGGTCCTTGACAAGCTCAAGGCCGAGCGTGAGCGTGGTATCACCATCGACATTGCTCTCTGGAAGTTCGAGACTCCCCGTTACTATGTCACCGTCATTGGTATGTTGTCACTATGATGCTCGA-------TTTATACTCATACTAA
>CBS126795TFusarium_palustre
CCAAACCCCTGTGAACATACC-TT--TATGTTGCCTCGGCGGATCAGCCCGCGCCCCGTAAAACGGGACGGCCCGCCGCAGGAAACCCTAAACTCTG------TTTTTA-GTGGAACTTCTGAGT--ATAAAAAACAAATAAATCAAAACTTTCAACAACGGATCTCTTGGTTCTGGCATCGATGAAGAACGCAGCAAAATGCGATAAGTAATGTGAATTGCAGAATTCAGTGAATCATCGAATCTTTGAACGCACATTGCGCCCGCCAGTATTCTGGCGGGCATGCCTGTTCGAGCGTCATTTCAACCCTCAAG-CCC-----AGCTTGGTGTTGGGATCTGTCTT---CACT------------GACAGTCCTCAAATTGATTGGCGGTCACGTCG-AGCTTCCATAGCGTAGTAATTT-ACACATCGTTACTGGTAATCGTCGCGGCCACGCCGTTAAA---CCCC--AAC-TTCTGAATGTTGCCCTAGTAACGGCG-AGTGAAGCGGCAACAGCTC-AAATTTGAAATCTGGCTCTCGGGCCCGAGTTGTAATTTGTAGAGGATGACTTTGATGCGGTGCCTTCCGAGTTCCCTGGAACGGGACGCCATAGAGGGTGAGAG-CCCCGTCTGGTTGGATGCCAAATCTCTGTAAGTCTCCTTCGACGAGTCGAGTAGTTTGGGAATGCTGCTCTAAATGGGAGGTATATGTCTTCTAAAGCTAAATACCGGCCAGAGACCGATAGCGCACAAGTAGAGTGATCGAAAGATGAAAAGCACTTTGAAAAGAGAGTTAAAAAGTACGTGAAATTGTTGAAAGGGAAGCGTTTATGACCAGACTTGGGCTTGGTTAATCATCTGGGG-TTCTCCCCAGTGCACTTTTCCAGTCCAGGCCAGCATCAGTTTTCGCCGGGGGATAAAGGCTTCGGGAATGTGGCTCCCTCCGGGGAGTGTTATAGCCCGTTGTGTAATACCCTGGCGGGGACTGAGGTTCGCGCTTCTGCAAGGATGCTGGCGTAATGGTCATCAACGACCCGTCTTGAAACACGGACCAAGGAGTCGTCTTCGTATGCGAGTGTTCGGGTGTAAAACCCCTACGCGTAATGAAAGTGAACGCAGGTGAGAGCTTCGGCGCATCATCGACCGATCCTGATGTTCTCGGATGGATTTGAGTAAGAGCATACGGGGCCGGACCCGAAAGAAGGTGAACTATGCCTGTGTAGGGTGAAGCCAGAGGAAACTCTGGTGGAGGCTCGCAGCGGTTCTGACGTGCAAATCGATCGTCAAACATGGGCAT-GGGGGCGAA-AGACTAATACCAATACGCCCATTGGACGTGATGGTAAGCTTGCGAAGCCTCGCCAGCTGCACAACACTCACTGGGGCTTGGTCTGCCCTGCTGAGACGCCTGAGGGTCAGGCTTGTGGTCTGGTCAAGAACTTGTCGCTCATGTGTTATGTGAGTGTTGGTTCACCAGCCGAGCCTTTGATCGAGTTCATGATCAACAGAGGTATGGAAGTCGTTGAGGAATACGAGCCGACAAGATACCCTCACGCAACCAAGGTTTTCGTTAACGGTAGCTGGGTCGGTGTCCACCCTGATCCTAGGGGACTGGTGAACAGCGTCTTGGATACACGACGAAAGTCTTATGTCCAGTTTGAAGTCTCTCTTGTTCGTGATATTCGAGATCGTGAATTCAAGATCTTCTCTGACGCAGGCCGTGTCATGAGACCAGTTTTCACCGTGCAACAAGAGGACGACTACGAAACTGGCATCAATAAAGGACAGCTAGTACTGACAAAGGACCTCGTGAACAAGATTGCCCAGGAGCAAGCAGAACCACCTTCCGATCCATCAGAGAAGATTGGTTGGGAGGGACTGATTCGCTCTGGAGCTGTCGAGTACCTTGATGCTGAAGAAGAGGAAACCGCCATGATTTGCATGACGCCTGAAGATCTCGAAATTTACCGTGAACAGAAACAAGATGAAATCAACCTCACAGAAGAAGAGAAGCAGGCCAAGCTAGAGGCAGAGAAGAGGGAACAGGAAGAAGAACGCAACAAGCGTCTGAAGACAAAGGTTAACCCCACAACCCACATGTACACACATTGTGAGATTCATCCCAGTATGATTCTGGGTATTTGTGCCAGTATCATTCCCTTCCCTGATCACNNNNNNNNN--------------------------GTAACT-------------------------CTGCATCTT--AACCCCGC-C---TAGATCTGGT-GGGGTAGTTTC-AATCA-TCGTTCTTACTGACATGCATCGATAGACCGGTCACTTGATCTACCAGTGCGGTGGTATCGACAAGCGAACCATCGAGAAGTTCGAGAAGGTTGGTCTC---ATTTTCCTCGATCGCGCGCCCTTCTTCCCATCGATCCGTCATTCGAAT---CGCTCTTCTACGACGACTCGAC--AAGCGCCTATCATTA-CCCCGCTCGAGTTC-AAAGTTTTTTACGGTTTCGTCGTAA---TTCTTTTT-GGT-GGTGGGG---CT-T-ATACCCCGCCACTCGAATGACAG--GCGCTTCCCC--TTCCCAC-------AG---CCAT---------TTT-TATGGGCGCGC-ACCATCACGTG-TCAATCAGT---CACTAA-CCAC--TCGTCAATAGGAAGCCGCCGAGCTCGGTAAGGGTTCCTTCAAGTACGCCTGGGTTCTTGACAAGCTCAAAGCCGAGCGTGAGCGTGGTATCACCATTGATATCGCTCTCTGGAAGTTCGAGACTCCTCGCTACTATGTCACCGTCATTGGTATGTCGCCACCCTCGTCTTCAT-------CACACTCTCATACTAA
>CBS132474TFusarium_hoodiae
CCAAACCCCTGTGAACATACC-AC--T-TGTTGCCTCGGCGGATCAGCCCGCTCCCGGTAAAACGGGACGGCCCGCCAGAGGA-CCCCTAAACTCTG------TTTCTATATGTAACTTCTGAGT--AAAAC-CATAAATAAATCAAAACTTTCAACAACGGATCTCTTGGTTCTGGCATCGATGAAGAACGCAGCAAAATGCGATAAGTAATGTGAATTGCAGAATTCAGTGAATCATCGAATCTTTGAACGCACATTGCGCCCGCCAGTATTCTGGCGGGCATGCCTGTTCGAGCGTCATTTCAACCCTCAAG-CAC-----AGCTTGGTGTTGGGACTCGCGTT---AATT------------CGCGTTCCTCAAATTGATTGGCGGTCACGTCG-AGCTTCCATAGCGTAGTAGTAA-AACCCTCGTTACTGGTAATCGTCGCGGCCACGCCGTTAAA---CCCC--AAC-TTCTGAATGTTGCCCTAGTAACGGCG-AGTGAAGCGGCAACAGCTC-AAATTTGAAATCTGGCTCTCGGGCCCGAGTTGTAATTTGTAGAGGATACTTTTGATGCGGTGCCTTCCGAGTTCCCTGGAACGGGACGCCATAGAGGGTGAGAG-CCCCGTCTGGTTGGATGCCAAATCTCTGTAAAGTTCCTTCAACGAGTCGAGTAGTTTGGGAATGCTGCTCTAAATGGGAGGTATATGTCTTCTAAAGCTAAATACCGGCCAGAGACCGATAGCGCACAAGTAGAGTGATCGAAAGATGAAAAGCACTTTGAAAAGAGAGTTAAAAAGTACGTGAAATTGTTGAAAGGGAAGCGTTTATGACCAGACTTGGGCTTGGTTAATCATCTGGGG-TTCTCCCCAGTGCACTTTTCCAGTCCAGGCCAGCATCAGTTTTCCCCGGGGGATAAAGGCGGCGGGAATGTGGCTCTCTTCGGGGAGTGTTATAGCCCACCGTGTAATACCCTGGGGGGGACTGAGGTTCGCGCATCTGCAAGGATGCTGGCGTAATGGTCATCAACGACCCGTCTTGAAACACGGACCAAGGAGTCGTCTTCGTATGCGAGTGTTCGGGTGTCAAACCCCTACGCGTAATGAAAGTGAACGCAGGTGAGAGCTTCGGCGCATCATCGACCGATCCTGATGTTCTCGGATGGATTTGAGTAAGAGCATACGGGGCCGGACCCGAAAGAAGGTGAACTATGCCTGTATAGGGTGAAGCCAGAGGAAACTCTGGTGGAGGCTCGCAGCGGTTCTGACGTGCAAATCGATCGTCAAATATGGGCAT-GGGGGCGAA-AGACTAATACCAATACTCCCATCGGACGAGATGGTAAATTGGCCAAGCCTCGACAGCTTCACAACACTCACTGGGGTTTGGTGTGTCCTGCCGAAACACCTGAGGGTCAAGCTTGTGGTCTGGTCAAAAACTTGTCTCTGATGTGTTACGTCAGTGTCGGCTCTCCGGCCGATCCTCTGATTGAATTCATGATCAACAGAGGCATGGAAGTCGTTGAGGAGTACGAGCCGACAAGATACCCCCACGCTACAAAGATTTTCGTCAACGGTAGCTGGGTTGGTGTTCATGCCGACCCCAAGCATCTCGTGAATCAGGTCTTGGACACAAGACGAAAGTCTTACGTGCAGTTCGAAGTATCACTTGTTCGTGATATCCGAGACCGTGAATTCAAGATTTTCTCAGACGCTGGCCGTGTCATGAGACCCGTCTTTACAGTTCATCAGGAGGATGACTATGAGAACAACATCACCAAGGGACAACTAGTGTTGACAAAGGACCATGTCAATAGGCTAGCCCAAGAGCAGGCAGAGCCTCCTGCCAACCCAGCGGACAAGTTTGGATGGGATGGCTTGATCCGCGAAGGAGCTGTCGAGTATCTCGATGCTGAGGAAGAAGAGACAGCCATGATTTGCATGACGCCAGAGGATCTCGAACTTTACCGTGAGCAAAAGAATGATGAAGCTACACTCACAGAAGAAGAGAAACGGGCCAAGCAAGAGGCAGAGAAGAGAGAACAAGAGGAGGACCGCAACAAGCGATTGAAGACAAAGGTGAACCCCACAACTCACATGTACACACATTGTGAGATTCACCCCAGTATGATTCTCGGTATCTGTGCCAGTATCATTCCTTTCCCCGATCACAACCAGGTAGACTCTGGCAAGTCGACCAC-TGTGAGTACTC-TC--CTCGACAA-TGAGCTTATCTGCCATCGTC--AATCCCGA-CC--AAGACCTGGC-GGGGTATTTCT-CAAAG-TCA-ACATACTGACATCGTTTCACAGACCGGTCACTTGATCTACCAGTGCGGTGGTATCGACAAGCGAACCATCGAGAAGTTCGAGAAGGTTAGTCAC---TTTCCCTTCGATCGCGCGTCC-TTTGCCCATCGATTTCCC---------------------CTACGACTCGAA--ACGTGCCC---GCTA-CCCCGCTCGAGACC-AAAA-ATTTTGCAATATGACCGTAA-TTTTTTTT-----T-GGTGGGG---CA-C-TTACCCCGCCACTTGAGCGACGGGAGCGTTTGCCCTCTTACCATT-CTCACAA---CCTC---------------AATGAGTGC-GTCGTCACGTG-TCAAGCAGT---CACTAA-CCAT--TCAACAATAGGAAGCCGCTGAGCTCGGTAAGGGTTCCTTCAAGTACGCCTGGGTTCTTGACAAGCTCAAGGCCGAGCGTGAGCGTGGTATCACCATCGATATTGCTCTCTGGAAGTTCGAGACTCCTCGCTACTATGTCACCGTCATTGGTATGTTGTCGCTCATGCTTCATTCT----ACTTCTCTTCGTACTAA
>CBS132815TIlyonectria_capensis
CCAAACCCCTGTGAACATACC-AT--ATTGTTGCCTCGGCGG---TGCCCGTTTC-----------GGCGGCCCGCCAGAGGA-CCC--AAACCCTG------TATTAA-AGTATTCTTCTGAGT---AAATGATTAAATCAATCAAAACTTTCAACAACGGATCTCTTGGCTCTGGCATCGATGAAGAACGCAGCGAAATGCGATAAGTAATGTGAATTGCAGAATTCAGTGAATCATCGAATCTTTGAACGCACATTGCGCCCGCCAGTATTCTGGCGGGCATGCCTGTCCGAGCGTCATTTCAACCCTCAAG-CCC--CCGGGCTTGGTGTTGGAGATCGGCGA---GCCC--TCCGGGGCAAGCCGTCTCCCAAATTTAGTGGCGGTCTCGCTGTAGCTTCCTCTGCGTAGTAGC---ACACCTCGC-ACTGGGAAACAGCGTGGCCACGCCGTAAAA-C-CCCC--CAC-TTCTGAAAGTTGCCCTAGTAACGGCG-AGTGAAGCGGCAACAGCTC-AAATTTGAAATCTGGCCTTCGGGTCCGAGTTGTAATTTGTAGAGGATGCTTTTGGTGAGGTACCTTCCGAGTTCCCTGGAACGGGACGCCATAGAGGGTGAGAG-CCCCGTCTGGTTGGATACCGATCCTCTGTAAAGCTCCTTCGACGAGTCGAGTAGTTTGGGAATGCTGCTCTAAATGGGAGGTATATGTCTTCTAAAGCTAAATATTGGCCAGAGACCGATAGCGCACAAGTAGAGTGATCGAAAGATGAAAAGCACTTTGAAAAGAGAGTTAAAAAGTACGTGAAATTGTTGAAAGGGAAGCGCTCATGACCAGACTTGGGCTTGGTTGATCATCCAGGG-TTCTCCCTGGTGCACTCTTCCAGCTCAGGCCAGCATCAGTTCGCTGTGGGGGATAAAGGCTTCGGGAATGTGGCTCCTCC--GGGAGTGTTATAGCCCGCTGCGTAATACCCTGTGGCGGACTGAGGTTCGCGCATCTGCAAGGATGCTGGCGTAATGGTCATCAGCGACCCGTCTTGAAACACGGACCAAGGAGTCGTCTTCGTATGCGAGTGTTCGGGTGTTAAACCCCTACGCGTAATGAAAGTGAACGCAGGTGAGAGCTTCGGCGCATCATCGACCGATCCTGATGTTCTCGGATGGATTTGAGTAAGAGCATACGGGGCCGGACCCGAAAGAAGGTGAACTATGCCTGTATAGGGTGAAGCCAGAGGAAACTCTGGTGGAGGCTCGCAGCGGTTCTGACGTGCAAATCGATCGTCAAATATGGGCAT-GGGGGCGAA-AGACTAATACCAACACCCCTATCGGACGAGATGGTAAGCTGGCCAAGCCACGTCAGTTGCACAATACCCATTGGGGTTTGGTCTGTCCCGCAGAGACACCTGAGGGTCAGGCTTGGGGTCTGGTCAAGAATTTGTCGTTGATGTGCTACGTCAGTGTCGGTTCCCCCTCCGGACGTTTGATTGAATTTATGATCAACCGAGGCATGGAAGTGGTTGAGGAGTACGAGCCATTGAGATACCCGCACGCTACGAAAATTTTCGTCAACGGAACCTGGGTTGGCGTTCACCAGGACCCGAAGCACCTTGTCAGTCAGGTGTTGGACACGCGTCGAAAGTCGTATTTGCAGTATGAGGTATCGCTTGTCCGGGATATCCGCGACCGAGAGTTCAAGGTTTTCTCCGATGCTGGGCGAGTAATGAGACCCGTCTTCACGGTGCAGCAAGAGGACGACCATGACACAGGCATTCCAAAGGGATCGCTGGTGCTAACCAAGGAGCTTGTCAACAAGCTCGCCAAGGAGCAGGCTGAACCATCGGATGATCCTGCATCCAAGATTGGTTGGGAGGGACTTATCCGAGCGGGAGCCATCGAGTATTTGGATGCCGAAGAAGAAGAGACAGCCATGATCTGCATGACACCTGAGGATCTTGATCTCTACCGTCTACAAAAAGCCGGCATTGC------CATGGAAGATGATATGGGCGACA---------------------------------ATCCAAACGGAAGATTGAAGACAAAAACGAACCCAACGACTCACATGTACACCCACTGTGAGATTCATCCCAGCATGATTCTTGGTATTTGCGCCAGCATCATTCCCTTTCCCGATCACAATCAGNNN-------------------------------------------------------------------------------------------------------------------------------------------------------------------------------------ATCGAGAAGTTCGAGAAGGTTGGTCC----TCTTTTCCCGATTCTGCCCTC-AACGACCGTCGATTTCAACGTCGCTG---CGTCTGC---CCACGAAACACA--AC---CCC--------TCACCCTTCGATCA-AAAA-TTTTCACCCACCCTCCATTG---TTTTTT-------GGTGGGGGCGAA-TTTTACCCCGCCGCACACTGGTGGTTGAAATTTCCCCCGCCCCACC-----ACAGC-ATCAT-----TCAATCA-TCATCGCGGA--CTCTTCAAACG-CTATGCACAGAATACTGA-CAGTGCCCTCTTACAGGAAGCTGCCGAGCTCGGCAAGGGTTCCTTCAAGTATGCCTGGGTTCTTGACAAGCTCAAGGCCGAGCGTGAGCGTGGTATCACCATCGATATTGCCCTGTGGAAGTTCGAGACTCCCCGCTACTTCGTCACCGTCATTGGTAAGCTGTCACTG---CTCTGAGTTTCTTCACTCGTCACATTCTAA
>CBS132_73TFusarium_incarnatum
????????????????????????????????????????????????????????????????????????????????????????????????????????????????????????????????????????????????????????????????????????????????????????????????????????????????????????????????????????????????????????????????????????????????????????????????????????????????????????????????????????????????????????????????????????????????????????????????????????????????????????????????????????????????????????????????????????????????????????????????????TTGCCCTAGTAACGGCG-AGTGAAGCGGCAACAGCTC-AAATTTGAAATCTGGCTCTCGGGCCCGAGTTGTAATTTGTAGAGGATGCTTTTGATGCGGTGCCTTCCGAGTTCCCTGGAACGGGACGCCATAGAGGGTGAGAGCCCCCGTCTGGTTGGATGCCAAATCTCTGTAAAGCTCCTTCGACGAGTCGAGTAGTTTGGGAATGCTGCTCTAAATGGGAGGTATATGTCTTCTAAAGCTAAATACCGGCCAGAGACCGATAGCGCACAAGTAGAGTGATCGAAAGATGAAAAGCACTTTGAAAAGAGAGTTAAAAAGTACGTGAAATTGTTGAAAGGGAAGCGTTTATGACCAGACTTGGGCTTGGATAATCATCTGGGG-TTCTCTCCAGTGCACTTTTCCAGTCCAGGCCAGCATCAGTTTTCGCCGGGGGATAAAGGCTTCGGGAATGTGGCTCTCTCCGGGGAGTGTTATAGCCCGTTGCGTAATACCCTGGCGGGGACTGAGGTTCGCGCATCTGCAAGGATGCTGGCGTAATGGTCATCAACGACCCGTCTTGAAACACGGACCAAGGAGTCGTCTTCGTATGCGAGTGTTCGGGTGTCAAACCCCTACGCGTAATGAAAGTGAACGCAGGTGAGAGCTTCGGCGCATCATCGACCGATCCTGATGTTCTCGGATGGATTTGAGTAAGAGCATACGGGGCCGGACCCGAAAGAAGGTGAACTATGCCTGTGTAGGGTGAAGCCAGAGGAAACTCTGGTGGAGGCTCGCAGCGGTTCTGACGTGCAAATCGATCGTCAAACATGGGCATGGGGGGCGAA-AGACTAAT---------------------------AAGCTTGCGAAGCCTCGGCAGCTGCACAACACTCACTGGGGCTTGGTGTGCCCTGCCGAGACACCAGAAGGTCAGGCTTGTGGTCTGGTCAAGAACTTGTCGCTGATGTGCTACGTGAGTGTGGGTTCGCCAGCTGAGCCTTTGATCGAGTTCATGATCAACAGAGGTATGGAAGTTGTTGAAGAATACGAACCAACAAGATATCCTCACGCAACCAAGGTTTTCGTCAACGGAAGTTGGGTCGGCGTCCACCCTGATCCCAGGCACCTGGTCAACTCCGTCCTGGACACACGACGAAAGTCTTACGTCCAGTTCGAGGTTTCCCTTGTTCGTGACATCCGTGACCGTGAATTCAAGATTTTCTCTGATGCAGGCCGAGTCATGAGACCGGTCTTCACAGTGCAACAAGAGGATGATTACGAAACCGGCATCAATAAGGGACAGCTAGTATTGACAAAGGAGCTCGTGAACAAGATTGCCCAGGAGCAGGCAGAGCCACCTGCTGATCCATCGGAAAAGATTGGATGGGAGGGCCTCATCCGCTCTGGAGCTGTGGAGTATCTCGACGCCGAGGAAGAAGAAACCGCAATGATTTGCATGACGCCTGAAGATCTCGAAATTTATCGTGAACAGAAGCAGGATGAGGTTAATCTTACAGAGGAAGAGAAGCGGGCCAAGCAAGAAGCAGAGAAGAGGGAGCAAGAGGAAGAACGCAACAAGCGTCTGAAGACGAAGGTCAACCCCACAACTCACATGTACACACATTGTGAGATTCATCCCAGTATGATTCTGGGTATTTGTGCCAGTATCATTCCCTTCCCCGATCACAACCAGGTA--------------------------------------------A-CCTGCTTATCAGCAGTCATC--AACCCCGC-C----ATACGTGGC-GGGGTAATTTT-AACTTGGAACATCTGCTGACAAGATTGCATAGACCGGTCACTTGATCTACCAGTGCGGTGGTATCGACAAGCGAACCATCGAGAAGTTCGAGAAGGTTGGTTCCC--ATTTCCCTCGATCGCACGCCC-TCTACCCTCCGATCCATCAGTCGAAT---CAGTTTT--ACGACGATTGAAT--ATGTGCCT---GCTA-CCCCGCTCGAGTAC--AAA-ATTTTGCGGTTCAGCCGTAA---TTCTTT-----T-GGTGGGG---TT-T-CAACCCCGCTACTCGAGTGACAG--GCGTTTGCCC--TTCCCAC-----AAAT---CCATGC------CTCG-------------CGCATCACGTG-TCAACCAGT---CACTAA-CCAC--CCGACAATAGGAAGCCGCCGAGCTCGGTAAGGGTTCCTTCAAGTACGCCTGGGTTCTTGACAAGCTCAAGGCCGAGCGTGAGCGTGGTATCACCATCGATATCGCCCTCTGGAAGTTCGAGACTCCTCGCTACTATGTCACCGTCATTGGTATGTTGTCATCACTTACACTCA------TTATCTTCTCATTCTAA
>CBS133858TFusarium_torreyae
---------TGTGAACATACCTTT--ACTGTTGCCTCGGCGGATCAGCCCGCTCCCCGTAAAACGGGACGGCCCGCCAGAGGA-CCC--AAACTCTAATG---TCTTTA-TTGTATCTTCTGAGT--AAAACAAACAAATAAATCAAAACTTTCAACAACGGATCTCTTGGTTCTGGCATCGATGAAGAACGCAGCAAAATGCGATAAGTAATGTGAATTGCAGAATTCAGTGAATCATCGAATCTTTGAACGCACATTGCGCCCGCCAGTATTCTGGCGGGCATGCCTGTTCGAGCGTCATTTCAACCCTCAAG-CCC--CCGGGTTTGGTGTTGGGGATCGGCGA---GTCCTGCAAGGGACCAGCCGGCCCCGAAATCTAGTGGCGGTCTCGCTGCAGCCTCCATTGCGTAGTAGCTA-ACACCTCGCAACTGGAACGCGGCGCGGCCAAGCCGTTAAA-C-CCCC--AAC-TTCTGAATG-------------------------------------------TGAAATCTGGCTCTCGGGCCCGAGTTGTAATTTGTAGAGGATGCTTTTGATGCGGTGCCTTCCGAGTTCCCTGGAACGGGACGCCATAGAGGGTGAGAG-CCCCGTCTGGTTGGATGCCAAATCTCTGTAAAGCTCCTTCAACGAGTCGAGTAGTTTGGGAATGCTGCTCTAAATGGGAGGTATATGTCTTCTAAAGCTAAATACCGGCCAGAGACCGATAGCGCACAAGTAGAGTGATCGAAAGATGAAAAGCACTTTGAAAAGAGAGTTAAAAAGTACGTGAAATTGTTGAAAGGGAAGCGTTTGTGACCAGACTTGGGCTTGGTTAATCATCTGGGG-TTCTCCCCAGTGCACTTCTCCAGCTCAGGCCAGCATCAGTTTTCCCCGGGGGACAAAGGCGGTGGGAATGTGGCTCCCTTCGGGGAGTGTT-------------------------------------------------------------------------------------------------------------------------------------------------------------------------------------------------------------------------------------------------------------------------------------------------------------------------------------------------------------------------ACCAACACCCCTATTGGACGAGATGGCAAGTTGGCCAAGCCTCGCCAGCTGCACAACACTCACTGGGGTCTGGTGTGTCCGGCAGAAACGCCCGAGGGCCAGGCTTGTGGTCTGGTCAAGAACTTGTCGCTGATGTGCTACGTGAGTGTGGGTTCTCCAGCAGAGCCTCTGATCGACTTCATGGTCAACAGAGGTATGGAAGTAGTTGAGGAGTACGAACCGACAAGATACCCACATGCTACCAAGATTTTTGTCAACGGTAGCTGGGTTGGTGTTCACTCTGATCCCAAGCACCTGGTTAACTCAGTCTTGGATACGCGACGAAAGTCGTACGTCCAGTTCGAAGTGTCGCTTGTTCGCGATATTCGTGACCGTGAATTCAAGATCTTCTCCGACGCAGGCAGAGTCATGAGACCAGTCTTTACAGTACAACAGGAGGATGACTACGAAACTGGCATCGGCAAGGGTCAGCTTGTACTGACGAAGGAATTCGTCAACAAGATTGCTCAGGAACAATCAGAGCCACCCGAGGACCCATCACAGAAGATCGGATGGGATGGCTTGATTCGTGCTGGAGCTGTCGAGTATCTCGATGCCGAGGAAGAGGAAACAGCCATGATTTGCATGACACCGGAAGATCTTGAACTCTACCGTGAGCAGAAGAATGATGAAATTTCGCTCACAGAAGAAGAGAAGCGTGCCAAGGAAGAGGCAGAGAAGAGGGAACTGGAGGAGGATCGCAACAAGCGATTGAAGACAAAGGTCAACCCCACAACTCACATGTACACGCACTGTGAGATTCATCCCAGTATGATTCTTGGTATTTGTGCCAGTATCATCCCCTTCCCTGATCACAACCAGGTAGACTCTGGCAAGTCGACCAC-TGTGAGTACAACCC--CCAGATGA-TTTGCTTATCTGCACTCGTC--AACCCTGT-C----AGATCTGGC-GGGGTAAACAG-CAGTC-ACA-TCTTGCTAACCTCTCTTGACAGACCGGTCACTTGATCTACCAGTGCGGTGGTATCGACAAGCGAACCATCGAGAAGTTCGAGAAGGTTGGTCAC---TTTTCCCCCGATCGCGCGTCATTCTGCCCATCGATTTCCCATTCGAAT---CGCTTCC---TCACGACTTGAA--ACGCGCCC---GCTA-CCCCGCTCGAGCCC-AAAA-ATTTCACGGTGCGACCGTGA---TTTTTT-----TCGGTGGAG---TA-TCTTACCCCGCCACTCGAGTGACGGGCGCGCTTGCCCTCTTCCCAC-----AAAA---CCTC------------------ACGCGC-ATCATCACGTG-TT-ACCAGT---CACTAA-TCAC--CCAACAATAGGAAGCCGCTGAGCTCGGTAAGGGTTCCTTCAAGTACGCCTGGGTCCTTGACAAGCTCAAGGCCGAGCGTGAGCGTGGTATCACCATCGACATTGCTCTCTGGAAGTTCGAGACTCCCCGCTACTATGTCACCGTCATTGGTATGTTGTCACTGTTGCTCTCGT-------CACACACTCGCTCTAA
>CBS140838TFusarium_zanthoxyli
CCAAACCCCTGTGAACATACC-TTTAATTGTTGCCTCGGCGGATCAGCCCGCGCCCCGTAAGACGGGACGGCCCGCCAGAGGA-CCC--AAACTCTAATG---TCTTTA-TTGTATCTTCTGAGTAAAAAACAAACAAATAAATCAAAACTTTCAACAACGGATCTCTTGGTTCTGGCATCGATGAAGAACGCAGCAAAATGCGATAAGTAATGTGAATTGCAGAATTCAGTGAATCATCGAATCTTTGAACGCACATTGCGCCCGCCAGTATTCTGGCGGGCATGCCTGTTCGAGCGTCATTTCAACCCTCAAA-CCC--CCGGGTTTGGTGTTGGGGATCGGCGA---GTCT--GCAAGGACGAGCCGGCCCCGAAATCTAGTGGCGGTCTCGCTGCAGCCTCCATTGCGTAGTAGCTA-ACACCTCGCAACTGGAACGCGGCGCGGCCAAGCCGTTAAA-C-CCCCCAAAT-TTCTGAATGTTGCCCTAGTAACGGCG-AGTGAAGCGGCAACAGCTC-AAATTTGAAATCTGGCTCTCGGGCCCGAGTTGTAATTTGTAGAGGATGCTTTTGATGCGGTGCCTTCCGAGTTCCCTGGAACGGGACGCCATAGAGGGTGAGAG-CCCCGTCTGGTTGGATGCCAAATCTCTGTAAAGCTCCTTCAACGAGTCGAGTAGTTTGGGAATGCTGCTCTAAATGGGAGGTATATGTCTTCTAAAGCTAAATACCGGCCAGAGACCGATAGCGCACAAGTAGAGTGATCGAAAGATGAAAAGCACTTTGAAAAGAGAGTTAAAAAGTACGTGAAATTGTTGAAAGGGAAGCGTTTGTGACCAGACTTGGGCTTGGTTAATCATCTGGGG-TTCTCCCCAGTGCACTTCTCCAGCTCAGGCCAGCATCAGTTTTCCCCGGGGGACAAAGGCGGTGGGAATGTGGCTCCCTTCGGGGAGTGTTATAGCCCATCGTGTAATACCCTGGGGGGGACTGAGGTTCGCGCATCTGCAAGGATGCTGGCGTAATGGTCATCAACGACCCGTCTTGAAACACGGACCAAGGAGTCGTCTTCGTATGCGAGTGTTCGGGTGTCAAACCCCTACGCGTAATGAAAGTGAACGCAGGTGAGAGCTTCGGCGCATCATCGACCGATCCTGATGTTCTCGGATGGATTTGAGTAAGAGCATACGGGGCCGGACCCGAAAGAAGGTGAACTATGCCTGTATAGGGTGAAGCCAGAGGAAACTCTGGTGGAGGCTCGCAGCGGTTCTGACGTGCAAATCGATCGTCAAATATGGGCAT-GGGGGCGAA-AGACTAATACCAACACACCTATTGGACGAGATGGCAAGTTGGCCAAGCCTCGCCAGCTGCACAACACTCACTGGGGTTTGGTATGCCCGGCAGAAACGCCTGAGGGCCAGGCTTGCGGTCTGGTCAAGAACTTGTCGCTGATGTGTTACGTGAGTGTGGGTTCTCCAGCAGAGCCTTTGATCGATTTCATGGTCAATAGAGGTATGGAAGTCGTCGAGGAGTACGAGCCAACAAGATACCCCCATGCCACCAAGATTTTCGTCAACGGTAGCTGGGTTGGTGTTCACTCTGATCCCAAGCACCTTGTCAACTCGGTACTGGACACACGACGAAAGTCATACGTCCAGTTCGAAGTGTCGCTTGTTCGCGATATTCGAGACCGTGAATTCAAGATCTTCTCTGATGCAGGCAGAGTCATGAGACCAGTCTTTACAGTGCAGCAGGAGGACGACTATGAATCTGGTATCAGCAAGGGACAGCTTGTATTGACCAAGGAATTCGTCAATAAGATTGCTCAGGAACAATCAGAGCCACCCGAGGATCCATCGCAGAAAATCGGGTGGGATGGCCTGATCCGTGCCGGAGCTGTCGAGTATCTAGATGCCGAGGAAGAGGAAACAGCCATGATTTGCATGACACCAGAGGATCTCGAACTCTACCGCGAGCAGAAGAACGACGAAGTTTCACTCACAGAAGAAGAGAAGCGGGCTAAGGAAGAGGCAGAGAAGAGGGAACTGGAGGAGGATCGCAACAAGAGATTGAAGACAAAGGTCAACCCCACAACTCACATGTACACACATTGTGAGATCCATCCCAGCATGATTCTTGGTATTTGTGCCAGTATCATTCCCTTCCCCGATCACAACCAGGTAGACTCTGGCAAGTCGACCAC-TGTGAGTACTCTCC--TTCGACGA-TATGCTTATCTGCACTCGTC--AACCCTGC-C----AGATCTGGC-GGGGTAAATAG-CTATC-ACATTTTTGCTAACAT--TTCGACAGACCGGTCACTTGATCTACCAGTGCGGTGGTATCGACAAGCGAACCATCGAGAAGTTCGAGAAGGTTGGTCAC----TTTTCCCCGATCGCGCCCCCTTCTGCCCATCGATTTCCCTCACGAAT---CGCTTCC---TCACGACTCAAA--CCGCGCCC---GCTA-CCCTGCTCGAGTCC-AAAA-ATTTTGCGGTGCGACCGTGA---TTTTTT-----T-GGTGGGG---TA-TCTTACCCCGCCACTCGAGTGACGGGCGCGCTTGCCCTCTCCCCAC-----AAAA---CCT----------------CGGGCGAGC-ATCATCACGTG-TC-ACCAGT---CACTAA-CCAC--CTGACAATAGGAAGCCGCTGAGCTC---------------------------------------------------------------------------------------------------------------------------------------------------------------------------
>CBS140841TFusarium_continuum
CCAAACCCCTGTGAACATACC-TT-AAACGTTGCCTCGGCGGATCAGCCCGCGCCCCGTAAAACGGGACGGCCCGCCGGAGGA-ACCCCAAACTCTATTG---TCTTTA-TTGTATCTTCTGAGTAAAAAACAAACAAATAAATCAAAACTTTCAACAACGGATCTCTTGGTTCTGGCATCGATGAAGAACGCAGCAAAATGCGATAAGTAATGTGAATTGCAGAATTCAGTGAATCATCGAATCTTTGAACGCACATTGCGCCCGCCAGTATTCTGGCGGGCATGCCTGTTCGAGCGTCATTTCAACCCTCAAACCCC--CCGGGTTTGGTGTTGGGGATCGGCCG---TGTT--CTTGCAACCGGCCGGCCCCGAAATCTAGTGGCGGTCTCGCTGCAGCCTCCATTGCGTAGTAGCTA-ACACCTCGCAACTGGAACGCGGCGCGGCCAAGCCGTTAAA-CACCCC--AAC-TTCTGAATGTTGCCCTAGTAACGGCG-AGTGAAGCGGCAACAGCTC-AAATTTGAAATCTGGCTCTCGGGCCCGAGTTGTAATTTGTAGAGGATGCTTTTGATGCGGTGCCTTCCGAGTTCCCTGGAACGGGACGCCATAGAGGGTGAGAG-CCCCGTCTGGTTGGATGCCAAATCTCTGTAAAGCTCCTTCAACGAGTCGAGTAGTTTGGGAATGCTGCTCTAAATGGGAGGTATATGTCTTCTAAAGCTAAATACCGGCCAGAGACCGATAGCGCACAAGTAGAGTGATCGAAAGATGAAAAGCACTTTGAAAAGAGAGTTAAAAAGTACGTGAAATTGTTGAAAGGGAAGCGTTTGTGACCAGACTTGGGCTTGGTTAATCATCTGGGG-TTCTCCCCAGTGCACTTCTCCAGCTCAGGCCAGCATCAGTTTTCCCCGGGGGATAAAGGCGGCGGGAATGTGGCTCCCTTCGGGGAGTGTTATAGCCCACCGTGTAATACCCTGGGGGGGACTGAGGTTCGCGCATCTGCAAGGATGCTGGCGTAATGGTCATCAACGACCCGTCTTGAAACACGGACCAAGGAGTCGTCTTCGTATGCGAGTGTTCGGGTGTCAAACCCCTACGCGTAATGAAAGTGAACGCAGGTGAGAGCTTCGGCGCATCATCGACCGATCCTGATGTTCTCGGATGGATTTGAGTAAGAGCATACGGGGCCGGACCCGAAAGAAGGTGAACTATGCCTGTATAGGGTGAAGCCAGAGGAAACTCTGGTGGAGGCTCGCAGCGGTTCTGACGTGCAAATCGATCGTCAAATATGGGCAT-GGGGGCGAA-AGACTAATACCAACACACCTATTGGACGAGATGGCAAGTTGGCCAAGCCTCGCCAGCTGCACAACACTCACTGGGGTTTGGTGTGCCCGGCGGAAACGCCCGAGGGCCAGGCTTGTGGTCTAGTCAAGAATTTGTCGCTGATGTGCTATGTGAGTGTGGGTTCGCCAGCAGAGCCTCTGATCGATTTCATGGTCAACAGAGGTATGGAAGTCGTCGAGGAATACGAGCCAACAAGATACCCACATGCTACCAAGATTTTTGTCAACGGTAGCTGGGTTGGTGTTCACTCTGATCCCAAGCACCTTGTTAACTCGGTACTGGACACACGACGAAAGTCATACGTCCAGTTCGAAGTGTCGCTTGTTCGCGATATTCGAGACCGTGAATTCAAGATCTTCTCTGATGCAGGTAGAGTCATGAGACCAGTCTTTACAGTGCAACAGGAGGATGACTATGAAACTGGCATCGGCAAGGGACAGCTTGTATTGACGAAGGAGTTCGTCAACAAGATTGCCCAGGAACAATCAGAACCACCTGAGGATCCATCACAGAAGATCGGATGGGATGGCCTCATTCGTGCTGGAGCTATCGAGTATCTCGATGCTGAGGAAGAAGAAACAGCCATGATTTGCATGACACCGGAGGATCTCGAGCTCTACCGTGAGCAGAAAAACGATGAGATTTCACTCACAGAAGAAGAAAAGCGGGCCAAGGAAGAGGCAGAGAAGAGGGAACTAGAGGAGGATCGCAACAAGCGACTGAAGACCAAAGTCAACCCCACAACTCATATGTACACGCATTGTGAGATTCATCCCAGTATGATTCTTGGTATTTGTGCCAGTATCATTCCCTTCCCTGATCACAACCAGGTA???????????????????????????????????????????????????????????????????????????????????????????????????????????????????????????????????????????????????????????????????????????????????????????????????????????????????????????????????????????????????????????????????????????????????????????????????????????????????????????????????????????????????????????????????????????????????????????????????????????????????????????????????????????????????????????????????????????????????????????????????????????????????????????????????????????????????????????????????????????????????????????????????????????????????????????????????????????????????????????????????????????????????????????????????????????????????
>CBS142420TFusarium_salinense
CCAAACCCCTGTGAACATACC-TT--AATGTTGCCTCGGCGGATCAGCCCGCGCCCCGTAAAACGGGACGGCCCGCCAGAGGA-CCC--AAACTCTAATG--TTTCTTA-TTGTAACTTCTGAGT--AAAACAAACAAATAAATCAAAACTTTCAACAACGGATCTCTTGGTTCTGGCATCGATGAAGAACGCAGCAAAATGCGATAAGTAATGTGAATTGCAGAATTCAGTGAATCATCGAATCTTTGAACGCACATTGCGCCCGCTGGTATTCCGGCGGGCATGCCTGTTCGAGCGTCATTTCAACCCTCAAG-CCC--CCGGGTTTGGTGTTGGGGATCGGCTC---TGCCTCAC--GGCGGTGCCGCCCCCGAAATACATTGGCGGTCTCGCTGCAGCCTCCATTGCGTAGTAGCTA-ACACCTCGCAACTGGAACGCGGCGCGGCCATGCCGTAAAA---CCCC--AAC-TTCTGAATGTTGCCCTAGTAACGGCG-AGTGAAGCGGCAACAGCTC-AAATTTGAAATCTGGCTCTCGGGCCCGAGTTGTAATTTGTAGAGGATACTTTTGATGCGGTGCCTTCCGAGTTCCCTGGAACGGGACGCCATAGAGGGTGAGAG-CCCCGTCTGGTTGGATGCCAAATCTCTGTAAAGTTCCTTCGACGAGTCGAGTAGTTTGGGAATGCTGCTCTAAATGGGAGGTATATGTCTTCTAAAGCTAAATATTGGCCAGAGACCGATAGCGCACAAGTAGAGTGATCGAAAGATGAAAAGCACTTTGAAAAGAGAGTTAAAAAGTACGTGAAATTGTTGAAAGGGAAGCGTTTATGACCAGACTTGGACTTGGTTAATCATCTGGGG-TTCTCCCCAGTGCACTTTTCCAGTTCAGGCCAGCATCAGTTTTCGCCGGGGGATAAAGGCAGCGGGAATGTGGCTCTCTTCGGGGAGTGTTATAGCCCGTTGTGTAATACCCTGGTGGGGACTGAGGTTCGCGCTTCTGCAAGGATGCTGGCGTAATGGTCATCAACGACCCGTCTTGAAACACGGACCAAGGAGTCGTCTTCGTATGCGAGTGTTCGGGTGTCAAACCCCTACGCGTAATGAAAGTGAACGCAGGTGAGAGCTTCGGCGCATCATCGACCGATCCTGATGTTCTCGGATGGATTTGAGTAAGAGCATACGGGGCCGGACCCGAAAGAAGGTGAACTATGCCTGTATAGGGTGAAGCCAGAGGAAACTCTGGTGGAGGCTCGCAGCGGTTCTGACGTGCAAATCGATCGTCAAATATGGGCAT-GGGGGCGAA-AGACTAATACCAATACCCCAATCGGACGAGATGGTAAGCTGGCCAAACCTCGTCAGCTACACAACACCCATTGGGGTTTGGTGTGTCCTGCAGAAACACCTGAGGGCCAGGCTTGTGGTCTGGTCAAGAACCTATCACTCATGTGTTACGTGAGTGTGGGTTCTCCTGCTGATCCTCTGATTGATTTCATGATCCACAGAGGTATGGAAGTGGTTGAGGAGTATGAGCCAACAAGATACCCACACGCTACCAAGATTTTCGTCAACGGTAGCTGGGTTGGTGTTCACTCTGACCCTAAGCACCTTGTGGACCAGGTTGTGTCCACCCGACGAAAGAATGTTGTTCAATTCGAAGTCTCACTTGTTCGTGATATTCGAGACCGAGAATTCAAGATCTTTTCCGATGCAGGCCGAGTCATGAGACCGGTCTTCACAGTACAACAGGAGGACGACGATGAGACAGGTTTCCAAAAGGGACAGCTTATACTGACCAAGGATCTGATTACCAAGCTTGCCCAAGAGCAGGCCGAGCCATCTGATGATCCATCAGAGAAGCTCGGCTGGGAAGGTCTCGTTCGCGCTGGAGTTATCGAGTATCTCGATGCCGAGGAAGAAGAAACGGCCATGATCTGCATGACGCCCGAGGATCTCGAAATTTTCCGCGAGCAAAAGAATGATGAGGCGACCCTCACAGAAGAAGAGAGACGGGCCAAGGCAGAGGCGGAAAAGAGAGAGCAAGAGGAAGAACGCAACAAGAGATTGAAGACAAAGGTCAATCCTACAACTCACGCGTACACACATTGCGAGATTCATCCCAGTATGATTCTTGGTATCTGTGCCAGTATCATTCCCTTCCCTGATCACAACCAGGTA--------------------------------------------------------------------GAGCCTGC-C----ACACCTGGC-GGGGTACTACC-------GCA-ACATTTTGCTAACTTTCGACAGACCGGTCACTTGATCTACCAGTGTGGTGGTATCGACAAGCGAACCATCGAGAAGTTCGAGAAGGTTAGTCAT---TATCCCTTCGATTTCGCGCGC----TCCCATCGAAT---CCTACGACT---TGCTCCA------TCCCTCGAA--TCGCATCC---ATTT-CCCCGCTCGAGTCC-CAAA-ATTTTGCGGTGCGACCGTGA-ATTCTTTT-----T-GGTGGGG---TA-TCTTACCCCGCCACTCGAGTGACGGATGCGCTTGCCCTGTTCCCAC-----AAAA---TCTC--------ACTA-CCCTGCCGCGC-ACTA--TCATG-TCTTGCAGT---CACTAA-CCAT--CGGACAACAGGAAGCCGCCGAGCTCGGAAAGGGTTCCTTCAAGTACGCCTGGGTTCTTGACAAGCTCAAAGCCGAGCGTGAGCGTGGTATCACCATTGATATCGCCCTCTGGAAGTTCGAGACTCCTCGCT-----------------------------------------------------------------
>CBS142421TFusarium_citricola
CCAAACCCCTGTGAACATACCTTT--AATGTTGCCTCGGCGGATCAGCCCGCGCCCCGTAAAACGGGACGGCCCGCCAGAGGA-CCC--AAACTCTAATG--TTTCTTA-TTGTAACTTCTGAGT--AAAACAAACAAATAAATCAAAACTTTCAACAACGGATCTCTTGGTTCTGGCATCGATGAAGAACGCAGCAAAATGCGATAAGTAATGTGAATTGCAGAATTCAGTGAATCATCGAATCTTTGAACGCACATTGCGCCCGCTGGTATTCCGGCGGGCATGCCTGTTCGAGCGTCATTTCAACCCTCAAG-CCC--CCGGGTTTGGTGTTGGGGATCGGCTC---TGCCCTTCTGGGCGGTGCCGCCCCCGAAATACATTGGCGGTCTCGCTGCAGCCTCCATTGCGTAGTAGCTA-ACACCTCGCAACTGGAACGCGGCGCGGCCATGCCGTAAAA---CCCC--AAC-TTCTGAATGTTGCCCTAGTAACGGCG-AGTGAAGCGGCAACAGCTC-AAATTTGAAATCTGGCTCTCGGGCCCGAGTTGTAATTTGTAGAGGATACTTTTGATGCGGTGCCTTCCGAGTTCCCTGGAACGGGACGCCATAGAGGGTGAGAG-CCCCGTCTGGTTGGATGCCAAATCTCTGTAAAGTTCCTTCGACGAGTCGAGTAGTTTGGGAATGCTGCTCTAAATGGGAGGTATATGTCTTCTAAAGCTAAATATTGGCCAGAGACCGATAGCGCACAAGTAGAGTGATCGAAAGATGAAAAGCACTTTGAAAAGAGAGTTAAAAAGTACGTGAAATTGTTGAAAGGGAAGCGTTTATGACCAGACTTGGACTTGGTTAATCATCTGGGG-TTCTCCCCAGTGCACTTTTCCAGTTCAGGCCAGCATCAGTTTTCGCCGGGGGATAAAGGCAGCGGGAATGTGGCTCTCTTCGGGGAGTGTTATAGCCCGTTGTGTAATACCCTGGTGGGGACTGAGGTTCGCGCTTCTGCAAGGATGCTGGCGTAATGGTCATCAACGACCCGTCTTGAAACACGGACCAAGGAGTCGTCTTCGTATGCGAGTGTTCGGGTGTCAAACCCCTACGCGTAATGAAAGTGAACGCAGGTGAGAGCTTCGGCGCATCATCGACCGATCCTGATGTTCTCGGATGGATTTGAGTAAGAGCATACGGGGCCGGACCCGAAAGAAGGTGAACTATGCCTGTATAGGGTGAAGCCAGAGGAAACTCTGGTGGAGGCTCGCAGCGGTTCTGACGTGCAAATCGATCGTCAAATATGGGCAT-GGGGGCGAA-AGACTAATACCAATACCCCAATCGGACGAGATGGTAAGCTGGCCAAACCTCGTCAGCTACACAACACCCATTGGGGGTTGGTGTGTCCTGCAGAAACACCTGAGGGCCAGGCTTGTGGTCTGGTCAAGAACCTATCACTCATGTGTTACGTGAGTGTGGGTTCTCCTGCTGATCCTCTGATTGATTTCATGATCCACAGAGGTATGGAAGTGGTTGAGGAGTATGAGCCAACAAGATACCCACACGCTACCAAGATTTTCGTCAACGGTAGCTGGGTTGGTGTTCACTCTGACCCCAAGCACCTTGTGGACCAGGTTGTGTCCACCCGACGAAAGAATGTCGTTCAATTCGAAGTCTCGCTTGTTCGTGATATCCGAGATCGAGAATTCAAGATCTTTTCTGATGCAGGCCGAGTCATGAGACCGGTCTTCACAGTACAACAGGAGGATGACGACGAGACAGGTTTTCAAAAGGGACAGCTTATACTGACCAAGGATCTGATTACCAAGCTTGCCCAAGAGCAGGCCGAGCCATCTGATGATCCATCAGAGAAGCTCGGCTGGGAGGGTCTTGTTCGCGCTGGAGTTATCGAGTATCTCGATGCCGAGGAAGAAGAAACGGCCATGATCTGCATGACGCCCGAGGATCTCGAAATCTTCCGTGAGCAAAAGAATGATGAGGCGACCCTCACAGAAGAAGAGAGACGGGCTAAGGCAGAGGCGGAAAAGAGAGAGCAAGAGGAGGAACGCAACAAGAGATTGAAGACAAAGGTCAATCCTACAACTCACGCGTACACACATTGCGAGATTCATCCCAGTATGATTCTTGGTATCTGTGCCAGTATCATTCCCTTCCCTGATCACAACCAGGTAGACTCTGGCAAGTCGACCACATGTAAGTTCAA-CC--ATCAGCGA-GTTGCTTATCTGCACTC-----GAGCCTGC-C----ACACCTGGC-GGGGTACTACC-------GCA-ACATTTTGCTAACTTTCGACAGACCGGTCACTTGATCTACCAGTGTGGTGGTATCGACAAGCGAACCATCGAGAAGTTCGAGAAGGTTAGTCAT---CATCCCTTCGATTTCGCGCGC----TCCCATCGAAT---CCTACGACT---CGCTCCA------TCACTCGAA--TCGCATCC---ATTA-CCCCGCTCGAGTCC-GAAA-ATTTTGCGGTGCGACCGTGA-ATTCTTTT-----T-GGTGGGG---TA-TCTTACCCCGCCACTCGAGTGACGGATGCGCTTGCCCTGTTCCCAC-----AAAA---TCTC--------ACTA-CCCTGCCGCGC-ACCA--ACATG-TCTTGCAGT---CACTAA-CCGT--TGGACAATAGGAAGCCGCCGAGCTCGGAAAGGGTTCCTTCAAGTACGCCTGGGTTCTTGACAAGCTCAAAGCCGAGCGTGAGCGTGGTATCACCATTGATATCGCTCTCTGGAAGTTCGAGACTCCTCGCTACTATGTCACCGTCATTGGTATGTTGTTACTGTCTCACACCACC---CTGCCTCCATCATGCTAA
>CBS142422TFusarium_siculi
CCAAACCCCTGTGAACATACC--A--ATTGTTGCCTCGGCGGATCAGCCCGCTCCCGGTAAAACGGGACGGCCCGCCAGAGGA-CCCCTAAACTCTG------TTTCTATATGTAACTTCTGAGT--AAAAC-CATAAATAAATCAAAACTTTCAACAACGGATCTCTTGGTTCTGGCATCGATGAAGAACGCAGCAAAATGCGATAAGTAATGTGAATTGCAGAATTCAGTGAATCATCGAATCTTTGAACGCACATTGCGCCCGCCAGTATTCTGGCGGGCATGCCTGTTCGAGCGTCATTTCAACCCTCAAG-CCC--TCGGGTTTGGTGTTGGGGATCGGCGA---GCCC---TCGCGGCAAGCCGGCCCCGAAATCTAGTGGCGGTCTCGCTGCAGCTTCCATTGCGTAGTAGTAA-AACCCTCGCAACTGGTACGCGGCGCGGCCAAGCCGTTAAA-C-CCCC--AAC-TTCTGAATGTTGCCCTAGTAACGGCG-AGTGAAGCGGCAACAGCTC-AAATTTGAAATCTGGCTCTCGGGCCCGAGTTGTAATTTGTAGAGGATACTTTTGATGCGGTGCCTTCCGAGTTCCCTGGAACGGGACGCCATAGAGGGTGAGAG-CCCCGTCTGGTTGGATGCCAAATCTCTGTAAAGTTCCTTCGACGAGTCGAGTAGTTTGGGAATGCTGCTCTAAATGGGAGGTATATGTCTTCTAAAGCTAAATACCGGCCAGAGACCGATAGCGCACAAGTAGAGTGATCGAAAGATGAAAAGCACTTTGAAAAGAGAGTTAAAAAGTACGTGAAATTGTTGAAAGGGAAGCGTTTATGACCAGACTTGGGCTTGGTTAATCATCTGGGG-TTCTCCCCAGTGCACTTTTCCAGTCCAGGCCAGCATCAGTTTTCCCCGGGGGATAAAGACTTCGGGAATGTGGCTCTCTTCGGGGAGTGTTATAGCCCGTTGTGTAATACCCTGGGGGGGACTGAGGTTCGCGCATCTGCAAGGATGCTGGCGTAATGGTCATCAACGACCCGTCTTGAAACACGGACCAAGGAGTCGTCTTCGTATGCGAGTGTTCGGGTGTCAAACCCCTACGCGTAATGAAAGTGAACGCAGGTGAGAGCTTCGGCGCATCATCGACCGATCCTGATGTTCTCGGATGGATTTGAGTAAGAGCATACGGGGCCGGACCCGAAAGAAGGTGAACTATGCCTGTATAGGGTGAAGCCAGAGGAAACTCTGGTGGAGGCTCGCAGCGGTTCTGACGTGCAAATCGATCGTCAAATATGGGCAT-GGGGGCGAA-AGACTAATACCAATACTCCCATTGGACGAGATGGTAAATTGGCCAAGCCCCGACAGCTTCACAATACTCACTGGGGTTTGGTGTGTCCCGCCGAAACGCCTGAGGGTCAAGCTTGTGGTCTGGTCAAAAACTTGTCTCTGATGTGTTATGTCAGTGTCGGCTCTCCAGCCGATCCTCTCATTGAATTCATGATCAACAGAGGTATGGAAGTCGTTGAGGAGTACGAGCCGACAAGATATCCCCACGCTACAAAGATTTTCGTCAACGGTAGCTGGGTTGGTGTTCACGCCGACCCCAAGCATCTCGTGAATCAGGTTTTGGACACAAGACGAAAGTCGTACGTCCAGTTCGAAGTATCACTTGTTCGTGATATTCGAGACCGTGAATTCAAGATCTTCTCAGATGCTGGTCGTGTCATGAGACCTGTCTTCACAGTCCATCAGGAGGATGACTACGAGAACAACATCACCAAGGGACAACTAGTGTTGACAAAAGAACATGTCAACAGGCTAGCGCAAGAGCAGGCAGAGCCACCTGCCAACCCCGCTGACAAGTTTGGATGGGATGGCTTGATTCGCGAAGGAGCTGTCGAGTATCTCGACGCCGAGGAAGAAGAGACAGCCATGATTTGCATGACGCCAGAGGATCTCGAACTTTACCGTGAGCAAAAGAATGATGAAGCTACACTCACGGAAGAGGAGAAACGGGCCAAGGCTGAGGCAGAGAAGAGGGAACAGGAGGAGGACCGCAATAAGCGATTGAAGACAAAGGTCAACCCCACAACTCACATGTACACACATTGCGAGATTCACCCTAGTATGATTCTCGGTATCTGTGCCAGCATCATTCCTTTCCCCGATCACAACCAGGTA----------------------GTGAGTACTA-CC--CTCGACGA-TGAGCTTATCTGCCATCGT---GATCCTGA-CC--AAGATCTGGC-GGGGTTTATATTGGAAG-ACA-ATATGCTGACATCGCTTCACAGACCGGTCACTTGATCTACCAGTGCGGTGGTATCGACAAGCGAACCATCGAGAAGTTCGAGAAGGTTAGTCAC---TTTCCCTTCGATCGCGGGTGC-TCTGCCCCCCGATTTCCC---------------------TTACGATTCGAA--ACGTGCCT---GGTA-CCCCGCTCGAGACC-AAAA-ATTTTGCGATATGACCGTAA--TTTTTTT-----T-GGTGGGG---CA-T-TTACCCCGCCACTCGAGCGATGGGCGCGTTTTTGCCCTTTCCTG--TCCACAA---CCTC---------------AATGAGCGC-ATTGTCACGTG-TCATGCAGC---CACTAA-CCAT--TCGACAATAGGAAGCCGCTGAGCTCGGTAAGGGTTCCTTCAAGTACGCCTGGGTTCTTGACAAGCTCAAGGCCGAGCGTGAGCGTGGTATCACCATCGATATTGCTCTCTGGAAGTTCGAGACTCCTCGCTACTATGTCACCGTCATTGGTATGTTGTCGCTCATGCTTCATCCT----ACT--TC----------
>CBS144134TFusarium_oxysporum
????????????????????????????????????????????????????????????????????????????????????????????????????????????????????????????????????????????????????????????????????????????????????????????????????????????????????????????????????????????????????????????????????????????????????????????????????????????????????????????????????????????????????????????????????????????????????????????????????????????????????????????????????????????????????????????????????????????????????????????????????????????????????????????????????????????????????????????????????????????????????????????????????????????????????????????????????????????????????????????????????????????????????????????????????????????????????????????????????????????????????????????????????????????????????????????????????????????????????????????????????????????????????????????????????????????????????????????????????????????????????????????????????????????????????????????????????????????????????????????????????????????????????????????????????????????????????????????????????????????????????????????????????????????????????????????????????????????????????????????????????????????????????????????????????????????????????????????????????????????????????????????????????????????????????????????????????????????????????????????????????????????????????????????????????????ACCAATACTCCCATCGGACGAGATGGTAAATTGGCCAAGCCTCGACAGCTTCACAACACTCACTGGGGTTTGGTGTGTCCTGCCGAAACACCTGAGGGTCAAGCTTGTGGTCTGGTCAAAAACTTGTCTCTGATGTGTTACGTCAGTGTCGGCTCTCCAGCCGATCCTCTGATTGAATTCATGATCAACAGAGGCATGGAAGTCGTTGAGGAGTACGAGCCGACAAGATACCCCCACGCTACAAAGATTTTCGTCAACGGTAGCTGGGTTGGTGTTCATGCCGACCCCAAGCATCTCGTGAATCAGGTCTTGGACACAAGACGAAAGTCTTACGTGCAGTTCGAAGTATCACTTGTTCGTGATATCCGAGACCGTGAATTCAAGATTTTCTCAGACGCTGGCCGTGTCATGAGACCCGTCTTTACAGTTCATCAGGAGGATGACTATGAGAACAACATCACCAAGGGACAACTAGTGTTGACAAAGGACCATGTCAATAGGCTAGCCCAAGAACAGGCAGAGCCTCCTGCCAACCCAGCGGACAAGTTTGGATGGGATGGCTTGATCCGCGAAGGAGCTGTCGAGTATCTCGATGCTGAGGAAGAAGAGACAGCCATGATTTGCATGACGCCAGAGGATCTTGAACTTTACCGTGAGCAAAAGAATGATGAAGCTACACTCACAGAAGAAGAGAAACGGGCCAAGCAAGAGGCAGAGAAGAGAGAACAAGAGGAGGACCGCAACAAGCGATTGAAGACAAAGGTGAACCCCACAACTCACATGTACACACATTGTGAGATTCACCCCAGTATGATTCTCGGTATCTGTGCCAGTATCATTCCTTTCCCCGATCACAATCAGGTAGACTCTGGCAAGTCGACCAC-TGTGAGTACTC-TC--CTCGACAA-TGAGCTTATCTGCCATCGTC--AATCCCGA-CC--AAGACCTGGC-GGGGTATTTCT-CAAAG-TCA-ACATACTGACATCGTTTCACAGACCGGTCACTTGATCTACCAGTGCGGTGGTATCGACAAGCGAACCATCGAGAAGTTCGAGAAGGTTAGTCAC---TTTCCCTTCGATCGCGCGTCC-TTTGCCCATCGATTTCCC---------------------CTACGACTCGAA--ACGTGCCC---GCTA-CCCCGCTCGAGACC-AAAA-ATTTTGCAATATGACCGTAA--TTTTTTT-----C-GGTGGGG---CA-C-TTACCCCGCCACTTGAGCGACGGGAGCGTTTGCCCTCTTACCATT-CTCACAA---CCTC---------------AATGAGTGC-GTCGTCACGTG-TCAAGCAGT---CACTAA-CCAT--TCAACAATAGGAAGCCGCTGAGCTCGGTAAGGGTTCCTTCAAGTACGCCTGGGTTCTTGACAAGCTCAAGGCCGAGCGTGAGCGTGGTATCACCATCGATATTGCTCTCTGGAAGTTCGAGACTCCTCGCTACTATGTCACCGTCATTGGTATGTTGTCGTTCATGCTTCATTCT----ACTTCTCTTCGTACTAA
>CBS144207TFusarium_convolutans
????????????????????????????????????????????????????????????????????????????????????????????????????????????????????????????????????????????????????????????????????????????????????????????????????????????????????????????????????????????????????????????????????????????????????????????????????????????????????????????????????????????????????????????????????????????????????????????????????????????????????????????????????????????????????????????????????????????????????????????????????TTGCCCTAGTAACGGCG-AGTGAAGCGGCAACAGCTC-AAATTTGAAATCTGGCTCTCGGGCCCGAGTTGTAATTTGTAGAGGATGCTTTTGATGCGGTGCCTTCCGAGTTCCCTGGAACGGGACGCCATAGAGGGTGAGAG-CCCCGTCTGGTTGGATGCCAAATCTCTGTAAAGCTCCTTCGACGAGTCGAGTAGTTTGGGAATGCTGCTCTAAATGGGAGGTATATGTCTTCTAAAGCTAAATACCGGCCAGAGACCGATAGCGCACAAGTAGAGTGATCGAAAGATGAAAAGCACTTTGAAAAGAGAGTTAAAAAGTACGTGAAATTGTTGAAAGGGAAGCGTTTATGACCAGACTTGGGCTTGGTTAATCATCTGGGG-TTCTCCCCAGTGCACTTTTCCAGTCCAGGCCAGCATCAGTTTTCCCCGGGGGATAAAGGCTTCGGGAATGTGGCTCTCTTCGGGGAGTGTTATAGCCCGTTGCGTAATACCCTGGGGGGGACTGAGGTTCGCGCTTCTGCAAGGATGCTGGCGTAATGGTCATCAACGACCCGTCTTGAAACACGGACCAAGGAGTCGTCTTCGTATGCGAGTGTTCGGGTGTCAAACCCCTACGCGTAATGAAAGTGAACGCAGGTGAGAGCTTCGGCGCATCATCGACCGATCCTGATGTTCTCGGATGGATTTGAGTAAGAGCATACGGGGCCGGACCCGAAAGAAGGTGAACTATGCCTGTATAGGGTGAAGCCAGAGGAAACTCTGGTGGAGGCTCGCAGCGGTTCTGACGTGCAAATCGATCGTCAAATATGGGCAT-GGGGGCGAA-AGACTAAT---------------GGTCGAGATGGAAAGTTGGCCAAGCCTCGCCAGCTGCACAACACTCACTGGGGTCTGGTTTGTCCAGCAGAAACACCTGAGGGTCAGGCTTGTGGATTGGTCAAGAACTTGTCACTGATGTGTTATGTGAGTGTCGGTTCTCCGGCTGAGCCTCTGATCGACTTCATGGTCAACCGAGGTATGGAAGTCGTAGAGGAGTACGAACCGACAAGGTACCCGCACGCTACCAAGATTTTTGTCAACGGTAGTTGGGTCGGTGTACACTCGGATCCCAAGCACCTTGTGAACTCGGTTCTGGACACTCGCCGTAAGTCATACGTGCAGTTCGAGGTGTCGCTTGTTCGTGACATTCGAGACCGAGAGTTCAAGATCTTTTCCGACGCAGGACGAGTCATGAGGCCCGTTTTCACAGTGCAGCAGGAGGATGATTACGAGACTGGCATTGGCAAGGGTCAACTTGTATTGACAAAGGAGCTTGTCAACAAGATTGCTCAGGAGCAAGCAGAACCACCTGAGGATCCATCAATGAAGATTGGATGGGATGGCCTGATCCGCGCTGGAGCTATCGAGTACCTTGACGCCGAGGAAGAGGAAACAGCCATGATCTGCATGACGCCCGAGGACCTCGAACTTTACCGTGAGCAGAAGAACGATGAAATCTCGCTCACAGAAGAGGAAAAGAGGGCCAAGGAGGAGGCCGAGAAGAGGGAACAGGAAGAGGATCGCAACAAGCGGTTGAAGACAAAGGTCAACCCCACAACTCACATGTACACACATTGTGAGATTCATCCCAGTATGATTCTTGGTATTTGTGCCAGTATCATTCCCTTCCCCGATCACAACCAGGTAGACTCTGGCAAGTCGACCAC-TGTGAGTACTA-CC--CTCGACGA-GTTGCTTGTCTGCACTCGTC-AAACCCCGC-CTCAGACCCATGGC-GGGG---GTTT-CAGTT-CCA-TCATGCTAACAGCTTTGGATAGACCGGTCACTTGATCTACCAGTGCGGTGGTATCGACAAGCGAACCATCGAGAAGTTCGAGAAGGTTGGTTA----TTTCCCTTCGATC--GCGCCCTTTTGCCCATCGATTTGCCCGTCGAAT---CGCTCCC--TTCACGATATGCA--ACACGCC----GTTA-CCCCGCTCGAGCAC--AAA-AATTTGCGGTGCGACCGTAA---TTTTTT-----T-GGTGGGG---CA-TATTACCCCGCCACTCGAGTCTGGAC-ACGCAAGCCCTGTTCCCTG--CACACAA---TCAT-------------CATTCGGGTGCGATCATGATGTG-TCAATCAGT---TGCTAA-CCACC-TCGATAACAGGAAGCCGCCGAGCTCGGTAAGGGTTCCTTCAAGTACGCCTGGGTTCTTGACAAGCTCAAGGCCGAGCGTGAGCGTGGTATCACCATCGACATTGCCCTGTGGAAGTTCGAGACTCCCCGCTACTATGTCACCGTCATTGGTATGTTGTCATCACCGTCTCAAC------TGGTGTGTCCATTCTAA
>CBS144208Fusarium_convolutans
????????????????????????????????????????????????????????????????????????????????????????????????????????????????????????????????????????????????????????????????????????????????????????????????????????????????????????????????????????????????????????????????????????????????????????????????????????????????????????????????????????????????????????????????????????????????????????????????????????????????????????????????????????????????????????????????????????????????????????????????????????????????????????????????????????????????????????????????????????????????????????????????????????????????????????????????????????????????????????????????????????????????????????????????????????????????????????????????????????????????????????????????????????????????????????????????????????????????????????????????????????????????????????????????????????????????????????????????????????????????????????????????????????????????????????????????????????????????????????????????????????????????????????????????????????????????????????????????????????????????????????????????????????????????????????????????????????????????????????????????????????????????????????????????????????????????????????????????????????????????????????????????????????????????????????????????????????????????????????????????????????????????????????????????????????----ACACTCCTATCGGTCGAGATGGAAAGTTGGCCAAGCCTCGCCAGCTGCACAACACTCACTGGGGTCTGGTTTGTCCAGCAGAAACACCTGAGGGTCAGGCTTGTGGATTGGTCAAGAACTTGTCACTGATGTGTTATGTGAGTGTCGGTTCTCCGGCTGAGCCTCTGATCGACTTCATGGTCAACCGAGGTATGGAAGTCGTAGAGGAGTACGAACCGACAAGGTACCCGCACGCTACCAAGATTTTTGTCAACGGTAGTTGGGTCGGTGTACACTCGGATCCCAAGCACCTTGTGAACTCGGTTCTGGACACTCGCCGTAAGTCATACGTGCAGTTCGAGGTGTCGCTTGTTCGTGACATTCGAGACCGAGAGTTCAAGATCTTTTCCGACGCAGGACGAGTCATGAGGCCCGTTTTCACAGTGCAGCAGGAGGATGATTACGAGACTGGCATTGGCAAGGGTCAACTTGTATTGACAAAGGAGCTTGTCAACAAGATTGCTCAGGAGCAAGCAGAACCACCTGAGGATCCATCAATGAAGATTGGATGGGATGGCCTGATCCGCGCTGGAGCTATCGAGTACCTTGACGCCGAGGAAGAGGAAACAGCCATGATCTGCATGACGCCCGAGGACCTCGAACTTTACCGTGAGCAGAAGAACGATGAAATCTCGCTCACAGAAGAGGAAAAGAGGGCCAAGGAGGAGGCCGAGAAGAGGGAACAGGAAGAGGATCGCAACAAGCGGTTGAAGACAAAGGTCAACCCCACAACTCACATGTACACACATTGTGAGATTCATCCCAGTATGATTCTTGGTATTTGTGCCAGTATCATTCCCTTCCCCGATCACAACCAGGTAGACTCTGGCAAGTCGACCAC-TGTGAGTACTA-CC--CTCGACGA-GTTGCTTGTCTGCACTCGTC-AAACCCCGC-CTCAGACCCATGGC-GGGG---GTTT-CAGTT-CCA-TCATGCTAACAGCTTTGGATAGACCGGTCACTTGATCTACCAGTGCGGTGGTATCGACAAGCGAACCATCGAGAAGTTCGAGAAGGTTGGTTA----TTTCCCTTCGATC--GCGCCCTTTTGCCCATCGATTTGCCCGTCGAAT---CGCTCCC--TTCACGATATGCA--ACACGCC----GTTA-CCCCGCTCGAGCAC--AAA-AATTTGCGGTGCGACCGTAA---TTTTTT-----T-GGTGGGG---CA-TATTACCCCGCCACTCGAGTCTGGAC-ACGCAAGCCCTGTTCCCTG--CACACAA---TCAT-------------CATTCGGGTGCGATCATGATGTG-TCAATCAGT---TGCTAA-CCACC-TCGATAACAGGAAGCCGCCGAGCTCGGTAAGGGTTCCTTCAAGTACGCCTGGGTTCTTGACAAGCTCAAGGCCGAGCGTGAGCGTGGTATCACCATCGACATTGCCCTGTGGAAGTTCGAGACTCCCCGCTACTATGTCACCGTCATTGGTATGTTGTCATCACCGTCTCAAC------TGGTGTGTCCATTCTAA
>CBS145_25TFusarium_chlamydosporum
CCAAACCCCTGTGAACATACC-TA--TACGTTGCCTCGGCGGATCAGCCCGCGCCCCGTAAAACGGGACGGCCCGCCGCAGGA-CCC--ACAAACC-CTG--AATTTTA-TTGTAACTTCTGAGT--TTAAAAAACAAATAAATCAAAACTTTCAACAACGGATCTCTTGGTTCTGGCATCGATGAAGAACGCAGCAAAATGCGATAAGTAATGTGAATTGCAGAATTCAGTGAATCATCGAATCTTTGAACGCACATTGCGCCCGCCAGTATTCTGGCGGGCATGCCTGTTCGAGCGTCATTTCAACCCTCAAG-CCC--CCGGGTTTGGTGTTGGGGATCGGGCT---GCGGT-TCTACCGCGTCCCGGCCCCGAAATCTAGTGGCGGTCTCGCTGCAGCCTCCATTGCGTAGTAGCTA-ACACCTCGCAACTGGAACGCGGCGCGGCCAAGCCGTTAAA-C-CCCC--AAC-TTCTGAATGTTGCCCTAGTAACGGCG-AGTGAAGCGGCAACAGCTC-AAATTTGAAATCTGGCTCTCGGGCCCGAGTTGTAATTTGTAGAGGATGCTTTTGATGCGGTGCCTTCCGAGTTCCCTGGAACGGGACGCCATAGAGGGTGAGAG-CCCCGTCTGGTTGGATGCCAAATCTCTGTAAAGCTCCTTCGACGAGTCGAGTAGTTTGGGAATGCTGCTCTAAATGGGAGGTATATGTCTTCTAAAGCTAAATATTGGCCAGAGACCGATAGCGCACAAGTAGAGTGATCGAAAGATGAAAAGCACTTTGAAAAGAGAGTTAAAAAGTACGTGAAATTGTTGAAAGGGAAGCGTTTATGACCAGACTTGGGCTTGGTTAATCATCTGGGG-TTCTCCCCAGTGCACTTTTCCAGTCCAGGCCAGCATCAGTTTTCGCCGGGGGATAAAGGCTTCGGGAATGTGGCTCTCTCCGGGGAGTGTTATAGCCCGTTGCGTAATACCCTGGCGGGGACTGAGGTTCGCGCATCTGCAAGGATGCTGGCGTAATGGTCATCAACGACCCGTCTTGAAACACGGACCAAGGAGTCGTCTTCGTATGCGAGTGTTCGGGTGTCAAACCCCTACGCGTAATGAAAGTGAACGCAGGTGAGAGCTTCGGCGCATCATCGACCGATCCTGATGTTCTCGGATGGATTTGAGTAAGAGCATACGGGGCCGGACCCGAAAGAAGGTGAACTATGCCTGTGTAGGGTGAAGCCAGAGGAAACTCT-GTGGAGGCTCGCAGCGGTTCTGACGTGCAAATCGATCGTCAAACATGGGCAT-GGGGGCGAA-AGACTAATACCAACACGCCTATCGGACGTGATGGTAAGCTTGCGAAGCCTCGTCAGCTGCACAACACTCACTGGGGCTTGGTGTGTCCTGCTGAGACCCCAGAAGGTCAGGCTTGTGGTCTGGTCAAGAACTTGTCGTTGATGTGTTACGTGAGTGTGGGTTCACCAGCTGATCCCTTGGTCGAGTTCATGATCAACAGAGGTATGGAAGTGGTCGAAGAGTACGAGCCAACGAGATACCCTCACGCAACCAAGGTTTTCGTCAACGGTAGCTGGGTCGGTGTCCACCCTGATCCCAGGCAGCTGGTGAACGCCGTTCTGGACACTCGACGAAAGTCTTATGTCCAGTTCGAAGTCTCCCTGGTTCGTGATATTCGAGATCGTGAATTCAAGATTTTCTCTGATGCCGGCCGTGTCATGAGACCTGTCTTCACTGTGCAGCAAGAAGACGACTATGAAACAGGCATCAACAAGGGACAGCTGGTATTGACAAAAGACCTTGTGAACCGCATTGCTCAGGAGCAAGCAGAACCACCCGCCGACCCGGCGGACAAGATTGGATGGGAGGGACTAATTCGTTCTGGTGCTGTCGAGTATCTCGATGCTGAGGAGGAGGAGACGGCCATGATTTGCATGACGCCTGAAGATCTCGAAATCTACCGCGAGCAGAAGCAGGATGAGATCAACCTCACAGAAGAAGAGAAGCGGGCCAAGCAAGAGGCAGAGAAGAGGGAACAAGAGGAAGAACGCAACAAGCGTTTGAAGACAAAGGTTAACCCCACAACTCACATGTACACACATTGTGAGATTCATCCCAGTATGATTTTGGGTATTTGTGCCAGTATCATTCCTTTCCCCGATCACAACCAGGTAGACTCTGGCAAGTCGACCAC-TGTGAGTACCA-CC--CTCGACGA-TATGCTTATCAGCAATCGTG--AACCCCGC-C---ATAATATGGC-GGGGTAGTATC-AAA---TTATTTGTGCTGACTTTCATTCCTAGACCGGTCACTTGATCTACCAGTGTGGTGGTATCGACAAGCGAACCATCGAGAAGTTCGAGAAGGTTGGTCTC---ATTTTCCTCGATCGCGCGCCCTTATACCCATCGATCCATCATTCGAAT---CGCTCTTTCACGACGACTCGAC--AAGCGCCT---GTTA-CCCCGCTCGAGCTC-AAAA-ATTTTGCGGTTCTGTCGTAA-TTTTTTTT-----T-GGTGGGG---CT-T-CTGCCCCGCCACTCGAGTGAATG--GCGCTTACCCTCTTCCCAC-----AAAA--ACCAT------CATTCA-TCTGGGCGCGC-ATCATCACGTG-TGTATCAGT---CATTAA-CCAT--CTGACAATAGGAAGCCGCCGAGCTCGGTAAGGGTTCCTTCAAGTACGCCTGGGTTCTTGACAAGCTCAAGGCCGAGCGTGAGCGTGGTATCACCATCGATATCGCTCTCTGGAAGTTCGAGACTCCCCGCTACTATGTCACCGTCATTGGTATGTTGTCACTATTATTCTCAA-------AATACGCCCATACTAA
>CBS161_25TFusarium_bubalinum
CCAAACCCCTGTGAACATACC-TA--TACGTTGCCTCGGCGGATCAGCCCGCGCCCCGTAAAACGGGACGGCCCGCCCGAGGA--CCCTAAACTCTG------TTTTTA-GTGGAACTTCTGAGT--AAAACAAACAAATAAATCAAAACTTTCAACAACGGATCTCTTGGTTCTGGCATCGATGAAGAACGCAGCAAAATGCGATAAGTAATGTGAATTGCAGAATTCAGTGAATCATCGAATCTTTGAACGCACATTGCGCCCGCCAGTATTCTGGCGGGCATGCCTGTTCGAGCGTCATTTCAACCCTCAAG-CTC-----AGCTTGGTGTTGGGACTCGCGGT---AACC------------CGCGTTCCCCAAATCGATTGGCGGTCACGTCG-AGCTTCCATAGCGTAGTAATCATACACCTCGTTACTGGTAATCGTCGCGGCCACGCCGTAAAA---CCCC--AAC-TTCTGAATGTTGCCCTAGTAACGGCG-AGTGAAGCGGCAACAGCTC-AAATTTGAAATCTGGCTCTCGGGCCCGAGTTGTAATTTGTAGAGGATGCTTTTGATGCGGTGCCTTCCGAGTTCCCTGGAACGGGACGCCATAGAGGGTGAGAG-CCCCGTCTGGTTGGATGCCAAATCTCTGTAAAGCTCCTTCGACGAGTCGAGTAGTTTGGGAATGCTGCTCTAAATGGGAGGTATATGTCTTCTAAAGCTAAATACCGGCCAGAGACCGATAGCGCACAAGTAGAGTGATCGAAAGATGAAAAGCACTTTGAAAAGAGAGTTAAAAAGTACGTGAAATTGTTGAAAGGGAAGCGTTTATGACCAGACTTGGGCTTGGATAATCATCTGGGG-TTCTCTCCAGTGCACTTTTCCAGTCCAGGCCAGCATCAGTTTTCGCCGGGGGATAAAGGCTTCGGGAATGTGGCTCTCTCCGGGGAGTGTTATAGCCCGTTGCGTAATACCCTGGCGGGGACTGAGGTTCGCGCATCTGCAAGGATGCTGGCGTAATGGTCATCAACGACCCGTCTTGAAACACGGACCAAGGAGTCGTCTTCGTATGCGAGTGTTCGGGTGTCAAACCCCTACGCGTAATGAAAGTGAACGCAGGTGAGAGCTTCGGCGCATCATCGACCGATCCTGATGTTCTCGGATGGATTTGAGTAAGAGCATACGGGGCCGGACCCGAAAGAAGGTGAACTATGCCTGTGTAGGGTGAAGCCAGAGGAAACTCTGGTGGAGGCTCGCAGCGGTTCTGACGTGCAAATCGATCGTCAAACATGGGCAT-GGGGGCGAA-AGACTAAT---------------------------AAGCTTGCGAAGCCTCGGCAGCTGCACAATACTCACTGGGGCTTGGTGTGCCCTGCCGAGACACCAGAAGGTCAGGCTTGTGGTCTGGTCAAGAACTTGTCGCTGATGTGCTACGTGAGTGTGGGCTCGCCCGCTGAGCCTTTGATCGAGTTCATGATCAACAGAGGTATGGAAGTTGTTGAAGAATACGAACCAACAAGATATCCTCACGCAACCAAGGTTTTCGTCAACGGAAGTTGGGTCGGCGTCCACCCTGATCCCAGGCACCTGGTGAACTCCGTCCTGGACACACGACGAAAGTCTTACGTCCAGTTCGAGGTTTCCCTTGTTCGTGACATCCGTGACCGTGAATTCAAGATTTTCTCTGATGCAGGCCGAGTCATGAGACCAGTCTTCACAGTGCAACAAGAGGATGATTACGAAACCGGCATCAATAAGGGACAGCTAGTATTGACAAAGGAGCTCGTGAACAAGATTGCCCAGGAGCAGGCAGAGCCACCTTCTGATCCATCGGAGAAGATTGGATGGGAGGGCCTCATCCGCTCTGGAGCTGTGGAGTATCTCGACGCCGAGGAAGAAGAAACCGCAATGATTTGCATGACTCCTGAAGATCTCGAAATCTATCGTGAACAGAAGCAGGACGAGGTTAATCTTACAGAGGAAGAGAAGCGGGCCAAGCAAGAAGCAGAGAAGAGGGAGCAAGAGGAAGAACGCAACAAGCGTCTGAAGACGAAGGTCAACCCCACAACTCACATGTACACACATTGTGAGATTCATCCCAGTATGATTCTGGGTATTTGTGCCAGTATCATTCCCTTCCCCGATCACAACCAGGTA--------------------------------------------A-CCTGCTTATCAGCAGTCATC--AACCCCGC-C----ATACGTGGC-GGGGTAATTTT-AACTT-GAATATCTGCTGACAAGATTGCATAGACCGGTCACTTGATCTACCAGTGCGGTGGTATCGACAAGCGAACCATCGAGAAGTTCGAGAAGGTTGGTTCCC--ATTTCCCTCGATCGCACGCCC-TCTACCCTCCGATCTATCAGTCGAAT---CAGTTTT--ACGACGATTGAAT--ATGTGCCT---GTTA-CCCCGCTCGAGTAC--AAA-ATTTTGCGGTTCAACCGTAA---TTCTTT-----T-GGTGGGG---TT-T-CAACCCCGCTACTCGAGCGACAG--GCGTTTGCCC--TTCCCAC-----AAAT---CCATGT------CTCG-------------CGCATCACGTG-TCAACCAGT---CACTAA-CCAC--CCGACAATAGGAAGCCGCCGAGCTCGGTAAGGGTTCCTTCAAGTACGCCTGGGTTCTTGACAAGCTCAAGGCCGAGCGTGAGCGTGGTATCACCATCGATATCGCCCTCTGGAAGTTCGAGACTCCTCGCTACTATGTCACCGTCATTGGTATGTTGTCATCACTTATACTCA------TCATCTTCTCATGCTAA
>CBS178_35TFusarium_buharicum
CCAAACCCCTGTGAACATACC-TT--AACGTTGCCTCGGCGGATCAGCCCGCTCCCGGTAAAACGGGACGGCCCGCCAGAGGA-CCC--AAACCCTACTGT-TTTTTTA-GTGTATCTTCTGAGT--AACAAAAACAAATAAATCAAAACTTTCAACAACGGATCTCTTGGTTCTGGCATCGATGAAGAACGCAGCAAAATGCGATAAGTAATGTGAATTGCAGAATTCAGTGAATCATCGAATCTTTGAACGCACATTGCGCCCGCCAGTATTCTGGCGGGCATGCCTGTTCGAGCGTCATTTCAACCCTCAAGCCCC--CCGGGTTTGGTGTTGGGGATCGGCGA---GTCT--CTAGGGACGAGCCGGCCCCGAAATCTAGTGGCGGTCTCGCTGCAGCCTCCATTGCGTAGTAGCTA-ACACCTCGCAACTGGAACGCGGCGCGGCCAAGCCGTTAAA-C-CCCC--AAC-TTCTGAATGTTGCCCTAGTAACGGCG-AGTGAAGCGGCAACAGCTC-AAATTTGAAATCTGGCTCTCGGGCCCGAGTTGTAATTTGTAGAGGATGCTTTTGATGCGGTGCCTTCCGAGTTCCCTGGAACGGGACGCCATAGAGGGTGAGAG-CCCCGTCTGGTTGGATGCCAAATCTCTGTAAAGCTCCTTCGACGAGTCGAGTAGCTTGGGAATGCTGCTCTAAATGGGAGGTATATGTCTTCTAAAGCTAAATACCGGCCAGAGACCGATAGCGCACAAGTAGAGTGATCGAAAGATGAAAAGCACTTTGAAAAGAGAGTTAAAAAGTACGTGAAATTGTTGAAAGGGAAGCGTTTATGACCAGACTTGGGCTTGGTTAATCATCTGGGG-TTCTCCCCAGTGCACTTTTCCAGTCCAGGCCAGCATCAGTTTTCCCCGGGGGACAAAGGCTTCGGGAATGTGGCTCTCTTCGGGGAGTGTTATAGCCCGTTGCGTAATACCCTGGGGGGGACTGAGGTTCGCGCTTCTGCAAGGATGCTGGCGTAATGGTCATCAACGACCCGTCTTGAAACACGGACCAAGGAGTCGTCTTCGTATGCGAGTGTTCGGGTGTCAAACCCCTACGCGTAATGAAAGTGAACGCAGGTGAGAGCTTCGGCGCATCATCGACCGATCCTGATGTTCTCGGATGGATTTGAGTAAGAGCATACGGGGCCGGACCCGAAAGAAGGTGAACTATGCCTGTATAGGGTGAAGCCAGAGGAAACTCTGGTGGAGGCTCGCAGCGGTTCTGACGTGCAAATCGATCGTCAAATATGGGCAT-GGGGGCGAA-AGACTAATACCAACACCCCCATCGGACGAGATGGCAAGTTGGCTAAGCCTCGCCAGCTGCACAACACTCATTGGGGTCTGGTATGTCCAGCAGAAACGCCTGAAGGTCAGGCTTGTGGACTGGTCAAGAATTTGTCACTTATGTGCTATGTGAGTGTCGGTTCTCCGGCTGAGCCTCTGATTGATTTCATGGTCAACCGAGGTATGGAAGTCGTTGAGGAGTACGAACCGACAAGGTACCCGCACGCTACCAAGATCTTTGTCAATGGTAGCTGGGTCGGTGTCCACTCAGATCCCAAGCATCTTGTGAACTCGGTTCTGGACACTCGTCGAAAGTCATACGTCCAATTTGAGGTGTCGCTTGTTCGCGACATCCGAGACCGAGAGTTCAAGATCTTTTCTGACGCAGGAAGAGTTATGAGGCCGGTCTTTACGGTTCAACAGGAGGATGATTACGAGAACAACATCGGCAAAGGTCAACTTGTATTGACCAAGGAACTCGTCACCAAGCTTGCTCAGGAGCAATCGGAACCACCCGAGGATCCATCAATGAAGATTGGTTGGGATGGCCTGATCCGTGCTGGAGCTGTCGAGTATCTCGATGCCGAAGAAGAGGAAACGGCTATGATTTGCATGACCCCAGAGGATCTCGAACTTTACCGCGAGCAGAAGAACGACGAAGCATCACTTACGGAAGAACAAAAGAGGGCCAAGGAAGAGGCAGAGAAGAGGGAACAGGAGGAAGACCGAAACAAGCGATTGAAGACAAAGGTCAACCCCACGACTCACATGTACACGCATTGTGAGATCCATCCCAGCATGATTCTTGGTATTTGCGCCAGTATCATTCCTTTCCCCGATCACAACCAGGTAGACTCTGGCAAGTCGACCAC-TGTGAGTACTA-CC--CTCGACGA-TGTGCTTGCTTGCACTCGTC--AAACCTCCATCCAGATTTCTGGC-GAGGTTTTCAT-CATTT-ATA-TCATGCTGACATTTTTATATAGACCGGTCACTTGATCTACCAGTGCGGTGGTATCGACAAGCGAACCATCGAGAAGTTCGAGAAGGTTGGTTA----TTTCCCTTCGATC--GCGCCCTTCTGCCCATCGATTTGCCCGTCGAAT---CGCTCCC--TCCACGACTCGCA--ACGCGCC----GTTA-CCCCGCTCGAGCAC-AAAA-ATTTTGCGGTGCGACCGTAA-TTTTTTTT-----T-GGTGGGG---CA-TTTTACCCCGCCACTCGAGCTTGGCCGCGCAATGCCCTGTTCCCTG--CACACAT--------------ACTCA-CTTAGG------CGCTCGTCATG-TGAAACAGT---TGCTGA-CCACC-TCGACAATAGGAAGCCGCCGAGCTCGGTAAGGGTTCCTTCAAGTACGCCTGGGTTCTTGACAAGCTCAAGGCCGAGCGTGAGCGTGGTATCACCATCGACATTGCTCTCTGGAAGTTCGAGACTCCTCGCTACTATGTCACCGTCATTGGTATGTTGTCACCTTCAGCTCATC------TCGCACACTCACTCTAA
>CBS187_53TFusarium_callistephi
CCAAACCCCTGTGAACATACC-AC--T-TGTTGCCTCGGCGGATCAGCCCGCTCCCGGTAAAACGGGACGGCCCGCCAGAGGA-CCCCTAAACTCTG------TTTCTATATGTAACTTCTGAGT--AAAAC-CATAAATAAATCAAAACTTTCAACAACGGATCTCTTGGTTCTGGCATCGATGAAGAACGCAGCAAAATGCGATAAGTAATGTGAATTGCAGAATTCAGTGAATCATCGAATCTTTGAACGCACATTGCGCCCGCCAGTATTCTGGCGGGCATGCCTGTTCGAGCGTCATTTCAACCCTCAAG-CAC-----AGCTTGGTGTTGGGACTCGCGTT---AATT------------CGCGTTCCTCAAATTGATTGGCGGTCACGTCG-AGCTTCCATAGCGTAGTAGTAA-AACCCTCGTTACTGGTAATCGTCGCGGCCACGCCGTTAAA-C-CCCC--AAC-TTCTGAATGTTGCCCTAGTAACGGCG-AGTGAAGCGGCAACAGCTC-AAATTTGAAATCTGGCTCTCGGGCCCGAGTTGTAATTTGTAGAGGATACTTTTGATGCGGTGCCTTCCGAGTTCCCTGGAACGGGACGCCATAGAGGGTGAGAG-CCCCGTCTGGTTGGATGCCAAATCTCTGTAAAGTTCCTTCAACGAGTCGAGTAGTTTGGGAATGCTGCTCTAAATGGGAGGTATATGTCTTCTAAAGCTAAATACCGGCCAGAGACCGATAGCGCACAAGTAGAGTGATCGAAAGATGAAAAGCACTTTGAAAAGAGAGTTAAAAAGTACGTGAAATTGTTGAAAGGGAAGCGTTTATGACCAGACTTGGGCTTGGTTAATCATCTGGGG-TTCTCCCCAGTGCACTTTTCCAGTCCAGGCCAGCATCAGTTTTCCCCGGGGGATAAAGGCGGCGGGAATGTGGCTCTCTTCGGGGAGTGTTATAGCCCACCGTGTAATACCCTGGGGGGGACTGAGGTTCGCGCATCTGCAAGGATGCTGGCGTAATGGTCATCAACGACCCGTCTTGAAACACGGACCAAGGAGTCGTCTTCGTATGCGAGTGTTCGGGTGTCAAACCCCTACGCGTAATGAAAGTGAACGCAGGTGAGAGCTTCGGCGCATCATCGACCGATCCTGATGTTCTCGGATGGATTTGAGTAAGAGCATACGGGGCCGGACCCGAAAGAAGGTGAACTATGCCTGTATAGGGTGAAGCCAGAGGAAACTCTGGTGGAGGCTCGCAGCGGTTCTGACGTGCAAATCGATCGTCAAATATGGGCAT-GGGGGCGAA-AGACTAATACCAATACTCCCATCGGACGAGATGGTAAATTGGCCAAGCCTCGACAGCTTCACAACACTCACTGGGGTTTGGTGTGTCCTGCCGAAACACCCGAGGGTCAAGCTTGTGGTCTGGTCAAAAACTTGTCTCTGATGTGTTACGTCAGTGTTGGCTCTCCGGCCGATCCTCTGATTGAATTCATGATCAACAGAGGCATGGAAGTCGTTGAGGAGTACGAGCCGACAAGATACCCCCACGCTACAAAGATTTTCGTCAACGGTAGCTGGGTTGGTGTTCATGCCGACCCCAAGCATCTCGTGAATCAGGTCTTGGACACAAGGCGAAAGTCTTACGTGCAATTCGAAGTATCACTTGTTCGTGATATCCGAGACCGTGAATTCAAGATTTTCTCAGACGCTGGCCGTGTCATGAGACCCGTCTTTACTGTTCATCAGGAGGATGACTATGAGAACAACATCACCAAGGGACAACTAGTGTTGACAAAGGACCATGTCAATAGGCTAGCCCAAGAGCAGGCAGAGCCTCCTGCCAACCCAGCGGACAAGTTTGGATGGGATGGCTTGATCCGCGAAGGAGCTGTCGAGTATCTCGATGCTGAGGAAGAAGAGACAGCCATGATTTGCATGACGCCAGAGGATCTCGAACTTTACCGTGAGCAAAAGAATGATGAAGCTACACTCACAGAAGAAGAGAAACGGGCCAAGCAAGAGGCAGAGAAGAGGGAACAAGAGGAGGACCGCAACAAGCGATTGAAGACAAAGGTGAACCCCACAACTCACATGTACACACATTGTGAGATTCACCCCAGTATGATTCTCGGTATCTGTGCCAGTATCATTCCTTTCCCCGATCACAACCAGGTAGACTCTGGCAAGTCGACCAC-TGTGAGTACTC-TC--CTCGACAA-TGAGCATATCTGCCATCGTC--AATCCCGA-CC--AAGACCTGGC-GGGGTATTTCT-CAAAG-TCA-ACATACTGACATCGTTTCACAGACCGGTCACTTGATCTACCAGTGCGGTGGTATCGACAAGCGAACCATCGAGAAGTTCGAGAAGGTTAGTCAC---TTTCCCTTCAATCGCGCGTCC-TTTGCCCATCGATTTCCC---------------------CTACGACTCGAA--ACGTGCCC---GCTA-CCCCGCTCGAGACC-AAAA-ATTTTGCAATATGACCGTAA---TTTTTT-----T-GGTGGGG---CA-C-TTACCCCGCCACTTGAGCGAAGGGAGCGTTTGCCCTCTTACCATT-CTCACAA---CCTC---------------AATGAGTGC-GTCGTCACGTG-TGAAGCAGT---CACTAA-CCAT--TCAACAATAGGAAGCCGCTGAGCTCGGTAAGGGTTCCTTCAAGTACGCCTGGGTTCTTGACAAGCTCAAGGCCGAGCGTGAGCGTGGTATCACCATCGATATTGCTCTCTGGAAGTTCGAGACTCCTCGCTACTATGTCACCGTCATTGGTATGTTGTCGCTCATGCTTCATTCT----ACTTCTCTTCGTACTAA
>CBS189_34TFusarium_sublunatum
CCAAACCCCTGTGAACATACCTTT--ACTGTTGCCTCGGCGGATCAGCCCGCGCCCGGTAAAACGGGACGGCCCGCCAGAGGA-CCCCTAAACCCTAT----TGTTTTC-ATGTAACTTCTGAGT--AACAA-AACAAATAAATCAAAACTTTCAACAACGGATCTCTTGGTTCTGGCATCGATGAAGAACGCAGCAAAATGCGATAAGTAATGTGAATTGCAGAATTCAGTGAATCATCGAATCTTTGAACGCACATTGCGCCCGCCAGTATTCTGGCGGGCATGCCTGTTCGAGCGTCATTTCAACCCTCAAG-CCCCTCCGGGTTTGGTGTTGGGGATCGGCGA---GTCC--CTTGGGACAAGCCGGCTCCGAAATCTAGTGGCGGTCTCGCTGCAGCCTCCATTGCGTAGTAGCTA-ACACCTCGCAACT-------------------------------------------------TTGCCCTAGTAACGGCG-AGTGAAGCGGCAACAGCTC-AAATTTGAAATCTGGCTCTCGGGCCCGAGTTGTAATTTGTAGAGGATGCTTTTGATGCGGTGCCTTCCGAGTTCCCTGGAACGGGACGCCATAGAGGGTGAGAG-CCCCGTCTGGTTGGATGCCAAATCTCTGTAAAGCTCCTTCGACGAGTCGAGTAGTTTGGGAATGCTGCTCTAAATGGGAGGTATATGTCTTCTAAAGCTAAATACCGGCCAGAGACCGATAGCGCACAAGTAGAGTGATCGAAAGATGAAAAGCACTTTGAAAAGAGAGTTAAAAAGTACGTGAAATTGTTGAAAGGGAAGCGTTTATGACCAGACTTGGGCTTGGTTAATCATCTGGGG-TTCTCCCCAGTGCACTTTTCCAGTCCAGGCCAGCATCAGTTTTCCCCGGGGGATAAAGGCTTCGGGAATGTGGCTCTCTTCGGGGAGTGTTATAGCCCGTTGCGTAATACCCTGGGGGGGACTGAGGTTCGCGCTTCTGCAAGGATGCTGGCGTAATGGTCATCAACGACCCGTCTTGAAACACGGACCAAGGAGTCGTCTTCGTATGCGAGTGTTCGGGTGTCAAACCCCTACGCGTAATGAAAGTGAACGCAGGTGAGAGCTTCGGCGCATCATCGACCGATCCTGATGTTCTCGGATGGATTTGAGTAAGAGCATACGGGGCCGGACCCGAAAGAAGGTGAACTATGCCTGTGTAGGGTGAAGCCAGAGGAAACTCTGGTGGAGGCTCGCAGCGGTTCTGACGTGCAAATCGATCGTCAAACATGGGCAT-GGGGGCGAA-AGACTAATACCAACACTCCCATCGGACGAGATGGAAAGTTGGCCAAGCCTCGCCAGCTGCACAACACTCATTGGGGTCTGGTTTGTCCAGCAGAAACACCTGAGGGTCAAGCTTGTGGATTGGTCAAGAACTTGTCACTGATGTGTTACGTGAGTGTCGGTTCTCCGGCTGAGCCTCTGATTGACTTCATGGTCAACCGAGGTATGGAAGTTGTAGAGGAATACGAACCGACAAGATACCCTCACGCTACCAAGATTTTTGTCAACGGTAGTTGGGTCGGTGTTCACTCGGATCCCAAGCACCTTGTGAACTCAGTTCTGGACACTCGCCGTAAGTCATACGTGCAATTCGAGGTGTCGCTTGTTCGTGATATTCGAGACCGAGAGTTCAAGATCTTTTCCGATGCAGGACGAGTCATGAGGCCGGTCTTCACAGTACAGCAAGAGGACGACTACGAGACTGGCATTGGCAAGGGTCAACTTGTATTGACAAAGGAACTTGTCAACAAGATCGCCCAGGAGCAAGCTGAACCACCCGAGGATCCATCAATGAAGATTGGATGGGATGGCCTGATTCGTGCTGGAGCTATCGAGTACCTCGATGCCGAGGAAGAAGAGACAGCCATGATCTGCATGACGCCTGAGGACCTCGAGCTTTATCGCGAGCAGAAGAACGATGAAATCTCGCTCACAGAAGAAGAGAAGAGGGCCAAGGAAGAGGCAGAAAAGAGGGAACAGGAGGAGGATCGCAACAAGCGGTTGAAGACGAAGGTCAACCCCACAACTCACATGTACACACATTGTGAGATTCATCCCAGTATGATTCTTGGTATCTGTGCCAGTATCATTCCCTTCCCCGATCACAACCAGGTAGACTCTGGCAAGTCGACCAC-TGTGAGTACAA-CC--CTCGGCGA-GCTGCTTGTCTGCACTCGTC-AAACCCCGC-CTCTGATCCATGGC-GGGG---TCTT-CAGTC-ATA-TCATGCTAACAACTTTGGATAGACCGGTCACTTGATCTACCAGTGCGGTGGTATCGACAAGCGAACCATCGAGAAGTTCGAGAAGGTTGGTTA----TTTCCCTCCGATCA-GCGCCCTTTTGCCCTTCGATTTGCCCGTCGAAT---CGCTCCC--TTCACGATTTCCA--ACACGCC----GTTA-CCCCGCTCGAGCAC--AAA-ATTTTGCGGCGCGACCGTAA---TTTTTT-----T-GGTGGGG---CA-TTTTACCCCGCCACTCGAGCTGGGAC-ACGCAAGCCCTGTTCCCTG--CACACAA---TCAT-------------CGTCCGGGCGCGATCATGATGCA-TGAAACAGT---TGCTAA-CCACC-TTGACAATAGGAAGCCGCCGAGCTCGGTAAGGGTTCCTTCAAGTACGCTTGGGTTCTTGACAAGCTCAAAGCCGAGCGTGAGCGTGGTATCACCATCGACATTGCCCTGTGGAAGTTCGAGACTCCCCGCTACTATGTCACCGTCATTGGTATGTTTTCACTATCCTCTCATC------TCATGTGCTCGCTCTAA
>CBS189_60TFusarium_neosemitectum
CCAAACCCCTGTGAACATACC-TA--TACGTTGCCTCGGCGGATCAGCCCGCGCCCTGTAAAACGGGACGGCCCGCCCGAGGA--CCCTAAACTCTG------TTTTTA-GTGGAACTTCTGAGT--AAAACAAACAAATAAATCAAAACTTTCAACAACGGATCTCTTGGTTCTGGCATCGATGAAGAACGCAGCAAAATGCGATAAGTAATGTGAATTGCAGAATTCAGTGAATCATCGAATCTTTGAACGCACATTGCGCCCGCCAGTATTCTGGCGGGCATGCCTGTTCGAGCGTCATTTCAACCCTCAAG-CTC-----AGCTTGGTGTTGGGACTCGCGGT---AACC------------CGCGTTCCCCAAATCGATTGGCGGTCACGTCG-AGCTTCCATAGCGTAGTAATCATACACCTCGTTACTGGTAATCGTCGCGGCCACGCCGTAAAA---CCCC--AAC-TTCTGAATGTTGCCCTAGTAACGGCG-AGTGAAGCGGCAACAGCTC-AAATTTGAAATCTGGCTCTCGGGCCCGAGTTGTAATTTGTAGAGGATGCTTTTGATGCGGTGCCTTCCGAGTTCCCTGGAACGGGACGCCATAGAGGGTGAGAG-CCCCGTCTGGTTGGATGCCAAATCTCTGTAAAGCTCCTTCGACGAGTCGAGTAGTTTGGGAATGCTGCTCTAAATGGGAGGTATATGTCTTCTAAAGCTAAATACCGGCCAGAGACCGATAGCGCACAAGTAGAGTGATCGAAAGATGAAAAGCACTTTGAAAAGAGAGTTAAAAAGTACGTGAAATTGTTGAAAGGGAAGCGTTTATGACCAGACTTGGGCTTGGTTAATCATCTGGGG-TTCTCCCCAGTGCACTTTTCCAGTCCAGGCCAGCATCAGTTTTCGCCGGGGGATAAAGGCTTCGGGAATGTGGCTCTCTCCGGGGAGTGTTATAGCCCGTTGCGTAATACCCTGGCGGGGACTGAGGTTCGCGCATCTGCAAGGATGCTGGCGTAATGGTCATCAACGACCCGTCTTGAAACACGGACCAAGGAGTCGTCTTCGTATGCGAGTGTTCGGGTGTCAAACCCCTACGCGTAATGAAAGTGAACGCAGGTGAGAGCTTCGGCGCATCATCGACCGATCCTGATGTTCTCGGATGGATTTGAGTAAGAGCATACGGGGCCGGACCCGAAAGAAGGTGAACTATGCCTGTGTAGGGTGAAGCCAGAGGAAACTCTGGTGGAGGCTCGCAGCGGTTCTGACGTGCAAATCGATCGTCAAACATGGGCAT-GGSSGCGAA-AGACTAAT---------------------------AAGCTTGCGAAGCCTCGGCAGCTGCACAACACTCACTGGGGCTTGGTGTGCCCTGCCGAGACACCTGAAGGTCAGGCTTGTGGTCTGGTCAAGAATTTGTCGCTCATGTGTTACGTGAGTGTGGGTTCACCAGCCGAGCCTTTGATCGAGTTCATGATCAACAGAGGTATGGAAGTTGTTGAAGAATACGAACCAACAAGATATCCTCACGCAACCAAGGTTTTTGTCAACGGAAGTTGGGTCGGCGTCCACCCTGATCCCAGGCACCTGGTGAACTCCGTCCTGGATACACGACGAAAGTCTTACGTCCAGTTCGAAGTCTCCCTTGTTCGTGACATCCGAGATCGTGAATTCAAGATTTTCTCTGATGCAGGCCGAGTCATGAGACCAGTCTTCACAGTGCAACAAGAGGATGATTACGAAACCGGCATCAACAAGGGACAGCTGGTATTGACAAAGGAGCTTGTGAACAAGATTGCCCAGGAGCAAGCAGAGCCACCCGCCGATCCATCGGAGAAGATTGGATGGGAGGGCCTGATCCGCTCTGGAGCTGTGGAGTATCTCGACGCTGAGGAAGAAGAAACCGCTATGATTTGCATGACGCCTGAAGATCTCGAAATATATCGTGAACAGAAGCAGGACGAGGTCAATCTGACAGAGGAAGAGAAGCGGGCCAAGCAAGAAGCAGAGAAGAGGGAGCAAGAGGAAGAACGCAACAAGCGTTTGAAGACGAAGGTCAACCCCACAACTCACATGTACACACACTGTGAGATTCATCCCAGTATGATTCTGGGTATTTGCGCCAGCATCATTCCCTTCCCTGATCACAACCAGGTA--------------------------------------------A-CTTGCTTCTCAGCAGTCAAC--GACCCCGC-C----ATACTTGGC-GGGGCAAATTC-AACTT-ATACATTTTCTGACAAAATTGGATAGACCGGTCACTTGATCTACCAGTGCGGTGGTATCGACAAGCGAACTATCGAGAAGTTCGAGAAGGTTGGTTTCC--ATTTTCCTCGATCGCACGCCC-TCTGTCCACCGATTTATCATTCGACT---CACTCTC--ACGACGACTTGAT--ATCCGCCT---GTTA-CCCCTCTCCAATAT--AAA-ATTTTGCGGTTCAACTGTAA---TTTTTTTT-CCT-GGTGGGG---GT-T-ATACCCCGCTACTCCAGCGATAG--GCGCTTGCCCT-TTCCCAC-----TAAA---CCAC--------CTTG-------------CACATCACGTG-TCAATCAGT---CACTAA-CCAC--CCGACAATAGGAAGCCGCCGAGCTCGGTAAGGGTTCCTTCAAGTACGCTTGGGTTCTTGACAAGCTCAAGGCCGAGCGTGAGCGTGGTATCACCATCGATATCGCCCTCTGGAAGTTCGAGACTCCTCGCTACTATGTCACCGTCATTGGTATGTTATCGTTGTTTTTACCCA------ATACCTTCTCATGCTAA
>CBS190_34Fusarium_sublunatum
????????????????????????????????????????????????????????????????????????????????????????????????????????????????????????????????????????????????????????????????????????????????????????????????????????????????????????????????????????????????????????????????????????????????????????????????????????????????????????????????????????????????????????????????????????????????????????????????????????????????????????????????????????????????????????????????????????????????????????????????????????????????????????????????????????????????????????????????????????????????????????????????????????????????????????????????????????????????????????????????????????????????????????????????????????????????????????????????????????????????????????????????????????????????????????????????????????????????????????????????????????????????????????????????????????????????????????????????????????????????????????????????????????????????????????????????????????????????????????????????????????????????????????????????????????????????????????????????????????????????????????????????????????????????????????????????????????????????????????????????????????????????????????????????????????????????????????????????????????????????????????????????????????????????????????????????????????????????????????????????????????????????????????????????????????ACCAACACTCCCATCGGACGAGATGGAAAGTTGGCCAAGCCTCGCCAGCTGCACAACACTCATTGGGGTCTGGTTTGTCCAGCAGAAACACCTGANGGTCAAGCTTGTGGATTGGTCAAGAACTTGTCACTGATGTGTTACGTGAGTGTCGGTTCTCCGGCTGAGCCTCTGATTGACTTCATGGTCAACCGAGGTATGGAAGTTGTAGAGGAATACGAACCGACAAGATACCCTCACGCTACCAAGATTTTTGTCAACGGTAGTTGGGTCGGTGTTCACTCGGATCCCAAGCACCTTGTGAACTCAGTTCTGGACACTCGCCGTAAGTCATACGTGCAATTCGAGGTGTCGCTTGTTCGTGATATTCGAGACCGAGAGTTCAAGATCTTTTCCGATGCAGGACGAGTCATGAGGCCGGTCTTCACAGTACAGCAAGAGGACGACTACGAGACTGGCATTGGCAAGGGTCAACTTGTATTGACAAAGGAACTTGTCAACAAGATCGCCCAGGAGCAAGCTGAACCACCCGAGGATCCATCAATGAAGATTGGATGGGATGGCCTGATTCGTGCTGGAGCTATCGAGTACCTCGATGCCGAGGAAGAAGAGACAGCCATGATCTGCATGACGCCTGAGGACCTCGAGCTTTATCGCGAGCAGAAGAACGATGAAATCTCGCTCACAGAAGAAGAGAAGAGGGCCAAGGAAGAGGCAGAAAAGAGGGAACAGGAGGAGGATCGCAACAAGCGGTTGAAGACGAAGGTCAACCCCACAACTCACATGTACACACATTGTGAGATTCATCCCAGTATGATTCTTGGTATCTGTGCCAGTATCATTCCCTTCCCCGATCACAACCAGGTAGACTCTGGCAAGTCGACCAC-TGTGAGTACAA-CC--CTCGGCGA-GCTGCTTGTCTGCACTCGTC-AAACCCCGC-CTCTGATCCATGGC-GGGG---TCTT-CAGTC-ATA-TCATGCTAACAACTTTGGATAGACCGGTCACTTGATCTACCAGTGCGGTGGTATCGACAAGCGAACCATCGAGAAGTTCGAGAAGGTTGGTTA----TTTCCCTCCGATCA-GCGCCCTTTTGCCCTTCGATTTGCCCGTCGAAT---CGCTCCC--TTCACGATTTCCA--ACACGCC----GTTA-CCCCGCTCGAGCAC--AAA-ATTTTGCGGCGCGACCGTAA---TTTTTT-----T-GGTGGGG---CA-TTTTACCCCGCCACTCGAGCTGGGAC-ACGCAAGCCCTGTTCCCTG--CACACAA---TCAT-------------CGTCCGGGCGCGATCATGATGCA-TGAAACAGT---TGCTAA-CCACC-TTGACAATAGGAAGCCGCCGAGCTCGGTAAGGGTTCCTTCAAGTACGCTTGGGTTCTTGACAAGCTCAAAGCCGAGCGTGAGCGTGGTATCACCATCGACATTGCCCTGTGGAAGTTCGAGACTCCCCGCTACTATGTCACCGTCATTGGTATGTTTTCACTATCCTCTCATC------TCATGTGCTCGCTCTAA
>CBS193_65TFusarium_camptoceras
CCAAACCCCTGTGAACATACC-TA--TACGTTGCCTCGGCGGATCAGCCCGCGCCCTGTAAAACGGGACGGCCCGCCCGAGGA--CCCTAAACTCTG------TTTTTA-GTGGAACTTCTGAGT--AAAACAAACAAATAAATCAAAACTTTCAACAACGGATCTCTTGGTTCTGGCATCGATGAAGAACGCAGCAAAATGCGATAAGTAATGTGAATTGCAGAATTCAGTGAATCATCGAATCTTTGAACGCACATTGCGCCCGCCAGTATTCTGGCGGGCATGCCTGTTCGAGCGTCATTTCAACCCTCAAG-CTC-----AGCTTGGTGTTGGGACTCGCGGT---AACC------------CGCGTTCCCCAAATCGATTGGCGGTCACGTCG-AGCTTCCATAGCGTAGTAATCATACACCTCGTTACTGGTAATCGTCGCGGCCACGCCGTAAAA---CCCC--AAC-TTCTGAATGTTGCCCTAGTAACGGCG-AGTGAAGCGGCAACAGCTC-AAATTTGAAATCTGGCTCTCGGGCCCGAGTTGTAATTTGTAGAGGATGCTTTTGATGCGGTGCCTTCCGAGTTCCCTGGAACGGGACGCCATAGAGGGTGAGAG-CCCCGTCTGGTTGGATGCCAAATCTCTGTAAAGCTCCTTCGACGAGTCGAGTAGTTTGGGAATGCTGCTCTAAATGGGAGGTATATGTCTTCTAAAGCTAAATACCGGCCAGAGACCGATAGCGCACAAGTAGAGTGATCGAAAGATGAAAAGCACTTTGAAAAGAGAGTTAAAAAGTACGTGAAATTGTTGAAAGGGAAGCGTTTATGACCAGACTTGGGCTTGGTTAATCATCTGGGG-TTCTCCCCAGTGCACTTTTCCAGTCCAGGCCAGCATCAGTTTTCGCCGGGGGATAAAGGCTTCGGGAATGTGGCTCTCTCCGGGGAGTGTTATAGCCCGTTGCGTAATACCCTGGCGGGGACTGAGGTTCGCGCATCTGCAAGGATGCTGGCGTAATGGTCATCAACGACCCGTCTTGAAACACGGACCAAGGAGTCGTCTTCGTATGCGAGTGTTCGGGTGTCAAACCCCTACGCGTAATGAAAGTGAACGCAGGTGAGAGCTTCGGCGCATCATCGACCGATCCTGATGTTCTCGGATGGATTTGAGTAAGAGCATACGGGGCCGGACCCGAAAGAAGGTGAACTATGCCTGTGTAGGGTGAAGCCAGAGGAAACTCTGGTGGAGGCTCGCAGCGGTTCTGACGTGCAAATCGATCGTCAAACATGGGCAT-GGGGGCGAA-AGACTAAT---------------------------AAGCTTGCGAAGCCTCGGCAGCTGCACAACACTCACTGGGGCTTGGTGTGCCCTGCCGAGACACCTGAAGGTCAGGCTTGTGGTCTGGTCAAGAATTTGTCGCTCATGTGTTACGTGAGTGTGGGTTCACCAGCCGAGCCTTTGATCGAGTTCATGATCAACAGAGGTATGGAAGTTGTTGAAGAATACGAACCAACAAGATATCCTCACGCAACCAAGGTTTTTGTCAACGGAAGTTGGGTCGGCGTCCACCCTGATCCCAGGCACCTGGTGAACTCCGTCCTGGATACACGACGAAAGTCTTACGTCCAGTTCGAAGTCTCCCTTGTTCGTGACATCCGAGATCGTGAATTCAAGATTTTCTCTGATGCAGGCCGAGTCATGAGACCAGTCTTCACAGTGCAACAAGAGGATGATTACGAAACCGGCATCAACAAGGGACAGCTGGTATTGACAAAGGAGCTTGTGAACAAGATTGCCCAGGAGCAAGCAGAGCCACCCGCCGATCCATCGGAGAAGATTGGATGGGAGGGCCTGATCCGCTCTGGAGCTGTGGAGTATCTCGACGCTGAGGAAGAAGAAACCGCTATGATTTGCATGACGCCTGAAGATCTCGAAATATATCGTGAACAGAAGCAGGACGAGGTCAATCTGACAGAGGAAGAGAAGCGGGCCAAGCAAGAAGCAGAGAAGAGGGAGCAAGAGGAAGAACGCAACAAGCGTTTGAAGACGAAGGTCAACCCCACAACTCACATGTACACACACTGTGAGATTCATCCCAGTATGATTCTGGGTATTTGCGCCAGCATCATTCCCTTCCCTGATCACAACCAGGTA--------------------------------------------A-CTTGCTTCTCAGCAGTCAAC--GACCCCGC-C----ATACTTGGC-GGGGCAAATTC-AACTT-ATACATTTTCTGACAAAATTGGATAGACCGGTCACTTGATCTACCAGTGCGGTGGTATCGACAAGCGAACCATCGAGAAGTTCGAGAAGGTTGGTTTCC--ATTTTCCTCGATCGCACGCCC-TCTGCCCACCGATTTATCATTCGACT---CACTCTC--ACGACGACTTGAT--ATCCGCCT---GGTA-CCCCGCTCCAATAT--AAA-ATTTTGCGGTTCAACTGTAA---TTTTTTTTTCCT-GGTGGGG---GT-T-ATACCCCGCTACTCCAGCGACAG--GCGCTTGCCCT-TTCCCAC-----TAAA---CCAT--------CTTG-------------CACATCACGTG-TCAATCAGT---CACTAA-CCAC--CCGACAATAGGAAGCCGCCGAGCTCGGTAAGGGTTCCTTCAAGTACGCTTGGGTTCTTGACAAGCTCAAGGCCGAGCGTGAGCGTGGTATCACCATCGATATTGCCCTCTGGAAGTTCGAGACTCCTCGCTACTATGTCACCGTCATTGGTATGTTGTCGTTGTTTTTACCCA------ATACCTTCTCATGCTAA
>CBS201_63TFusarium_nodosum
????????????????????????????????????????????????????????????????????????????????????????????????????????????????????????????????????????????????????????????????????????????????????????????????????????????????????????????????????????????????????????????????????????????????????????????????????????????????????????????????????????????????????????????????????????????????????????????????????????????????????????????????????????????????????????????????????????????????????????????????????TTGCCCTAGTAACGGCGAAGTGAAGCGGCAACAGCTC-AAATTTGAAATCTGGCTCTCGGGCCCGAGTTGTAATTTGTAGAGGATGACTTTGATGCGGTGCCTTCCGAGTTCCCTGGAACGGGACGCCATAGAGGGTGAGAG-CCCCGTCTGGTTGGATGCCAAATCTCTGTAAGTCTCCTTCGACGAGTCGAGTAGTTTGGGAATGCTGCTCTAAATGGGAGGTATATGTCTTCTAAAGCTAAATACCGGCCAGAGACCGATAGCGCACAAGTAGAGTGATCGAAAGATGAAAAGCACTTTGAAAAGAGAGTTAAAAAGTACGTGAAATTGTTGAAAGGGAAGCGTTTATGACCAGACTTGGGCTTGGTTAATCATCTGGGG-TTCTCCCCAGTGCACTTTTCCAGTCCAGGCCAGCATCAGTTTTCGCCGGGGGATAAAGACTTCGGGAATGTGGCTCCCCTCGGGGAGTGTTATAGCCCGTTGTGTAATACCCTGGCGGGGACTGAGGTTCGCGCTTCTGCAAGGATGCTGGCGTAATGGTCATCAACGACCCGTCTTGAAACACGGACCAAGGAGTCGTCTTCGTATGCGAGTGTTCGGGTGTCAAACCCCTACGCGTAATGAAAGTGAACGCAGGTGAGAGCTTCGGCGCATCATCGACCGATCCTGATGTTCTCGGATGGATTTGAGTAAGAGCATACGGGGCCGGACCCGAAAGAAGGTGAACTATGCCTGTGTAGGGTGAAGCCAGAGGAAACTCTGGTGGAGGCTCGCAGCGGTTCTGACGTGCAAATCGATCGTCAAACATGGGCATGGGGGGCGAA-AGACTAATACCAACACGCCCATTGGACGTGACGGTAAGCTTGCGAAGCCTCGCCAGCTGCACAATACTCACTGGGGCTTGGTGTGCCCTGCTGAGACGCCTGAAGGTCAGGCTTGTGGTCTGGTCAAGAATTTGTCGCTAATGTGCTATGTGAGCGTGGGTTCACCAGCTGAGCCTTTGATTGAGTTCATGATCAACCGAGGCATGGAAGTCGTTGAGGAATACGAGCCGACAAGATACCCTCACGCAACCAAAGTTTTCGTTAATGGTAGCTGGGTCGGTGTCCACCCTGATCCTAGGGGACTGGTGAACAGCGTCTTGGATACACGACGAAAGTCTTATGTCCAGTTTGAAGTCTCTCTTGTTCGTGATATACGAGATCGTGAATTCAAGATTTTCTCTGACGCAGGCCGTGTCATGAGACCAGTCTTCACTGTGCAACAAGAGGACGACTACGAAACTGGCATCAACAAGGGACAGCTAGTATTGACAAAGGATCTTGTCAACAAGATTGCCCAGGAGCAAGCAGAGCCACCCTCCGATCCATCGGAGAAGATTGGTTGGGAGGGACTGATTCGCTCTGGAGCTGTCGAGTACCTTGATGCCGAAGAAGAGGAAACCGCCATGATTTGCATGACGCCTGAAGATCTTGAGATTTATCGTGAACAGAAGCAAGATGAGATCAACCTTACAGAAGAAGAGAAGCAGGCCAAGCTAGAGGCAGAGAAGAGGGAACAGGAAGAAGAACGTAACAAGCGTTTGAAGACAAAGGTTAACCCCACAACTCACATGTACACACATTGTGAGATTCATCCCAGTATGATTCTGGGTATTTGTGCCAGTATTATTCCCTTCCCCGATCACAACCAGGTAGACTCTGGCAAGTCGACCAC-TGTGAGTACCT-------------------------ATGCATCCC--AACCCCGC-C---TAGACTTGGC-GGGGTAGTTTC-AATA--TCATTTTTACTGACATGCTTTAACAGACCGGTCACTTGATCTACCAGTGCGGTGGTATCGACAAGCGAACCATCGAGAAGTTCGAGAAGGTTGGTCTC---ATTTTCCTCGATCGCGCGCCTTTCTTCCCACCGATCCATCATTCAAAT---CGCTCTCATACGACGACTCGAC--GAGCGCCT---GTTA-CCCCGCTCGAGCCC-AAAA-TTTTCACGGCTCTGTCGTAA---TTTTTTTTTGGT-GGTGGGG---CT-C-ATACCCCGCCACCCGAGTGACGG--GCGGTCTTGCCCTTCCCAC-----ACAG---CCAT---------TTA-CATAGGCGCGC-ATCATCACGTG-TCAATCAGT---CACTAA-TCAC--CTGTCAATAGGAAGCCGCTGAGCTCGGTAAGGGTTCTTTCAAGTACGCCTGGGTTCTTGACAAGCTCAAAGCCGAGCGTGAGCGTGGTATCACCATTGATATCGCTCTCTGGAAGTTCGAGACTCCTCGCTACTATGTCACCGTCATTGGTATGTTATAACTATTGTCTTCAT-------CACACTCTCATACTAA
>CBS220_61TFusarium_sporodochiale
CCAAACCCCTGTGAACATACC-TA--TACGTTGCCTCGGCGGATCAGCCCGCGCCCCGTAAAACGGGACGGCCCGCCGCAGGA-CCC--ATAAACC-CTG--AATTTTA-TTGTAACTTCTGAGT--TTAAAAAACAAATAAATCAAAACTTTCAACAACGGATCTCTTGGTTCTGGCATCGATGAAGAACGCAGCAAAATGCGATAAGTAATGTGAATTGCAGAATTCAGTGAATCATCGAATCTTTGAACGCACATTGCGCCCGCCAGTATTCTGGCGGGCATGCCTGTTCGAGCGTCATTTCAACCCTCAAG-CCC--CCGGGTTTGGTGTTGGGGATCGGGCT---GCGGTCTCTGCCGCGTCCCGGCCCCGAAATCTAGTGGCGGTCTCGCTGCAGCCTCCATTGCGTAGTAGCTA-ACACCTCGCAACTGGAACGCGGCGCGGCCAAGCCGTTAAA-C-CCCC--AACTTTCTGAATGTTGCCCTAGTAACGGCG-AGTGAAGCGGCAACAGCTCAAAATTTGAAATCTGGCTCTCGGGCCCGAGTTGTAATTTGTAGAGGATGCTTTTGATGCGGTGCCTTCCGAGTTCCCTGGAACGGGACGCCATAGAGGGTGAGAG-CCCCGTCTGGTTGGATGCCAAATCTCTGTAAAGCTCCTTCGACGAGTCGAGTAGTTTGGGAATGCTGCTCTAAATGGGAGGTATATGTCTTCTAAAGCTAAATATTGGCCAGAGACCGATAGCGCACAAGTAGAGTGATCGAAAGATGAAAAGCACTTTGAAAAGAGAGTTAAAAAGTACGTGAAATTGTTGAAAGGGAAGCGTTTATGACCAGACTTGGGCTTGGTTAATCATCTGGGGTTTCTCCCCAGTGCACTTTTCCAGTCCAGGCCAGCATCAGTTTTCGCCGGGGGATAAAGGCTTCGGGAATGTGGCTCCCTCCGGGGAGTGTTATAGCCCGTTGCGTAATACCCTGGCGGGGACTGAGGTTCGCGCATCTGCAAGGATGCTGGCGTAATGGTCATCAACGACCCGTCTTGAAACACGGACCAAGGAGTCGTCTTCGTATGCGAGTGTTCGGGTGTCAAACCCCTACGCGTAATGAAAGTGAACGCAGGTGAGAGCTTCGGCGCATCATCGACCGATCCTGATGTTCTCGGATGGATTTGAGTAAGAGCATACGGGGCCGGACCCGAAAGAAGGTGAACTATGCCTGTGTAGGGTGAAGCCAGAGGAAACTCTGGTGGAGGCTCGCAGCGGTTCTGACGTGCAAATCGATCGTCAAACATGGGCAT-GGGGGCGAA-AGACTAATACCAACACGCCTATGGGACGTGATGGTAAGCTTGCGAAGCCTCGTCAGCTGCACAACACTCACTGGGGCTTGGTGTGTCCTGCTGAGACCCCCGAAGGTCAGGCTTGTGGTCTGGTCAAGAACTTGTCGTTGATGTGCTACGTGAGTGTGGGTTCACCAGCTGATCCCTTGGTCGAGTTCATGATCAACAGAGGTATGGAAGTGGTCGAAGAGTACGAGCCAACGAGATACCCTCACGCAACCAAGGTTTTCGTCAACGGTAGCTGGGTCGGTGTCCACCCTGATCCCAGACAGCTGGTGAACGCCGTTCTGGACACTCGACGAAAGTCTTATGTCCAGTTCGAAGTCTCCCTGGTTCGTGATATTCGAGATCGTGAATTCAAGATTTTCTCTGATGCCGGCCGTGTCATGAGACCTGTCTTCACTGTACAGCAAGAAGACGACTATGAAACAGGCATCAACAAGGGACAGCTAGTATTGACAAAGGAACTTGTGAACCGCATTGCTCAGGAGCAAGCAGAACCACCCGCCGACCCGGCGGACAAGATTGGATGGGAGGGGCTAATTCGTTCTGGTGCTGTCGAGTATCTCGATGCTGAGGAGGAGGAGACGGCCATGATTTGCATGACGCCTGAAGATCTCGAAATCTACCGCGAGCAGAAGCAGGATGAGATCAACCTCACAGAAGAAGAGAAGCGGGCCAAGCAAGAGGCAGAGAAGAGGGAACAAGAGGAAGAACGCAACAAGCGTTTGAAGACAAAGGTTAACCCCACAACTCACATGTACACACATTGTGAGATTCATCCCAGTATGATTCTGGGTATTTGTGCCAGTATCATTTCTTTCCCCGATCACAACCAGGTAGACTCTGGCAAGTCGACCAC-TGTGAGTATTA-CC--CTCGACGA-TCTGCTTATCAGCAATCGTG--AACCCCGC-C---ATAATATGGC-GGGGTAGTATC-AAA---TCATTTGTGCTGACTTTCATTTCCAGACCGGTCACTTGATCTACCAGTGTGGTGGTATCGACAAGCGAACCATCGAGAAGTTCGAGAAGGTTGGTCTC---ATTTTCCTCGATCGCGCGCCCTTACACCCATCGATCCATCATTCGAAT---CGCTCTTTCACGACGACTCGAC--AAGCGCCT---GTTA-CCCCGCTCGAGCTC-AAAA-ATTTTGCGGTTCTGTCGTAA---TTTTTT-----T-GGTGGGG---CT-T-CTGCCCCGCCACTCGAGTGACGG--GCGCTTACCCTCTTCCCAC-----AAAA--ACCAT------TATCCA-TCTGGGCGCGC-ATTATCACGTG-TGTATCAGT---CACTAA-CCAT--CTGACAATAGGAAGCCGCCGAGCTCGGTAAGGGTTCCTTCAAGTACGCCTGGGTTCTTGACAAGCTCAAGGCCGAGCGTGAGCGTGGTATCACCATCGATATCGCTCTCTGGAAGTTCGAGACTCCCCGCTACTATGTCACCGTCATTGGTATGTTGTCACTGTTACTCTCAT-------AATACGCTTATACTAA
>CBS221_76TFusarium_fujikuroi
CCAAACCCCTGTGAACATACC--A--ATTGTTGCCTCGGCGGATCAGCCCGCTCCCGGTAAAACGGGACGGCCCGCCAGAGGA-CCCCTAAACTCTG------TTTCTATATGTAACTTCTGAGT--AAAAC-CATAAATAAATCAAAACTTTCAACAACGGATCTCTTGGTTCTGGCATCGATGAAGAACGCAGCAAAATGCGATAAGTAATGTGAATTGCAGAATTCAGTGAATCATCGAATCTTTGAACGCACATTGCGCCCGCCAGTATTCTGGCGGGCATGCCTGTTCGAGCGTCATTTCAACCCTCAAG-CCC--CCGGGTTTGGTGTTGGGGATCGGCGA---GCCC---TTGCGGCAAGCCGGCCCCGAAATCTAGTGGCGGTCTCGCTGCAGCTTCCATTGCGTAGTAGTAA-AACCCTCGCAACTGGTACGCGGCGCGGCCAAGCCGTTAAA-C-CCCC--AAC-TTCTGAATGTTGCCCTAGTAACGGCG-AGTGAAGCGGCAACAGCTC-AAATTTGAAATCTGGCTCTCGGGCCCGAGTTGTAATTTGTAGAGGATACTTTTGATGCGGTGCCTTCCGAGTTCCCTGGAACGGGACGCCATAGAGGGTGAGAG-CCCCGTCTGGTTGGATGCCAAATCTCTGTAAAGTTCCTTCGACGAGTCGAGTAGTTTGGGAATGCTGCTCTAAATGGGAGGTATATGTCTTCTAAAGCTAAATACCGGCCAGAGACCGATAGCGCACAAGTAGAGTGATCGAAAGATGAAAAGCACTTTGAAAAGAGAGTTAAAAAGTACGTGAAATTGTTGAAAGGGAAGCGTTTATGACCAGACTTGGGCTTGGTTAATCATCTGGGG-TTCTCCCCAGTGCACTTTTCCAGTCCAGGCCAGCATCAGTTTTCCCCGGGGGATAAAGACTTCGGGAATGTGGCTCTCTTCGGGGAGTGTTATAGCCCGTTGTGTAATACCCTGGGGGGGACTGAGGTTCGCGCATCTGCAAGGATGCTGGCGTAATGGTCATCAACGACCCGTCTTGAAACACGGACCAAGGAGTCGTCTTCGTATGCGAGTGTTCGGGTGTCAAACCCCTACGCGTAATGAAAGTGAACGCAGGTGAGAGCTTCGGCGCATCATCGACCGATCCTGATGTTCTCGGATGGATTTGAGTAAGAGCATACGGGGCCGGACCCGAAAGAAGGTGAACTATGCCTGTATAGGGTGAAGCCAGAGGAAACTCTGGTGGAGGCTCGCAGCGGTTCTGACGTGCAAATCGATCGTCAAATATGGGCAT-GGGGGCGAA-AGACTAAT---------------------------------GCCAAGCCTCGACAGCTTCACAATACTCATTGGGGTCTGGTCTGTCCTGCCGAAACGCCTGAGGGTCAAGCTTGTGGTCTGGTCAAAAACTTGTCCCTGATGTGCTATGTCAGTGTCGGCTCTCCAGCCGAACCTCTCATCGAATTCATGATCAACAGAGGTATGGAAGTCGTTGAGGAGTACGAGCCGACAAGATATCCCCACGCTACAAAGATTTTCGTCAACGGTAGCTGGGTTGGTGTTCACGCCGACCCCAAGCATCTCGTGAATCAGGTTTTGGACACAAGACGAAAGTCGTACGTCCAGTTCGAAGTATCGCTTGTTCGTGATATCCGAGACCGTGAATTCAAGATCTTCTCAGATGCTGGTCGTGTCATGAGACCTGTCTTCACAGTCCACCAGGAGGATGACTATGAGAACAACATCACCAAGGGACAACTAGTGTTGACGAAGGAACATGTCAACAGGCTAGCGCAAGAGCAGGCAGAGCCACCTGCCAACCCCGCGGACAAGTTTGGATGGGATGGCTTGATTCGCGAAGGAGCTGTCGAGTATCTCGATGCCGAGGAAGAAGAGACAGCCATGATTTGCATGACGCCAGAGGATCTCGAACTTTATCGTGAGCAAAAGAATGATGAGGCCACACTCACAGAAGAAGAGAAACGAGCCAAGGCAGAGGCAGAGAAGAGGGAACAGGAAGAGGACCGCAACAAGCGATTGAAGACGAAGGTCAACCCCACAACTCACATGTACACACATTGCGAGATTCACCCCAGCATGATTCTCGGTATCTG-------------------------------------GACTCTGGCAAGTCGACCAC-TGTGAGTACTA-CC--CTCGACGA-TGAGCTTATCTGTCATCGT---GATCCTGA-CC--AAGATCTGGC-GGGGTATATCTCAGAAG-ACA-ATATGCTGACATCGCTTCACAGACCGGTCACTTGATCTACCAGTGCGGTGGTATCGACAAGCGAACCATCGAGAAGTTCGAGAAGGTTAGTCAC---TTTCCCTTCGATCGCGCGTCC-TTTGCCCACCGATTTCCC---------------------TTACGGTTCGAA--ACGTGCCT---GCTA-CCCCGCTCGAGACC-AAAA-ATTTTGCGATATGACCGTAA--TTTTTTT-----T-GGTGGGG---CA-T-TTACCCCGCCACTCGAGTGATGGGCGCGTTT-TGCCCTTTCCTG--TCCACAA---CCTC---------------AATGAGCGC-ATTGTCACGTG-TCA---------AACTAA-ACAT--TCGACAATAGGAAGCCGCTGAGCTCGGTAAGGGTTCCTTCAAGTACGCCTGGGTTCTTGACAAGCTCAAGGCCGAGCGTGAGCGTGGTATCACCATCGATATTGCTCTCTGGAAGTTCGAGACTCCTCGCTACTATGTCACCGTCATTGGTATGTTGTCGCTCATGCGTCATTCT----ACT--TATTCATACTAA
>CBS253_50TFusarium_citriforme
CCAAACCCCTGTGAACATACC-TT--AATGTTGCCTCGGCGGATCAGCCCGCGCCCCGTAAAACGGGACGGCCCGCCAGAGGA-CCC--AAACTCTAATG--TTTCTTA-TTGTAACTTCTGAGT--AAAACAAACAAATAAATCAAAACTTTCAACAACGGATCTCTTGGTTCTGGCATCGATGAAGAACGCAGCAAAATGCGATAAGTAATGTGAATTGCAGAATTCAGTGAATCATCGAATCTTTGAACGCACATTGCGCCCGCTGGTATTCCGGCGGGCATGCCTGTTCGAGCGTCATTTCAACCCTCAAG-CCC--CCGGGTTTGGTGTTGGGGATCGGCTC---TGCCC-TCTGGGCGGTGCCGCCCCCGAAATACATTGGCGGTCTCGCTGCAGCCTCCATTGCGTAGTAGCTA-ACACCTCGCAACTGGAACGCGGCGCGGCCATGCCGTAAAA---CCCC--AAC-TTCTGAATGTTGCCCTAGTAACGGCG-AGTGAAGCGGCAACAGCTC-AAATTTGAAATCTGGCTTTCGGGCCCGAGTTGTAATTTGTAGAGGATACTTTTGATGCGGTGCCTTCCGAGTTCCCTGGAACGGGACGCCATAGAGGGTGAGAG-CCCCGTCTGGTTGGATGCCAAATCTCTGTAAAGTTCCTTCGACGAGTCGAGTAGTTTGGGAATGCTGCTCTAAATGGGAGGTATATGTCTTCTAAAGCTAAATATTGGCCAGAGACCGATAGCGCACAAGTAGAGTGATCGAAAGATGAAAAGCACTTTGAAAAGAGAGTTAAAAAGTACGTGAAATTGTTGAAAGGGAAGCGTTTATGACCAGACTTGGACTTGGTTAATCATCTGGGG-TTCTCCCCAGTGCACTTTTCCAGTTCAGGCCAGCATCAGTTTTCGCCGGGGGATAAAGGCTTCGGGAATGTAGCTCTCTTCGGGGAGTGTTATAGCCCGTTGTGTAATACCCTGGCGGAGACTGAGGTTCGCGCTTCTGCAAGGATGCTGGCGTAATGGTCATCAACGACCCGTCTTGAAACACGGACCAAGGAGTCGTCTTCGTATGCGAGTGTTCGGGTGTCAAACCCCTACGCGTAATGAAAGTGAACGCAGGTGAGAGCTTCGGCGCATCATCGACCGATCCTGATGTTCTCGGATGGATTTGAGTAAGAGCATACGGGGCCGGACCCGAAAGAAGGTGAACTATGCCTGTATAGGGTGAAGCCAGAGGAAACTCTGGTGGAGGCTCGCAGCGGTTCTGACGTGCAAATCGATCGTCAAATATGGGCAT-GGGGGCGAA-AGACTAAT-------CCCCCATCGGACGAGATGGTAAGCTGGCCAAACCTCGTCAGCTACACAACACCCATTGGGGTTTGGTGTGTCCTGCAGAAACGCCTGAGGGACAGGCTTGTGGTCTGGTCAAGAACTTGTCTCTGATGTGTTACGTGAGTGTGGGCTCTCCTGCTGATCCTCTGATTGACTTCATGATCCACAGAGGTATGGAAGTGGTTGAGGAGTATGAGCCAACAAGATACCCACACGCTACCAAGATTTTCGTCAACGGTAGCTGGGTCGGTGTTCACTCTGACCCCAAGCATCTTGTGCACCAAGTTTTGTCCACCCGAAGAAAGAATGTCGTTCAATTTGAAGTGTCACTTGTTCGTGATATTCGAGACCGAGAATTCAAGATCTTCTCTGATGCAGGCAGAGTCATGAGACCAGTCTTTACAGTGCAGCAGGAGGATGACGACGAGACTGGTGTTCAGAAGGGACAGCTTATACTGACCAAGGAGCTGGTTACCAAGCTCGCCCAAGAGCAGGCGGAGCCATCTGATGATCCATCAGAGAAGCTTGGCTGGGAGGGTCTTGTTCGTGCTGGAGTTATCGAGTATCTCGATGCTGAGGAAGAAGAAACGGCCATGATCTGCATGACACCCGAGGATCTTGAACTTTACCGCGAGCAAAAGAATGACGAGGCGACCCTCACAGAGGAAGAGAGGCGGGCTAAGCAAGAGGCGGAGAAGAGAGAACAAGAGGAGGAACGCAACAAGAGATTGAAGACAAAGGTCAATCCTACGACTCACGTGTACACACATTGTGAGATTCATCCCAGTATGATTCTTGGTATCTGTGCCAGTATCATTCCCTTCCCC----------------------------------------------------------------GCTTATATGCACTCG----GAATCCGC-C----AAACCTGGC-GGGGTATCACC-------ACA-ACATTTTGCTAACTTTTGACAGACCGGTCACTTGATCTACCAGTGCGGTGGTATCGACAAGCGAACCATCGAGAAGTTCGAGAAGGTTAGTCAA---TATCCCTTCGATTACGCGCGC----TCCCATCGATT---CCCACGATT---CGCTCCC------TCACTCGAA--ACGCATCC---ATTA-CCCCGCTCGAGCCC-GAGA-ATTTTGCGGTGCGACCGTGA-TTTTTTTC-----T-GGTGGGG---TA-TCTTACCCCGCCACTCGAGTGACGGATGCGCTTGCCCTGTTCCCAC-----AAAA---CCTT--------ACCA-CCCTGTCGCGC-ACT---ACATG-TCTTGCAGT---CACTAA-CCAC--TGGACAATAGGAAGCCGCCGAGCTCGGAAAGGGTTCCTTCAAGTACGCCTGGGTTCTTGACAAGCTCAAAGCCGAGCGTGAGCGTGGTATCACCATTGATATCGCTCTCTGGAAGTTCGAGACTCCTCGCTACTATGTCACCGTCATTGGTATGTTG---------------------------------------
>CBS258_54TFusarium_annulatum
CCAAACCCCTGTGAACATACC--A--ATTGTTGCCTCGGCGGATCAGCCCGCTCCCGGTAAAACGGGACGGCCCGCCAGAGGA-CCCCTAAACTCTG------TTTCTATATGTAACTTCTGAGT--AAAAC-CATAAATAAATCAAAACTTTCAACAACGGATCTCTTGGTTCTGGCATCGATGAAGAACGCAGCAAAATGCGATAAGTAATGTGAATTGCAGAATTCAGTGAATCATCGAATCTTTGAACGCACATTGCGCCCGCCAGTATTCTGGCGGGCATGCCTGTTCGAGCGTCATTTCAACCCTCAAG-CCC--TCGGGTTTGGTGTTGGGGATCGGCGA---GCCC---TTGCGGCAAGCCGGCCCCGAAATATAGTGGCGGTCTCGCTGCAGCTTCCATTGCGTAGTAGTAA-AACCCTCGCAACTGGTACGCGGCGCGGCCAAGCCGTTAAA-C-CCCC--AAC-TTCTGAATGTTGCCCTAGTAACGGCG-AGTGAAGCGGCAACAGCTC-AAATTTGAAATCTGGCTCTCGGGCCCGAGTTGTAATTTGTAGAGGATACTTTTGATGCGGTGCCTTCCGAGTTCCCTGGAACGGGACGCCATAGAGGGTGAGAG-CCCCGTCTGGTTGGATGCCAAATCTCTGTAAAGTTCCTTCGACGAGTCGAGTAGTTTGGGAATGCTGCTCTAAATGGGAGGTATATGTCTTCTAAAGCTAAATACCGGCCAGAGACCGATAGCGCACAAGTAGAGTGATCGAAAGATGAAAAGCACTTTGAAAAGAGAGTTAAAAAGTACGTGAAATTGTTGAAAGGGAAGCGTTTATGACCAGACTTGGGCTTGGTTAATCATCTGGGG-TTCTCCCCAGTGCACTTTTCCAGTCCAGGCCAGCATCAGTTTTCCCCGGGGGATAAAGACTTCGGGAATGTGGCTCTCTTCGGGGAGTGTTATAGCCCGTTGTGTAATACCCTGGGGGGGACTGAGGTTCGCGCATCTGCAAGGATGCTGGCGTAATGGTCATCAACGACCCGTCTTGAAACACGGACCAAGGAGTCGTCTTCGTATGCGAGTGTTCGGGTGTCAAACCCCTACGCGTAATGAAAGTGAACGCAGGTGAGAGCTTCGGCGCATCATCGACCGATCCTGATGTTCTCGGATGGATTTGAGTAAGAGCATACGGGGCCGGACCCGAAAGAAGGTGAACTATGCCTGTATAGGGTGAAGCCAGAGGAAACTCTGGTGGAGGCTCGCAGCGGTTCTGACGTGCAAATCGATCGTCAAATATGGGCAT-GGGGGCGAA-AGACTAATACCAATACTCCCATTGGACGAGATGGTAAATTGGCCAAGCCTCGACAGCTTCACAATACTCACTGGGGTTTGGTGTGTCCCGCCGAAACGCCTGAGGGTCAAGCTTGTGGTCTGGTCAAAAACTTGTCTCTGATGTGTTATGTCAGTGTCGGCTCTCCAGCCGATCCTCTCATTGAATTCATGATCAACAGAGGTATGGAAGTCGTTGAGGAGTACGAGCCCACAAGATATCCCCACGCTACAAAGATTTTCGTCAACGGTAGCTGGGTTGGTGTTCACGCCGACCCCAAGCATCTCGTGAATCAGGTTTTGGACACAAGACGAAAGTCGTACGTCCAGTTCGAAGTATCACTTGTTCGTGATATTCGAGACCGTGAATTCAAGATCTTTTCAGACGCTGGTCGTGTCATGAGACCTGTCTTCACAGTCCATCAGGAGGATGACTACGAGAACAACATCACCAAGGGACAACTAGTGTTGACAAAGGAACATGTCAACAGGCTAGCGCAAGAGCAGGCAGAGCCACCTGCCAACCCCGCTGACAAGTTTGGATGGGATGGCTTGATTCGCGAAGGAGCTGTCGAGTATCTCGACGCCGAGGAAGAAGAGACAGCCATGATTTGCATGACGCCAGAGGATCTCGAACTTTACCGTGAGCAAAAGAATGATGAAGCTACACTCACGGAAGAGGAGAAACGGGCCAAGGCTGAGGCAGAGAAGAGGGAACAGGAGGAGGACCGCAACAAGCGATTGAAGACAAAGGTCAACCCCACAACTCACATGTACACACATTGCGAGATTCATCCCAGTATGATTCTCGGTATCTGTGCCAGTATCATTCCTTTCCCCGATCACAACCAGGTAGACTCTGGCAAGTCGACCAC-TGTGAGTACTA-CC--CTGGACGA-TGAGCTTATCTGCCATCGT---GATCCTGA-CC--AAGATCTGGC-GGGGTACATCTTGGAAG-ACA-ATATGCTGACATCGCTTCACAGACCGGTCACTTGATCTACCAGTGCGGTGGTATCGACAAGCGAACCATCGAGAAGTTCGAGAAGGTTAGTCAC---TTTCCCTTCGATCGCGCGTCC-TCTGCCCACCGATTTCAC---------------------TTGCGATTCGAA--ACGTGCCT---GCTA-CCCCGCTCGAGACC-AAAA-ATTTTGCGATATGACCGTAA--TTTTTTT-----T-GGTGGGG---CA-T-TTACCCCGCCACTCGAGCGATTGGCGCGTTTTTGCCCTTTCCTG--TCCACAA---CCTC---------------AATGAGCGC-ATTGTCACGTG-TCAAGCAGC---GACTAA-CCAT--TCGACAATAGGAAGCCGCTGAGCTCGGTAAGGGTTCCTTCAAGTACGCCTGGGTTCTTGACAAGCTCAAGGCCGAGCGTGAGCGTGGTATCACCATCGATATTGCTCTCTGGAAGTTCGAGACTCCTCGCTACTATGTCACCGTCATTGGTATGTTGTCGCTCATACTTCATCCT----ACT--TCCTCATACTAA
>CBS264_65Ilyonectria_destructans
CCAAACCCCTGTGAACATACCATT--ATCGTTGCCTCGGCGG---TGCCCGCTTC-----------GGCGGCCCGCCAGAGGA-CTC--AAACCCTTGAA---TTTTTA-TATTATCTTCTGAGT---ACATGATTAAATCAATCAAAACTTTCAACAACGGATCTCTTGGCTCTGGCATCGATGAAGAACGCAGCGAAATGCGATAAGTAATGTGAATTGCAGAATTCAGTGAATCATCGAATCTTTGAACGCACATTGCGCCCGCCAGTATTCTGGCGGGCATGCCTGTTCGAGCGTCATTTCAACCCTCAAG-CCC--CCGGGCTTGGTGTTGGAGATCGGCGG---GCCC--TCCGGGGCGCGCCGGCTCCCAAATACAGTGGCGGTCTCGCTGTAGCTTCCTCTGCGTAGTAGC---ACACCTCGC-ACTGGGAAACAGCGCGGCCACGCCGTTAAA-C-CCCC--CAC-TTCTGAAAGTTGCCCTAGTAACGGCG-AGTGAAGCGGCAACAGCTC-AAATTTGAAATCTGGCCCTCGGGTCCGAGTTGTAATTTGTAGAGGATGCTTTTGGTGAGGTACCTTCCGAGTTCCCTGGAACGGGACGCCATAGAGGGTGAGAG-CCCCGTCTGGTTGGATACCGATCCTCTGTAAAGCTCCTTCGACGAGTCGAGTAGTTTGGGAATGCTGCTCTAAATGGGAGGTATATGTCTTCTAAAGCTAAATATTGGCCAGAGACCGATAGCGCACAAGTAGAGTGATCGAAAGATGAAAAGCACTTTGAAAAGAGAGTTAAAAAGTACGTGAAATTGTTGAAAGGGAAGCGCTCATGACCAGACTTGGGCTTGGTTGATCATCCAGGG-TTCTCCCTGGTGCACTCTTCCAGCTCAGGCCAGCATCAGTTCGCCGCGGGGGATAAAGGCTTTGGGAATGTGGCTCCCCC--GGGAGTGTTATAGCCCACTGCGTAATACCCTGTAGTGGACTGAGGTTCGCGCATCTGCAAGGATGCTGGCATAATGGTCATCAGCGACCCGTCTTGAAACACGGACCAAGGAGTCGTCTTCGTATGCGAGTGTTCGGGTGTTAAACCCCTACGCGTAATGAAAGTGAACGCAGGTGAGAGCTTCGGCGCATCATCGACCGATCCTGATGTTCTCGGATGGATTTGAGTAAGAGCATACGGGGCCGGACCCGAAAGAAGGTGAACTATGCCTGTATAGGGTGAAGCCAGAGGAAACTCTGGTGGAGGCTCGCAGCGGTTCTGACGTGCAAATCGATCGTCAAATATGGGCAT-GGGGGCGAA-AGACTAATACCAACACCCCTATCGGACGAGATGGTAAGCTGGCCAAGCCACGCCAGTTGCACAATACCCATTGGGGCTTGGTCTGTCCCGCAGAGACACCTGAGGGTCAGGCTTGTGGTCTGGTCAAGAACTTGTCGTTGATGTGCTACGTCAGTGTCGGTTCCCCCTCCGGACGTTTGATTGAGTTTATGATCAACCGAGGCATGGAAGTGGTTGAGGAGTATGAGCCCCTGAGATACCCGCACGCTACCAAAATTTTCGTCAATGGAACCTGGGTTGGCGTTCACCAGGACCCGAAGCACCTTGTCAGTCAGGTTTTGGACACGCGTCGAAAGTCGTATTTGCAGTATGAGGTATCGCTTGTGCGGGATATCCGAGACCGAGAGTTCAAGGTTTTCTCCGATGCTGGGCGAGTAATGAGACCCGTCTTCACAGTGCAGCAAGAGGACGACCATGACACAGGCATTGCAAAGGGAACGCTGGTGCTGACCAAGGAGCTTGTCAACAAGCTCGCCAAGGAGCAGGCCGAACCATCAGATGATCCTGCATCCAAGATTGGTTGGGAGGGACTTATTCGCGCAGGAGCCATCGAGTATTTGGATGCCGAAGAAGAAGAGACAGCCATGATCTGCATGACACCTGAGGATCTTGATCTCTACCGTCTACAAAAAGCCAGCATTGC------CATGGAAGATGACATGGGCGACA---------------------------------ATCCAAACGGAAGATTGAAGACAAAAACAAACCCAACGACTCACATGTACACCCACTGTGAGATTCATCCCAGCATGATTCTTGGTATTTGCGCCAGCATCATTCCTTTTCCCGATCACAACCAGNNNGACTCTGGAAAGTCGACCAC-TGTAAGTTTTC-CCGCCGCCACGA-CCGGCTTATCTCGGTCGTGT--TACCCCGC-CA--TGACCATCGT-GGGGTATC----ATATC-GCA-GCTTGCTAACATTCATCGACAGACCGGTCACTTGATCTACCAGTGCGGTGGTATCGACAAGCGAACCATCGAGAAGTTCGAGAAGGTTGGTCC----TCTTTTCCCGATTTTGCCCTC-GACGACCGTCGATTTCCACGTCGCTG---CGTGTGC---ACACGAAGCACA--AC---CCC--------TCACCTTCCGATCA-AAAA-TTTTCATCCACACACCATTA---TTTTTT-------GGTGGGGGCGAA-TTTTACCCCGCCGCACACTGGTGGTTGAAATTTGCCC-GCCCCACC-----ACAGC-ATCAT-----CAAATCA-TCATCGTGGGC-CTCTTCACATG-CTATGCACAGGATACTGA-CAGTGCCCTCTTACAGGAAGCTGCCGAGCTCGGCAAGGGTTCCTTCAAGTATGCCTGGGTTCTTGACAAGCTCAAGGCCGAGCGTGAGCGTGGTATCACCATCGACATTGCCCTGTGGAAGTTCGAGACTCCCCGCTACTTTGTCACCGTCATTGGTAAGTTGTCACTGACTCTCTGCGTCTCTTCACTTGGCACATTCTAA
>CBS445_67TFusarium_atrovinosum
CCAAACCCCTGTGAACATACC-TA--TACGTTGCCTCGGCGGATCAGCCCGCGCCCCGTAAAACGGGACGGCCCGCCGCAGGA-CCC--ATAAACC-CTG--AATTTTA-TTGTAACTTCTGAGT--TTAAAAAACAAATAAATCAAAACTTTCAACAACGGATCTCTTGGTTCTGGCATCGATGAAGAACGCAGCAAAATGCGATAAGTAATGTGAATTGCAGAATTCAGTGAATCATCGAATCTTTGAACGCACATTGCGCCCGCCAGTATTCTGGCGGGCATGCCTGTTCGAGCGTCATTTCAACCCTCAAG-CCC--CCGGGTTTGGTGTTGGGGATCGGGCT---GCGGT-TCTACCGCGTCCCGGCCCCGAAATCTAGTGGCGGTCTCGCTGCAGCCTCCATTGCGTAGTAGCTA-ACACCTCGCAACTGGAACGCGGCGCGGCCAAGCCGTTAAA-C-CCCC--AAC-TTCTGAATGTGCCCCTAGTAACGGCG-AGTGAAGCGGCAACAGCTC-AAATTTGAAATCTGGCTCTCGGGCCCGAGTTGTAATTTGTAGAGGATGCTTTTGATGCGGTGCCTTCCGAGTTCCCTGGAACGGGACGCCATAGAGGGTGAGAG-CCCCGTCTGGTTGGATGCCAAATCTCTGTAAAGCTCCTTCGACGAGTCGAGTAGTTTGGGAATGCTGCTCTAAATGGGAGGTATATGTCTTCTAAAGCTAAATATTGGCCAGAGACCGATAGCGCACAAGTAGAGTGATCGAAAGATGAAAAGCACTTTGAAAAGAGAGTTAAAAAGTACGTGAAATTGTTGAAAGGGAAGCGTTTATGACCAGACTTGGGCTTGGTTAATCATCTGGGG-TTCTCCCCAGTGCACTTTTCCAGTCCAGGCCAGCATCAGTTTTCGCCGGGGGATAAAGGCTTCGGGAATGTGGCTCCCTCCGGGGAGTGTTATAGCCCGTTGCGTAATACCCTGGCGGGGACTGAGGTTCGCGCATCTGCAAGGATGCTGGCGTAATGGTCATCAACGACCCGTCTTGAAACACGGACCAAGGAGTCGTCTTCGTATGCGAGTGTTCGGGTGTCAAACCCCTACGCGTAATGAAAGTGAACGCAGGTGAGAGCTTCGGCGCATCATCGACCGATCCTGATGTTCTCGGATGGATTTGAGTAAGAGCATACGGGGCCGGACCCGAAAGAAGGTGAACTATGCCTGTGTAGGGTGAAGCCAGAGGAAACTCTGGTGGAGGCTCGCAGCGGTTCTGACGTGCAAATCGATCGTCAAACATGGGCAT-GGGGGCGAACAGACTAATACCAACACGCCTATCGGACGTGATGGTAAGCTTGCGAAGCCTCGTCAGCTGCACAACACTCACTGGGGCTTGGTGTGTCCTGCTGAGACCCCCGAAGGTCAGGCTTGTGGTCTGGTCAAGAACTTGTCGTTGATGTGCTACGTGAGTGTGGGTTCACCAGCTGATCCCTTGGTCGAGTTCATGATCAACAGAGGTATGGAAGTGGTTGAAGAGTACGAGCCAACGAGATACCCTCACGCAACCAAGGTTTTCGTCAACGGTAGCTGGGTCGGTGTCCACCCTGATCCCAGACAGCTGGTGAACGCCGTTCTGGACACTCGACGAAAGTCTTATGTCCAGTTCGAAGTCTCCCTGGTTCGTGATATTCGAGATCGTGAATTCAAGATTTTCTCTGATGCCGGCCGTGTCATGAGACCTGTCTTTACTGTACAGCAAGAAGACGACTATGAAACAGGCATCAACAAGGGACAGCTGGTATTGACAAAGGAACTTGTGAACCGCATTGCTCAGGAGCAAGCAGAACCACCCGCCGACCCGGCGGACAAGATTGGATGGGAGGGACTAATTCGTTCTGGTGCTGTCGAGTATCTCGATGCTGAGGAGGAGGAGACGGCCATGATTTGCATGACGCCTGAAGATCTCGAAATCTACCGCGAGCAGAAGCAGGATGAGATCAACCTCACAGAAGAAGAGAAGCGGGCCAAGCAAGAGGCAGAGAAGAGGGAACAAGAGGAAGAACGCAACAAGCGTTTGAAGACAAAGGTTAACCCCACAACTCACATGTATACGCATTGTGAGATTCATCCCAGTATGATTCTGGGTATTTGTGCCAGTATCATTCCTTTCCCCGATCACAACCAGGTAGACTCTGGCAAGTCGACCAC-TGTGAGTACCA-CC--CTCGACGA-TCTGCTTATCAGCAATCGTG--AACCCCGC-C---ATAATATGGC-GGGGTAGTATC-AAA---TCAATTGTGCTGACTTTCATTCCCAGACCGGTCACTTGATCTACCAGTGTGGTGGTATCGACAAGCGAACCATCGAGAAGTTCGAGAAGGTTGGTCTC---ATTTTCCTCGATCGCGCGCCTTTACACCCATCGATCCATCATTCGAAT---CGCTCTTTCACGACGACTCGAC--AAGCGCCT---GTTA-CCCCGCTCGAGCTC-AAAA-ATTTTGCGGTTCTGTCGTAA--TTTTTTT-----T-GGTGGGG---CT-T-CTGCCCCGCCACTCGAGTGACGG--GCGCTTACCCTCTTCCCAC-----AAAA--ACCAT------TATTCA-TCTGGGCGCGC-ATTATCACGTG-TGTATCAGT---CACTAA-CCAT--CTGACAATAGGAAGCCGCCGAGCTCGGTAAGGGTTCCTTCAAGTACGCCTGGGTTCTTGACAAGCTCAAGGCCGAGCGTGAGCGTGGTATCACCATCGATATCGCTCTCTGGAAGTTCGAGACTCCCCGCTACTATGTCACCGTCATTGGTATGTTGTCACTGTTACTCTCAT-------AATACGCTTATACTAA
>CBS456_97TFusarium_nisikadoi
CCAAACCCCTGTGAACATACC-AC--T-TGTTGCCTCGGCGGATCAGCCCGCTCCCTGTAAAACGGGACGGCCCGCCAGAGGA--CCCTAAACTCTG------TTTCTATATGTAACTTCTGAGT--AAAAC-CATAAATAAATCAAAACTTTCAACAACGGATCTCTTGGTTCTGGCATCGATGAAGAACGCAGCAAAATGCGATAAGTAATGTGAATTGCAGAATTCAGTGAATCATCGAATCTTTGAACGCACATTGCGCCCGCCAGTATTCTGGCGGGCATGCCTGTTCGAGCGTCATTTCAACCCTCAAG-CTC-----AGCTTGGTGTTGGGAACCGCGTT---AACC------------CGCGCTCCCCAAATTGATTGGCGGTCACGTCG-AGCTTCCATAGCGTAGTAGTAA-AACCCTCGTTACTGGTAATCGTCGCGGCCACGCCGTTAAA---CCCC--AAC-TTCTGAATG------------CGGCG-AGTGAAGCGGCAACAGCTC-AAATTTGAAATCTGGCTCTCGGGCCCGAGTTGTAATTTGTAGAGGATGCTTTTGATGCGGTGCCTTCCGAGTTCCCTGGAACGGGACGCCATAGAGGGTGAGAG-CCCCGTCTGGTTGGATGCCAAATCTCTGTAAAGCTCCTTCAACGAGTCGAGTAGTTTGGGAATGCTGCTCTAAATGGGAGGTATATGTCTTCTAAAGCTAAATACCGGCCAGAGACCGATAGCGCACAAGTAGAGTGATCGAAAGATGAAAAGCACTTTGAAAAGAGAGTTAAAAAGTACGTGAAATTGTTGAAAGGGAAGCGTTTATGACCAGACTTGGGCTTGGTTGATCATCTGGGG-TTCTCCCCAGTGCACTCTTCCAGTCCAGGCCAGCATCAGTTTTCCCCGGGGGATAAAGGCGGCGGGAATGTGGCTCTCTTCGGGGAGTGTTATAGCCCACCGTGTAATACCCTGGGGGGGACTGAGGTTCGCGCATCTGCAAGGATGCTGGCGTAATGGTCATCAACGACCCGTCTTGAAACACGGACCAAGGAGTCGTCTTCGTATGCGAGTGTTCGGGTGTCAAACCCCTACGCGTAATGAAAGTGAACGCAGGTGAGAGCTTCGGCGCATCATCGACCGATCCTGATGTTCTCGGATGGATTTGAGTAAGAGCATACGGGGCCGGACCCGAAAGAAGGTGAACTATGCCTGTATAGGGTGAAGCCAGAGGAAACTCTGGTGGAGGCTCGCAGCGGTTCTGACGTGCAAATCGATCGTCAAATATGGGCAT-GGGGGCGAA-AGACTAATACCAATACTCCCATTGGACGTGATGGTAAATTGGCCAAGCCTCGTCAGCTTCACAATACTCACTGGGGTTTGGTGTGTCCCGCCGAAACGCCTGAGGGTCAAGCTTGTGGTCTGGTCAAGAACTTGTCTCTGATGTGTTATGTCAGTGTCGGCTCTCCAGCCGAACCTCTCATCGATTTCATGATCAACAGAGGTATGGAAGTAGTTGAGGAGTACGAGCCGACAAGATATCCCCATGCTACAAAGATTTTCGTCAACGGTAGCTGGGTTGGTGTTCACGCCGACCCCAAGCATCTCGTGAACTCGGTTTTGGACACAAGACGAAAGTCGTACGTTCAGTTCGAAGTATCACTTGTTCGTGATATCCGAGACCGTGAATTCAAGATTTTCTCAGACGCTGGTCGTGTCATGAGACCCGTCTTTACAGTCCACCAGGAGGATGACTATGAGAACAACATCACCAAGGGACAACTAGTGTTGACAAAGGAACATGTCAATAGGCTAGCCCAAGAGCAGGCAGAGCCACCTGCCAACCCTGCGGACAAGTTTGGATGGGATGGCTTGATTCGCGAAGGAGCTGTCGAGTATCTCGACGCTGAGGAAGAAGAGACAGCCATGATTTGCATGACGCCAGAGGATCTCGAACTTTACCGCGAGCAAAAGAATGATGAGGCTACACTCACGGAAGAAGAGAAACGGGCCAAGGCAGAGGCAGAGAAGAGGGAACAAGAGGAGGACCGCAACAAGCGATTGAAGACAAAGGTCAACCCCACAACTCACATGTACACACATTGTGAGATTCACCCCAGTATGATTCTCGGTATCTGTGCCAGTATCATTCCTTTCCCCGATCACAACCAGGTA-------------------------------------------------GC-----------------TATCCCGA-CC--AAGACCCGGC--GGGTGTCTCT-CATAG-ACA-ATATGCTGACATCTTTTCACAGACCGGTCACTTGATCTACCAGTGCGGTGGTATCGACAAGCGAACCATCGAGAAGTTCGAGAAGGTTAGTCAC---TTTCCCTTCGATCGCGCGTCC-TTTGCCCATCGATTTCCC---------------------CTACGACTCGAA--ACGTGCCC---GCTA-CCCCGCTCGAGACC-AAAA-ATTTTGCGATATGGCCGTAA---ATTTTT-----T-GGTGGGG---CA-T-TTACCCCGCCACTCGGGCG------GCGTTTGCCCTCTTCCCATT-CCCAC------------------------CATTAGCGC-ATCCTCACGTG-TCAAGCGGT---CACTAA-CCAT--TCAATAATAGGAAGCCGCTGAGCTCGGTAAGGGTTCCTTCAAGTACGCCTGGGTTCTTGACAAGCTCAAGGCCGAGCGTGAGCGTGGTATCACCATCGATATTGCTCTCTGGAAGTTCGAGACTCCTCGCTACTATGTCACCGTCATTGGTATGTTG---------------------------------------
>CBS635_76TFusarium_coffeatum
CCAAACCCCTGTGAACATACC-TA--TACGTTGCCTCGGCGGATCAGCCCGCGCCCTGTAAAACGGGACGGCCCGCCCGAGGA--CCCTAAACTCTG------TTTTTA-GTGGAACTTCTGAGT--AAAACAAACAAATAAATCAAAACTTTCAACAACGGATCTCTTGGTTCTGGCATCGATGAAGAACGCAGCAAAATGCGATAAGTAATGTGAATTGCAGAATTCAGTGAATCATCGAATCTTTGAACGCACATTGCGCCCGCCAGTATTCTGGCGGGCATGCCTGTTCGAGCGTCATTTCAACCCTCAAG-CTC-----AGCTTGGTGTTGGGACTCGCGGT---AACC------------CGCGTTCCCCAAATCGATTGGCGGTCACGTCG-AGCTTCCATAGCGTAGTAATCATACACCTCGTTACTGGTAATCGTCGCGGCCACGCCGTAAAA---CCCC--AAC-TTCTGAATGTTGCCCTAGTAACGGCG-AGTGAAGCGGCAACAGCTC-AAATTTGAAATCTGGCTCTCGGGCCCGAGTTGTAATTTGTAGAGGATGCTTTTGATGCGGTGCCTTCCGAGTTCCCTGGAACGGGACGCCATAGAGGGTGAGAG-CCCCGTCTGGTTGGATGCCAAATCTCTGTAAAGCTCCTTCGACGAGTCGAGTAGTTTGGGAATGCTGCTCTAAATGGGAGGTATATGTCTTCTAAAGCTAAATACCGGCCAGAGACCGATAGCGCACAAGTAGAGTGATCGAAAGATGAAAAGCACTTTGAAAAGAGAGTTAAAAAGTACGTGAAATTGTTGAAAGGGAAGCGTTTATGACCAGACTTGGGCTTGGTTAATCATCTGGGG-TTCTCCCCAGTGCACTTTTCCAGTCCAGGCCAGCATCAGTTTTCGCCGGGGGATAAAGGCTTCGGGAATGTGGCTCTCTCCGGAGAGTGTTATAGCCCGTTGCGTAATACCCTGGCGGGGACTGAGGTTCGCGCATCTGCAAGGATGCTGGCGTAATGGTCATCAACGACCCGTCTTGAAACACGGACCAAGGAGTCGTCTTCGTATGCGAGTGTTCGGGTGTCAAACCCCTACGCGTAATGAAAGTGAACGCAGGTGAGAGCTTCGGCGCATCATCGACCGATCCTGATGTTCTCGGATGGATTTGAGTAAGAGCATACGGGGCCGGACCCGAAAGAAGGTGAACTATGCCTGTGTAGGGTGAAGCCAGAGGAAACTCTGGTGGAGGCTCGCAGCGGTTCTGACGTGCAAATCGATCGTCAAACATGGGCAT-GGGGGCGAA-AGACTAATACCAACACACCTATTGGTCGTGATGGTAAACTTGCGAAGCCTCGGCAGCTGCACAACACTCACTGGGGCTTGGTGTGCCCTGCCGAGACACCAGAAGGTCAGGCTTGTGGTCTGGTCAAGAACTTGTCGCTGATGTGCTACGTGAGTGTGGGTTCGCCAGCCGAGCCTTTGATCGAATTCATGATCAACAGAGGTATGGAAGTTGTTGAAGAGTACGAACCAACAAGATATCCTCACGCGACCAAGGTTTTCGTCAACGGAAGTTGGGTCGGCGTCCACCCTGATCCTAGGCACCTGGTGAACTCCGTCCTGGACACACGACGAAAGTCTTACGTCCAGTTCGAAGTTTCCCTTGTTCGTGACATCCGTGACCGCGAATTCAAGATTTTCTCTGATGCAGGCCGAGTCATGAGACCAGTCTTCACAGTGCAACAAGAGGATGATTACGAAACCGGCATCAATAAGGGACAGCTAGTATTGACAAAGGAGCTCGTGAACAAGATTGCCCAGGAGCAGGCAGAGCCACCTGCTGATCCATCGGAAAAGATTGGATGGGAGGGCCTCATCCGCTCTGGAGCTGTGGAGTATCTCGACGCCGAGGAAGAAGAAACCGCAATGATTTGCATGACGCCTGAAGATCTCGAAATCTATCGTGAACAGAAGCAGGACGAGGTTAATCTTACAGAGGAAGAGAAGCGGGCCAAGCAAGAAGCAGAGAAGAGGGAGCAAGAGGAAGAACGCAACAAGCGTCTGAAGACGAAGGTCAACCCCACAACTCACATGTACACACACTGTGAGATTCATCCCAGTATGATTCTGGGTATTTGTGCCAGTATCATTCCCTTCCCCGATCACAACCAGGTAGACTCTGGCAAGTCGACCAC-TGTGAGTACTA-CC--CTCGATGG-TCTGCTTATCAGCAGTCATC--AACCCCGC-C----ATTCGTGGC-GGGGTAATTTC-AACTT-GGATATCTGCTGACAAGATTGCATAGACCGGTCACTTGATCTACCAGTGCGGTGGTATCGACAAGCGAACCATCGAGAAGTTCGAGAAGGTTGGTTTCC--ATTTCCCTCGATCGCACGCCC-TCTACCCACCGATCCATCAGTCGAAT---CAGTCTT--GCGACAAGTGAAT--ATGCGCCT---GTTA-CCCCGCTCGAGGAC--AAA-ATTTTGCGGTTCAACCGTAA---TTTATTT----T-GGTGGGG---TT-T-CAACCCCGCTACTCGAGTGACAG--GCGTTGGCCCTCTTCCCAC-----AAAC---CCATGT------CTTG-------------CGCATCACGTG-TCAATCAGT---CACTAA-CCAC--CCGACAATAGGAAGCCGCCGAGCTCGGTAAGGGTTCCTTCAAGTACGCCTGGGTTCTTGACAAGCTCAAGGCCGAGCGTGAGCGTGGTATCACCATCGATATCGCCCTCTGGAAGTTCGAGACTCCTCGCTACTATGTCACCGTCATTGGTATGTTGTCATCACTTACACTCA------TTACCTTCTCATGCTAA
>CBS720_79Fusarium_heterosporum
CCAAACCCCTGTGAACATACC-TT--AATGTTGCCTCGGCGGATCAGCCCGCGCCCCGTAAAACGGGACGGCCCGCCAGAGGA-TCC--AAACTCTAATG--TTTCTTA-TTGTAACTTCTGAGT--AAAACAAACAAATAAATCAAAACTTTCAACAACGGATCTCTTGGTTCTGGCATCGATGAAGAACGCAGCAAAATGCGATAAGTAATGTGAATTGCAGAATTCAGTGAATCATCGAATCTTTGAACGCACATTGCGCCCGCTGGTATTCCGGCGGGCATGCCTGTTCGAGCGTCATTTCAACCCTCAAA-CCT--CACGGTTTGGTGTTGGGGATCGGGTT---TTCGC----AAGAGAACCCGCCCCCTAAATACATTGGCGGTCTCGCTGCAGCCTCCATTGCGTAGTAGCTA-ACACCTCGCAACTGGAACGCGGCGCGGCCATGCCGTAAAA---CCCC--AAC-TTCTGAATG-------------------------------------------TGAAATCTGGCTTTCGGGCCCGAGTTGTAATTTGTAGAGGATACTTTTGATGCGGTGCCTTCCGAGTTCCCTGGAACGGGACGCCATAGAGGGTGAGAG-CCCCGTCTGGTTGGATGCCAAATCTCTGTAAAGTTCCTTCGACGAGTCGAGTAGTTTGGGAATGCTGCTCTAAATGGGAGGTATATGTCTTCTAAAGCTAAATATTGGCCAGAGACCGATAGCGCACAAGTAGAGTGATCGAAAGATGAAAAGCACTTTGAAAAGAGAGTTAAAAAGTACGTGAAATTGTTGAAAGGGAAGCGTTTATGACCAGACTTGGGCTTGGATAATCATCTGGGG-TTCTCCCCAGTGCACTTTTCCAGCTCAGGCCAGCATCAGTTTTCGCCGGGGGATAAAGGCAGCAGGAATGTGGCTCTCTTCGGGGAGTGTT-------------------------------------------------------------------------------------------------------------------------------------------------------------------------------------------------------------------------------------------------------------------------------------------------------------------------------------------------------------------------ACCAACACCCCCATCGGACGTGATGGTAAACTGGCCAAACCTCGTCAGCTACACAACACTCATTGGGGTTTGGTGTGCCCTGCAGAAACGCCTGAAGGTCAGGCTTGTGGTCTGGTCAAGAACTTGTCTCTGATGTGTTATGTCAGTGTGGGCTCTCCAGCTGACCCTCTGATCAACTTCATGATTCACAGAGGTATGGAAGTCGTCGAGGAGTACGAGCCGACAAGGTACCCGCACGCTACCAAGATTTTCGTCAACGGTAGCTGGGTCGGTGTCCACTCCGACCCCAAGCACCTGGTACAGCAAGTTGTGTCCACTCGACGAAGAAACGTCATTCAGTTTGAGGTATCACTTGTTCGTGATATTCGAGATCGTGAATTCAAGATTTTCTCCGATGCCGGCAGAGTCATGAGACCAGTCTTTACTGTACAACAGGAAGATGACGAAGAAACTGGTATCGCAAAGGGACAGCTTATGTTGACCAAAGAACTTGTTAACAAGCTCGCCCAAGAGCAGTCCGAGCCCCCTGAGGATCCGTCAGAAAAGATTGGTTGGGAGGGTCTTGTCCGTGCTGGAGTTATCGAATACCTCGACGCCGAGGAAGAAGAAACGGCCATGATCTGCATGACGCCTGAAGATCTGGAACTCTACCGTGAGCAAAAGAGCGATGAAGCGTCACTTACCGAAGAAGAGAGGCGCGCCAAGCAAGAGGCAGAGAAGCGAGAGCAAGAAGAGGAGCGCAACAAGAGATTGAAGACAAAGGTCAATCCTACAACTCACGTGTACACACATTGTGAGATTCATCCCAGTATGATTCTCGGTATCTGCGCCAGTATCATTCCCTTCCCCGATCACAATCAGGTA???????????????????????????????????????????????????????????????????????????????????????????????????????????????????????????????????????????????????????????????????????????????????????????????????????????????????????????????????????????????????????????????????????????????????????????????????????????????????????????????????????????????????????????????????????????????????????????????????????????????????????????????????????????????????????????????????????????????????????????????????????????????????????????????????????????????????????????????????????????????????????????????????????????????????????????????????????????????????????????????????????????????????????????????????????????????????
>CBS796_70Fusarium_buharicum
CCAAACCCCTGTGAACATACC-TT--AACGTTGCCTCGGCGGATCAGCCCGCTCCCGGTAAAACGGGACGGCCCGCCAGAGGA-CCC--AAACCCTACTG---TTTTTA-GTGTATCTTCTGAGT--AACAAAAACAAATAAATCAAAACTTTCAACAACGGATCTCTTGGTTCTGGCATCGATGAAGAACGCAGCAAAATGCGATAAGTAATGTGAATTGCAGAATTCAGTGAATCATCGAATCTTTGAACGCACATTGCGCCCGCCAGTATTCTGGCGGGCATGCCTGTTCGAGCGTCATTTCAACCCTCAAG-CCC--CCGGGTTTGGTGTTGGGGATCGGCGA---GTCT--CTAGGGACGAGCCGGCCCCGAAATCTAGTGGCGGTCTCGCTGCAGCCTCCATTGCGTAGTAGCTA-ACACCTCGCAACTGGAACGCGGCGCGGCCAAGCCGTTAAA-C-CCCC--AAC-TTCTGAATG????????????????????????????????????????????????????????????????????????????????????????????????????????????????????????????????????????????????????????????????????????????????????????????????????????????????????????????????????????????????????????????????????????????????????????????????????????????????????????????????????????????????????????????????????????????????????????????????????????????????????????????????????????????????????????????????????????????????????????????????????????????????????????????????????????????????????????????????????????????????????????????????????????????????????????????????????????????????????????????????????????????????????????????????????????????????????????????????????????????????????????????????????????????????????????????????????????????????????????????????????????????????????????????????????ACCAACACCCCCATCGGACGGGATGGCAAGTTGGCCAAGCCTCGCCAGCTGCACAACACTCATTGGGGTCTGGTATGTCCAGCAGAAACGCCTGAAGGTCAGGCTTGTGGACTGGTCAAGAATTTGTCACTTATGTGCTATGTGAGTGTCGGTTCTCCGGCTGAGCCTCTGATTGATTTCATGGTCAACCGAGGTATGGAAGTCGTTGAGGAGTACGAACCGACAAGGTACCCGCACGCTACCAAGATCTTTGTCAATGGTAGCTGGGTCGGTGTCCACTCAGATCCCAAGCATCTTGTGAACTCGGTTCTGGACACTCGTCGAAAGTCATACGTCCAATTTGAGGTGTCGCTTGTTCGCGACATCCGAGACCGAGAGTTCAAGATCTTTTCTGACGCAGGAAGAGTTATGAGGCCCGTCTTTACGGTTCAACAGGAGGATGATTACGAGAACAACATCGGCAAAGGTCAACTTGTATTGACCAAGGAACTCGTTACCAAGCTTGCTCAGGAGCAATCGGAACCACCCGAGGATCCATCGATGAAGATTGGTTGGGATGGCCTGATCCGTGCTGGAGCTGTCGAGTATCTCGATGCCGAAGAAGAGGAAACGGCTATGATTTGCATGACCCCAGAGGATCTCGAACTTTACCGCGAGCAGAAGAACGACGAAGCATCACTTACGGAAGAACAAAAGAGGGCCAAGGAAGAGGCAGAGAAGAGGGAACAGGAGGAAGACCGAAACAAGCGATTGAAGACAAAGGTCAACCCCACAACTCACATGTACACGCATTGTGAGATCCATCCCAGCATGATTCTTGGTATTTGCGCCAGTATCATTCCTTTCCCCGATCACAACCAGGTA???????????????????????????????????????????????????????????????????????????????????????????????????????????????????????????????????????????????????????????????????????????????????????????????????????????????????????????????????????????????????????????????????????????????????????????????????????????????????????????????????????????????????????????????????????????????????????????????????????????????????????????????????????????????????????????????????????????????????????????????????????????????????????????????????????????????????????????????????????????????????????????????????????????????????????????????????????????????????????????????????????????????????????????????????????????????????
>CBS961_87TFusarium_polyphialidicum
CCAAACCCCTGTGAACATACC-TA--TTTGTTGCCTCGGCGGATCAGCCCGGCCCCGGTAAAACGGGACGGCCCGCCAGAGGA-CCCCTAAACTCTG------TTTTTA-GTGTAACTTCTGAGT--AAAACAAACAAATAAATCAAAACTTTCAACAACGGATCTCTTGGTTCTGGCATCGATGAAGAACGCAGCAAAATGCGATAAGTAATGTGAATTGCAGAATTCAGTGAATCATCGAATCTTTGAACGCACATTGCGCCCGCCAGTATTCTGGCGGGCATGCCTGTTCGAGCGTCATTTCAACCCTCAAG-CAC-----AGCTTGGTGTTGGGATTCGTGAGGTAAACT------------CACGGTCCCCAAATTGATTGGCGGTCACGTCG-AGCTTCCATAGCGTAGTAATT--ACACCTCGTTACTGGTAATCGTCGCGGCCACGCCGTTAAA---CCCC--AAC-TTCTGAATG-----------------------------------------------------------------------------------------------------------------------------------------------------------------------TCTGTAAAGCTCCTTCAACGAGTCGAGTAGTTTGGGAATGCTGCTCTAAATGGGAGGTATATGTCTTCTAAAGCTAAATACCGGCCAGAGACCGATAGCGCACAAGTAGAGTGATCGAAAGATGAAAAGCACTTTGAAAAGAGAGTTAAAAAGTACGTGAAATTGTTGAAAGGGAAGCGTTTATGACCAGACTTGGGCTTGTTTAATCATCCGGGC-TTCTGCCCGGTGCACTTGTTCAGCTCAGGCCAGCATCAGTTTTCCCCGGGGGATAAAGGCGGCGGGAATGTGGCTCTCTTCGGGGAGTGTTATAGCCCACCGTGTAATACCCTGGGGGGGACTGAGGTTCGCGCATCTGCAAGGATGCTGGCGTAATGGTCATCAACGACCCGTCTTGAAACACGGACCAAGGAGTCGTCTTCGTATGCGAGTGTTCGGGTGTCAAACCCCTACGCGTAATGAAAGTGAACGCAGGTGAGAGCTTCGGCGCATCATCGACCGATCCTGATGTTCTCGGATGGATTTGAGTAAGAGCATACGGGGCCGGACCCGAAAGAAGGTGAACTATGCCTGTATAGGGTGAAGCCAGAGGAAACTCTGGTGGAGGCTCGCAGCGGTTCTGACGTGCAAAT---------------------------------------ACCAACACTCCTATTGGACGAGATGGTAAGCTGGCCAAGCCTCGTCAGCTACACAACACTCATTGGGGTTTGGTGTGCCCTGCAGAAACGCCTGAAGGTCAGGCTTGTGGTCTGGTCAAGAACTTGTCTCTGATGTGTTATGTGAGTGTCGGCTCTCCAGCCGATCCTCTCATTGAATTCATGATCAACAGAGGTATGGAAGTCGTCGAGGAATATGAGCCGACAAGATACCCCCACGCTACAAAGATTTTCGTCAACGGTAGCTGGGTCGGTGTTCACTCTGACCCCAAGCACCTCGTGAACGCGGTTTTGGACACAAGACGAAAGTCTTACGTCCAGTTCGAAGTGTCGCTTGTTCGTGATATTCGAGATCGTGAATTCAAGATCTTCTCAGATGCTGGCCGAGTCATGAGACCAGTCTTCACAGTGCAACAGGAGGATGACTTCGAAACTGGCATCAACAAGGGACAGCTAGTATTGACCAAGGAGCTCGTCAACAAACTCGCCCAGGAGCAGTCAGAAGCCCCCGAGGATCCAAATGACAAGATTGGATGGGATGGCCTGATCCGAAGCGGAGCTATCGAGTACCTCGATGCCGAGGAAGAAGAGACTGCCATGATTTGCATGACGCCTGAGGACCTCGAGCTTTACCGCGAGCAAAAGAATGACGAAATTACACTCACAGAAGAACAGAAGAAGGAAAAGGAAGAGCAAGAGAAGAGGGATCAGGAAGAGGACCGTAATAAGCGATTGAAGACAAAGGTCAACCCCACAACTCACATGTACACACATTGTGAGATTCACCCCAGTATGATTCTGGGTATTTGCGCCAGTATTATTCCCTTCCCCGACCACAACCAGGTAGACTCTGGCAAGTCGACCAC-TGTAAGTACTA-CC--CTCGGCGAGCCCGCTTATCTGC---------AACCCTGC-CT--CAGATCTGGC-GGGGTATCCTTCAAAGC-ACA-ACATGCTGACATCCTCTGATAGACCGGTCACTTGATCTACCAGTGCGGTGGTATCGACAAGCGAACCATCGAGAAGTTCGAGAAGGTTAGTCAC---TTTCCCTTCAATCGCGCGCCCTTTAGCCCCTCGATTTCACATTCGAAT---CGCTCCC---ATACGACTCGAT--CAGCGCCG---GTTA-CCCCGCTCGATCCC-AAAA-TTTTTGCGGTTCGACCGTAA---TTTTTT-----T-GGTGGGG---TA-T-CTACCCCGCCACTCGAGTGACGGGCGTGCTTGCCCTGTTCCCACA----AAAA---CCAG-------------AATGGGCGCGC-ATCATCACGTG-TAAATCAGT---CACTAA-CCAC--TGGACAATAGGAAGCCGCTGAGCTCGGTAAGGGTTCCTTCAAGTACGCCTGGGTCCTTGACAAGCTCAAGGCCGAGCGTGAGCGTGGTATCACCATCGACATTGCTCTCTGGAAGTTCGAGACTCCCCGCTACTATGTCACCGTCATTGGTATGTTGTCACTGCTATCTTGTT-------CTCATGCTCATGCTAA
>InaCCF963TFusarium_katobaruense
CCAAACCCCTGTGAACATACC-TA--TACGTTGCCTCGGCGGATCAGCCCGCGCCCCGTAAAACGGGACGGCCCGCCCGAGGA--CCCTAAACTCTG------TTTTTA-GTGGAACTTCTGAGT--AAAACAAACAAATAAATCAAAACTTTCAACAACGGATCTCTTGGTTCTGGCATCGATGAAGAACGCAGCAAAATGCGATAAGTAATGTGAATTGCAGAATTCAGTGAATCATCGAATCTTTGAACGCACATTGCGCCCGCCAGTATTCTGGCGGGCATGCCTGTTCGAGCGTCATTTCAACCCTCAAG-CTC-----AGCTTGGTGTTGGGACTCGCGGT--AAACC------------CGCGTTCCCCAAATCGATTGGCGGTCACGTCG-AGCTTCCATAGCGTAGTAATCATACACCTCGTTACTGGTAATCGTCGCGGCCACGCCGTAAAA---CCCC--AAC-TTCTGAATG--------GTAACGGCG-AGTGAAGCGGCAACAGCTC-AAATTTGAAATCTGGCTCTCGGGCCCGAGTTGTAATTTGTAGAGGATGCTTTTGATGCGGTGCCTTCCGAGTTCCCTGGAACGGGACGCCATAGAGGGTGAGAG-CCCCGTCTGGTTGGATGCCAAATCTCTGTAAAGCTCCTTCGACGAGTCGAGTAGTTTGGGAATGCTGCTCTAAATGGGAGGTATATGTCTTCTAAAGCTAAATACCGGCCAGAGACCGATAGCGCACAAGTAGAGTGATCGAAAGATGAAAAGCACTTTGAAAAGAGAGTTAAAAAGTACGTGAAATTGTTGAAAGGGAAGCGTTTATGACCAGACTTGGGCTTGGTTAATCATCTGGGG-TTCTCCCCAGTGCACTTTTCCAGTCCAGGCCAGCATCAGTTTTCGCCGGGGGATAAAGGCTTCGGGAATGTGGCTCTCTCCGGGGAGTGTTATAGCCCGTTGCGTAATACCCTGGCGGGGACTGAGGTTCGCGCATCTGCAAGGATGCTGGCGTAATGGTCATCAACGACCCGTCTTGAAACACGGACCAAGGAGTCGTCTTCGTATGCGAGTGTTCGGGTGTCAAACCCCTACGCGTAATGAAAGTGAACGCAGGTGAGAGCTTCGGCGCATCATCGACCGATCCTGATGTTCTCGGATGGATTTGAGTAAGAGCATACGGGGCCGGACCCGAAAGAAGGTGAACTATGCCTGTGTAGGGTGAAGCCAGAGGAAACTCTGGTGGAGGCTCGCAGCGGTTCTGACGTGCAAATCGATCGTCAA-----------------------------------ACGCCTATCGGTCGTGATGGTAAGCTTGCGAAGCCTCGGCAGCTGCACAACACTCACTGGGGCTTGGTGTGCCCTGCCGAGACACCTGAAGGTCAGGCTTGTGGTCTGGTCAAGAATTTGTCGCTCATGTGTTACGTGAGTGTGGGTTCACCAGCCGAGCCTTTGATCGAGTTCATGATCAACAGAGGTATGGAAGTTGTTGAAGAATACGAACCAACAAGATATCCTCACGCAACCAAGGTTTTTGTCAACGGAAGTTGGGTCGGCGTCCACCCTGATCCCAGGCACCTGGTGAACTCCGTCCTGGATACACGACGAAAGTCTTACGTCCAGTTCGAAGTCTCCCTTGTTCGTGACATCCGAGATCGTGAATTCAAGATTTTCTCTGATGCAGGCCGAGTCATGAGACCAGTCTTCACAGTGCAACAAGAGGATGATTACGAAACCGGCATCAACAAGGGACAGCTGGTATTGACAAAGGAGCTTGTGAACAAGATTGCCCAGGAGCAAGCAGAGCCACCCGCCGATCCATCGGAGAAGATTGGATGGGAGGGCCTGATCCGCTCTGGAGCTGTGGAGTATCTCGACGCTGAGGAAGAAGAAACCGCTATGATTTGCATGACGCCTGAAGATCTCGAAATATATCGTGAACAGAAGCAGGACGAGGTCAATCTGACAGAGGAAGAGAAGCGGGCCAAGCAAGAAGCAGAGAAGAGGGAGCAAGAGGAAGAACGCAACAAGCGTTTGAAGACGAAGGTCAACCCCACAACTCACATGTACACACACTGTGAGATTCATCCCAGTATGATTCTGGGTATTTGCGCCAGCATCATTCCCTTCCCTGATCACAACCAGGTA--------------------------------------------A-CCTGCTTCTCAGCAGTCAAC--AACCCCGC-C----ATACTTGGC-GGGGCAAATTC-AACTT-CCACATTTTCTGACAAAATTGGATAGACCGGTCACTTGATCTACCAGTGCGGTGGTATCGACAAGCGAACCATCGAGAAGTTCGAGAAGGTTGGTTTCCATATTTTCCTCGATCGCACGCCC-TCTGCCCACCGATTTATCTTTCGACT---CACTCTC--ACGACGACTTGAT--ATGCGCCT---GTTA-CCCCGCTCCAATAT--AAA-ATTTTGCGGTTCAACTGTAA---TTTTTTTT--CT-GGTGGGG---GT-T-ATACCCCGCTACTCCAGCGACAG--GCGCTTGCCCT-TTCCCAC-----CAAA---CCAC--------CTTG-------------CACATCACGTG-TCAATCAGT---CACTAA-CCAC--CCGACAATAGGAAGCCGCCGAGCTCGGTAAGGGTTCCTTCAAGTACGCTTGGGTTCTTGACAAGCTCAAGGCCGAGCGTGAGCGTGGTATCACCATCGATATCGCCCTCTGGAAGTTCGAGACTCCTCGCTACTATGTCACCGTCATTGGTATGTTATCGTTGTTTTTATCCA------ATACCTTCTCATGCTAA
>MFLUCC16_0526TFusarium_celtidicola
--------CTGTGAACATACC-TT--AATGTTGCCTCGGCGGATCAGCCCGCTCCCCGTAAAACGGGACGGCCCGCCAGAGGA-CCC--AAACTCTAATG--TTTCTTA-TTGTAACTTCTGAGT--AAAACAAACAAATAAATCAAAACTTTCAACAACGGATCTCTTGGTTCTGGCATCGATGAAGAACGCAGCAAAATGCGATAAGTAATGTGAATTGCAGAATTCAGTGAATCATCGAATCTTTGAACGCCCCTTGCGCCCGCTCGTATTCCGGCGGGCATGCCTGTTCGAGCGTCATTTCAACCCTCAAG-CCC--CCGGGTTTGGTGTTGGGGATCGGCTC---TGCCTCAC--GGCGGTGCCGCCCCCGAAATACATTGGCGGTCTCGCTGCAGCCTCCATTGCGTAGTAGCTA-ACACCTCGCAACTGGAACGCGGCGCGGCCATGCCGT---------------------------------AGTAACGGCG-AGTGAAGCGGCAACAGCTC-AAATTTGAAATCTGGCTCTCGGGCCCGAGTTGTAATTTGTAGAGGATACTTTTGATGCGGTGCCTTCCGAGTTCCCTGGAACGGGACGCCATAGAGGGTGAGAG-CCCCGTCTGGTTGGATGCCAAATCTCTGTAAAGTTCCTTCGACGAGTCGAGTAGTTTGGGAATGCTGCTCTAAATGGGAGGTATATGTCTTCTAAAGCTAAATATTGGCCAGAGACCGATAGCGCACAAGTAGAGTGATCGAAAGATGAAAAGCACTTTGAAAAGAGAGTTAAAAAGTACGTGAAATTGTTGAAAGGGAAGCGTTTATGACCAGACTTGGACTTGGTTAATCATCTGGGG-TTCTCCCCAGTGCACTTCTCCAGTTCAGGCCAGCATCAGTTTTCGCCGGGGGATAAAGGCAGCGGGAATGTGGCTCTCTTCGGGGAGTGTTATAGCCCGTTGTGTAATACCCTGGTGGGGACTGAGGTTCGCGCTTCTGCAAGGATGCTGGCGTAATGGTCATCAACGACCCGTCTTGAAACACGGACCAAGGAGTCGTCTTCGTATGCGAGTGTTCGGGTGTCAAACCCCTACGCGTAATGAAAGTGAACGCAGGTGAGAGCTTCGGCGCATCATCGACCGATCCTGATGTTCTCGGATGGATTTGAGTAAGAGCATACGGGGCCGGACCCGAAAGAAGGTGAACTATGCCTGTATAGGGTGAAGCCAGAGGAAACTCTGGTGGAGGCTCGCAGCGGTTCTGACGTGCAAATCGATCGTCAAATAT-------------------------------------------------------------------------------AACACCCATTGGGGTTTAGTGTGTCCCGCAGAAACACCTGAGGGACAGGCTTGTGGTCTGGTCAAGAACCTATCACTCATGTGTTACGTGAGTGTGGGTTCTCCTGCTGATCCTCTGATTGATTTCATGATCCACAGAGGTATGGAAGTGGTTGAGGAGTATGAGCCAACAAGATACCCACACGCTACCAAGATTTTCGTCAACGGTAGCTGGGTTGGTGTTCACTCTGACCCCAAGCACCTTGTGGACCAGGTTCTGTCCACCCGACGAAAGAATGTTGTTCAATTCGAAGTCTCACTTGTTCGTGATATTCGAGACCGAGAATTCAAGATCTTTTCCGATGCAGGCCGAGTCATGAGACCGGTCTTCACAGTACAACAGGAGGACGACGATGAGACAGGTTTCCAAAAGGGACAGCTTATACTGACCAAGGATCTGATTACCAAGCTTGCCCAAGAGCAGGCCGAGCCATCTGATAATCCATCAGAGAAGCTCGGCTGGGAGGGTCTTGTTCGCGCTGGAGTTATCGAGTATCTCGATGCCGAGGAAGAAGAAACGGCCATGATCTGCATGACGCCCGAGGATCTCGAAATTTTCCGCGAGCAAAAGAATGATGAGATGACCCTCACAGAAGAAGAGAGACAGGCTAAGGCAGAGGCGGAAAAGAGAGAGCAAGAGGAGGAACGCAACAAGAGATTGAAGACAAAGGTCAATCCTACAACTCACGCGTACACACATTGCGAGATTCATCCCAGTATGATTCTTGGTATCTGTGCCAGTATCATTCCCTTCCCTGATCACAACCAGGTA--------------------------------------------------------------------GAGCCTGC-C----ACACCTGGCGGGGGTACTACC-------GCA-ACATTTTGCTAACTTTTGACAGACCGGTCACTTGATCTACCAGTGCGGTGGTATCGACAAGCGAACCATCGAGAAGTTCGAGAAGGTTAGTCAT---TATCCCTTCGATTCCGCGCGC----TCCCATCGAAT---CCTACGACT---CGCTCCA------TCACTCGAA--TCGCATCC---ATTA-CCCCGCTCGAGTCC-GAAA-ATTTTGCGGTGCGACCGTGA-ATTCTTTT-----T-GGTGGGG---TA-TCTTACCCCGCCACTCGAGTGACGGATGCGCTTGCCCTGTTCCCAC-----AAAA---TCTC--------ACTA-CCCTGCCGCGC-ACCA--ACATG-TCTTGCAGT---CACTAACCCAT--TGGACGATAGGAAGCCGCCGAGCTC---------------------------------------------------------------------------------------------------------------------------------------------------------------------------
>MFLUCC18_0573TFusarium_cassiae
--------------------C-TT--ATTGTTGCCTCGGCGGATCAGCCCGCGCCCCGTAAAACGGGACGGCCCGCCAGAGGA-CCCA-AAACTCTATTG---TATTTA-GTGTATCTTCTGAGT--AACACAAACAAATAAATCAAAACTTTCAACAACGGATCTCTTGGTTCTGGCATCGATGAAGAACGCAGCAAAATGCGATAAGTAATGTGAATTGCAGAATTCAGTGAATCATCGAATCTTTGAACGCACATTGCGCCCGCCAGTATTCTGGCGGGCATGCCTGTTCGAGCGTCATTTCAACCCTCAAA-CCC--CCGGGTTTGGTGTTGGGGATCGGATT---GCT-------AGTCAGTCCGGCCCCGAAATCTATTGGCGGTCACGCTGCAGCTTCCATTGCGTAGTAGATA-ACACCTCGCAACTGGTACGCGGCGCGGCCAAGCCGTTAAA-C-CCCC--AAC-TTCTGAATGTTGCCCTAGTAACGGCG-AGTGAAGCGGCAACAGCTC-AAATTTGAAATCTGGCTCTCGGGCCCGAGTTGTAATTTGTAGAGGATGTTTTTGATGCGGTGCCTTCCGAGTTCCCTGGAACGGGACGCCATAGAGGGTGAGAG-CCCCGTCTGGTTGGATGCCAAATCTCTGTAAAACTCCTTCAACGAGTCGAGTAGTTTGGGAATGCTGCTCTAAATGGGAGGTATATGTCTTCTAAAGCTAAATACCGGCCAGAGACCGATAGCGCACAAGTAGAGTGATCGAAAGATGAAAAGCACTTTGAAAAGAGAGTTAAAAAGTACGTGAAATTGTTGAAAGGGAAGCGTTTATGACCAGACTTGGGCTTGGTTAATCATCTGGGG-TTCTCCCCAGTGCACTTTTCCAGCTCAGGCCAGCATCAGTTTTCCCCGGGGGATAAAGACTTTGGGAATGTGGCTCTCCTCGGAGAGTGTTATAGCCCATTGTGTAATACCCTGGGGGGGACTGAGGTTCGCGCATCTGCAAGGATGCTGGCGTAATGGTCATCAATGACCCGTCTTGAAACACGGACCAAGGAGTCGTCTTCGTATGCGAGTGTTCGGGTGTCAAACCCCTACGCGTAATGAAAGTGAACGCAGGTGAGAGCTTCGGCGCATCATCGACCGATCCTGATGTTCTCGGATGGATTTGAGTAAGAGCATACGGGGCCGGACCCGAAAGAAGGTGAACTATGCCTGTATAGGGTGAAGCCAGAGGAAACTCTGGTGGAGGCTCGCAGCGGTTCTGACGTGCAAATCGATCGTCAAATATGGGCAT-GGGGGCGAA-AGACTAATACCAACACTCCCATCGGACGAGATGGTAAGCTGGCCAAGCCTCGCCAGCTGCACAACACCCATTGGGGTTTGGTCTGTCCTGCAGAAACGCCTGAGGGTCAGGCTTGTGGTTTGGTCAAGAACTTGTCATTGATGTGCTACGTGAGTGTTGGTTCACCTGCTGAGCCTCTGATCGATTTCATGGTCAACAGAGGTATGGAAGTCGTCGAAGAATACGAACCGACAAGGTACCCCCACGCTACCAAGATTTTCGTCAACGGTAGCTGGGTCGGTGTTCACTCAGACCCCAAGCACCTTGTCAATTCGGTCCTGGACACACGACGTAAGTCATACGTGCAGTTCGAGGTATCGCTTGTTCGTGATATTCGTGACAGAGAGTTCAAGATCTTTTCCGACGCCGGCAGAGTCATGAGACCAGTCTTTACTGTCCAGCAAGAGGATGATTATGAAACTGGAATCGGCAAGGGACAACTTGTATTGACCAAGGAACTTGTCAACAAGATTGCCCAGGAGCAAGCAGAGCCGCCCGAGGACCCATCACAGAAGATTGGATGGGATGGCCTGATTCGCGCTGGAGCTATCGAGTATCTCGATGCCGAGGAAGAAGAAACCGCCATGATTTGCATGACGCCTGAGGACCTCGAACTCTACCGTGAACAAAAGAACGATGAGATATCACTCACGGAAGAAGAGAAGAGGGCCAAGGAAGAGGCAGAGAAGAGGGAGCAAGAGGAGGATCGAAACAAGCGACTGAAGACAAAGGTCAACCCCACGACTCACATGTACACGCATTGTGAGATTCACCCCAGTATGATTCTTGGTATCTGTGCCAGTATCATTCCCTTCCCCGATCACAACCAGGTAGACTCTGGCAAGTCGACCAC-TGTGAGTACTA-CCCTCTCGGCAA-TGTGCTTATCTGCATACGTCAAAACCCCGC-C---AGAGACCGGC-GAGGTATTTCA-CAGTC-ACA-TCGTGCTAACAGCTTTGGATAGACCGGTCACTTGATCTACCAGTGCGGTGGTATCGACAAGCGAACCATCGAGAAGTTCGAGAAGGTTGGTTCAT--TTCTCCCCCGATCGCGCGCGC-TCTGCCCATCGATTTGTCCTTCGAAT---CGCTACC---TCACGACTCGCA--ATGCGCCC---ATTA-CCCCGCTCGAGCTC--AAA-ATTTTGCGGTGCAACCGTAA---TTTTTT-----T-GGTGGGG---CA-TCATACCCCGCCACTCGAGCGATGG--GCGCTTGCCCTGGTCCCTG--CACACAAAACTCAA------TATCCATTCCAAGCGCGC-GTCATCATGTGATCCGATAGT---TGCTAA-CCACCATCGACAATAGGAAGCCGCCGAGCTCGGAAAGGGTTCTTTCAAGTACGCCTGGGTTCTTGACAAGCTCAAAGCCGAGCGTGAGCGTGGTATCACCATCGACATTGCCCTGTGGAAGTTCGAGACTCCCCGCTACTATGTCACCGTCATTGGTATGTTATCACTACTGTTCTCAT------TCACATGCGTCGTCTCA
>MFLUCC18_0580TFusarium_magnoliae_champaca
-----CCCCTGTGAACATACC-TT--ATTGTTGCCTCGGCGGATCAGCCCGCTCCCCGTAAAACGGGACGGCCCGCCAGAGGA-CCC--AAACTCTATTG---TATTTA-GTGTATCTTCTGAGT--AACACAAACAAATAAATCAAAACTTTCAACAACGGATCTCTTGGTTCTGGCATCGATGAAGAACGCAGCAAAATGCGATAAGTAATGTGAATTGCAGAATTCAGTGAATCATCGAATCTTTGAACGCACATTGCGCCCGCCAGTATTCTGGCGGGCATGCCTGTTCGAGCGTCATTTCAACCCTCAAA-CCC--CCGGGTTTGGTGTTGGGGATCGGATT---GCT-------AGTCAATCCGTCTCCGAAATCTAGTGGCGGTCTCGCTGCAGCCTCCATTGCGTAGTAGCTA-ACACCTCGCAACTGGAACGCGGCGCGGCCATGCCGTTAAA-C-ACCC--AAC-TTCTGAATGTTGCCCTAGTAACGGCG-AGTGAAGCGGCAACAGCTC-AAATTTGAAATCTGGCTCTCGGGCCCGAGTTGTAATTTGTAGAGGATGTTTTTGATGCGGTGCCTTCCGAGTTCCCTGGAACGGGACGCCATAGAGGGTGAGAG-CCCCGTCTGGTTGGATGCCAAATCTCTGTAAAACTCCTTCAACGAGTCGAGTAGTTTGGGAATGCTGCTCTAAATGGGAGGTATATGTCTTCTAAAGCTAAATACCGGCCAGAGACCGATAGCGCACAAGTAGAGTGATCGAAAGATGAAAAGCACTTTGAAAAGAGAGTTAAAAAGTACGTGAAATTGTTGAAAGGGAAGCGTTTGTGACCAGACTTGGACTTGGTTAATCATCTGGGG-TTCTCCCCAGTGCACTTCTCCAGTTCAGGCCAGCATCAGTTTTCGCCGGGGGATAAAGGCTTTGGGAATGTGGCTCCCCTCGGGGAGTGTTATAGCCCATTGTGTAATACCCTGGCGGGGACTGAGGTTCGCGCATCTGCAAGGATGCTGGCGTAATGGTCATCAACGACCCGTCTTGAAACACGGACCAAGGAGTCGTCTTCGTATGCGAGTGTTCGGGTGTCAAACCCCTACGCGTAATGAAAGTGAACGCAGGTGAGAGCTTCGGCGCATCATCGACCGATCCTGATGTTCTCGGATGGATTTGAGTAAGAGCATACGGGGCCGGACCCGAAAGAAGGTGAACTATGCCTGTATAGGGTGAAGCCAGAGGAAACTCTGGTGGAGGCTCGCAGCGGTTCTGACGTGCAAATCGATCGTCAAATATGGGCAT-GGGGGCGAA-AGACTAATACCAACACCCCTATTGGACGAGATGGTAAGCTGGCCAAGCCTCGCCAGCTGCACAACACCCACTGGGGTTTGGTTTGCCCAGCTGAAACACCTGAGGGTCAGGCTTGTGGTCTGGTCAAAAACTTGTCACTGATGTGTTACGTAAGTGTCGGTTCACCCGCTGAGCCTCTGATCGATTTCATGGTCAACAGAGGTATGGAAGTCGTCGAAGAGTACGAACCGACAAGATATCCCCACGCTACCAAGATTTTTGTCAACGGTAGCTGGGTCGGCGTTCACTCAGACCCCAAGCATCTAGTCAACTCGGTCCTGGACACGCGACGAAAGTCATACGTGCAGTTCGAGGTATCGCTTGTTCGTGATATTCGAGACAGAGAGTTCAAGATCTTTTCCGACGCCGGCCGAGTCATGAGGCCAGTCTTTACTGTTCAACAAGAGGATGATTATGAAACCGGCATTGGCAAAGGACAACTCGTATTGACTAAGGAACTTGTCAACAAGATTGCCCAGGAGCAAGCAGAGCCTCCCGAGGACCCATCACAGAAGATTGGATGGGACGGCCTGATTCGTGCTGGAGCCGTCGAGTATCTCGATGCCGAGGAAGAAGAAACCGCCATGATTTGCATGACGCCAGAGGACCTCGAACTCTACCGTGAGCAAAAGAACGATGAGATTTCACTCACAGAAGAAGAGAAGAGGGCCAAGGAAGAGGCAGAGAAGAGGGAACAAGAGGAGGATCGAAACAAGCGATTGAAGACAAAGGTTAACCCCACAACTCACATGTACACCCATTGTGAGATTCATCCCAGTATGATTCTTGGTATTTGCGCCAGTATCATTCCTTTCCCTGATCATAACCAGGTA???????????????????????????????????????????????????????????????????????????????????????????????????????????????????????????????????????????????????????????????????????????????????????????????????????????????????????????????????????????????????????????????????????????????????????????????????????????????????????????????????????????????????????????????????????????????????????????????????????????????????????????????????????????????????????????????????????????????????????????????????????????????????????????????????????????????????????????????????????????????????????????????????????????????????????????????????????????????????????????????????????????????????????????????????????????????????
>NRRL13606TFusarium_beomiforme
CCAAACCCCTGTGAACATACC-TT--TATGTTGCCTCGGCGGATCAGCCCGCGCCCGGTAAAACGGGACGGCCCGCCAGAGGA-CCCCTAAACTCTG------TTTTTA-TTGTAACTTCTGAGT--AAAAC-CATAAATAAATCAAAACTTTCAACAACGGATCTCTTGGTTCTGGCATCGATGAAGAACGCAGCAAAATGCGATAAGTAATGTGAATTGCAGAATTCAGTGAATCATCGAATCTTTGAACGCACATTGCGCCCGCCAGTATTCTGGCGGGCATGCCTGTTCGAGCGTCATTTCAACCCTCAAG-CCC--TCGGGTTTGGTGTTGGGGATCGGCGA---GCTT------ATGCAAGCCGGCCCCGAAATCTAGTGGCGGTCTCGCTGCAGCTTCCATTGCGTAGTAG-AA-ACACCTCGCAACTGGAAAGCGGCGCGGCCAAGCCGTTAAA-C-CCCC--AAC-TTCTGAATG????????????????????????????????????????????????????????????????????????????????????????????????????????????????????????????????????????????????????????????????????????????????????????????????????????????????????????????????????????????????????????????????????????????????????????????????????????????????????????????????????????????????????????????????????????????????????????????????????????????????????????????????????????????????????????????????????????????????????????????????????????????????????????????????????????????????????????????????????????????????????????????????????????????????????????????????????????????????????????????????????????????????????????????????????????????????????????????????????????????????????????????????????????????????????????????????????????????????????????????????????????????????????????????????????ACCAACACTCCCATTGGACGAGATGGTAAATTGGCCAAGCCTCGACAGCTTCACAACACTCACTGGGGTTTGGTGTGTCCTGCAGAAACACCTGAAGGCCAGGCTTGTGGTCTTGTCAAGAACTTGTCTCTGATGTGTTACGTGAGTGTCGGTTCTCCAGCCGAGCCTCTCATTGAGTTCATGATCAACAGAGGTATGGAAGTCGTTGAGGAATATGAGCCAATGAGATATCCCCACGCTACAAAGATCTTCGTCAACGGTAGCTGGGTAGGTGTTCACTCCGACCCCAAGGTACTCTGTAACCAGGTTTTGGATACAAGACGAAAGTCGTACATCCAGTTCGAAGTCTCACTTGTCCGAGATATTCGAGACCGTGAGTTCAAGATTTTCTCAGATGCTGGCCGTGTCATGAGACCAGTTTTCACAGTTCAGCAGGAGGACGATCATGAGAATGGCATCTACAAGGGACAACTAGTGTTGACCAAAGACCTTGTCAACAAGCTCGCTCAGGAGCAGTCAGAGCCTCCTGCTGATCCAATGGACAAGATCGGATGGGATGGCTTGATTCGCTCTGGAGCTGTCGAGTATCTCGACGCTGAGGAAGAAGAGACAGCCATGATTTGCATGACGCCGGAGGATCTCGAGCTTTACCGTGAGCAAAAGAATGATGAAGTTTCACTCACGGCAGAACAGAGGGAGGCCAAGAAGGAGGCAGAGAAGAGGGATCAAGAGGAGGACCGCAACAAGCGCCTGAAGACAAAGGTCAACCCAACAACTCACATGTACACACATTGTGAGATTCACCCTAGCATGATTCTTGGTATTTGTGCCAGTATCATTCCTTTCCCCGATCACAACCAGGTAGACTCTGGCAAGTCGACCAC-TGTGAGTACTC-CC--CTGGACGA-TTCGCTTATCTGCCATCGTC--AACCCCGC-CT--CGTGTCTAAC-GGGGCGTGCTT-CAAGC-ACA-ACATACTGACATTACTTGATAGACCGGTCACTTGATCTACCAGTGCGGTGGTATCGACAAGCGAACCATCGAGAAGTTCGAGAAGGTTAGTCAC--------TTTCGCTCGCTCGTCC-TTTACCCATCGAATTTCCCTTCGACT---CGCTCCC---CCACGACTCGAAACACGCGCCC---GCTG-TCCCGCTCGAGGAC-AAAA-ATTTTGCGGTGCGACCGTAA---TTTTTT-----T-GGTGGGG---CA-C-TTACCCCGCCACTCGAGCGTCGGGCGCGCTTGCCCTTCTCCCAC-----ACAA---CCCAACACAACATCAC-AATGAGCGCGC-ATCATCACGTG-TCAAGCAGT---TACTAA-CTAC--TGGACAATAGGAAGCCGCTGAGCTCGGTAAGGGTTCCTTCAAGTACGCCTGGGTCCTTGACAAGCTCAAGGCCGAGCGTGAGCGTGGTATCACCATCGACATTGCTCTCTGGAAGTTCGAGACTCCCCGCTACTATGTCACCGTCATTGGTATGTTGTCGCTCATATGCTAGT-------CTTACTCTCATGCTAA
>NRRL13994TFusarium_concolor
CCAAACCCCTGTGAACATACC-TA---TTGTTGCCTCGGCGGATCAGCCCGGCCCCGGTAAAACGGGACGGCCCGCCAGAGGA-CCCCTAAACTCTG------TTTTTA-GTGTAACTTCTGAGT--AAAACAAACAAATAAATCAAAACTTTCAACAACGGATCTCTTGGTTCTGGCATCGATGAAGAACGCAGCAAAATGCGATAAGTAATGTGAATTGCAGAATTCAGTGAATCATCGAATCTTTGAACGCACATTGCGCCCGCCAGTATTCTGGCGGGCATGCCTGTTCGAGCGTCATTTCAACCCTCAAG-CAC-----AGCTTGGTGTTGGGATTCGTGAGGTAAACT------------CACGGTCCCCAAATTGATTGGCGGTCACGTCG-AGCTTCCATAGCGTAGTAATT--ACACCTCGTTACTGGTAATCGTCGCGGCCACGCCGTTAAA---CCCC--AAC-TTCTGAATGTTGCCCTAGTAACGGCG-AGTGAAGCGGCAACAGCTC-AAATTTGAAATCTGGCTCTCGGGCCCGAGTTGTAATTTGTAGAGGATGCTTTTGATGCGGTGCCTTCCGAGTTCCCTGGAACGGGACGCCATAGAGGGTGAGAG-CCCCGTCTGGTTGGATGCCAAATCTCTGTAAAGCTCCTTCAACGAGTCGAGTAGTTTGGGAATGCTGCTCTAAATGGGAGGTATATGTCTTCTAAAGCTAAATACCGGCCAGAGACCGATAGCGCACAAGTAGAGTGATCGAAAGATGAAAAGCACTTTGAAAAGAGAGTTAAAAAGTACGTGAAATTGTTGAAAGGGAAGCGTTTATGACCAGACTTGGGCTTGTTTAATCATCCGGGC-TTCTGCCCGGTGCACTTGTTCAGCTCAGGCCAGCATCAGTTTTCCCCGGGGGATAAAGGCGGCGGGAATGTGGCTCTCTTCGGGGAGTGTTATAGCCCACCGTGTAATACCCTGGGGGGGACTGAGGTTCGCGCATCTGCAAGGATGCTGGCGTAATGGTCATCAACGACCCGTCTTGAAACACGGACCAAGGAGTCGTCTTCGTATGCGAGTGTTCGGGTGTCAAACCCCTACGCGTAATGAAAGTGAACGCAGGTGAGAGCTTCGGCGCATCATCGACCGATCCTGATGTTCTCGGATGGATTTGAGTAAGAGCATACGGGGCCGGACCCGAAAGAAGGTGAACTATGCCTGTATAGGGTGAAGCCAGAGGAAACTCTGGTGGAGGCTCGCAGCGGTTCTGACGTGCAAATCGATCGTCAAATATGGGCAT-GGGGGCGAA-AGACTAATACCAACACTCCTATTGGACGAGATGGTAAGCTGGCCAAGCCTCGTCAGCTACACAACACTCATTGGGGTTTGGTGTGCCCTGCAGAAACGCCTGAAGGTCAGGCTTGTGGTCTGGTCAAGAACTTGTCTCTGATGTGTTATGTGAGTGTCGGCTCTCCAGCCGATCCTCTCATTGAATTCATGATCAACAGAGGTATGGAAGTCGTCGAGGAATATGAGCCGACAAGATACCCCCACGCTACAAAGATTTTCGTCAACGGTAGCTGGGTCGGTGTTCACTCTGACCCCAAGCACCTCGTGAACGCGGTTTTGGACACAAGACGAAAGTCTTACGTCCAGTTCGAAGTGTCGCTTGTTCGTGATATTCGAGATCGTGAATTCAAGATCTTCTCAGATGCTGGCCGAGTCATGAGACCAGTCTTCACAGTGCAACAGGAGGATGACTTCGAAACTGGCATCAACAAGGGACAGCTAGTATTGACCAAGGAGCTCGTCAACAAACTCGCCCAGGAGCAGTCAGAAGCCCCCGAGGATCCAAATGACAAGATTGGATGGGATGGCCTGATCCGAAGCGGAGCTATCGAGTACCTCGATGCCGAGGAAGAAGAGACTGCCATGATTTGCATGACGCCTGAGGACCTCGAGCTTTACCGCGAGCAAAAGAATGACGAAATTACACTCACAGAAGAACAGAAGAAGGAAAAGGAAGAGCAAGAGAAGAGGGATCAGGAAGAGGACCGTAATAAGCGATTGAAGACAAAGGTCAACCCCACAACTCACATGTACACACATTGTGAGATTCACCCCAGTATGATTCTGGGTATTTGCGCCAGTATTATTCCCTTCCCCGACCACAACCAGGTAGACTCTGGCAAGTCGACCAC-TGTAAGTACTA-CC--CTCGGCGAGCCCGCTTATCTGC---------AACCCTGC-CT--CAGATCTGGC-GGGGTATCCTTCAAAGC-ACA-ACATGCTGACATCCTCTGATAGACCGGTCACTTGATCTACCAGTGCGGTGGTATCGACAAGCGAACCATCGAGAAGTTCGAGAAGGTTAGTCAC---TTTCCCTTCAATCGCGCGCCCTTTAGCCCCTCGATTTCACATTCGAAT---CGCTCCC---ATACGACTCGAT--CAGCGCCG---GTTA-CCCCGCTCGATCCC-AAAA-TTTTTGCGGTTCGACCGTAA---TTTTTT-----T-GGTGGGG---TA-T-CTACCCCGCCACTCGAGTGACGGGCGTGCTTGCCCTGTTCCCACA----AAAA---CCAG-------------AATGGGCGCGC-ATCATCACGTG-TAAATCAGT---CACTAA-CCAC--TGGACAATAGGAAGCCGCTGAGCTCGGTAAGGGTTCCTTCAAGTACGCCTGGGTCCTTGACAAGCTCAAGGCCGAGCGTGAGCGTGGTATCACCATCGACATTGCTCTCTGGAAGTTCGAGACTCCCCGCTACTATGTCACCGTCATTGGTATGTTGTCACTGCTATCTTGTT-------CTCATGCTCATGCTAA
>NRRL20472TFusarium_sarcochroum
CCAAACCCCTGTGAACATACC-TT--ATTGTTGCCTCGGCGGATCAGCCCGCTCCCCGTAAAACGGGACGGCCCGCCAGAGGA-AAACCAAACTCTATTG---TATCAT-CTGTATCTTCTGAGT--AACAAAAACAAATAAATCAAAACTTTCAACAACGGATCTCTTGGTTCTGGCATCGATGAAGAACGCAGCAAAATGCGATAAGTAATGTGAATTGCAGAATTCAGTGAATCATCGAATCTTTGAACGCACATTGCGCCCGCCAGTATTCTGGCGGGCATGCCTGTTCGAGCGTCATTTCAACCCTCAAG-CCC--CCGGGTTTGGTGTTGGGGATCGGATT---GCT-------AGTCAGTCCGCCTCCGAAATCTAGTGGCGGTCTCGCTGCAGCCTCCATTGCGTAGTAG-AA-ATATCTCGCAATCGGAACGCGGCGCGGCCATGCCGTTAAA-CAACCC--AAT-TTCTGAATG-------------------------------------------TGAAATCTGGCTCTCGGGCCCGAGTTGTAATTTGTAGAGGATGTTTTTGATGCGGTGCCTTCCGAGTTCCCTGGAACGGGACGCCATAGAGGGTGAGAG-CCCCGTCTGGTTGGATGCCAAATCTCTGTAAAACTCCTTCAACGAGTCGAGTAGTTTGGGAATGCTGCTCTAAATGGGAGGTATATGTCTTCTAAAGCTAAATACCGGCCAGAGACCGATAGCGCACAAGTAGAGTGATCGAAAGATGAAAAGCACTTTGAAAAGAGAGTTAAAAAGTACGTGAAATTGTTGAAAGGGAAGCGTTTATGACCAGACTTGGACTTGGTTAATCATCTGGGG-TTCTCCCCAGTGCACTTTTCCAGTTCAGGCCAGCATCAGTTTTCCCCGGGGGATAAAGGCTTTGGGAATGTGGCTCCCTTCGGGGAGTGTT-------------------------------------------------------------------------------------------------------------------------------------------------------------------------------------------------------------------------------------------------------------------------------------------------------------------------------------------------------------------------ACCAACACTCCCATTGGACGAGATGGTAAGCTGGCCAAACCTCGCCAGCTGCACAACACCCATTGGGGCCTGGTTTGTCCAGCAGAAACGCCTGAGGGTCAGGCTTGTGGTCTGGTCAAGAACTTGTCACTCATGTGTTACGTGAGTGTGGGCTCACCCGCCGAGCCTCTGATCGATTTCATGGTCAACAGAGGTATGGAAGTCGTCGAAGAGTACGAACCGACAAGGTACCCCCACGCTACCAAGATTTTCGTCAACGGTAGTTGGGTCGGTGTTCATTCTGACCCTAAGCACCTTGTCAACTCGGTCCTGGACACACGACGAAAGTCATACGTCCAGTTCGAGGTATCGCTTGTTCGTGATATCCGAGACAGAGAGTTCAAGATCTTTTCCGACGCTGGCAGAGTCATGAGACCAGTCTTTACTGTTCAACAGGAAGATGATTACGAAACTGGAATTGGCAAGGGACAGCTCGTCTTGACCAAGGAACTCGTCAACAAGATTGCCCAGGAACAAGCAGAGCCGCTCGAGGACCCATCACAGAAGATTGGATGGGATGGCCTAATTCGCTCTGGAGCTATCGAGTATCTCGACGCTGAGGAAGAAGAAACCGCCATGATTTGCATGACGCCAGAGGATCTTGAACTTTACCGTGAGCAGAAGAACGATGAGATTTCACTCACAGAAGAAGAAAAGAGGGCCAAGGAAGAGGCAGAGAAGAGGGAGCAAGAGGAGGATCGAAACAAGCGATTGAAGACAAAGGTCAACCCCACAACTCACATGTACACCCATTGTGAGATTCATCCTAGTATGATTCTTGGTATCTGTGCCAGTATCATTCCTTTCCCCGATCATAACCAGGTA----------------------------------------------------------------------------------------------------------------------------------GGATAGACCGGTCACTTGATCTACCAGTGCGGTGGTATCGACAAGCGAACCATCGAGAAGTTCGAGAAGGTTGGTCCA---TTTCCCTACGAGC--GCGCCC-TTTGCCCATCGATTTGTCCTACGAAT---CGCTTCC---TCACGACTCGCA--ACCTGCC------TA-CCCCGCTCGAGTTC-AAAA-ATTTTGCGGTTCGACTGTAA---TTTTTT-------GGTGGGG---CG-TTTTACCCCGCCACTCGAGCGATGG--GCGCTTGCCCTGTTCCCTGCACACACAACACTCAA------TACCCA-TTTGGGCGCGC-ATCATCATGTGATCTGACAGT---TGCTAA-CCACCACCGACAATAGGAAGCCGCTGAGCTCGGAAAGGGTTCCTTCAAGTACGCCTGGGTTCTTGACAAGCTCAAAGCCGAGCGCGAGCGTGGTATCACCATCGACATTGCCCTGTGGAAGTTCGAGACTCCCCGCTACTATGTCACCGTCATTGGTATGTTGTCACTGCTATCCTCAC------TCACATGCCTCATCTAA
>NRRL25410TFusarium_aywerte
????????????????????????????????????????????????????????????????????????????????????????????????????????????????????????????????????????????????????????????????????????????????????????????????????????????????????????????????????????????????????????????????????????????????????????????????????????????????????????????????????????????????????????????????????????????????????????????????????????????????????????????????????????????????????????????????????????????????????????????????????????????????????????????????????????????????????????????????????????????????????????????????????????????????????????????????????????????????????????????????????????????????????????????????????????????????????????????????????????????????????????????????????????????????????????????????????????????????????????????????????????????????????????????????????????????????????????????????????????????????????????????????????????????????????????????????????????????????????????????????????????????????????????????????????????????????????????????????????????????????????????????????????????????????????????????????????????????????????????????????????????????????????????????????????????????????????????????????????????????????????????????????????????????????????????????????????????????????????????????????????????????????????????????????????????ACCAACACACCCATTGGACGTGATGGTAAGCTTGCGAAGCCTCGTCAGCTGCACAACACTCATTGGGGCTTGGTCTGCCCCGCTGAGACGCCTGAAGGTCAGGCTTGTGGTCTGGTCAAGAACTTGTCGCTTATGTGCTACGTGAGCGTGGGCTCGCCAGCTGAGCCTTTGGTCGAGTTCATGATCAACCGAGGTATGGAAGTCGTCGAAGAGTACGAGCCAACAAGATATCCCCACGCTACCAAGGTTTTCGTCAACGGTAGCTGGGTCGGCGTCCACCCTGATCCTAGGCAGCTGGTGAACGCCGTCCTGGATACACGACGAAAGTCCTACGTCCAGTTCGAAGTCTCCCTTGTTCGTGATATTCGAGACCGTGAATTCAAGATCTTCTCCGACGCAGGCCGAGTCATGAGACCAGTCTTCACTGTGCAACAAGAGGATGATTACGAAACCGGCATCAATAAGGGACAGCTTGTGTTGACAAAGGAACTTGTGAACCAGATTGCTCAGGAGCAAGCGGAGCCACCTGCCGATCCAGCGGACAAGATTGGATGGGAGGGACTGATTCGTGCTGGAGCCGTGGAGTATCTTGACGCTGAGGAAGAGGAAACCGCTATGATTTGCATGACGCCCGAAGATCTCGAAATCTACCGTGAACAGAAACAGGATGAAATCAACCTCACAGAAGAAGAGAAGCGGGCCAAGCAAGAAGCCGAGAAGAGAGAACAAGAGGAAGAACGCAACAAGCGTTTGAAGACAAAGGTCAACCCCACAACTCACATGTACACGCATTGTGAGATTCATCCCAGTATGATTTTGGGTATTTGTGCCAGTATCATTCCTTTCCCCGATCACAACCAGGTA???????????????????????????????????????????????????????????????????????????????????????????????????????????????????????????????????????????????????????????????????????????????????????????????????????????????????????????????????????????????????????????????????????????????????????????????????????????????????????????????????????????????????????????????????????????????????????????????????????????????????????????????????????????????????????????????????????????????????????????????????????????????????????????????????????????????????????????????????????????????????????????????????????????????????????????????????????????????????????????????????????????????????????????????????????????????????
>NRRL25481TFusarium_tricinctum
CCAAACCCCTGTGAACATACC-TT--AATGTTGCCTCGGCGGATCAGCCCGCGCCCCGTAAAACGGGACGGCCCGCCAGAGGA-CCC--AAACTCTAATG--TTTCTTA-TTGTAACTTCTGAGT--AAAACAAACAAATAAATCAAAACTTTCAACAACGGATCTCTTGGTTCTGGCATCGATGAAGAACGCAGCAAAATGCGATAAGTAATGTGAATTGCAGAATTCAGTGAATCATCGAATCTTTGAACGCACATTGCGCCCGCTGGTATTCCGGCGGGCATGCCTGTTCGAGCGTCATTTCAACCCTCAAG-CCC--CCGGGTTTGGTGTTGGGGATCGGCTC---TGCCCTTCTGGGCGGTGCCGCCCCCGAAATACATTGGCGGTCTCGCTGCAGCCTCCATTGCGTAGTAGCTA-ACACCTCGCAACTGGAACGCGGCGCGGCCATGCCGTAAAA---CCCC--AAC-TTCTGAATGTTGCCCTAGTAACGGCG-AGTGAAGCGGCAACAGCTC-AAATTTGAAATCTGGCTTTCGGGCCCGAGTTGTAATTTGTAGAGGATACTTTTGATGCGGTGCCTTCCGAGTTCCCTGGAACGGGACGCCATAGAGGGTGAGAG-CCCCGTCTGGTTGGATGCCAAATCTCTGTAAAGTTCCTTCGACGAGTCGAGTAGTTTGGGAATGCTGCTCTAAATGGGAGGTATATGTCTTCTAAAGCTAAATATTGGCCAGAGACCGATAGCGCACAAGTAGAGTGATCGAAAGATGAAAAGCACTTTGAAAAGAGAGTTAAAAAGTACGTGAAATTGTTGAAAGGGAAGCGTTTATGACCAGACTTGGACTTGGTTAATCATCTGGGG-TTCTCCCCAGTGCACTTTTCCAGTTCAGGCCAGCATCAGTTTTCGCCGGGGGATAAAGGCTTCGGGAATGTAGCTCTCTTCGGGGAGTGTTATAGCCCGTTGTGTAATACCCTGGCGGAGACTGAGGTTCGCGC------------------------------------------------------------------------------------------------------------------------------------------------------------------------------------------------------------------------------------------------------------------------------------------------------------------------------ACCAACACCCCCATCGGACGAGATGGTAAGCTGGCCAAACCTCGTCAGCTACACAACACCCATTGGGGTTTGGTGTGTCCTGCAGAAACGCCTGAGGGACAGGCTTGTGGTCTGGTCAAGAACTTGTCTCTGATGTGTTACGTGAGTGTGGGCTCTCCTGCTGATCCTCTGATTGACTTCATGATCCACAGAGGTATGGAAGTGGTTGAGGAGTATGAGCCAACAAGATACCCACACGCTACCAAGATTTTCGTCAACGGTAGCTGGGTCGGTGTTCACTCTGACCCCAAGCATCTTGTGCACCAAGTTTTGTCCACCCGAAGAAAGAATGTCGTTCAATTTGAAGTGTCACTTGTTCGTGATATTCGAGACCGAGAATTCAAGATCTTCTCTGATGCAGGCAGAGTCATGAGACCAGTCTTTACAGTGCAGCAGGAGGATGACGACGAGACTGGTGTTCAGAAGGGACAGCTTATACTGACCAAGGAGCTGGTTACCAAGCTCGCCCAAGAGCAGGCGGAGCCATCTGATGATCCATCAGAGAAGCTTGGCTGGGAGGGTCTTGTTCGTGCTGGAGTTATCGAGTATCTCGATGCTGAGGAAGAAGAAACGGCCATGATCTGCATGACACCCGAGGATCTTGAACTTTACCGCGAGCAAAAGAATGACGAGGCGACCCTCACAGAGGAAGAGAGGCGGGCTAAGCAAGAGGCGGAGAAGAGAGAACAAGAGGAGGAACGCAACAAGAGATTGAAGACAAAGGTCAATCCTACGACTCACGTGTACACACATTGTGAGATTCATCCCAGTATGATTCTTGGTATCTGTGCCAGTATCATTCCCTTCCCCGATCACAACCAGGTAGACTCTGGCAAGTCGACCAC-TGTAAGTACAA-CC--ATCAGCGG-GTTGCTTATATGCACTCG----GAATCCGC-C----AAACCTGGC-GGGGTATCACC-------ACA-ACATTTTGCTAACTTTTGACAGACCGGTCACTTGATCTACCAGTGCGGTGGTATCGACAAGCGAACCATCGAGAAGTTCGAGAAGGTTAGTCAA---TATCCCTTCGATTACGCGCGC----TCCCATCGATT---CCCACGATT---CGCTCCC------TCACTCGAA--ACGCATCC---ATTA-CCCCGCTCGAGCCC-GAGA-ATTTTGCGGTGCGACCGTGA-TTTTTTTC-----T-GGTGGGG---TA-TCTTACCCCGCCACTCGAGTGACGGATGCGCTTGCCCTGTTCCCAC-----AAAA---CCTT--------ACCA-CCCTGTCGCGC-ACT---ACATG-TCTTGTAGT---CACTAA-CCAC--TGGACAATAGGAAGCCGCCGAGCTCGGAAAGGGTTCCTTCAAGTACGCCTGGGTTCTTGACAAGCTCAAAGCCGAGCGTGAGCGTGGTATCACCATTGATATCGCTCTCTGGAAGTTCGAGACTCCTCGCTACTATGTCACCGTCATTGGTATGTTGTCACTGTCTCACACTATC---ATGCTTGCATCATGCTAA
>NRRL25600TFusarium_redolens
CCAAACCCCTGTGAACATACC-TT--ACTGTTGCCTCGGCGGATCAGCCCGCTCCCGGTAAAACGGGACGGCCCGCCAGAGGA-CCCCTAAACTCTG------TTTCTATATGTAACTTCTGAGT--AAAAC-CATAAATAAATCAAAACTTTCAACAACGGATCTCTTGGTTCTGGCATCGATGAAGAACGCAGCAAAATGCGATAAGTAATGTGAATTGCAGAATTCAGTGAATCATCGAATCTTTGAACGCACATTGCGCCCGCCAGTATTCTGGCGGGCATGCCTGTTCGAGCGTCATTTCAACCCTCAAG-CCC--TCGGGTTTGGTGTTGGGGATCGGCGA---GCCT---TTCTGGCAAGCCGGCCCCGAAATCTAGTGGCGGTCTCGCTGCAGCCTCCATTGCGTAGTAGTAA-AACCCTCGCAACTGGAACGCGGCGCGGCCAAGCCGTTAAA-C-CCCC--AAC-TTCTGAATGTTGCCCTAGTAACGGCG-AGTGAAGCGGCAACAGCTC-AAATTTGAAATCTGGCTCTCGGGCCCGAGTTGTAATTTGTAGAGGATGCTTTTGATGCGGTGCCTTCCGAGTTCCCTGGAACGGGACGCCATAGAGGGTGAGAG-CCCCGTCTGGTTGGATGCCAAATCTCTGTAAAGCTCCTTCAACGAGTCGAGTAGTTTGGGAATGCTGCTCTAAATGGGAGGTATATGTCTTCTAAAGCTAAATACCGGCCAGAGACCGATAGCGCACAAGTAGAGTGATCGAAAGATGAAAAGCACTTTGAAAAGAGAGTTAAAAAGTACGTGAAATTGTTGAAAGGGAAGCGTTTATGACCAGACTTGGACTTGGTTAATCATCTGGGG-TTCTCCCCAGTGCACTTTTCCAGTTCAGGCCAGCATCAGTTTTCCCCGGGGGATAAAGGCGGCGGGAATGTGGCTCTCTTCGGGGAGTGTTATAGCCCGCCGTGTAATACCCTGGGGGGGACTGAGGTTCGCGCATCTGCAAGGATGCTGGCGTAATGGTCATCAACGACCCGTCTTGAAACACGGACCAAGGAGTCGTCTTCGTATGCGAGTGTTCGGGTGTCAAACCCCTACGCGTAATGAAAGTGAACGCAGGTGAGAGCTTCGGCGCATCATCGACCGATCCTGATGTTCTCGGATGGATTTGAGTAAGAGCATACGGGGCCGGACCCGAAAGAAGGTGAACTATGCCTGTATAGGGTGAAGCCAGAGGAAACTCTGGTGGAGGCTCGCAGCGGTTCTGACGTGCAAATCGATCGTCAAATATGGGCAT-GGGGGCGAA-AGACTAATACCAATACTCCCATTGGACGAGATGGTAAATTGGCCAAGCCTCGACAGCTTCACAACACACACTGGGGTTTGGTCTGTCCTGCAGAAACACCTGAGGGTCAAGCTTGTGGTCTGGTCAAGAACTTGTCTCTGATGTGTTACGTGAGTGTCGGCTCTCCAGCCGATCCTCTGATTGAATTCATGATCAACAGAGGTATGGAAGTCGTTGAGGAGTACGAGCCGACAAGATACCCCCACGCTACAAAGATTTTCGTCAATGGTAGCTGGGTTGGTGTTCATGCCGACCCCAAGCATCTCGTGAATCAGGTCTTGGACACAAGACGAAAGTCGTACGTGCAGTTCGAAGTATCACTTGTTCGTGATATTCGAGACCGTGAATTCAAGATTTTCTCAGACGCTGGTCGTGTCATGAGACCAGTTTTTACAGTTCACCAGGAGGATGACTACGAGAACAACATCACCAAGGGACAACTAGTGTTGACAAAGGACCTTGTCAATAAGCTAGCCCAGGAACAGGCAGAGCCTCCTGCTGATCCAGCGGACAAGCTTGGATGGGATGGCTTGATTCGTGAAGGAGCTGTCGAGTATCTCGATGCTGAGGAAGAAGAGACAGCCATGATTTGCATGACGCCAGAGGATCTCGAACTTTACCGTGAGCAAAAGAATGATGAGGTTACACTCACGGAAGAAGAGAAACGGGCCAAGCAAGAGGCAGAGAAAAGGGAACAAGAGGAGGACCGCAACAAGCGATTGAAGACAAAGGTCAACCCCACAACTCACATGTACACACATTGTGAGATTCACCCCAGTATGATTCTCGGTATCTGCGCCAGTATCATTCCTTTCCCCGATCATAACCAGGTAGACTCTGGCAAGTCGACCAC-TGTAAGTACAA-CC--CTCGACGA-TATGCTTATCTGCTTTCGTC--AATCCCGA-CC--AAGACCTGGT-GGGGTATGCTT-CAATC-GCA-ACATGCTGACAGTATTTCACAGACCGGTCACTTGATCTACCAGTGCGGTGGTATCGACAAGCGAACCATCGAGAAGTTCGAGAAGGTTAGTCAC---TTTCCCTTCGATCGCGCGCCCTTTTGCCCATCGATTTCCCCTTCGACTCGCCGCTCCC---ATACAACTCGAA--ACCTGCCC---GCTA-CCCCGCTCGAGGCC-AAAA-ATTTTGCGGTGCGACCGTAA--TATTTTT-----T-GGTGGGG---CA-T-TTACCCCGCCACTCGA--GACGGGCGCGCTTGCCCTCTTCCCAC-----ACAA---TCAC-------------AATGAGCGCGG-ATCATCACGTG-TCAAACAGT---AACTAA-CCAC--TCAATAATAGGAAGCCGCTGAGCTCGGTAAGGGTTCCTTCAAGTACGCCTGGGTTCTTGACAAGCTCAAAGCCGAGCGTGAGCGTGGTATCACCATCGATATTGCTCTCTGGAAGTTCGAGACTCCTCGCTACTATGTCACCGTCATTGGTATGTTGTCGCTAATGTCTCATCAC----AATCATCATTGTACTAA
>NRRL26231TFusarium_miscanthi
????????????????????????????????????????????????????????????????????????????????????????????????????????????????????????????????????????????????????????????????????????????????????????????????????????????????????????????????????????????????????????????????????????????????????????????????????????????????????????????????????????????????????????????????????????????????????????????????????????????????????????????????????????????????????????????????????????????????????????????????????????????????????????????????????????????????????????????????????????????????????????????????????????????????????????????????????????????????????????????????????????????????????????????????????????????????????????????????????????????????????????????????????????????????????????????????????????????????????????????????????????????????????????????????????????????????????????????????????????????????????????????????????????????????????????????????????????????????????????????????????????????????????????????????????????????????????????????????????????????????????????????????????????????????????????????????????????????????????????????????????????????????????????????????????????????????????????????????????????????????????????????????????????????????????????????????????????????????????????????????????????????????????????????????????????ACCAATACTCCCATTGGACGTGATGGTAAATTGGCCAAGCCTCGTCAGCTTCACAATACTCACTGGGGTTTGGTGTGTCCCGCCGAAACGCCTGAGGGTCAAGCTTGTGGTCTGGTCAAGAACTTGTCTCTGATGTGTTATGTCAGTGTCGGCTCTCCAGCCGAACCTCTCATCGATTTCATGATCAACAGAGGTATGGAAGTCGTTGAGGAGTACGAGCCGACAAGATATCCCCATGCTACAAAGATTTTCGTCAACGGTAGCTGGGTTGGTGTTCACGCCGACCCCAAGCATCTCGTGAATTCGGTTTTGGACACAAGACGAAAGTCGTACGTTCAGTTCGAAGTATCACTTGTTCGTGATATCCGAGACCGTGAATTCAAGATTTTCTCAGACGCTGGTCGTGTCATGAGACCCGTCTTTACAGTCCACCAGGAGGATGACTATGAGAACAACATCACCAAGGGACAACTGGTGTTGACAAAGGAACATGTCAACAGGCTAGCCCAAGAGCAGGCAGAGCCACCTGCCAACCCCGCGGACAAGTTTGGATGGGATGGCTTGATTCGTGAAGGAGCTGTCGAGTATCTCGACGCTGAGGAAGAAGAGACAGCCATGATTTGCATGACGCCAGAGGATCTCGAACTTTACCGCGAGCAAAAGAATGATGAGGCTACACTCACGGAAGAGGAGAAACGGGCCAAGGCAGAGGCAGAGAAGAGGGAACAAGAGGAGGACCGCAACAAGCGATTGAAGACAAAGGTCAACCCCACAACTCACATGTACACACATTGTGAGATTCACCCCAGTATGATTCTCGGTATCTGTGCCAGTATCATTCCTTTCCCCGATCACAACCAGGTAGACTCTGGCAAGTCGACCAC-TGTGAGTATTT-TC--CTCGACGA-TGAGC-----------------TATCCCGA-CT--AAGACCTGGC--GGGTGTCTCT-GATAG-ACA-ATATGCTGACATCATTTCACAGACCGGTCACTTGATCTACCAGTGCGGTGGTATCGACAAGCGAACCATCGAGAAGTTCGAGAAGGTTAGTCAC---TTTCCCTTCGATCGCGCGTCC-TTTGCCCATCGATTTCTC---------------------CTACGACTCGAA--ACGTGCCC---GCTA-CCCCGCTCGAGACC-AAAA-ATTTTGCGATATGGCCGTAA--TTTTTTT-----T-GGTGGGG---CA-T-TTACCCCGCCACTCGGACG------GCGTTTGCCCTCTTCCCATT-CCCAC------------------------CATGAGCGC-ATCCTCACGTG-TCAAGCGGT---TACTAA-CCAT--TCAATAATAGGAAGCCGCTGAGCTCGGTAAGGGTTCCTTCAAGTACGCCTGGGTTCTTGACAAGCTCAAGGCCGAGCGTGAGCGTGGTATCACCATCGATATTGCTCTCTGGAAGTTCGAGACTCCTCGCTACTATGTCACCGTCATTGGTATGTTGTCGCTCATGCCTCATTCT----ACTCATCTGTGTACTAA
>NRRL29889TFusarium_hostae
????????????????????????????????????????????????????????????????????????????????????????????????????????????????????????????????????????????????????????????????????????????????????????????????????????????????????????????????????????????????????????????????????????????????????????????????????????????????????????????????????????????????????????????????????????????????????????????????????????????????????????????????????????????????????????????????????????????????????????????????????????????????????????????????????????????????????????????????????????????????????????????????????????????????????????????????????????????????????????????????????????????????????????????????????????????????????????????????????????????????????????????????????????????????????????????????????????????????????????????????????????????????????????????????????????????????????????????????????????????????????????????????????????????????????????????????????????????????????????????????????????????????????????????????????????????????????????????????????????????????????????????????????????????????????????????????????????????????????????????????????????????????????????????????????????????????????????????????????????????????????????????????????????????????????????????????????????????????????????????????????????????????????????????????????????ACCAATACTCCCATTGGACGAGATGGTAAATTGGCTAAGCCTCGACAGCTTCACAACACTCACTGGGGTTTGGTGTGTCCCGCAGAAACACCCGAGGGTCAAGCTTGTGGTCTGGTCAAAAACTTGTCTCTGATGTGTTACGTGAGTGTCGGCTCTCCAGCCGATCCTCTCATTGAATTCATGATCAACAGAGGTATGGAAGTCGTTGAAGAGTACGAGCCGACAAGATACCCCCACGCTACAAAGATTTTCGTCAACGGTAGCTGGGTTGGTGTTCATGCCGACCCCAAGCATCTCGTGAATCAGGTCTTGGACACAAGACGAAAGTCGTACGTTCAGTTCGAAGTATCACTTGTTCGTGATATTCGAGACCGTGAATTCAAGATTTTCTCAGACGCTGGTCGTGTCATGAGACCGGTTTTTACAGTTCACCAAGAGGATGACTACGAGAACAACATCACCAAGGGACAACTAGTGCTGACAAAGGACCTTGTCAATAAGCTAGCCCAGGAGCAGGCCGAACCTCCTGCTGATCCAGCGGACAAGCTTGGATGGGATGGCTTGATTCGTGAAGGAGCTGTCGAGTATCTCGATGCTGAGGAAGAAGAGACAGCCATGATTTGCATGACGCCAGAGGATCTCGAACTTTACCGTGAGCAAAAGAATGATGAGGCTACACTCACGGAAGAAGAGAAACGGGCAAAGCAAGAGGCAGAGAAGAGGGAACAGGAGGAGGACCGCAACAAGCGATTGAAGACAAAGGTCAACCCCACAACTCACATGTACACACATTGTGAGATTCACCCCAGTATGATTCTCGGTATCTGCGCCAGTATCATTCCTTTCCCCGATCATAACCAGGTAGACTCTGGCAAGTCGACCAC-TGTGAGTACAA-CC--CTCGACGA-TATGCTTATCTGCTTTCGTC--AATACCGA-CC--AGAACCTGGC-GGGGTATGCTT-CAATC-GCA-ACATGCTGACATCGTTTCACAGACCGGTCACTTGATCTACCAGTGCGGTGGTATCGACAAGCGAACCATCGAGAAGTTCGAGAAGGTTAGTCAC---TTTCCCTTCGATCGCGCGCCCTTTTGCCCATCGATTTCCTCTTCGACT---CGCTCCC---ATACAACTCGAA--ACCTGCCC---GCTA-CCCCGCTCAAGGAC-AAAA-ATTTTGCGGTGCGACCGTAA--TATTTTT-----T-GGTGGGG---CA-T-TTACCCCGCCACTCGA--GACGGGCGCGCTTGCCCTCTTCCCAC-----ACAA---TCAC-------------AATGAGCGCAG-ATCATCACGTG-TCAAGCAGT---AACTAA-CCAC--TCAATAATAGGAAGCCGCTGAGCTCGGTAAGGGTTCCTTCAAGTACGCCTGGGTTCTTGACAAGCTCAAAGCCGAGCGTGAGCGTGGTATCACCATCGATATTGCTCTCTGGAAGTTCGAGACTCCTCGCTACTATGTCACCGTCATTGGTATGTTGTCGCTATTGTCTCATCAC----AATCATCATTGTACTAA
>NRRL36125TFusarium_guadeloupense
CCAAACCCCTGTGAACATACC-TT--ACTGTTGCCTCGGCGGATCAGCCCGCTCCCGGTAAAACGGGACGGCCCGCCAGAGGA-CCC--TAAACCCAAGTTTATTTTAA-GTGAATCTTCTGAGT--AAACC-TAAAAATAAATCAAAACTTTCAACAACGGATCTCTTGGTTCTGGCATCGATGAAGAACGCAGCAAAATGCGATAAGTAATGTGAATTGCAGAATTCAGTGAATCATCGAATCTTTGAACGCACATTGCGCCCTCCAGTATTCTGGAGGGCATGCCTGTTCGAGCGTCATTTCAACCCTCAAG-CCC--CCGGGTTTGGTGTTGGGGATCGGTCC---GTC---------AAGGACCGGCCCCGAAATCTAGTGGCGGTCTCGCTGCAGCCTCCATTGCGTAGTAGCTA-ACACCTCGCAACTGGAACGCGGCGCGGCCAAGCCGTTAAACC-CCCC--AAC-TTCTGAATG????????????????????????????????????????????????????????????????????????????????????????????????????????????????????????????????????????????????????????????????????????????????????????????????????????????????????????????????????????????????????????????????????????????????????????????????????????????????????????????????????????????????????????????????????????????????????????????????????????????????????????????????????????????????????????????????????????????????????????????????????????????????????????????????????????????????????????????????????????????????????????????????????????????????????????????????????????????????????????????????????????????????????????????????????????????????????????????????????????????????????????????????????????????????????????????????????????????????????????????????????????????????????????????????????ACCAACACCCCCATTGGACGAGATGGCAAGTTGGCCAAGCCTCGTCAGCTGCACAATACACATTGGGGTCTGGTTTGCCCAGCAGAAACACCTGAAGGTCAGGCCTGTGGTCTGGTCAAGAACTTGTCACTGATGTGTTATGTGAGTGTTGGTTCTCCGGCCGAGCCTCTGATTGACTTTATGGTCAACCGAGGTATGGAAGTCGTTGAGGAGTACGAACCGACAAGGTACCCGCACGCTACCAAGATTTTTGTCAACGGCAGCTGGGTTGGTGTTCACTCAGATCCCAAGCACCTTGTGAACTCAGTTTTGGACACTCGTCGTAAGTCATACGTACAATTCGAGGTGTCGCTTGTTCGAGATATCCGTGACCGAGAATTCAAAATCTTCTCCGACGCAGGACGAGTCATGAGGCCGGTCTTTACCGTACAGCAGGAGGATGATTATGAGACGGGCATTGGCAAGGGTCAACTTGTGTTGACCAAGGAACTTGTCAACAAACTGGCCCAGGAGCAATCGGAACCTCCCGAGGATCCATCAATGAAGATTGGATGGGATGGCCTGATCCGTGCTGGAGCTGTGGAATATCTCGATGCCGAGGAAGAAGAAACAGCCATGATTTGCATGACCCCAGAGGACCTCGAACTCTATCGTGAGCAAAAGAACGATGAGTTGTCGCTTACAGAAGAAGAGAAGAGGGCTAAGGAAGAGGCCGAGAAGAGGGAACAGGAGGAAGATCGCAACAAGCGATTGAAGACAAAGGTCAACCCTACGACTCACATGTACACACATTGTGAGATTCACCCCAGCATGATTCTTGGTATTTGCGCCAGTATCATTCCTTTCCCCGATCACAACCAGGTAGACTCTGGCAAGTCGACCAC-TGTGAGTACTA-CC--CTCGACGA-TGTGCTCATCTGCACTCGTA-CAACCCCGC-CT-AGATCTCTAGC-GGGGTATCCAT-CACTC-ACA-TCTTGCTAAT-GCATTCAATAGACCGGTCACTTGATCTACCAGTGCGGTGGTATCGACAAGCGAACCATCGAGAAGTTCGAGAAGGTTAGTCA----TTTTCCTTCGATC--GCGCCTTTCTGTCCATCGATTTGCCCGTTGAAT---CGATCCC--TTCACGACTCGCA--ACGCGCC----TTTA-CCCCGCTCGAGCTC-AAAA-ATTTTGCGGTGCGACCGTAAATTTTTTTT-----T-GGTGGGG---CA--CTTACCCCGCCACTCGAGCTGGGCCACGCAATGCCCTGATCCCTG--CACACAA---ACAA---------------TTCTGGCGC-GTCATTACCTG-TGAGACAGT---TGCTAA-CCACT-TGAACAATAGGAAGCCGCCGAGCTCGGTAAGGGTTCCTTCAAGTACGCCTGGGTCCTTGACAAGCTCAAGGCCGAGCGTGAGCGTGGTATCACCATCGACATTGCTCTCTGGAAGTTCGAGACTCCCCGCTACTATGTCACCGTCATTGGTATGTTGTCACCGTCGTCTCATC------TCATGCAATCATTCTAA
>NRRL66180Fusarium_sp_1
????????????????????????????????????????????????????????????????????????????????????????????????????????????????????????????????????????????????????????????????????????????????????????????????????????????????????????????????????????????????????????????????????????????????????????????????????????????????????????????????????????????????????????????????????????????????????????????????????????????????????????????????????????????????????????????????????????????????????????????????????????????????????????????????????????????????????????????????????????????????????????????????????????????????????????????????????????????????????????????????????????????????????????????????????????????????????????????????????????????????????????????????????????????????????????????????????????????????????????????????????????????????????????????????????????????????????????????????????????????????????????????????????????????????????????????????????????????????????????????????????????????????????????????????????????????????????????????????????????????????????????????????????????????????????????????????????????????????????????????????????????????????????????????????????????????????????????????????????????????????????????????????????????????????????????????????????????????????????????????????????????????????????????????????????????ACCAACACCCCAATCGGACGAGATGGCAAGTTGGCCAAGCCTCGCCAGCTGCACAACACTCATTGGGGTTTGGTATGTCCAGCAGAAACGCCTGAGGGTCAGGCTTGTGGACTGGTCAAGAACTTGTCACTCATGTGCTATGTGAGTGTCGGTTCTCCGGCCGAGCCTCTGATTGATTTCATGGTCAACCGGGGTATGGAAGTCGTTGAGGAGTACGAACCGACAAGATATCCGCACGCTACCAAGATCTTTGTCAACGGTAGCTGGGTTGGTGTCCACTCAGATCCCAAGCACCTTGTCAACTCAGTTCTGGACACTCGTCGAAAGTCATACGTGCAATTCGAGGTGTCGCTTGTTCGCGACATCCGAGACCGAGAGTTCAAGATCTTTTCCGACGCAGGCCGAGTTATGAGGCCAGTTTTTACGGTCCAACAAGAGGATGATTACGAGACAAACATTGGCAAGGGCCAACTTGTATTGACCAAAGAACTGGTCACCAAACTCGCTCAAGAACAATCAGAACCACCCGAGGATCCATCAATGAAGATTGGTTGGGATGGCTTGATCCGCGCTGGAGCTGTCGAGTATCTCGATGCCGAAGAAGAAGAAACAGCAATGATTTGCATGACCCCAGAAGACCTCGAACTTTACCGCGAGCAGAAGAACGACGAAGCATCGCTCACAGAAGAGCAGAAGAAGGCCAAGGAAGAGGCCGAGAAGAGGGAACAGGAGGAGGATCGAAATAAGCGATTGAAGACAAAGGTTAACCCTACAACTCACATGTACACGCATTGTGAGATCCATCCCAGCATGATTCTTGGTATTTGCGCCAGTATCATTCCCTTCCCCGATCACAACCAGGTAGACTCTGGCAAGTCGACCAC-TGTGAGTACTA-CC--CTCGTCGA-TGTGCATATCTGCACTCGTC--AAACCCGC-TCCAGGTGTCTGGC-GGGGTATTCAT-AATCC-ACA-TCATGCTGACAGCTTTGTACAGACCGGTCACTTGATCTACCAGTGCGGTGGTATCGACAAGCGAACCATCGAGAAGTTCGAGAAGGTTGGTTA----TTTCCCTTCGATC--GCGCCC------------ATTTGTTCATCGAAT---CCTTCTC--TTCACGACTCGCA--ACGCGCC----GTTA-CCCCACTCGAGCAC-TAAA-TTTTTGCGGTGCGACCGTGA--ATTTTTT-----T-GGTGGGG---TATCTTTACCCCGCCTCTCGAGCTTGGCTGCGGAATGCCCTGTTCTCTG--CACACAC--------------AACCA-CTTGGG------CGTTTGTCATG-TGAAACACT---TGCTAA-CCACT-TTGACAATAGGAAGCCGCCGAGCTCGGTAAGGGTTCCTTCAAGTACGCCTGGGTCCTTGACAAGCTCAAGGCCGAGCGTGAGCGTGGTATCACCATCGACATTGCTCTCTGGAAGTTCGAGACTCCCCGCTACTATGTCACCGTCATTGGTATGTCATCGCCTACGCCTCACC------TCACATGATTGTTCTAA
>NRRL66181Fusarium_sp_1
????????????????????????????????????????????????????????????????????????????????????????????????????????????????????????????????????????????????????????????????????????????????????????????????????????????????????????????????????????????????????????????????????????????????????????????????????????????????????????????????????????????????????????????????????????????????????????????????????????????????????????????????????????????????????????????????????????????????????????????????????????????????????????????????????????????????????????????????????????????????????????????????????????????????????????????????????????????????????????????????????????????????????????????????????????????????????????????????????????????????????????????????????????????????????????????????????????????????????????????????????????????????????????????????????????????????????????????????????????????????????????????????????????????????????????????????????????????????????????????????????????????????????????????????????????????????????????????????????????????????????????????????????????????????????????????????????????????????????????????????????????????????????????????????????????????????????????????????????????????????????????????????????????????????????????????????????????????????????????????????????????????????????????????????????????ACCAACACCCCAATCGGACGAGATGGCAAGTTGGCCAAGCCTCGCCAGCTGCACAACACTCATTGGGGTTTGGTATGTCCAGCAGAAACGCCTGAGGGTCAGGCTTGTGGACTGGTCAAGAACTTGTCACTCATGTGCTATGTGAGTGTCGGTTCTCCGGCCGAGCCTCTGATTGATTTCATGGTCAACCGGGGTATGGAAGTCGTTGAGGAGTACGAACCGACAAGATATCCGCACGCTACCAAGATCTTTGTCAACGGTAGCTGGGTTGGTGTCCACTCAGATCCCAAGCACCTTGTCAACTCAGTTCTGGACACTCGTCGAAAGTCATACGTGCAATTCGAGGTGTCGCTTGTTCGCGACATCCGAGACCGAGAGTTCAAGATCTTTTCCGACGCAGGCCGAGTTATGAGGCCAGTTTTTACGGTCCAACAAGAGGATGATTACGAGACAAACATTGGCAAGGGCCAACTTGTATTGACCAAAGAACTGGTCACCAAACTCGCTCAAGAACAATCAGAACCACCCGAGGATCCATCAATGAAGATTGGTTGGGATGGCTTGATCCGCGCTGGAGCTGTCGAGTATCTCGATGCCGAAGAAGAAGAAACAGCAATGATTTGCATGACCCCAGAAGACCTCGAACTTTACCGCGAGCAGAAGAACGACGAAGCATCGCTCACAGAAGAGCAGAAGAAGGCCAAGGAAGAGGCCGAGAAGAGGGAACAGGAGGAGGATCGAAATAAGCGATTGAAGACAAAGGTTAACCCTACAACTCACATGTACACGCATTGTGAGATCCATCCCAGCATGATTCTTGGTATTTGCGCCAGTATCATTCCCTTCCCCGATCACAACCAGGTAGACTCTGGCAAGTCGACCAC-TGTGAGTACTA-CC--CTCGTCGA-TGTGCATATCTGCACTCGTC--AAACCCGC-TCCAGGTGTCTGGC-GGGGTATTCAT-AATCC-ACA-TCATGCTGACAGCTTTGTACAGACCGGTCACTTGATCTACCAGTGCGGTGGTATCGACAAGCGAACCATCGAGAAGTTCGAGAAGGTTGGTTA----TTTCCCTTCGATC--GCGCCC------------ATTTGTTCATCGAAT---CCTTCTC--TTCACGACTCGCA--ACGCGCC----GTTA-CCCCACTCGAGCAC-TAAA-TTTTTGCGGTGCGACCGTGA--ATTTTTT-----T-GGTGGGG---TATCTTTACCCCGCCTCTCGAGCTTGGCTGCGGAATGCCCTGTTCTCTG--CACACAC--------------AACCA-CTTGGG------CGTTTGTCATG-TGAAACACT---TGCTAA-CCACT-TTGACAATAGGAAGCCGCCGAGCTCGGTAAGGGTTCCTTCAAGTACGCCTGGGTCCTTGACAAGCTCAAGGCCGAGCGTGAGCGTGGTATCACCATCGACATTGCTCTCTGGAAGTTCGAGACTCCCCGCTACTATGTCACCGTCATTGGTATGTCATCGCCTACGCCTCACC------TCACATGATTGTTCTAA
>NRRL66241TFusarium_newnesense
????????????????????????????????????????????????????????????????????????????????????????????????????????????????????????????????????????????????????????????????????????????????????????????????????????????????????????????????????????????????????????????????????????????????????????????????????????????????????????????????????????????????????????????????????????????????????????????????????????????????????????????????????????????????????????????????????????????????????????????????????????????????????????????????????????????????????????????????????????????????????????????????????????????????????????????????????????????????????????????????????????????????????????????????????????????????????????????????????????????????????????????????????????????????????????????????????????????????????????????????????????????????????????????????????????????????????????????????????????????????????????????????????????????????????????????????????????????????????????????????????????????????????????????????????????????????????????????????????????????????????????????????????????????????????????????????????????????????????????????????????????????????????????????????????????????????????????????????????????????????????????????????????????????????????????????????????????????????????????????????????????????????????????????????????????????????????????????????????????????????????????????????????????????????????????????????????????????????????????????????????????????????????????????????????????????????????????????????????????????????????????????????????????????????????????????????????????????????????????????????????????????????????????????????????????????????????????????????????????????????????????????????????????????????????????????????????????????????????????????????????????????????????????????????????????????????????????????????????????????????????????????????????????????????????????????????????????????????????????????????????????????????????????????????????????????????????????????????????????????????????????????????????????????????????????????????????????????????????????????????????????????????????????????????????????????????????????????????????????????????????????????????????????---------------------TGTGAGTACTC-CC--TTCGACGA-TGAGCTTAACTGCCATCGTC--AATCCCGA-CC--AAGACCTGGC-GGGGAATTTCT-CAAAG-GCA-ACACGCTGACATCGTTTCACAGACCGGTCACTTGATCTACCAGTGCGGTGGTATCGACAAGCGAACCATCGAGAAGTTCGAGAAGGTTAGTCAC---TTTCCCTTCGATCGCGTGTCC-TTTGCCCATCGATTTCCC---------------------CTACGACTCGAA--ACGTGCCC---GCTA-CCCCGCTCGAGACC-GAAA-ATTTTGCGTT---ACCGTAA---TTTTTT-----T-GGTGGGG---CA-T-CTACCCCGCCACTCGAGTGACGGACGCAATTGCCCTCTTCCCATT-CCCACAA---CCTC---------------AATGAGCGC-ATCGTCACGTG-TCAAGCAGTC--CACTAA-CCAT--TCAATAATAGGAAGCCGCCGAGCTCGGTAAGGGTTCCTTCAAGTACGCCTGGGTTCTTGACAAGCTCAAGGCCGAGCGTGAGCGTGGTATCACCATCGATATTGCTCTCTGGAAGTTCGAGACTCCTCGCTACTATGTCACCGTCATTGGTATGTTG---------------------------------------
>NRRL66246TFusarium_tjaynera
????????????????????????????????????????????????????????????????????????????????????????????????????????????????????????????????????????????????????????????????????????????????????????????????????????????????????????????????????????????????????????????????????????????????????????????????????????????????????????????????????????????????????????????????????????????????????????????????????????????????????????????????????????????????????????????????????????????????????????????????????????????????????????????????????????????????????????????????????????????????????????????????????????????????????????????????????????????????????????????????????????????????????????????????????????????????????????????????????????????????????????????????????????????????????????????????????????????????????????????????????????????????????????????????????????????????????????????????????????????????????????????????????????????????????????????????????????????????????????????????????????????????????????????????????????????????????????????????????????????????????????????????????????????????????????????????????????????????????????????????????????????????????????????????????????????????????????????????????????????????????????????????????????????????????????????????????????????????????????????????????????????????????????????????????????------------------CGTGATGGTAAGCTTGCGAAGCCTCGTCAACTGCACAACACTCACTGGGGCTTGGTTTGCCCCGCTGAGACACCTGAAGGCCAGGCTTGTGGTCTGGTCAAGAACTTGTCGCTCATGTGCTACGTGAGTGTGGGCTCGCCAGCCGAGCCTTTGGTCGAGTTCATGATCAACCGAGGTATGGAAGTCGTTGAAGAGTACGAGCCAACAAGATATCCTCACGCTACCAAAGTTTTCGTCAACGGTAGCTGGGTCGGCGTCCACCCTGATCCTAGGCAGCTCGTGAACGCCGTCCTGGACACGCGACGAAAGTCTTACGTCCAGTTCGAAGTCTCCCTTGTTCGTGATATTCGAGACCGTGAATTCAAGATTTTCTCTGATGCAGGCCGAGTCATGAGACCAGTCTTCACTGTGCAACAGGAGGATGATTATGAGACTGGCATCAACAAGGGGCAACTTGTGTTGACAAAGGAACTTGTGAACAAGATTGCCCAGGAGCAAGCAGAGCCACCTGCCGACCCAGCGGACAAGATTGGATGGGAGGGCTTGATTCGTGCTGGAGCTGTGGAGTATCTCGATGCTGAGGAAGAGGAAACCGCCATGATTTGCATGACGCCCGAAGATCTTGAAATTTACCGTGAACAGAAACAGGACGAAATCAACCTCACAGAAGAAGAGAAGCTGGCCAAGCAAGAAGCAGAGAAGAGGGAACAAGAAGAAGAACGCAACAAGCGCTTGAAGACAAAGGTCAACCCCACAACTCACATGTACACACATTGTGAGATTCATCCCAGTATGATTTTGGGTATTTGTGCT-------------------------------------------------CCAC-TGTGAGTACTA-CC--CTCAACGA-TCTGCTTATCAGCAATCGTG--AACCCCGC-C---TAAATTTGGC-GGGGTAATCTC-GTAAT-TCATTTATGCTGACTTCGTTTAACAGACCGGTCACTTGATCTACCAGTGCGGTGGTATCGACAAGCGAACCATCGAGAAGTTCGAGAAGGTTGGTCTC----ATCTCCCCGATCGCGCGCCTTTCTACCTATCGAAATATCATTCGAAT---CGCTCTCTTACGACGGCTCGAT--ACGCGCCC---GTTA-CCCCGCTCGAGCTCAAAAA-ATTTTGCGGTTCTGTCGTAA---TTTTTT-----T-GGTGGGG---CT-T-ATACCCCGCCACTTGAGTGACGGGCGCGCTTGCCCTGTTCCCAC-----ACAA---TCAT--------CTTC-CACTGGCGCGC-ATCATCACGTG-TTGATCAGC---CACTAA-CCAT--TTGATAATAGGAAGCCGCCGAGCTCGGTAAGGGTTCTTTCAAGTACGCCTGGGTTCTTGACAAGCTCAAGGCCGAGCGTGAGCGTGGTATCACCATCGATATCGCCCTCTGGAAGTTCGAGACTCCTCGCTACTATGTCACCGTCATTGGTA--------------------------------------------
>NRRL66647TFusarium_algeriense
CCAAACCCCTGTGAACATACC-TT--ACTGTTGCCTCGGCGGATCAGCCCGCGCCCGGTAAAACGGGACGGCCCGCCAGAGGA-CCCCTAAACTCTG------TTTTTA-TTGTAACTTCTGAGT--AAAAC-CATAAATAAATCAAAACTTTCAACAACGGATCTCTTGGTTCTGGCATCGATGAAGAACGCAGCAAAATGCGATAAGTAATGTGAATTGCAGAATTCAGTGAATCATCGAATCTTTGAACGCACATTGCGCCCGCCAGTATTCTGGCGGGCATGCCTGTTCGAGCGTCATTTCAACCCTCAAG-CCC--TCGGGTTTGGTGTTGGGGATCGGCGA---GCCT---CTCTGGCAAGCCGGCCCCGAAATCTAGTGGCGGTCTCACTGCAGCCTCCATTGCGTAGTAGCTA-ACACCTCGCAACTGGAACGCGGTGCGGCCAAGCCGTTAAA-C-CCCC--AAC-TTCTGAATG????????????????????????????????????????????????????????????????????????????????????????????????????????????????????????????????????????????????????????????????????????????????????????????????????????????????????????????????????????????????????????????????????????????????????????????????????????????????????????????????????????????????????????????????????????????????????????????????????????????????????????????????????????????????????????????????????????????????????????????????????????????????????????????????????????????????????????????????????????????????????????????????????????????????????????????????????????????????????????????????????????????????????????????????????????????????????????????????????????????????????????????????????????????????????????????????????????????????????????????????????????????????????????????????????ACCAACACTCCCATTGGACGAGATGGTAAATTGGCCAAGCCTCGGCAGCTTCACAACACTCACTGGGGTTTGGTGTGTCCTGCAGAAACACCTGAGGGTCAAGCTTGTGGTCTTGTCAAGAACTTGTCTCTGATGTGTTATGTGAGTGTCGGTTCTCCAGCCGAGCCTCTTATTGAGTTCATGATCAACAGAGGTATGGAAGTCGTTGAGGAGTACGAGCCAATAAGATATCCCCACGCTACAAAGGTTTTCGTCAACGGTAGCTGGGTCGGTGTTCACATGGATCCTAAGCAACTCGTCAACTCGGTTTTGGACACAAGACGAAAGTCGTACGTTCAGTTCGAAGTATCACTTGTCCGTGATATTCGAGACCGTGAGTTCAAGATTTTCTCAGATGCTGGTCGTGTCATGAGACCAGTTTTCACAGTTCAGCAGGAGGATGACCATGAAAACGGCATCTACAAGGGACAACTAGTGTTGACCAAGGAGCTTGTCAACAAGCTCGCCGAGGAGCAGGCAGAGCCTCCTGCTGATCCAGCGGACAAGATCGGATGGGATGGCTTGATTCGTTCCGGAGCTGTCGAGTATCTCGATGCTGAGGAAGAAGAGACAGCCATGATTTGCATGACGCCAGAGGATCTCGAACTTTACCGTGAGCAAAAGAATGATGAAGTTTCACTCACGGCAGAACAGAGACAGGCCAAGAAAGAGGCAGAGAAGAGGGAACAAGAGGAGGAACGCAACAAGCGACTGAAGACAAAAGTCAACCCAACAACTCACACGTATACACATTGTGAGATTCACCCTAGCATGATTCTTGGTATCTGTGCCAGTATCATTCCTTTCCCCGATCACAATCAGGTAGACTCTGGCAAGTCGACCAC-TGTGAGTACTC-CC--CTCGACGA-TTCGCTTATCTGCCATCGTC--AACCCCGC-C-------TCTAAC-GGGGTCTACCT-GAAGC-GCA-ACATGCTGACATTCTTTGACAGACCGGTCACTTGATCTACCAGTGCGGTGGTATCGACAAGCGAACCATCGAGAAGTTCGAGAAGGTTAGTCAC---TATCCCTTCGCTCCCACGTCC-TTTGCCCACGGAATTTCCTCTCGACT---CGCTCCC---ATACGACTCGAA--ACGCGCCC---GCTACCCCCGCTCGAGAAC-AAAA-ATTTTGCGGTGCGACCGTAA---TTTTTT-----T-GGTGGGG---CA-T-TTACCCCGCCACTCGAGCGTTGGGCGCGCTTGCCCTTCTCCCAC-----ATAA---CTCA---------------TGAGCGCAC-ATCATCACGTG-TCAAGCAGT---AACTAA-CCAC--TGGACAATAGGAAGCCGCTGAGCTCGGTAAGGGTTCCTTCAAGTACGCCTGGGTCCTTGACAAGCTCAAGGCCGAGCGTGAGCGTGGTATCACCATCGACATTGCTCTCTGGAAGTTCGAGACTCCCCGTTACTATGTCACCGTCATTGGTATGTTGTCACTCTGATGCTCGA-------TTTATACTCATGCTAA
>NRRL66737TFusarium_abutilonis
CCAAACCCCTGTGAACATACC-TT--GACGTTGCCTCGGCGGATCAGCCCGCTCCCGGTAAAACGGGACGGCCCGCCAGAGGA-CCC--AAACCCTACTG---TTTTTA-GTGTATCTTCTGAGT--AACAAAAACAAATAAATCAAAACTTTCAACAACGGATCTCTTGGTTCTGGCATCGATGAAGAACGCAGCAAAATGCGATAAGTAATGTGAATTGCAGAATTCAGTGAATCATCGAATCTTTGAACGCACATTGCGCCCGCCAGTATTCTGGCGGGCATGCCTGTTCGAGCGTCATTTCAACCCTCAAG-CCC--CCGGGTTTGGTGTTGGGGATCGGCGA---GTCT--CTCGGGACGAGCCGGCCCCGAAATCTAGTGGCGGTCTCGCTGCAGCCTCCATTGCGTAGTAGCTA-ACACCTCGCAACTGGAACGCGGCGCGGCCAAGCCGTTAAA-C-CCCC--AAC-TTCTGAATG????????????????????????????????????????????????????????????????????????????????????????????????????????????????????????????????????????????????????????????????????????????????????????????????????????????????????????????????????????????????????????????????????????????????????????????????????????????????????????????????????????????????????????????????????????????????????????????????????????????????????????????????????????????????????????????????????????????????????????????????????????????????????????????????????????????????????????????????????????????????????????????????????????????????????????????????????????????????????????????????????????????????????????????????????????????????????????????????????????????????????????????????????????????????????????????????????????????????????????????????????????????????????????????????????ACCAACACCCCCATTGGCCGAGATGGCAAGCTGGCCAAGCCTCGCCAGTTGCACAACACTCATTGGGGTCTGGTATGTCCAGCAGAAACGCCTGAGGGTCAGGCTTGTGGACTGGTCAAGAACTTGTCACTTATGTGCTATGTGAGTGTCGGTTCTCCGGCTGAGCCTCTGATTGATTTCATGGTCAACCGGGGTATGGAAGTCGTTGAGGAGTACGAACCGACAAGATATCCGCACGCTACCAAGATCTTTGTCAACGGTAGCTGGGTTGGTGTTCATTCAGATCCCAAGCACCTTGTCAACTCAGTTCTGGATACTCGTCGAAAGTCATACGTGCAATTCGAGGTGTCGCTTGTTCGCGACATCCGAGACCGAGAGTTCAAGATCTTCTCTGACGCAGGCCGAGTTATGAGGCCAGTTTTTACGGTCCAACAGGAGGATGATTACGAGACAAACATTGGCAAGGGCCAACTTGTATTGACCAAGGAACTGGTCACCAAACTCGCTCAAGAGCAATCAGAACCACCCGAGGATCCATCAATGAAGATTGGTTGGGATGGCTTGATCCGCGCTGGAGCTGTCGAGTATCTCGATGCCGAAGAAGAAGAAACAGCAATGATTTGCATGACCCCAGAAGACCTTGAACTTTACCGCGAGCAGAAGAACGACGAAGCATCGCTCACGGAAGAGCAAAAGAGGGCCAAGGAAGAGGCAGAGAAGAGAGAACAAGAGGAGGATCGAAACAAGCGATTGAAGACAAAGGTCAACCCTACAACTCACATGTACACACATTGTGAGATCCATCCCAGCATGATTCTTGGTATTTGCGCCAGTATCATTCCCTTCCCTGATCACAACCAGGTAGACTCTGGCAAGTCGACCAC-TGTGAGTACTA-CC--CTCGACGA-TGTGCATGTCTGCACTCGTC--AAACCCGC-TCCAGATGTCTGGC-GGGGTATTCAT-CAATC-ACA-TCATGCTGACAACTTTATACAGACCGGTCACTTGATCTACCAGTGCGGTGGTATCGACAAGCGAACCATCGAGAAGTTCGAGAAGGTTGGTTA----TTTCCCTTCGATC--GCGCCC------------ATTTGTTCATCGAAT---CGTTCCC--TTCACGACTCGCA--ACGCGCC----GTTA-CCCCGCTCGAGCAC-AAAA-TTTTTGCGGTGCGACCGTAA-TTTTTTTT-----T-GGTGGGG---TATTTTTACCCCGCCACTCGAGCTTGGCTGCGAAATGCCCTGTTCTCTG--CACACAC--------------AATCA-CTTGGG------CTCTTATCATG-TGAAACACT---TGCTAA-CCACT-TCGACAATAGGAAGCCGCCGAGCTCGGTAAGGGTTCCTTCAAGTACGCCTGGGTCCTTGACAAGCTCAAGGCCGAGCGTGAGCGTGGTATCACCATCGACATTGCTCTCTGGAAGTTCGAGACTCCCCGCTACTATGTCACCGTCATTGGTATGTCATCGCCTTCACCTCACC------GCACATGATTGTTCTAA
>NRRL66738Fusarium_abutilonis
CCAAACCCCTGTGAACATACC-TT--GACGTTGCCTCGGCGGATCAGCCCGCTCCCGGTAAAACGGGACGGCCCGCCAGAGGA-CCC--AAACCCTACTG---TTTTTA-GTGTATCTTCTGAGT--AACAAAAACAAATAAATCAAAACTTTCAACAACGGATCTCTTGGTTCTGGCATCGATGAAGAACGCAGCAAAATGCGATAAGTAATGTGAATTGCAGAATTCAGTGAATCATCGAATCTTTGAACGCACATTGCGCCCGCCAGTATTCTGGCGGGCATGCCTGTTCGAGCGTCATTTCAACCCTCAAG-CCC--CCGGGTTTGGTGTTGGGGATCGGCGA---GTCT--CTCGGGACGAGCCGGCCCCGAAATCTAGTGGCGGTCTCGCTGCAGCCTCCATTGCGTAGTAGCTA-ACACCTCGCAACTGGAACGCGGCGCGGCCAAGCCGTTAAA-C-CCCC--AAC-TTCTGAATG????????????????????????????????????????????????????????????????????????????????????????????????????????????????????????????????????????????????????????????????????????????????????????????????????????????????????????????????????????????????????????????????????????????????????????????????????????????????????????????????????????????????????????????????????????????????????????????????????????????????????????????????????????????????????????????????????????????????????????????????????????????????????????????????????????????????????????????????????????????????????????????????????????????????????????????????????????????????????????????????????????????????????????????????????????????????????????????????????????????????????????????????????????????????????????????????????????????????????????????????????????????????????????????????????ACCAACACCCCCATTGGCCGAGATGGCAAGCTGGCCAAGCCTCGCCAGTTGCACAACACTCATTGGGGTCTGGTATGTCCAGCAGAAACGCCTGAGGGTCAGGCTTGTGGACTGGTCAAGAACTTGTCACTTATGTGCTATGTGAGTGTCGGTTCTCCGGCTGAGCCTCTGATTGATTTCATGGTCAACCGGGGTATGGAAGTCGTTGAGGAGTACGAACCGACAAGATATCCGCACGCTACCAAGATCTTTGTCAACGGTAGCTGGGTTGGTGTTCATTCAGATCCCAAGCACCTTGTCAACTCAGTTCTGGATACTCGTCGAAAGTCATACGTGCAATTCGAGGTGTCGCTTGTTCGCGACATCCGAGACCGAGAGTTCAAGATCTTCTCTGACGCAGGCCGAGTTATGAGGCCAGTTTTTACGGTCCAACAGGAGGATGATTACGAGACAAACATTGGCAAGGGCCAACTTGTATTGACCAAGGAACTGGTCACCAAACTCGCTCAAGAGCAATCAGAACCACCCGAGGATCCATCAATGAAGATTGGTTGGGATGGCTTGATCCGCGCTGGAGCTGTCGAGTATCTCGATGCCGAAGAAGAAGAAACAGCAATGATTTGCATGACCCCAGAAGACCTTGAACTTTACCGCGAGCAGAAGAACGACGAAGCATCGCTCACGGAAGAGCAAAAGAGGGCCAAGGAAGAGGCAGAGAAGAGAGAACAAGAGGAGGATCGAAACAAGCGATTGAAGACAAAGGTCAACCCTACAACTCACATGTACACACATTGTGAGATCCATCCCAGCATGATTCTTGGTATTTGCGCCAGTATCATTCCCTTCCCTGATCACAACCAGGTAGACTCTGGCAAGTCGACCAC-TGTGAGTACTA-CC--CTCGACGA-TGTGCATGTCTGCACTCGTC--AAACCCGC-TCCAGATGTCTGGC-GGGGTATTCAT-CAATC-ACA-TCATGCTGACAACTTTATACAGACCGGTCACTTGATCTACCAGTGCGGTGGTATCGACAAGCGAACCATCGAGAAGTTCGAGAAGGTTGGTTA----TTTCCCTTCGATC--GCGCCC------------ATTTGTTCATCGAAT---CGTTCCC--TTCACGACTCGCA--ACGCGCC----GTTA-CCCCGCTCGAGCAC-AAAA-TTTTTGCGGTGCGACCGTAA-TTTTTTTT-----T-GGTGGGG---TATTTTTACCCCGCCACTCGAGCTTGGCTGCGAAATGCCCTGTTCTCTG--CACACAC--------------AATCA-CTTGGG------CTCTTATCATG-TGAAACACT---TGCTAA-CCACT-TCGACAATAGGAAGCCGCCGAGCTCGGTAAGGGTTCCTTCAAGTACGCCTGGGTCCTTGACAAGCTCAAGGCCGAGCGTGAGCGTGGTATCACCATCGACATTGCTCTCTGGAAGTTCGAGACTCCCCGCTACTATGTCACCGTCATTGGTATGTCATCGCCTTCACCTCACC------GCACATGATTGTTCTAA
>NRRL66739Fusarium_sp_2
CCAAACCCCTGTGAACATACC-AT--ACTGTTGCTTCGGCGGATCAGCCCGCGCCCGGTAAAACGGGACGGCCCGCCAGAGGA-CCCCTAAACCCAAATAT-TGTTTTC-GTGTAACTTCTGAGT--AACCA-AAAAAATAAATCAAAACTTTCAACAACGGATCTCTTGGTTCTGGCATCGATGAAGAACGCAGCAAAATGCGATAAGTAATGTGAATTGCAGAATTCAGTGAATCATCGAATCTTTGAACGCACATTGCGCCCGCCAGTATTCTGGCGGGCATGCCTGTTCGAGCGTCATTTCAACCCTCAAG-CCCCTCTGGGTTTGGTGTTGGGGATCGGCGA---GCCC--TCCGGGACAAGCCGGCCCCTAAATCTAGTGGCGGTCCCGCTGCGGCCTCCATTGCGTAGTAGCTA-ACACCTCGCAACTGGAACGCGGCGCGGCCAAGCCGTTAAA-C-CCCCCAAAA-TTCTGAATG????????????????????????????????????????????????????????????????????????????????????????????????????????????????????????????????????????????????????????????????????????????????????????????????????????????????????????????????????????????????????????????????????????????????????????????????????????????????????????????????????????????????????????????????????????????????????????????????????????????????????????????????????????????????????????????????????????????????????????????????????????????????????????????????????????????????????????????????????????????????????????????????????????????????????????????????????????????????????????????????????????????????????????????????????????????????????????????????????????????????????????????????????????????????????????????????????????????????????????????????????????????????????????????????????ACCAACACTCCCATCGGACGAGATGGAAAGTTGGCCAAGCCTCGCCAGCTGCACAACACTCATTGGGGTCTGGTTTGTCCAGCAGAAACACCTGAGGGTCAAGCTTGTGGATTGGTCAAGAACTTGTCACTGATGTGTTACGTGAGTGTCGGTTCTCCGGCTGAGCCTCTGATTGATTTCATGGTCAACCGAGGTATGGAAGTTGTGGAGGAATACGAACCGACAAGGTACCCTCACGCTACCAAGATTTTTGTCAACGGTAGTTGGGTCGGTGTTCACTCGGATCCCAAGCACCTTGTGAACTCAGTTCTGGACACTCGCCGTAAGTCATACGTGCAATTCGAGGTGTCGCTTGTTCGTGATATTCGAGACCGAGAGTTCAAGATCTTTTCCGATGCGGGACGAGTCATGAGGCCGGTCTTCACAGTACAGCAAGAGGACGACTACGAGACTGGTATTGGCAAGGGTCAACTTGTATTGACAAAGGAACTTGTCAACAAGATCGCCCAGGAGCAAGCTGAACCGCCCGAGGATCCATCAATGAAGATTGGATGGGATGGCCTTATCCGTGCTGGAGCTATCGAGTACCTCGATGCCGAGGAAGAAGAGACAGCCATGATCTGCATGACGCCTGAGGACCTCGAGCTTTATCGCGAGCAGAAGAATGATGAAATTTCGCTCACAGAAGAAGAGAAGAGGGCCAAGGAAGAGGCAGAAAAGAGGGAACAGGAAGAGGATCGCAACAAGCGGTTGAAGACAAAGGTCAACCCCACAACTCACATGTACACACATTGTGAGATTCATCCCAGTATGATTCTTGGTATCTGTGCCAGTATCATTCCCTTCCCCGATCACAACCAGGTAGACTCTGGCAAGTCGACCAC-TGTGAGTACAA-CC--CTCGGCGA-GCTGCTTGCCTGCACTCGTC-AAACCCCGC-CTGTGATCCATGGC-GGGG---TCTT-CAGCC-ATA-TCATGCTAACAACTTTGGATAGACCGGTCACTTGATCTACCAGTGCGGTGGTATCGACAAGCGAACCATCGAGAAGTTCGAGAAGGTTGGTTA----TTTCCCTCCGATCA-GCGCCCTTTTGCCCTTCGATTTGCGCGTCGAAT---CGCTTCC--TTCACGATTTCCA--ACACGCC----GTTA-CCCCGCTCGAGCAC--AAA-ATTTTGCGGTGCGACCGTAA--TTTTTTT-----T-GGTGGGG---CA-TTTTACCCCGCCACTCGAGCTGGGAC-ACGCAAGCCCTGTTCCCTG--CACACAA---TCAT-------------CATCCGGGCGCGATCATGATACG-TGAAACAGT---TGCTAA-CCACC-TTGACAATAGGAAGCCGCCGAGCTCGGTAAGGGTTCCTTCAAGTACGCTTGGGTTCTTGACAAGCTCAAAGCCGAGCGTGAGCGTGGTATCACCATCGACATTGCCCTGTGGAAGTTCGAGACTCCCCGCTACTATGTCACCGTCATTGGTATGTTTTCACCATCCTC---TC------TCATGTGCTCGTTCTAA
>NRRL66741TFusarium_austroafricanum
????????????????????????????????????????????????????????????????????????????????????????????????????????????????????????????????????????????????????????????????????????????????????????????????????????????????????????????????????????????????????????????????????????????????????????????????????????????????????????????????????????????????????????????????????????????????????????????????????????????????????????????????????????????????????????????????????????????????????????????????????????????????????????????????????????????????????????????????????????????????????????????????????????????????????????????????????????????????????????????????????????????????????????????????????????????????????????????????????????????????????????????????????????????????????????????????????????????????????????????????????????????????????????????????????????????????????????????????????????????????????????????????????????????????????????????????????????????????????????????????????????????????????????????????????????????????????????????????????????????????????????????????????????????????????????????????????????????????????????????????????????????????????????????????????????????????????????????????????????????????????????????????????????????????????????????????????????????????????????????????????????????????????????????????????????ACCAACACCCCTATCGGACGTGATGGTAAGCTGGCCAAGCCTCGTCAGCTGCACAACACTCATTGGGGTTTGGTGTGCCCTGCAGAAACGCCTGAAGGTCAGGCTTGTGGTCTGGTCAAGAACTTGTCTCTGATGTGTTATGTGAGTGTTGGCTCTCCAGCCGATCCTCTCATTGAATTCATGATCAACAGAGGTATGGAAGTCGTTGAGGAATATGAGCCGACAAGATACCCCCACGCTACAAAGATTTTCGTCAACGGTAGCTGGGTCGGTGTTCACTCTGATCCCAAGCACCTCGTGAACGCGGTTTTGGACACAAGACGAAAGTCTTACGTCCAGTTCGAAGTTTCACTTGTTCGTGATATTCGAGATCGTGAATTCAAGATCTTCTCAGATGCTGGCCGAGTCATGAGGCCAGTCTTCACAGTGCAGCAGGAGGATGACTTCGAGACGGGCATCAACAAGGGACAGCTAGTGTTGACCAAGGAGCTGGTCAACAAACTCGCTCAGGAGCAGTCAGAGCCCCCTGAGGATCCAGCCGAGAAGATTGGATGGGATGGTCTGATCCGAAGCGGAGCTATCGAGTACCTCGATGCTGAGGAAGAAGAGACTGCCATGATTTGCATGACGCCCGAGGATCTCGAGCTTTACCGTGAGCAAAAGAATGATGAAATTACACTCACAGAGGAACAGAAGAAGGAAAAGGAAGAGCAAGAGAAGAGGGATCAGGAAGAGGACCGTAACAAGCGATTGAAGACAAAGGTCAACCCCACAACTCACATGTACACACATTGTGAGATTCACCCTAGTATGATCTTGGGTATTTGCGCCAGTATTATTCCCTTCCCCGATCACAACCAGGTAGACTCTGGCAAGTCGACCAC-TGTGAGTACTA-CC--ATCGACGAGCCCGCTTATCTGCACTCGTC--TACCCTGC-CT--CAGATCTGGC-GGGGTATTCCTCGAAGC-ACA-ACATGCTGACATCCTCTGATAGACCGGTCACTTGATCTACCAGTGCGGTGGTATCGACAAGCGAACCATCGAGAAGTTCGAGAAGGTTAGTCAC---TTTCCCTTCATTCGCGCGCCCTTGAGCCCATCGATTTCCCATTCGAAT---CGATCCC---ATACGACTCGAT--CAGCGCCG---GCTA-CCCCGCTCGAGACC-AAAA-TTTTTGCGGTTCGACCGTAA--TTTTTTT-----T-GGTGGGG---TA-T-CTACCCCGCCACTTGAGTGACGGCCATACTTGCCCTGTTCCCAC-----AAAA---CCAG-------------AATGGGCGCGC-ATCATCACGTG-TCAATCAGT---CACTAA-CCAC--TGGACAATAGGAAGCCGCTGAGCTCGGTAAGGGTTCCTTCAAGTACGCCTGGGTTCTTGACAAGCTCAAGGCCGAGCGTGAGCGTGGTATCACCATCGATATTGCTCTCTGGAAGTTCGAGACTCCCCGCTACTATGTCACCGTCATTGGTATGTTGTCACTGCTGTCTCGAT-------CTCATTCTCATGCTAA
>NRRL66743Fusarium_guadeloupense
CCAAACCCCTGTGAACATACC-TT--ACTGTTGCCTCGGCGGATCAGCCCGCTCCCGGTAAAACGGGACGGCCCGCCAGAGGA-CCC--TAAACCCAAGTTTATTTTAA-GTGTATCTTCTGAGT--AAACC-TAAAAATAAATCAAAACTTTCAACAACGGATCTCTTGGTTCTGGCATCGATGAAGAACGCAGCAAAATGCGATAAGTAATGTGAATTGCAGAATTCAGTGAATCATCGAATCTTTGAACGCACATTGCGCCCTCCAGTATTCTGGAGGGCATGCCTGTTCGAGCGTCATTTCAACCCTCAAGCCCC--CCGGGTTTGGTGTTGGGGATCGGTCC---GTC---------AAGGACCGGCCCCGAAATCTAGTGGCGGTCTCGCTGCAGCCTCCATTGCGTAGTAGCTA-ACACCTCGCAACTGGAACGCGGCGCGGCCAAGCCGTTAAA-C-CCCC--AAC-TTCTGAATG????????????????????????????????????????????????????????????????????????????????????????????????????????????????????????????????????????????????????????????????????????????????????????????????????????????????????????????????????????????????????????????????????????????????????????????????????????????????????????????????????????????????????????????????????????????????????????????????????????????????????????????????????????????????????????????????????????????????????????????????????????????????????????????????????????????????????????????????????????????????????????????????????????????????????????????????????????????????????????????????????????????????????????????????????????????????????????????????????????????????????????????????????????????????????????????????????????????????????????????????????????????????????????????????????---------------GGACGAGATGGCAAGTTGGCCAAGCCTCGTCAGCTGCACAATACACATTGGGGACTGGTTTGCCCAGCAGAAACACCTGAAGGTCAGGCCTGTGGTCTGGTCAAGAACTTGTCACTGATGTGTTATGTGAGTGTTGGTTCTCCGGCCGAGCCTCTGATTGACTTTATGGTCAACCGAGGTATGGAAGTCGTTGAGGAGTACGAACCGACAAGGTACCCGCACGCTACTAAGATTTTTGTCAACGGCAGCTGGGTTGGTGTTCACTCAGATCCCAAGCACCTTGTGAACTCAGTTTTGGACACTCGTCGTAAGTCATACGTACAATTCGAGGTGTCGCTTGTTCGGGATATCCGTGACCGAGAATTCAAAATCTTCTCCGACGCAGGACGAGTCATGAGGCCGGTCTTTACCGTACAGCAGGAGGATGATTATGAGACGGGCATTGGCAAGGGTCAACTTGTGTTGACCAAGGAACTTGTCAATAAACTGGCCCAGGAGCAATCGGAACCTCCCGAGGATCCATCAATGAAGATTGGATGGGATGGCCTGATCCGTGCTGGAGCTGTGGAATATCTCGATGCCGAGGAAGAAGAAACAGCTATGATTTGCATGACCCCAGAGGACCTCGAACTCTATCGTGAGCAAAAGAACGATGAGTTGTCGCTTACAGAAGAAGAGAAGAGGGCTAAGGAAGAGGCCGAGAAGAGGGAACAGGAGGAAGATCGCAACAAGCGATTGAAGACAAAGGTCAACCCTACGACTCACATGTACACACATTGTGAGATTCACCCCAGCATGATCCTTGGTATTTGCGCCAGTATCATTCCTTTCCCCGATCACAACCAGGTAGACTCTGGCAAGTCGACCAC-TGTGAGTACCA-CC--CTCGACGA-TGTGCTCATCTGCACTCGTA-CAACCCCGC-CT-AGATCTCTAGC-GGGGTATTCAT-CGGTC-ACA-TCTTGCTAAT-GCATTCAACAGACCGGTCACTTGATCTACCAGTGCGGTGGTATCGACAAGCGAACCATCGAGAAGTTCGAGAAGGTTAGTCA----TTTTCCTTCGATC--GCGCCCTTCTGTCCATCGATTTGCCCGTCGAAT---CGCTCCC--TTCACGACTCGCA--ACACGCC----TTTA-CCCCGCTCGAGCTC-AAAA-ATTTTGCGGTGCGACCGTAA---TTTTTT-----T-GGTGGGG---CA--CTTACCCCGCCACTCGAGCTGGGCCACGCAATGCCCTGATCCCTG--CACACAA---ACAA---------------TTCTGGCGC-GTCATTACCTG-TGAGACAGT---TGCTAA-CCACT-TGGACAATAGGAAGCCGCCGAGCTCGGTAAGGGTTCCTTCAAGTACGCCTGGGTCCTTGACAAGCTCAAGGCCGAGCGTGAGCGTGGTATCACCATCGACATTGCTCTCTGGAAGTTCGAGACTCCCCGCTACTATGTCACCGTCATTGGTATGTTGTCATCGTCGTCTCATC------TCATGCAATCATTCTAA
>NRRL66896TFusarium_spartum
CCAAACCCCTGTGAACATACC-TT--ACTGTTGCCTCGGCGGATCAGCCCGCTCCCGGTAAAACGGGACGGCCCGCCAGAGGA-CCCCTAAACTCTG------TTTCTATATGTAACTTCTGAGT--AAAAC-CATAAATAAATCAAAACTTTCAACAACGGATCTCTTGGTTCTGGCATCGATGAAGAACGCAGCAAAATGCGATAAGTAATGTGAATTGCAGAATTCAGTGAATCATCGAATCTTTGAACGCACATTGCGCCCGCCAGTATTCTGGCGGGCATGCCTGTTCGAGCGTCATTTCAACCCTCAAG-CCC--TCGGGTTTGGTGTTGGGGATCGGCGA---GCCT---TTCTGGCAAGCCGGCCCCGAAATCTAGTGGCGGTCTCGCTGCAGCCTCCATTGCGTAGTAGTAA-AACCCTCGCAACTGGAACGCGGCGCGGCCAAGCCGTTAAA-C-CCCC--AAC-TTCTGAATGTTGCCCTAGTAACGGCG-AGTGAAGCGGCAACAGCTC-AAATTTGAAATCTGGCTCTCGGGCCCGAATTGTAATTTGTAGAGGATGCTTTTGATGCGGTGCCTTCCGAGTTCCCTGGAACGGGACGCCATAGAGGGTGAGAG-CCCCGTCTGGTTGGATGCCAAATCTCTGTAAAGCTCCTTCAACGAGTCGAGTAGTTTGGGAATGCTGCTCTAAATGGGAGGTATATGTCTTCTAAAGCTAAATACCGGCCAGAGACCGATAGCGCACAAGTAGAGTGATCGAAAGATGAAAAGCACTTTGAAAAGAGAGTTAAAAAGTACGTGAAATTGTTGAAAGGGAAGCGTTTATGACCAGACTTGGACTTGGTTAATCATCTGGGG-TTCTCCCCAGTGCACTTTTCCAGTTCAGGCCAGCATCAGTTTTCCCCGGGGGATAAAGGCGGCGGGAATGTGGCTCTCTTCGGGGAGTGTTATAGCCCGCCGTGTAATACCCTGGGGGGGACTGAGGTTCGCGCATCTGCAAGGATGCTGGCGTAATGGTCATCAACGACCCGTCTT-----------------------------------------------------------------------------------------------------------------------------------------------------------------------------------------------------------------------------------------------------------------------------------ACCAATACTCCCATTGGACGAGATGGTAAATTGGCCAAGCCTCGACAGCTTCACAACACTCACTGGGGTTTGGTGTGTCCTGCAGAAACACCTGAGGGTCAAGCTTGTGGTCTGGTCAAAAACTTGTCTCTGATGTGTTACGTGAGTGTTGGCTCTCCAGCCGATCCTCTGATTGAATTCATGATCAACAGAGGTATGGAAGTCGTTGAGGAGTACGAGCCGACAAGATACCCCCACGCTACAAAGATTTTCGTCAATGGTAGCTGGGTTGGTGTTCATGCCGACCCCAAGCATCTCGTGAATCAGGTCTTGGACACAAGACGAAAGTCGTACGTGCAGTTCGAAGTATCACTTGTTCGTGATATTCGAGACCGTGAATTCAAGATTTTCTCAGACGCTGGTCGTGTCATGAGACCAGTTTTTACAGTTCACCAGGAGGATGACTACGAGAACAACATCACCAAGGGACAACTAGTGTTGACAAAGGACCTTGTCAATAGGCTAGCCCAGGAACAGGCAGAGCCTCCTGCTGATCCAGCGGACAAGCTTGGATGGGATGGCTTGATTCGTGAAGGAGCCGTCGAGTATCTCGATGCTGAGGAAGAAGAGACAGCCATGATTTGCATGACGCCAGAGGATCTCGAACTTTACCGTGAGCAAAAGAATGATGAGGTTACACTCACGGAAGAAGAGAAACGGGCCAAGCAAGAGGCAGAGAAGAGGGAACAAGAGGAGGACCGCAACAAGCGATTGAAGACAAAGGTCAACCCCACAACTCACATGTACACACATTGTGAGATTCACCCCAGTATGATTCTCGGTATCTGCGCCAGTATCATTCCTTTCCCCGATCACAACCAGGTAGACTCTGGCAAGTCGACCAC-TGTGAGTACAA-CT--CTCGACGA-TATGCTTATCTGCCTTCGTC--AATCCCGA-CC--GAGACATGGC-GGGGTATGCTT-CAGTC-GCA-ACATGCTAACATCATTTCACAGACCGGTCACTTGATCTACCAGTGCGGTGGTATCGACAAGCGAACCATCGAGAAGTTCGAGAAGGTTAGTCAC---TTTCCCTTCGATCGCGCGCCCTTTTGCCCATCGATTTTCCCTTCGATT---CGCTCCC---ATACGACTCGAA--ACCTGCCC---GCTA-CCCCGCTCGAGGCC-AAAA-ATTTTGCGGTGCGACCGTAA-TATTTTTT-----T-GGTGGGG---CA-T-TTACCCCGCCAATCGA--GACGGGCGCGCTTACCCTCTTCCCAC-----ACAA---TTAC---------------CATGCGCGC-ATCATCACGTG-TCAAGCAGT---CACTAA-CCAC--TCAACAATAGGAAGCCGCTGAGCTCGGTAAGGGTTCCTTCAAGTACGCCTGGGTTCTTGACAAGCTCAAAGCCGAGCGTGAGCGTGGTATCACCATCGATATTGCTCTCTGGAAGTTCGAGACCCCTCGCTACTATGTCACCGTTATTGGTATGTTGTCGCTATTGTCTCATCGC----AATCATCATTGTACTAA
