# Supplementary material for: ﻿Culturable fungi from urban soils in China II, with the description of 18 novel species in Ascomycota (Dothideomycetes, Eurotiomycetes, Leotiomycetes and Sordariomycetes)
Source: MycoKeys. 2023 Jun 29;98:167–220. doi: 10.3897/mycokeys.98.102816 (PMC10326621; doi:10.3897/mycokeys.98.102816)
Supplement: Supplementary material 3 — The concatenated sequences dataset [file mycokeys-98-167-s003.zip › 102816_0R-2-A_Data_S8._Figure_21._ITS+TUB+RPB2+EF1A.fas]

>CGMCC3.20774TCyanonectria_bispora
ACATACCC-GTACTGTTGCCTCGGCGGATC---AGCCCGCGCCCCGT-AAAACGGG-ACGGC-----CCGCCAGAGGACCCCCAAACCCT---GTTTC-CATC--TAGTATCTTCTGAGTAACAC-AAACAAATAAATCAAAACTTTCAACAACGGATCTCTTGGTTCTGGCATCGATGAAGAACGCAGCGAAATGCGATAAGTAATGTGAATTGCAGAATTCAGTGAATCATCGAATCTTTGAACGCACATTGCGCCCGCCAGTATTCTGGCGGGCATGCCTGTTCGAGCGTCATTTCAACCCTCAAGCCCCC--GGGCTTGGTGTTGGGGATCGGCGAA-------------G-C-CCTCCGGGGCACGCGCCGGCCCCGAAATCTAGTGGCGGTC-TCGCTGCAGCTTCCATTGCGTAGTAGCTA-ACACCTCGCAACTGG-GACGCGGCGCGGCCATGCCGTTAAACCCCCCAATTCTTTCTGAATGAAATCTGGC-TCTCGGGCCCG-AGTTGTAATTTGTAGAGG-ATGCTTTTGGTGAGGTGCCTTCCGAGTTCCCTGGAACGGGACGCCATAGAGGGTGAGAGCCCCGTCTGGTTGGACACCGAGCCTCTGTAAAGCTCCTTCGACGAGTCGAGTAGTTTGGGAATGCTGCTCTAAATGGGAGGTATATGTCTTCTAAAGCTAAATACCGGCCAGAGACCGATAGCGCACAAGTAGAGTGATCGAAAGATGAAAAGCACTTTGAAAAGAGAGTTAAAAAGTACGTGAAATTGTTGAAAGGGAAGCGTTTGTGACCAGACTTGGGCTTGGTCAATCATCCAGGGTTCTCCCTGGTGCACTTTTCCAGTCC-AGGCCAGCATCAGTTTTCCCCGGGGGACAAAGGTTTCGGGAATGTGGCTCCCTTCGGGGAGTGTTAAGCTAGCCAAGCCTCGTCAGCTGCACAATACGCATTGGGGCTTGGTCTGTCCGGCAGAGACGCCCGAAGGACAGGCTTGTGGTCTAGTCAAAAACTTGTCTCTGATGTGCTATGTCAGCGTCGGCTCTCCAGCCACCCCGTTGATCGATTTCATGGTCAACCGAGGTATGGAAGTCGTCGAGGAGTACGAGCCACTCAGGTACCCGCACGCTACCAAGATTTTCGTCAACGGTGTCTGGGTTGGTGTTCATTCAGACCCCAAGCATCTCGTGAACCAGGTCTTGGACACTCGTCGCAAGTCGTACTTGCAGTTCGAGGTATCACTTGTTCGCGATATCCGAGATCGAGAGTTCAAGATCTTCTCCGACGCTGGCCGAGTCATGAGGCCGGTCTTCACGGTACAGCAGGAGGATGATCATGACAGTGGCATTCCTAAGGGATCTTTGGTCTTGACCAAGGACCTTGTGAATCAGCTCGCTCAGGAGCAAGCGGAGCCGCCAGAGGACCCTTCAATG---AAGATTGGGTGGGAGGGCCTGATCCGGGCCGGAGCTATCGAGTACCTCGATGCTGAAGAAGAGGAGACGGCCATGATTTGCATGACACCAGAGGATCTTGATATGTATCGTGCGCAGAAGGCTGGTCTGGTGGACGAGACTGGAAAGAAGAAAAAGAATCCTGGCGAGGA---GAGCGATGACGAGGAGGAGGACACCCGAAACCAGAGACTGAAGGCGAAAGTGAACCCAACAACTCACATGTACACCCATTGTGAGATCCATCCCAGCATG????????????????????????????????????????????????????????????????????????????????????????????????????????????????????????????????????????????????????????????????????????????????????????????????????????????????????????????????????????????????????????????????????????????????????????????????????????????????????????????????????????????????????????????????????????????????????????????????????????????????????????????????????????????????????????????????????????????????????????????????????????????
>GZUIFR21.909Cyanonectria_bispora
ACATACCC-GTACTGTTGCCTCGGCGGATC---AGCCCGCGCCCCGT-AAAACGGG-ACGGC-----CCGCCAGAGGACCCCCAAACCCT---GTTTC-CATC--TAGTATCTTCTGAGTAACAC-AAACAAATAAATCAAAACTTTCAACAACGGATCTCTTGGTTCTGGCATCGATGAAGAACGCAGCGAAATGCGATAAGTAATGTGAATTGCAGAATTCAGTGAATCATCGAATCTTTGAACGCACATTGCGCCCGCCAGTATTCTGGCGGGCATGCCTGTTCGAGCGTCATTTCAACCCTCAAGCCCCC--GGGCTTGGTGTTGGGGATCGGCGAA-------------G-C-CCTCCGGGGCACGCGCCGGCCCCGAAATCTAGTGGCGGTC-TCGCTGCAGCTTCCATTGCGTAGTAGCTA-ACACCTCGCAACTGG-GACGCGGCGCGGCCATGCCGTTAAACCCCCCAATTCTTTCTGAATGAAATCTGGC-TCTCGGGCCCG-AGTTGTAATTTGTAGAGG-ATGCTTTTGGTGAGGTGCCTTCCGAGTTCCCTGGAACGGGACGCCATAGAGGGTGAGAGCCCCGTCTGGTTGGACACCGAGCCTCTGTAAAGCTCCTTCGACGAGTCGAGTAGTTTGGGAATGCTGCTCTAAATGGGAGGTATATGTCTTCTAAAGCTAAATACCGGCCAGAGACCGATAGCGCACAAGTAGAGTGATCGAAAGATGAAAAGCACTTTGAAAAGAGAGTTAAAAAGTACGTGAAATTGTTGAAAGGGAAGCGTTTGTGACCAGACTTGGGCTTGGTCAATCATCCAGGGTTCTCCCTGGTGCACTTTTCCAGTCC-AGGCCAGCATCAGTTTTCCCCGGGGGACAAAGGTTTCGGGAATGTGGCTCCCTTCGGGGAGTGTTAAGCTAGCCAAGCCTCGTCAGCTGCACAATACGCATTGGGGCTTGGTCTGTCCGGCAGAGACGCCCGAAGGACAGGCTTGTGGTCTAGTCAAAAACTTGTCTCTGATGTGCTATGTCAGCGTCGGCTCTCCAGCCACCCCGTTGATCGATTTCATGGTCAACCGAGGTATGGAAGTCGTCGAGGAGTACGAGCCACTCAGGTACCCGCACGCTACCAAGATTTTCGTCAACGGTGTCTGGGTTGGTGTTCATTCAGACCCCAAGCATCTCGTGAACCAGGTCTTGGACACTCGTCGCAAGTCGTACTTGCAGTTCGAGGTATCACTTGTTCGCGATATCCGAGATCGAGAGTTCAAGATCTTCTCCGACGCTGGCCGAGTCATGAGGCCGGTCTTCACGGTACAGCAGGAGGATGATCATGACAGTGGCATTCCTAAGGGATCTTTGGTCTTGACCAAGGACCTTGTGAATCAGCTCGCTCAGGAGCAAGCGGAGCCGCCAGAGGACCCTTCAATG---AAGATTGGGTGGGAGGGCCTGATCCGGGCCGGAGCTATCGAGTACCTCGATGCTGAAGAAGAGGAGACGGCCATGATTTGCATGACACCAGAGGATCTTGATATGTATCGTGCGCAGAAGGCTGGTCTGGTGGACGAGACTGGAAAGAAGAAAAAGAATCCTGGCGAGGA---GAGCGATGACGAGGAGGAGGACACCCGAAACCAGAGACTGAAGGCGAAAGTGAACCCAACAACTCACATGTACACCCATTGTGAGATCCATCCCAGCATG????????????????????????????????????????????????????????????????????????????????????????????????????????????????????????????????????????????????????????????????????????????????????????????????????????????????????????????????????????????????????????????????????????????????????????????????????????????????????????????????????????????????????????????????????????????????????????????????????????????????????????????????????????????????????????????????????????????????????????????????????????????
>BBA64985Cyanonectria_buxi
ACATACCT-ACAACGTTGCCTCGGCGGATC---AGCCCGCTCCCCGT-GAAACGGG-ACGGC-----CCGCCAGAGGA-CCCCAAACCCT---GAATT-TATCAATTGTATCTTCTGAGTAACAT-AAACAAATAAATCAAAACTTTCAACAACGGATCTCTTGGTTCTGGCATCGATGAAGAACGCAGCGAAATGCGATAAGTAATGTGAATTGCAGAATTCAGTGAATCATCGAATCTTTGAACGCACATTGCGCCCGCTAGTATTCTGGCGGGCATGCCTGTTCGAGCGTCATTTCAACCCTCAAGCCCCCC-GGGCTTGGTGTTGGGGATCGGCGAA-------------GGCCCTCCGGGGTCACGCGCCGGCCCCGAAATCTAGTGGCGGTC-TCGCTGCAGCTTCCATTGCGTAGTAGCTA-ACACCTCGCAACTGG-GACGCGGCGCGGCCAAGCCGTTAAACCCCCCAAATTTTTCTGAA??????????????????????????????????????????????????????????????????????????????????????????????????????????????????????????????????????????????????????????????????????????????????????????????????????????????????????????????????????????????????????????????????????????????????????????????????????????????????????????????????????????????????????????????????????????????????????????????????????????????????????????????????????????????????AAGCTGGCCAAGCCTCGTCAGCTGCACAACACGCATTGGGGCTTGGTCTGTCCGGCAGAGACGCCCGAAGGACAGGCTTGTGGTCTCGTCAAAAACTTGTCTTTGATGTGCTATGTCAGCGTCGGCTCTCCAGCCACCCCGTTGATCGATTTTATGGTCAACCGAGGTATGGAAGTCGTCGAGGAGTATGAGCCACTCAGGTACCCGCACGCCACCAAGATTTTTGTCAACGGTGTCTGGGTTGGTGTTCATTCAGACCCCAAGCATCTTGTGAACCAGGTCGTCGACACTCGTCGTAAGTCGTACTTGCAGTTCGAGGTATCACTTGTTCGCGATATCCGAGATCGAGAGTTCAAGATCTTCTCTGACGCTGGCCGAGTCATGAGGCCAGTCTTCACGGTACAGCAGGAAGATGATCATGACACTGGCATTTCCAAAGGATCGTTGGTATTGACCAAGGACCTGGTGAATCAGCTCGCCCAGGAGCAGGCGGAGCAGCCAGAAGACCCCTCAATG---AAGATTGGGTGGGAGGGCCTGATCCGGTCCGGAGCCATCGAGTACCTCGATGCTGAAGAAGAGGAAACGGCCATGATTTGCATGACACCAGAGGATCTTGATATGTATCGTGCACAGAAGGCTGGTTTGGTGGACGAGACCGGAAAGAAGAAAAAGAATCCTGGCGAGGAAAGCGATGATGAGGAGGAGGAGGACACCCGAAACCAGAGATTGAAGACGAAAGTGAACCCGACAACCCACGTGTACACCCATTGTGAGATCCATCCCAGCATGATCGAGAAGTTCGAGAAGGTTGGTGACA---TTT-CCC----TCGATTGCGCCTTGC--CTCTGCCCAC-CGAATTCCCCGTCGAATTCTCTGCCACACGAAACGCACTGCGCCCGCTTCCCC--GCCTGAGTCT-GAATATTTTG--------CGGTCTGACCGTAA--TTTGTT------TGGT-GGGGCA--CCTTACCCCGCCGCTCGGGCG--ACGCTGGCA--CAGTG-----CCCTGACCCCAGCACAC-CAAAATATCGCA---------CACTTGGCGCATCTTATCACG------------------AGAACCAGACACTGACCG-ACTCAATAATAGGAAGCTGCTGAGCTCGGCAAGGGTTCCTTCAAGTATGCCTGGGTTCTTGACAAGCTCAAGGCCGAGCGTGAGCGTGGTATCACCATCGACATTGCCCTGTGGAAGTTCGAGACTCCCCGCTACTTTGTCACCGTCATTGGTATG
>CBS101734Cyanonectria_cyanostoma
ACATACCT-ATACTGTTGCCTCGGCGGATC---AGCCCGCGCCCCGT-GAAACGGGTTCGGC-----CCGCCAGAGGA-CCCCAAACCCT---GTTTC-CATC--TAGTATCTTCTGAGTAAAAC-AAACAAATAAATCAAAACTTTCAACAACGGATCTCTTGGTTCTGGCATCGATGAAGAACGCAGCGAAATGCGATAAGTAATGTGAATTGCAGAATTCAGTGAATCATCGAATCTTTGAACGCACATTGCGCCCGCTAGTATTCTGGCGGGCATGCCTGTTCGAGCGTCATTTCAACCCTCAAGCCCCCCGGGGCTTGGTGTTGGGGATCGGCGAA-------------GCC-CCCCCGGGGCACGCGCCGGCCCCGAAATCTAGTGGCGGTC-TCGCTGCAGCTTCCATTGCGTAGTAGCTA-ACACCTCGCAACTGG-GACGCGGCGCGGCCATGCCGTTAAACCCCCCAATTCTTTCTGAATGAAATCTGGC-TCTCGGGCCCG-AGTTGTAATTTGCAGAGG-ATGCTTTTGGTGAGGTGCCTTCCGAGTTCCCTGGAACGGGACGCCATAGAGGGTGAGAGCCCCGTCTGGTTGGAAACCGAGCCTCTGTAAAGCTCCTTCGACGAGTCGAGTAGTTTGGGAATGCTGCTCTAAATGGGAGGTATATGTCTTCTAAAGCTAAATACCGGCCAGAGACCGATAGCGCACAAGTAGAGTGATCGAAAGATGAAAAGCACTTTGAAAAGAGAGTTAAAAAGTACGTGAAATTGTTGAAAGGGAAGCGTTTATGACCAGACTTGGGCTTGGTCAATCATCCAGGGTTCTCCCTGGTGCACTTTTCCAGCCC-AGGCCAGCATCAGTTTTCCCCGGGGGACAAAGGTTTCGGGAATGTGGCTCACCTCGGTGAGTGTTAAGCTGGCCAAGCCTCGTCAGCTGCACAACACGCACTGGGGCTTAGTCTGTCCGGCAGAGACGCCTGAAGGACAGGCTTGTGGTCTAGTCAAAAACTTGTCTCTGATGTGCTATGTCAGCGTCGGCTCTCCAGCCAACCCGTTGATCGATTTCATGGTCAACCGAGGTATGGAAGTCGTCGAGGAGTACGAGCCACTCAGGTACCCCCACGCTACCAAGATTTTCGTCAACGGTGTCTGGGTTGGTGTACATTCAGACCCCAAGCATCTTGTTAACCAGGTCTTGGACACTCGTCGTAAGTCATACTTGCAGTTCGAGGTATCGCTTGTTCGCGATATCCGAGATCGTGAGTTCAAGATCTTCTCTGACGCTGGCCGAGTCATGAGGCCGGTCTTCACGGTACAGCAGGAGGATGACCATGACAGTGGCATTCCTAAGGGATCTTTGGTCTTGACCAAGGACCTTGTGAATCAGCTCGCTCAGGAGCAAGCGGAGCCGCCAGAGGACCCTTCAATG---AAGATTGGGTGGGAGGGCCTGATCCGGGCCGGAGCTATCGAGTACCTCGATGCTGAAGAAGAGGAGACGGCCATGATTTGCATGACACCAGAGGATCTTGACATGTATCGTGCGCAGAAGGCTGGTCTAGTGGACGAGACTGGAAAGAAGAAAAAGAATCCTGGCGAGGA---GAGCGATGACGAGGAGGAGGACACCCGAAACCAGAGACTCAAGACGAAAGTGAACCCAACAACTCACATGTACACCCATTGTGAGATCCATCCCAGCATGATCGAGAAGTTCGAGAAGGTTGGTGACA---TTT-GCC----TCGATTGCGCCTTGCCTCTCTGCCCAC-CGAATT-CCCGTCGAATTCTTTCCCTCGCGAAACGCACTGCG--------------CCCGAGCCCAAATCTTTTTG--------CGGTCGGCCCGTAAA-TTTTTT------TGGTGGGGGCA--TTTTACCCCGCCGCTCGGGCG--ACGTTGGCA--CATTG-----CCCTGATCCCTGCACAC-ACACACCA----A-------ACTCTTGGCGCGCCGCATCACATGTTT-------------CGAACCAGACACTGACAG-ACTCGACAACAGGAAGCCGCTGAGCTCGGAAAGGGTTCCTTCAAGTACGCCTGGGTTCTTGACAAGCTCAAAGCCGAGCGTGAGCGTGGTATCACCATCGACATTGCCCTGTGGAAGTTCGAGACTCCCCGCTACTTTGTCACCGTCATTGGTATG
>CBS102683Luteonectria_albida
ACATACCA--TTCTGTTGCCTCGGCGGATC-----ACCGCGCCCCGT-AACACGGG-ACGGC-----CCGCCAGAGGA--CCCAAACTCAA-TGTCTT-TAT---GTGTATCCTCTGAGTAACAC--TATAAATAAATCAAAACTTTCAACAACGGATCTCTTGGTTCTGGCATCGATGAAGAACGCAGCGAAATGCGATAAGTAATGTGAATTGCAGAATTCAGTGAATCATCGAATCTTTGAACGCACATTGCGCCCGCCAGTATTCTGGCGGGCATGCCTGTTCGAGCGTCATTTCAACCCTCAAGCCCCC--GGGCTTGGTGTTGGGGATCGGCACAA----------CGGCC-TCGCCAGAGGACGCGCCGGCCCCTAAATCTAGTGGCGGTC-TCGCTGCGGCTTCCATTGCGTAGTAGCTA-ACACCTCGCAACTGG-GACGCGGCGCGGCCAAGCCGTTAAACCCCCAAC--TTTTCTGAATGAAATCTGGCTTCTCGGGCCCGAAGTTGTAATTTGTAGAGGAATGCTTTTGGTGCGGTGCCTTCCAAGTTCCCTAGAACGGGACGCCATAGAGGGTGAGAGCCCCGTCTGGTTGGATGCCAAACCTCTGTAAAGCTCCTTCGACGAGTCGAGTAGTTTGGGAATGCTGCTCTAAATGGGAGGTATATGTCTTCTAAAGCTAAATACCGGCCAGAGACCGATAGCGCACAAGTAGAGTGATCGAAAGATGAAAAGCACTTTGAAAAGAGAGTTAAAAAGTACGTGAAATTGTTGAAAGGGAAGCGCTCATGACCAGACTTGGGCTTGGATGATCATCCAGGGTTCTCCCTGGTGCACTCTTCCAGTCC-AGGCCAGCATCAGTTTGCCCTGGGGGATAAAGGTTTCGGGAATGTGGCTCCCTC--GGGAGTGTTAAGTTGGCCAAACCCCGTCAGCTGCACAACACCCATTGGGGTCTGGTCTGCCCGGCAGAAACGCCAGAAGGACAGGCGTGTGGTCTGGTCAAGAACTTGTCCCTGATGTGCTACGTCAGTGTAGGCTCCCCAGCCCACCCGCTGATCGAGTTCATGATCAACCGAGGCATGGAAGTCGTTGAGGAGTACGAACCGCTCAGATACCCGCACGCGACCAAGATCTTTGTCAACGGTGTTTGGGTTGGTGTACACCAAGACCCCAAGCATCTCGTGAACCAAGTCTTGGACACACGGCGCAAGTCGTACGTGCAATTCGAGGTGTCCCTTGTTCGTGACATTCGAGACCGGGAGTTCAAGGTCTTCTCCGACGCTGGCCGAGTCATGAGGCCGGTCTTCACTGTACAGCAAGAACCCGACCCTGAAACTGGCATTGACAAGGGAATGCTCGTCCTGACCAAGGACCTGGTGAACAAGCTTGCCAAGGAGCAGGCGGAGCCACCAGAGTACCCGTCGATG---AAGATCGGATGGGAGGGCCTAGTAAGGGCTGGAGCTATTGAGTATCTGGACGCCGAGGAAGAAGAGACTGCCATGATTTGTATGACACCAGAAGATCTTGACCTCTACCGCCTGCAGAAGATGGGCCTCGC------------------------------------------TGTGGAGGAGGATTCGGCCGATGATCCCAACAGGAGATTGAGGACAAAGGCGAACCCAACGACTCACATATACACTCACTGTGAGATTCACCCTAGCATGATCGAGAAGTTCGAGAAGGTTGGTGACA---CCC-CCCCTCATCGATTGCGCCTTGC--CTTTGCCCAT-CGAATTCCACGCCGAATTCCCTCCCTCGCGACACGCACTGCGCCCGCTTCCC---TCCCGAGCCCAAGAATTTTTG--------CGGTTCGCCAGTAAT-TTTTTT------TGGT-GGGGCATTTTTTACCCCSCCGCCCGGGAG--ACGTTGGCA--CAATG-----CCCTGGTCCCTGCACACAAAAAAACATCAAT-------CGCCTTGGCGCA---CATCACGTGCTTTTTCTTTTTTGGACCGACAGGACGCTGACCC-AAGAAACAATAGGAAGCCGCTGAGCTCGGCAAGGGTTCCTTCAAGTATGCCTGGGTTCTTGACAAGCTCAAGGCTGAGCGTGAGCGCGGTATCACCATCGATATTGCCCTCTGGAAGTTCGAGACTCCCCGCTACTTCGTCACCGTCATTGGTATG
>CBS108944Bisifusarium_dimerum
ACATACCT-ACAACGTTGCCTCGGCGGACC---CCCGC-CTCCCCGT-AACACGGGAGCGGC-----CCGCCAGAGGA-CCCAACAAACCC-TGTTAT-TTT---CAGTATCTTCTGAGTGAA---AACACAATCAATTAAAACTTTCAACAACGGATCTCTTGGTTCTGGCATCGATGAAGAACGCAGCGAAATGCGATAAGTAATGTGAATTGCAGAATTCAGTGAATCATCGAATCTTTGAACGCACATTGCGCCCGCCAGTACTCTGGCGGGCATGCCTGTTCGAGCGTCATTACATCCCTCAAGCCCCTTCGGGCTTGGTGTTGGGCATCGGCCG------------------TCCCTCCAGCGGCGGCCGTGCCCCAAATACAGTGGCGGTC-TCGCCCCCGGCTCCTCTGCGTAGTAGT-A-ACATCTCGCACTGGG-ACGGAGCGTAGGCCACGCCGTAAAACAACCCAA--CTTTCTGAATGAAATCTGGC-TCTCGGGCCCG-AGTTGTAATTTGTAGAGG-ATGCTTTTGGCAAGGTGCCTTCCGAGTTCCCTGGAACGGGACGCCATAGAGGGTGAGAGCCCCGTCTGGTTGGACACCGAGCCTCTGTAAAGCTCCTTCGACGAGTCGAGTAGTTTGGGAATGCTGCTCTAAATGGGAGGTATATGTCTTCTAAAGCTAAATACTGGCCAGAGACCGATAGCGCACAAGTAGAGTGATCGAAAGATGAAAAGCACTTTGAAAAGAGAGTTAAAAAGCACGTGAAATTGTTGAAAGGGAAGCGCTTATGACCAGACTTGGGCTTGGTTGATCATCCGGCGTTCTCGCCGGTGCACTCTTCCAGTTC-AGGCCAGCATCAGTTTGCCTCGGGGGATAAAAGTAGCGGGAATGTGGCTCCTCC--GGGAGTGTTAAACTGGCCAAGCCGCGCCAGCTACACAATACTCACTGGGGCTTGGTTTGTCCGGCCGAGACACCAGAAGGACAGGCTTGTGGTCTGGTCAAGAACCTTTCTCTGATGTGTTACGTCAGTGTTGGCTCTCCATCCGAACCCTTGGTCGAGTTCATGATTGCCCGTGGTATGGAAGTGGTTGAGGAGTATGAACCCATGCGTTACCCCCATGCGACAAAGATCTTTGTCAATGGTACCTGGGTTGGTGTTGTTCAGGATGCCAAGCAATTCTGTAATTCGGTAGTCGACACTCGTCGAAAGTCTTACCTACAGTATGAGGTATCTCTGGTCCGTGATATTCGTGACCGAGAGTTCAAGGTCTTTTCCGATGCTGGCCGAGTCATGAGACCTGTTTTCACAGTGCAGCAAGAGGATGATCATGTATCAAAGATCGCTAAGGGCCAGCTGGTACTGACCAAAGACCTCGTCAAGAAGCTCAACGCCGAGCAGGAGAATCCTCTGGAAATCTCACCACAGGACAAGATCGGATGGGAGGGCCTTATCCGCAAGGGTGCCATCGAGTACCTCGACGCCGAGGAAGAAGAGACGGCGATGATCTGCATGACACCAGAAGATCTCGATTTCTATCGACTGCAGAAGGCTGGTGTTGC------------------------------------------CGTTGACGACGACAACAGCAACGACCCCAACAGGAGATTGAAGACAAAGACAAACCCGACAACCCATATGTACACGCATTGTGAGATCCATCCCAGTATGATCGAGAAGTTCGAGAAGGTAGGTCACT---TTT-CCC----TCCATTCCTGAGC----CTTTCCCTACGCGAT------------------------CGATTCGCTTCACGTCCATCACCCC--GCCCAACATC-GATGATA-----------TTTTTTTTGAGTGGC-TTTTTCACATTGTGGTGGGGGGT--TCTTACCCCGCCGAACATGAG--AAGCTGGCA--TTTTG-----CCCCACCAC---------AAAAATTTTCACA----TCCCTTC---TCATGGCTCGTCACAAGCAATC-----------AAGACATGATGCTAACA--ACCCACCAATAGGAAGCCGCCGAGCTCGGTAAGGGTTCCTTCAAGTACGCCTGGGTTCTTGACAAGCTCAAGGCCGAGCGTGAGCGTGGTATCACCATCGATATCGCTCTCTGGAAGTTCGAGACTCCCCGCTACTATGTCACCGTCATTGGTAAG
>CBS109028Neocosmospora_ferruginea
ACTTACCT--ATACGTTGCTTCGGCGGGAA---TAGAC-GGCCCCGT-AAAACGGG-CCGCC----CCCGCCAGAGGA-CCCTTAACTCT---GTTTCTTTTA--GTGTATCTTCTGAGTAAAAC-AAGCAAATAAATTAAAACTTTCAACAACGGATCTCTTGGCTCTGGCATCGATGAAGAACGCAGCGAAATGCGATAAGTAATGTGAATTGCAGAATTCAGTGAATCATCGAATCTTTGAACGCACATTGCGCCCGCCAGTATTCTGGCGGGCATGCCTGTTCGAGCGTCATTACAACCCTCAGGCCCCC--GGGCCTGGCGTTGGGGATCGGCGGA-------------GCC-CCCCGTGGGCACACGCCGTCCCCCAAATACAGTGGCGGTC-CCGCCGCAGCTTCCATCGCGTAGTAGCTA-ACACCTCGCGACTGG-AGAGCGGCGCGGCCACGCCGTAAAACACCCAAC--TCTTCTGAATGAAATCTGGC-TCTCGGGCCCG-AGTTGTAATTTGTAGAGG-ATGCTTTTGGTGAGGTGCCTTCCGAGTTCCCTGGAACGGGACGCCATAGAGGGTGAGAGCCCCGTCTGGTTGGACGCCGAACCTCTGTAAAGCTCCTTCGACGAGTCGAGTAGTTTGGGAATGCTGCTCTAAATGGGAGGTATATGTCTTCTAAAGCTAAATACCGGCCAGAGACCGATAGCGCACAAGTAGAGTGATCGAAAGATGAAAAGAACTTTGAAAAGAGAGTTAAACAGTACGTGAAATTGTTGAAAGGGAAGCGCTTGTGACCAGACTTGGGCTTGGTTGATCATCCGGGGTTCTCCCCGGTGCACTCTTCCGGCTC-AGGCCAGCATCAGTTCGCCCTGGGGGATAAAGGCATCGGGAACGTGGCTCTCTCCGGGGAGTGTTAAGCTCGCCAAACCCCGTCAGCTACACAACACCCATTGGGGTCTGGTCTGTCCAGCCGAGACACCCGAGGGTCAGGCTTGTGGTCTGGTCAAGAACTTGTCTCTGATGTGCTACGTCAGTGTCGGCTCTCCCTCCGAACCTCTGATTGAGTTCATGATCAACCGAGGTATGGAAGTCGTGGAAGAGTACGAGCCCCTGAGATACCCGCATGCTACCAAGATCTTTGTCAACGGTGTTTGGTGTGGTGTCCACTCGGACCCCAAGCATCTCGTCAGCCAGGTCCTGGACACACGACGAAAGTCGTACCTGCAGTATGAGGTGTCGCTTGTTCGTGACATTCGAGATCGAGAGTTCAAGGTCTTCTCCGACGCTGGCCGAGTCATGAGGCCGGTCTTTACGGTTCAGCAGGAGGACGACCACGAGTCTGGTATTGCCAAGGGAGCTTTGGTCCTGACCAAGGACATTGTCAACAAGCTTGCGAAGGAGCAGGCGGAGCCACCAGAGGACCCATCACAG---AAGATTGGATGGGAGGGTCTGATCCGAGCCGGAACTATCGAGTACCTCGATGCTGAGGAAGAGGAGACGGCTATGATTTGCATGACCCCTGAGGATCTTGACCTCTATCGCATGCAAAAGGCCGGTTACGT------------------------------------------CGTAGATGACGATAACACGGACGACCCCAACAGGAGATTGAAGACCAAGACGAACCCCACAACTCACATGTACACTCATTGTGAAATTCACCCCAGTATGATCGAGAAGTTCGAGAAGGTTGGTGACA---TCT-CCC----CCGATCGCGCCTTGC--TATTCCACAT-CGAATTCCCCGTCGAATTCCCTCCTCCGCGACACGCTCCGCGCCCGCTTC-----TCCCGAGTCCCAAAAATTTTG--------CGGTTCGACCGTAA--TTTTTT------TGGT-GGGGCA---TCTACCCCGCCACTCGGGCG--ACGTTGG-A--CAAAG-----CCCTGATCCCTGCACAC-AAAAACACCAAAC-------CCTCTTGGCGCG---CATCACGTGGTT-------------CACAACAGACACTGACTG-GTTCAACAATAGGAAGCCGCTGAGCTCGGCAAGGGTTCCTTCAAGTACGCCTGGGTTCTTGACAAGCTCAAGGCCGAGCGTGAGCGTGGTATCACCATCGATATTGCTCTCTGGAAGTTCGAGACTCCCCGCTACTATGTCACCGTCATTGGTATG
>CBS115695Neocosmospora_parceramosa
ACATACCT--AAACGTTGCTTCGGCGGGAA---TAGAC-GGCCCCGT-GAAACGGG-CCGCC----CCCGCCAGAGGA-CCCTTAACTCT---GTTTC-TATA--ATGTTTCTTCTGAGTAAAAC-AAGCAAATAAATTAAAACTTTCAACAACGGATCTCTTGGCTCTGGCATCGATGAAGAACGCAGCGAAATGCGATAAGTAATGTGAATTGCAGAATTCAGTGAATCATCGAATCTTTGAACGCACATTGCGCCCGCCAGTATTCTGGCGGGCATGCCTGTTCGAGCGTCATTACAACCCTCAGGCCCCC--GGGCCTGGCGTTGGGGATCGGCGGA-------------GCC-CCCCGTGGGCACACGCCGTCCCCCCAATACAGTGGCGGTC-CCGCCGCAGCTTCCATCGCGTAGTAGCTA-ACACCTCGCGACTGG-AGAGCGGCGCGGCCACGCCGTAAAACACCCAAC--TCTTCTGAATGAAATCTGGC-TCTCGGGCCCG-AGTTGTAATTTGTAGAGG-ATGCTTTTGGTGAGGTGCCTTCCGAGTTCCCTGGAACGGGACGCCATAGAGGGTGAGAGCCCCGTCTGGTTGGACGCCGAACCTCTGTAAAGCTCCTTCGACGAGTCGAGTAGTTTGGGAATGCTGCTCTAAATGGGAGGTATATGTCTTCTAAAGCTAAATACCGGCCAGAGACCGATAGCGCACAAGTAGAGTGATCGAAAGATGAAAAGAACTTTGAAAAGAGAGTTAAACAGTACGTGAAATTGTTGAAAGGGAAGCGCTTGTGACCAGACTTGGGCTTGGTTGATCATCCGGGGTTCTCCCCGGTGCACTCTTCCGGCCC-AGGCCAGCATCAGTTCGCCCTGGGGGACAAAGGCTTCGGGAACGTGGCTCTCTCCGGGGAGTGTTAAGCTCGCCAAGCCCCGTCAGCTACACAACACCCATTGGGGTCTGGTCTGTCCAGCCGAGACACCCGAGGGTCAGGCTTGTGGTCTGGTCAAGAACTTGTCCCTGATGTGCTACGTCAGTGTCGGCTCTCCCTCCGAACCTCTGATTGAGTTCATGATCAACCGAGGTATGGAAGTCGTGGAAGAGTACGAGCCCCTGAGATACCCGCATGCTACCAAGATCTTTGTCAACGGTGTTTGGTGCGGTGTCCACTCGGACCCCAAGCATCTCGTCAGCCAGGTCCTGGACACACGACGAAAGTCGTACCTGCAATATGAGGTGTCGCTTGTTCGTGACATTCGAGATCGAGAGTTCAAGGTCTTCTCCGACGCTGGCCGAGTCATGAGGCCGGTCTTTACGGTTCAGCAGGAGGATGACCACGAGTCTGGTATCGCCAAGGGAGCTTTGGTTCTGACCAAGGACATCGTCAACAAGCTTGCTAAGGAGCAGGCGGAGCCACCAGAGGACCCATCACAG---AAGATTGGATGGGAGGGTCTGATCCGAGCCGGAACCATCGAGTACCTCGATGCTGAGGAAGAAGAGACGGCTATGATTTGCATGACCCCTGAGGATCTTGACCTCTATCGCATGCAAAAGGCTGGTTACGT------------------------------------------CGTAGATGACGATAACACGGACGACCCCAACAGGAGATTGAAGACCAAGACGAACCCCACAACTCACATGTACACTCATTGTGAGATTCACCCCAGTATGATCGAGAAGTTCGAGAAGGTTGGTGACA---TCT-CCC----CCGATCGCGCCTTGC--TATTCCACA-------------TCGAATCCCCTCCTCCGCGACACGCTCTGCGCCCGCTTC-----TCCCGAGTCCCAAAAATTTTG--------CGGTTCGACCGTAATTTTTTTT------TGGT-GGGGCA---TCTACCCCGCCACTCGGGCG--ACGTTGG-A--CAAAG-----CCCTGATCCCTGCACAC-AAAAACACCAAAC-------CCTCTTGGCGCG---CATCACGTGGTT-------------CACAACAGACACTGACTG-GTTCAACAATAGGAAGCCGCTGAGCTCGGCAAGGGTTCCTTCAAGTACGCCTGGGTTCTTGACAAGCTCAAGGCCGAGCGTGAGCGTGGTATCACCATCGATATTGCTCTCTGGAAGTTCGAGACTCCCCGCTACTATGTCACCGTCATTGGTATG
>CBS125482Geejayessia_atrofusca
ACATACCT--AAACGTTGCCTCGGCGGGAC---CCGTC-TGCCCCGTAAAAAAGGG-CCGGC-----CCGCCAGAGGA-CCCCAAACCCAACTGTATTTTATACCCTGTATCTTCTGAGTCAAAC-AAACAAAT-AATCAAAACTTTCAACAACGGATCTCTTGGTTCTGGCATCGATGAAGAACGCAGCGAAATGCGATAAGTAATGTGAATTGCAGAATTCAGTGAATCATCGAATCTTTGAACGCACATTGCGCCCGCCAGTACTCTGGCGGGCATGCCTGTTCGAGCGTCATTTCAACCCTCAAGCCCCC--GGGCTTGGTGCTGGGGATCGGCAGGG----------------CCCGCAAGGGCCGCGCCGGCCCCGAAATCTAGTGGCGGTC-CCGCCGCGGACTCCATTGCGTAGTAGC-A-ACACCTCGCAACTGGAAACGCGGCGCGGCCGAGCCGTTAAACCCCCAAC--TTTTCAGAATGAAATCTGGC-CCCCGGGCCCG-AGTTGTAATTTGTAGAGG-ATGCTTTTGGTGAGGTGCCTTCCGAGTTCCCTGGAACGGGACGCCATAGAGGGTGAGAGCCCCGTCTGGTTGGACACCGAGCCTCTGTAAAGCTCCTTCGACGAGTCGAGTAGTTTGGGAATGCTGCTCTAAATGGGAGGTATATGTCTTCTAAAGCTAAATATTGGCCAGAGACCGATAGCGCACAAGTAGAGTGATCGAAAGATGAAAAGCACTTTGAAAAGAGAGTTAAAAAGTACGTGAAATTGTTGAAAGGGAAGCGCTCATGACCAGACTTGGGCTTGGTTGATCATCTAGGGTTCTCCCTAGTGCACTCCTCCAGCCC-AGGCCAGCATCAGTTTGCCCCGGGGGACAAAGGCGTCGGGAATGTGGCTCCCTCCGGGGAGTGTTAAGCTGGCCAAGCCTCGTCAGCTGCACAACACCCATTGGGGCTTGGTTTGCCCAGCTGAGACGCCCGAGGGACAAGCTTGCGGTCTGGTCAAGAACTTATCCCTGATGTGTTATGTCAGTGTCGGTTCTCCAGCCGAACCCTTGATCGAGTTCATGATCGGCCGAGGTATGGAAGTCGTCGAGGAGTACGAGCCATTGAGGTACCCTAACGCGACAAAGATCTTTGTCAACGGTGTCTGGTGTGGCGTGCATTCTGATCCCAAACATCTCGTGAGCCAGGTCTTGGACACCCGTCGTAAGTCGTATGTCCAATTTGAGGTATCACTTGTCCGCGATATTCGTGACAGGGAGTTCCAGGTCTTCTCTGATGCTGGCCGAGTCATGAGACCTGTCTTTACAGTGCAACAGGAGGATAATCACGATTCTGGTATCCCCAAGGGATCCCTAGTGTTGACCAAGGACCTTGTGAACCAGCTCGCCCAGGAGCAAGCGGAGCCACCTGAGGATCCAAGACAC---AAGATTGGATGGGAAGGCCTGATCCGATCTGGTGCTGTCGAGTATCTCGATGCCGAAGAAGAAGAGACGGCCATGATTTGCATGACTCCAGAGGATCTTGACCTCTACCGTATGCAAAAGGCCGGTATCGT------------------------------------------CGTGGATGAAGACAACACGGATGATCCGAATAGGAGATTGAAGACGAAGACGAACCCAACAACTCATATGTATACCCACTGTGAGATTCATCCCAGTATGATCGAGAAGTTCGAGAAGGTTGGTAACA---TTT--CC----TCGATCGCGCGC-----CTTTGCCCTA-CAAACT-CCTACCGATT--TCTCCCTCGCGAAACCCAGAGCGCCCGCTTCCC---TCACGAGTTT-AAAATTTTCG--------CGGT--GTCCGCAAT-TTTTTT------TGGT-GGGGCA--TTTTACCCCGCCGCTCGGAAG---------------ATG-----CCCTGGTCCCTGCACAC-AAAAATCACCGAA-------TCCCTTGGCGCGCATCACCAAATTCTTG------------AGAACCACACACTGACAG-ACTCAATAATAGGAAGCCGCCGAGCTCGGTAAGGGTTCCTTCAAGTACGCCTGGGTCCTTGACAAGCTCAAGGCCGAGCGTGAGCGTGGTATCACCATCGACATTGCTCTGTGGAAGTTCGAGACTCCCCGCTACTATGTCACCGTCATTGGTATG
>CBS125502Geejayessia_celtidicola
ACATACC---AATTGTTGCCTCGGCGGGAC---CCGTCTTGCCCCGT-AAAACGGG-CCGGC-----CCGCCAGAGGAAAACCAAACCCTACTGTCTT-TAT---GTGTATCTTCTGAGTGACAC-AAGCAAATAAATCAAAACTTTCAACAACGGATCTCTTGGTTCTGGCATCGATGAAGAACGCAGCGAAATGCGATAAGTAATGTGAATTGCAGAATTCAGTGAATCATCGAATCTTTGAACGCACATTGCGCCCGCCAGTACTCTGGCGGGCATGCCTGTTCGAGCGTCATTTCAACCCTCAAGCCCCC--GGGCTTGGTGCTGGGGATCGGCGAGG-----------G----CCCGCAAGGGCCGCGCCGGCCCCGAAATCTAGTGGCGGTC-TCGCTGTAGACTCCATTGCGTAGTAGC-A-ACACCTCGCAACTGG-AACGCGGCGCGGCTAAGCCGTTAAACCCCCAAC--TTTTCTGAATGAAATCTGGC-TCTCGGGCCCG-AGTTGTAATTTGTAGAGG-ATGCTTTTGGTGAGGTGCCTTCCGAGTTCCCTGGAACGGGACGCCATAGAGGGTGAGAGCCCCGTCTGGTTGGACACCGAGCCTCTGTAAAGCTCCTTCGACGAGTCGAGTAGTTTGGGAATGCTGCTCTAAATGGGAGGTATATGTCTTCTAAAGCTAAATATTGGCCAGAGACCGATAGCGCACAAGTAGAGTGATCGAAAGATGAAAAGCACTTTGAAAAGAGAGTTAAAAAGTACGTGAAATTGTTGAAAGGGAAGCGCTTGTGACCAGACTTGGGCTTGGTTGATCATCCAGGGTTCTCCCTGGTGCACTCCTCCAGCTC-AGGCCAGCATCAGTTTGCTTCGGGGGATAAAGGCGTCGGGAATGTGGCTCCCTCCGGGGAGTGTTAAGCTGGCCAAGCCTCGTCAGCTGCACAACACCCATTGGGGTTTGGTTTGTCCGGCCGAGACGCCCGAGGGACAGGCTTGTGGTCTAGTCAAAAACTTGTCCCTGATGTGCTATGTCAGTGTCGGTTCTCCAGCCGAACCCTTGATCGAGTTCATGATCGGTCGAGGTATGGAAGTCGTTGAGGAGTACGAGCCGCTGAGATACCCTAATGCGACAAAGATTTTTGTCAACGGTGTCTGGTGTGGCGTTCACTCGGATCCCAAGCATCTCGTGAGCCAGGTCTTGGACACTCGTCGTAAGTCATACGTTCAGTTTGAAGTATCACTTGTTCGCGATATTCGTGACAGAGAGTTCCAGGTCTTCTCTGATGCTGGCCGAGTCATGAGACCTGTTTTTACGGTGCAGCAGGAGGATAACCACGATTCTGGTATCCCCAAGGGATCTCTGGTGTTGACCAAGGACCTTGTGAACCAGCTCGCCCAGGAGCAAGCGGAACCACCGGAAGACCCAAGAGAC---AAGATTGGATGGGAAGGCCTGATCCGCTCTGGTGCTGTCGAGTATCTCGATGCCGAAGAAGAGGAGACGGCCATGATTTGCATGACTCCAGAGGATCTTGACCTCTACCGTATGCAAAAGGCCGGTATCGC------------------------------------------TGTGGATGAGGACAATACGGATGATCCAAACAGGAGATTGAAGACAAAGACGAACCCGACAACTCACATGTACACTCACTGCGAGATTCATCCCAGTATGATCGAGAAGTTCGAGAAGGTTAGTGGAC---ATT-TCC----TCGATCGCGCGC-----CTTCGGTCTC-CAAATT-CCCATCGACT--TTTCCCTCGCGAAACGCAAATCGCCCGCTCCC----TCCCGAGTCTAAAAAAAATTG-T------GGTTCTGCCTGTAAT-TTTTTT-----GTGGT-GGGGTA--TCCTACCCCGCCTCTCGGGAG--ATGCTGGTGCTCAATG-----CCCTGGTCCCTGCACAC-AAAAATCACCGAA-------TGGCTTGGCGCGCATTATCAAACA----------------CTGAACCAAAACTGACAA-AGTCAACAATAGGAAGCTGCCGAGCTCGGCAAGGGTTCCTTCAAGTATGCCTGGGTTCTTGACAAGCTCAAGGCCGAGCGCGAGCGTGGTATCACCATCGATATCGCTCTGTGGAAGTTCGAGACTCCTCGCTACTTCGTCACCGTCATTGGTATG
>CBS125550Geejayessia_cicatrica
ACATACC---AATTGTTGCCTCGGCGGGAC---CCGTC-TGCCCCGT-AAAACGGG-CCGGC-----CCGCCAGAGGA--CCCAAACCCTA--GTTTT-TAT---GTGTATCTTCTGAGTGACAC-AAGCAAATAAATCAAAACTTTCAACAACGGATCTCTTGGTTCTGGCATCGATGAAGAACGCAGCGAAATGCGATAAGTAATGTGAATTGCAGAATTCAGTGAATCATCGAATCTTTGAACGCACATTGCGCCCGCTAGTATTCTGGCGGGCATGCCTGTTCGAGCGTCATTTCAACCCTCAAGCCCCC--GGGCTTGGTGCTGGGGATCGGCAGG------------G----CCCGCAAGGGCCGCGCCGGCCCCGAAATCTAGTGGCGGTC-TCGCTGTAGACTCCATTGCGTAGTAGC-A-ACACCTCGCAACTGG-AACGCGGCGCGGCTAAGCCGTTAAACCCCCAAC---TTTCTGAATGAAATCTGGC-TCTCGGGCCCG-AGTTGTAATTTGTAGAGG-ATGCTTTTGGTGAGGTGCCTTCCGAGTTCCCTGGAACGGGACGCCATAGAGGGTGAGAGCCCCGTCTGGTTGGACACCGATCCTCTGTAAAGCTCCTTCGACGAGTCGAGTAGTTTGGGAATGCTGCTCTAAATGGGAGGTATATGTCTTCTAAAGCTAAATATTGGCCAGAGACCGATAGCGCACAAGTAGAGTGATCGAAAGATGAAAAGCACTTTGAAAAGAGAGTTAAAAAGTACGTGAAATTGTTGAAAGGGAAGCGCTTGTGACCAGACTTGGGCTTGGTTGATCATCCAGGGTTCTCCCTGGTGCACTCTTCCAGCCC-AGGCCAGCATCAGTTTGCTTCGGGGGATAAAGGCGTCGGGAATGTGGCACCCTCCGGGGTGTGTTAAGCTGGCCAAGCCTCGTCAGCTGCACAACACACATTGGGGCTTGGTCTGTCCGGCCGAGACGCCCGAGGGACAGGCTTGCGGTCTGGTCAAGAACTTGTCCCTGATGTGTTATGTCAGTGTCGGTTCTCCAGCCGACCCCTTGATCGAGTTCATGATCGGTCGAGGTATGGAAGTCGTCGAGGAGTACGAGCCACTGAGGTACCCCAATGCGACAAAGATTTTTGTCAACGGTGTCTGGTGTGGCGTTCACTCGGATCCCAAGCATCTTGTTAGCCAGGTTTTAGACACTCGTCGTAAGTCGTATGTCCAGTTTGAGGTATCACTTGTTCGCGATATTCGTGATCGAGAGTTCCAGGTCTTCTCTGATGCTGGCCGAGTCATGAGGCCTGTCTTTACGGTGCAACAGGAGGATAACCACGATTCTGGTATCCCTAAGGGATCCCTGGTGTTGACCAAGGACCTTGTGAACCAGCTCGCCCAGGAGCAAGCGGAACCACCGGAGGACCCAAGAGAC---AAGATCGGATGGGAAGGTCTGATTCGCTCTGGTGCTGTCGAGTATCTCGATGCCGAAGAAGAAGAGACGGCCATGATTTGCATGACTCCAGAGGATCTTGACCTCTACCGTATGCAAAAGGCCGGTATCGC------------------------------------------CGTGGACGACGACAATACGGATGATCCGAACAGGAGATTGAAGACAAAGACGAATCCGACAACTCATATGTATACCCACTGTGAGATTCATCCCAGTATGATCGAGAAGTTCGAGAAGGTTGGTGAAC---ATT-TCC----TCGATCGCGCGCCTTGCCCTGGATAGT-CAAATC-CTCGTCGATT-CTCCCTCTCACGAAACGCAAAGCGCCCGCTTCCC---TCCCGAGTGT-ACAAATTTTG--------TGGTCTGCCCGC----ATTTTT------TGGT-GGGGTG--TTTTACCCCGCCTCTTGGGAGAGACGTTGGCG--TAATG-----CCCTGGTCCCTGCACAC-AAAACTCATCAAA-------TCTCTTGGCGTGCATCATCAACTCCCT-------------CGAACCAGACACTAACAG-AGTCAACAATAGGAAGCCGCCGAGCTCGGTAAGGGTTCCTTCAAGTATGCCTGGGTTCTTGACAAGCTCAAGGCCGAGCGTGAGCGTGGTATCACCATCGACATTGCCCTGTGGAAGTTCGAGACTCCCCGCTACTTTGTCACCGTCATTGGTATG
>CBS132474Fusarium_hoodiae
ACATACC---ACTTGTTGCCTCGGCGGATC---AGCCCGCTCCCGGT-AAAACGGG-ACGGC-----CCGCCAGAGGACCCCTAAACTCT---GTTTC-TAT---ATGTAACTTCTGAGTAAAAC--CATAAATAAATCAAAACTTTCAACAACGGATCTCTTGGTTCTGGCATCGATGAAGAACGCAGCAAAATGCGATAAGTAATGTGAATTGCAGAATTCAGTGAATCATCGAATCTTTGAACGCACATTGCGCCCGCCAGTATTCTGGCGGGCATGCCTGTTCGAGCGTCATTTCAACCCTCAAGCAC-----AGCTTGGTGTTGGGACTCG----------------------------CGTTAATTCGCGTTCCTCAAATTGATTGGCGGTC-ACGTCG-AGCTTCCATAGCGTAGTAGTAA-AACCCTCGTTACTGG-TAATCGTCGCGGCCACGCCGTTAAA-CCCCAAC----TTCTGAATGAAATCTGGC-TCTCGGGCCCG-AGTTGTAATTTGTAGAGG-ATACTTTTGATGCGGTGCCTTCCGAGTTCCCTGGAACGGGACGCCATAGAGGGTGAGAGCCCCGTCTGGTTGGATGCCAAATCTCTGTAAAGTTCCTTCAACGAGTCGAGTAGTTTGGGAATGCTGCTCTAAATGGGAGGTATATGTCTTCTAAAGCTAAATACCGGCCAGAGACCGATAGCGCACAAGTAGAGTGATCGAAAGATGAAAAGCACTTTGAAAAGAGAGTTAAAAAGTACGTGAAATTGTTGAAAGGGAAGCGTTTATGACCAGACTTGGGCTTGGTTAATCATCTGGGGTTCTCCCCAGTGCACTTTTCCAGTCC-AGGCCAGCATCAGTTTTCCCCGGGGGATAAAGGCGGCGGGAATGTGGCTCTCTTCGGGGAGTGTTAAATTGGCCAAGCCTCGACAGCTTCACAACACTCACTGGGGTTTGGTGTGTCCTGCCGAAACACCTGAGGGTCAAGCTTGTGGTCTGGTCAAAAACTTGTCTCTGATGTGTTACGTCAGTGTCGGCTCTCCGGCCGATCCTCTGATTGAATTCATGATCAACAGAGGCATGGAAGTCGTTGAGGAGTACGAGCCGACAAGATACCCCCACGCTACAAAGATTTTCGTCAACGGTAGCTGGGTTGGTGTTCATGCCGACCCCAAGCATCTCGTGAATCAGGTCTTGGACACAAGACGAAAGTCTTACGTGCAGTTCGAAGTATCACTTGTTCGTGATATCCGAGACCGTGAATTCAAGATTTTCTCAGACGCTGGCCGTGTCATGAGACCCGTCTTTACAGTTCATCAGGAGGATGACTATGAGAACAACATCACCAAGGGACAACTAGTGTTGACAAAGGACCATGTCAATAGGCTAGCCCAAGAGCAGGCAGAGCCTCCTGCCAACCCAGCGGAC---AAGTTTGGATGGGATGGCTTGATCCGCGAAGGAGCTGTCGAGTATCTCGATGCTGAGGAAGAAGAGACAGCCATGATTTGCATGACGCCAGAGGATCTCGAACTTTACCGTGAGCAAAAGAATGATGAAGCTACACTCAC--AGAAGAAGAGAAACGGGCCAAGCAAGAGGC-AGAGAAGAGAGAACAAGAGGAGGACCGCAACAAGCGATTGAAGACAAAGGTGAACCCCACAACTCACATGTACACACATTGTGAGATTCACCCCAGTATGATCGAGAAGTTCGAGAAGGTTAGTCACT---TTC-CCT----TCGATCGCGCGTC----CTTTGCCCAT-CGATTT----------------CCCCTACGACTCGAAACGTGCCCGCTACCCC--GCTCGAGACC-AAAAATTTTG--------CAATATGACCGTAATTTTTTTT------TGGT-GGGGCA---CTTACCCCGCCACTTGAGCG--ACGGGAGCG--TTTGC-----CCTCTTACCATTCTCAC-------------------AACCTCAATGAGTGCGTCGTCACGTG----------------TCAAGCAGTCACTAACC--ATTCAACAATAGGAAGCCGCTGAGCTCGGTAAGGGTTCCTTCAAGTACGCCTGGGTTCTTGACAAGCTCAAGGCCGAGCGTGAGCGTGGTATCACCATCGATATTGCTCTCTGGAAGTTCGAGACTCCTCGCTACTATGTCACCGTCATTGGTATG
>CBS132815Ilyonectria_capensis
ACATACCA--TATTGTTGCCTCGGCGGTGC---CCGTTTCG----------------GCGGC-----CCGCCAGAGGA--CCCAAACCCT-----GTA-TTAA--AGTATTCTTCTGAGTAAAT--GATTAAATCAATCAAAACTTTCAACAACGGATCTCTTGGCTCTGGCATCGATGAAGAACGCAGCGAAATGCGATAAGTAATGTGAATTGCAGAATTCAGTGAATCATCGAATCTTTGAACGCACATTGCGCCCGCCAGTATTCTGGCGGGCATGCCTGTCCGAGCGTCATTTCAACCCTCAAGCCCCC--GGGCTTGGTGTTGGAGATCGGCGAG------------------CCCTCCGGGGCAAGCCGTCTCCCAAATTTAGTGGCGGTC-TCGCTGTAGCTTCCTCTGCGTAGTAGC---ACACCTCGC-ACTGG-GAAACAGCGTGGCCACGCCGTAAAACCCCCCAC---TTCTGAAATGAAATCTGGC-CTTCGGGTCCG-AGTTGTAATTTGTAGAGG-ATGCTTTTGGTGAGGTACCTTCCGAGTTCCCTGGAACGGGACGCCATAGAGGGTGAGAGCCCCGTCTGGTTGGATACCGATCCTCTGTAAAGCTCCTTCGACGAGTCGAGTAGTTTGGGAATGCTGCTCTAAATGGGAGGTATATGTCTTCTAAAGCTAAATATTGGCCAGAGACCGATAGCGCACAAGTAGAGTGATCGAAAGATGAAAAGCACTTTGAAAAGAGAGTTAAAAAGTACGTGAAATTGTTGAAAGGGAAGCGCTCATGACCAGACTTGGGCTTGGTTGATCATCCAGGGTTCTCCCTGGTGCACTCTTCCAGCTC-AGGCCAGCATCAGTTCGCTGTGGGGGATAAAGGCTTCGGGAATGTGGCTCCTCC--GGGAGTGTTAAGCTGGCCAAGCCACGTCAGTTGCACAATACCCATTGGGGTTTGGTCTGTCCCGCAGAGACACCTGAGGGTCAGGCTTGGGGTCTGGTCAAGAATTTGTCGTTGATGTGCTACGTCAGTGTCGGTTCCCCCTCCGGACGTTTGATTGAATTTATGATCAACCGAGGCATGGAAGTGGTTGAGGAGTACGAGCCATTGAGATACCCGCACGCTACGAAAATTTTCGTCAACGGAACCTGGGTTGGCGTTCACCAGGACCCGAAGCACCTTGTCAGTCAGGTGTTGGACACGCGTCGAAAGTCGTATTTGCAGTATGAGGTATCGCTTGTCCGGGATATCCGCGACCGAGAGTTCAAGGTTTTCTCCGATGCTGGGCGAGTAATGAGACCCGTCTTCACGGTGCAGCAAGAGGACGACCATGACACAGGCATTCCAAAGGGATCGCTGGTGCTAACCAAGGAGCTTGTCAACAAGCTCGCCAAGGAGCAGGCTGAACCATCGGATGATCCTGCATCC---AAGATTGGTTGGGAGGGACTTATCCGAGCGGGAGCCATCGAGTATTTGGATGCCGAAGAAGAAGAGACAGCCATGATCTGCATGACACCTGAGGATCTTGATCTCTACCGTCTACAAAAAGCCGGCATTGC------------------------------------------CATGGAAGATGATATGGGCGACAATCCAAACGGAAGATTGAAGACAAAAACGAACCCAACGACTCACATGTACACCCACTGTGAGATTCATCCCAGCATGATCGAGAAGTTCGAGAAGGTTGGTCCTC---TTT-TCC-----CGATTCTGCCCT----CAACGACCGT-CGATTTCAACGTCGCTGCGTCTGC------CCACGAAACACAACCCCTCACC----CTTCGATCA-AAAATTTTCA--------CCCACCCTCCATTGT-TTTTTG-----GTGGG-GGCGAA--TTTTACCCCGCCGCACACTGG--TGGTTGAAA--TTT-------CCCCCGCCCCACCACAG---CATCATTCAAT-------CATCATCGCGGA-CTCTTCAAACGCTA-------------TGCACAGAATACTGACAGTGCCCTCTTACAGGAAGCTGCCGAGCTCGGCAAGGGTTCCTTCAAGTATGCCTGGGTTCTTGACAAGCTCAAGGCCGAGCGTGAGCGTGGTATCACCATCGATATTGCCCTGTGGAAGTTCGAGACTCCCCGCTACTTCGTCACCGTCATTGGTAAG
>CBS133754Albonectria_rigidiuscula
ACATACCT--ATAATTTGCCTCGGCGGACTCAACGACGGTGCTCCGA-GAAATCGG-TCGCCGCTCGCTGCCAGAGGAACCCCAAACTCTA-TGTATT-CTT---GTGGATCTTCTGAGTAAAACAAAACAAATAAATCAAAACTTTCAACAACGGATCTCTTGGTTCTGGCATCGATGAAGAACGCAGCGAAATGCGATAAGTAATGTGAATTGCAGAATTCAGTGAATCATCGAATCTTTGAACGCACATTGCGCCCGCCAGTATTCTGGCGGGCATGCCTGTTCGAGCGTCATTTCAACCCTCAAGCCCCC--GGGCTTGGTGTTGGGGATCTCCGA---------------------------TAGTCGCCGTCCCCCAAATCTAGTGGCGGTC-TCGCTGTAGCCTCCATTGCGTAGTAGCTA-ACACCTCGCAACTGG-AACGCGGCGCGGCCAAGCCGTCAAACCCCCAAC----TTCTGAATGAAATCTGGC-TCTCGGGCCCG-AGTTGTAATTTGTAGAGG-ATGCTTTTGGTGCGGTGCCTTCCGAGTTCCCTGGAACGGGACGCCATAGAGGGTGAGAGCCCCGTCTGGTTGGATGCCAATCCTCTGTAAAGCTCCTTCGACGAGTCGAGTAGTTTGGGAATGCTGCTCTAAATGGGAGGTATATGTCTTCTAAAGCTAAATACCGGCCAGAGACCGATAGCGCACAAGTAGAGTGATCGAAAGATGAAAAGCACTTTGAAAAGAGAGTTAAAAAGTACGTGAAATTGTTGAAAGGGAAGCGTTTATGACCAGACTTGGGCTTGGTTAATCATCCAGGGTTCTCCCTGGTGCACTTTTCCAGTCC-AGGCCAGCATCAGTTTGCTTCGGGGGATAAAGGCTTCGGGAATGTGGCTCCTCTCGGGGAGTGTT????????????????????????????????????????????????????????????????????????????????????????????????????????????????????????????????????????????????????????????????????????????????????????????????????????????????????????????????????????????????????????????????????????????????????????????????????????????????????????????????????????????????????????????????????????????????????????????????????????????????????????????????????????????????????????????????????????????????????????????????????????????????????????????????????????????????????????????????????????????????????????????????????????????????????????????????????????????????????????????????????????????????????????????????????????????????????????????????????????????????????????????????????????????????????????????????????????????????????????ATCGAGAAGTTCGAGAAGGTTGGTGACA---TTTCCCC----TCGATCGCGCCTTGC--CTCTTGCCAT-CGAATTCCCCCTCGAATTCTCTGCCTCGCGAAACGCACTGCGCCCGCTTTCCC-CTCCCGAACCCAAAAAATTTTG--------CGGCCCCGGTCGCAA-TTTTTT------TGGT-GGGGCA-TTTTTACCCCGCCGCTTGAGCG--ACGTTGGCA--CAATG-----CCCTGGCCCCTGCACAC-AAAAACACCAAA----------CCTTGGCGCGCATCGTCACGTGTTC-------------CGAACCACATGCTAACCA-ACTCGACAATAGGAAGCCGCTGAGCTCGGCAAGGGTTCCTTCAAGTACGCCTGGGTTCTTGACAAGCTCAAGGCCGAGCGTGAGCGTGGTATCACCATTGACATTGCCCTGTGGAAGTTCGAGACTCCCCGCTACTATGTCACCGTCATTGGTATG
>CBS142422Fusarium_siculi
ACATACC---AATTGTTGCCTCGGCGGATC---AGCCCGCTCCCGGT-AAAACGGG-ACGGC-----CCGCCAGAGGACCCCTAAACTCT---GTTTC-TAT---ATGTAACTTCTGAGTAAAAC--CATAAATAAATCAAAACTTTCAACAACGGATCTCTTGGTTCTGGCATCGATGAAGAACGCAGCAAAATGCGATAAGTAATGTGAATTGCAGAATTCAGTGAATCATCGAATCTTTGAACGCACATTGCGCCCGCCAGTATTCTGGCGGGCATGCCTGTTCGAGCGTCATTTCAACCCTCAAGCCCTC--GGGTTTGGTGTTGGGGATCGGCGAG-------------------CCCTCGCGGCAAGCCGGCCCCGAAATCTAGTGGCGGTC-TCGCTGCAGCTTCCATTGCGTAGTAGTAA-AACCCTCGCAACTGG-TACGCGGCGCGGCCAAGCCGTTAAACCCCCAAC----TTCTGAATGAAATCTGGC-TCTCGGGCCCG-AGTTGTAATTTGTAGAGG-ATACTTTTGATGCGGTGCCTTCCGAGTTCCCTGGAACGGGACGCCATAGAGGGTGAGAGCCCCGTCTGGTTGGATGCCAAATCTCTGTAAAGTTCCTTCGACGAGTCGAGTAGTTTGGGAATGCTGCTCTAAATGGGAGGTATATGTCTTCTAAAGCTAAATACCGGCCAGAGACCGATAGCGCACAAGTAGAGTGATCGAAAGATGAAAAGCACTTTGAAAAGAGAGTTAAAAAGTACGTGAAATTGTTGAAAGGGAAGCGTTTATGACCAGACTTGGGCTTGGTTAATCATCTGGGGTTCTCCCCAGTGCACTTTTCCAGTCC-AGGCCAGCATCAGTTTTCCCCGGGGGATAAAGACTTCGGGAATGTGGCTCTCTTCGGGGAGTGTTAAATTGGCCAAGCCCCGACAGCTTCACAATACTCACTGGGGTTTGGTGTGTCCCGCCGAAACGCCTGAGGGTCAAGCTTGTGGTCTGGTCAAAAACTTGTCTCTGATGTGTTATGTCAGTGTCGGCTCTCCAGCCGATCCTCTCATTGAATTCATGATCAACAGAGGTATGGAAGTCGTTGAGGAGTACGAGCCGACAAGATATCCCCACGCTACAAAGATTTTCGTCAACGGTAGCTGGGTTGGTGTTCACGCCGACCCCAAGCATCTCGTGAATCAGGTTTTGGACACAAGACGAAAGTCGTACGTCCAGTTCGAAGTATCACTTGTTCGTGATATTCGAGACCGTGAATTCAAGATCTTCTCAGATGCTGGTCGTGTCATGAGACCTGTCTTCACAGTCCATCAGGAGGATGACTACGAGAACAACATCACCAAGGGACAACTAGTGTTGACAAAAGAACATGTCAACAGGCTAGCGCAAGAGCAGGCAGAGCCACCTGCCAACCCCGCTGAC---AAGTTTGGATGGGATGGCTTGATTCGCGAAGGAGCTGTCGAGTATCTCGACGCCGAGGAAGAAGAGACAGCCATGATTTGCATGACGCCAGAGGATCTCGAACTTTACCGTGAGCAAAAGAATGATGAAGCTACACTCAC--GGAAGAGGAGAAACGGGCCAAGGCTGAGGC-AGAGAAGAGGGAACAGGAGGAGGACCGCAATAAGCGATTGAAGACAAAGGTCAACCCCACAACTCACATGTACACACATTGCGAGATTCACCCTAGTATGATCGAGAAGTTCGAGAAGGTTAGTCACT---TTC-CCT----TCGATCGCGGGTG----CTCTGCCCCC-CGATTT----------------CCCTTACGATTCGAAACGTGCCTGGTACCCC--GCTCGAGACC-AAAAATTTTG--------CGATATGACCGTAAT-TTTTTT------TGGT-GGGGCA---TTTACCCCGCCACTCGAGCG--ATGGGCGCG--TTTTT-----GCCCTTTCC-TGTCCAC-------------------AACCTCAATGAGCGCATTGTCACGTG----------------TCATGCAGCCACTAACC--ATTCGACAATAGGAAGCCGCTGAGCTCGGTAAGGGTTCCTTCAAGTACGCCTGGGTTCTTGACAAGCTCAAGGCCGAGCGTGAGCGTGGTATCACCATCGATATTGCTCTCTGGAAGTTCGAGACTCCTCGCTACTATGTCACCGTCATTGGTATG
>CBS144_25Neocosmospora_bostrycoides
ACATACCT--AAACGTTGCTTCGGCGGGAA---TAGAC-GGCCCCGT-GAAACGGG-CCGCC----CCCGCCAGAGGA-CCCTTAACTCT---GTTTC-TATA--ATGTTTCTTCTGAGTAAAAC-AAGCAAATAAATTAAAACTTTCAACAACGGATCTCTTGGCTCTGGCATCGATGAAGAACGCAGCGAAATGCGATAAGTAATGTGAATTGCAGAATTCAGTGAATCATCGAATCTTTGAACGCACATTGCGCCCGCCAGTATTCTGGCGGGCATGCCTGTTCGAGCGTCATTACAACCCTCAGGCCCCC--GGGCCTGGCGTTGGGGATCGGCGGA-------------GCCTCTCTGTGGGCACACGCCGTCCCCCAAATACAGTGGCGGTC-CCGCCGCAGCTTCCATCGCGTAGTAGCTA-ACACCTCGCGACTGG-AGAGCGGCGCGGCCACGCCGTAAAACACCCAAC--TTTTCTGAATGAAATCTGGC-TCTCGGGCCCG-AGTTGTAATTTGTAGAGG-ATGCTTTTGGTGAGGTGCCTTCCGAGTTCCCTGGAACGGGACGCCATAGAGGGTGAGAGCCCCGTCTGGTTGGACGCCGAACCTCTGTAAAGCTCCTTCGACGAGTCGAGTAGTTTGGGAATGCTGCTCTAAATGGGAGGTATATGTCTTCTAAAGCTAAATACCGGCCAGAGACCGATAGCGCACAAGTAGAGTGATCGAAAGATGAAAAGAACTTTGAAAAGAGAGTTAAACAGTACGTGAAATTGTTGAAAGGGAAGCGCTTGTGACCAGACTTGGGCTTGGTTGATCATCCGGGGTTCTCCCCGGTGCACTCTTCCGGCCC-AGGCCAGCATCAGTTCGCCCTGGGGGACAAAGGCTTCGGGAACGTGGCTCTCTCCGGGGAGTGTTAAGCTCGCCAAGCCCCGTCAGCTACACAACACCCATTGGGGTCTGGTCTGTCCAGCCGAGACACCCGAGGGTCAGGCTTGTGGTCTGGTCAAGAACTTGTCTCTGATGTGCTACGTCAGTGTCGGCTCTCCCTCCGAACCTCTGATTGAGTTCATGATCAACCGAGGTATGGAAGTCGTGGAAGAGTACGAGCCCCTGAGATACCCACATGCTACTAAGATCTTTGTCAATGGTGTCTGGTGCGGTGTCCACTCGGACCCCAAGCATCTCGTTAGCCAGGTCCTGGACACACGACGAAAGTCGTACCTGCAATATGAGGTGTCACTTGTTCGTGACATTCGAGATCGAGAGTTCAAGGTCTTCTCCGACGCTGGCCGAGTCATGAGGCCGGTCTTTACGGTTCAGCAGGAGGATGACCACGAGTCTGGTATCGCCAAGGGAGCTTTGGTTCTGACCAAGGACCTTGTCAACAAGCTTGCGAAGGAGCAGGCGGAGCCACCAGAGGACCCATCACAG---AAGATTGGATGGGAGGGTCTGATCCGAGCCGGAACTATCGAGTACCTCGACGCTGAGGAAGAGGAGACGGCTATGATTTGCATGACTCCTGAGGATCTTGATCTCTATCGCATGCAAAAGGCTGGTTACGT------------------------------------------CGTAGATGACGATAACACGGACGACCCCAACAGGAGATTGAAGAACAAGACGAACCCCACGACTCACATGTACACTCATTGTGAGATTCACCCCAGCATGATCGAGAAGTTCGAGAAGGTTGGTGACA---TCC-CCC----CCGATCGCGCCCTGC--TATTCCACAT-CGGATTCCCCGTCGAATCCCCTCCTCCGCGACACGCTCTGCGCCCGCTTC-----TCCCGAGTCCCAAAAATTTTG--------CGGTTTGACCGTAAT-TTTTTT------TGGT-GGGGCA---TTTACCCCGCCACTCGGGCG--ACGTTGT-A--CAAAG-----CCCTGATCCCTGCACACAAAAAACACCAAAC-------CCTCTTGGCGCG---CATCACGTGGTT-------------CACAACAGACACTGACTG-GTTCAACAATAGGAAGCCGCTGAGCTCGGTAAGGGTTCCTTCAAGTACGCCTGGGTCCTTGACAAGCTCAAGGCCGAGCGTGAGCGTGGTATCACCATCGATATTGCTCTCTGGAAGTTCGAGACTCCCCGCTACTATGTCACCGTCATTGGTATG
>CBS176_31Bisifusarium_nectrioides
ACATACCT-ACAACGTTGCCTCGGCGGCTC---CCCGC-CTCCCCGT-AAAACGGGAGCGGC-----CCGCCAGAGGA-CCCAACAAACTC-TGTTAT-TTT---CAGTATCTTCTGAGTAAA---AACACAATCAATTAAAACTTTCAACAACGGATCTCTTGGTTCTGGCATCGATGAAGAACGCAGCGAAATGCGATAAGTAATGTGAATTGCAGAATTCAGTGAATCATCGAATCTTTGAACGCACATTGCGCCCGCCAGTACTCTGGCGGGCATGCCTGTTCGAGCGTCATTACATCCCTCAAGCCCCAG-CGGCTTGGTGTTGGGCTTCGGC--------------------CGTCCTCAGCGGCGGCCGTGCCCCAAATACAGTGGCGGTC-TCGCCCCCGGCTCCTCTGCGTAGTAGT-A-ACATCTCGCACTGGG-ACGGAGCGAAGGCCACGCCGTAAAACAACCCAA--CTTTCTGAATGAAATCTGGC-TCTCGGGCCCG-AGTTGTAATTTGTAGAGG-ATGCTTTTGGCAAGGTGCCTTCCGAGTTCCCTGGAACGGGACGCCATAGAGGGTGAGAGCCCCGTCTGGTTGGACACCGAGCCTCTGTAAAGCTCCTTCGACGAGTCGAGTAGTTTGGGAATGCTGCTCTAAATGGGAGGTATATGTCTTCTAAAGCTAAATACTGGCCAGAGACCGATAGCGCACAAGTAGAGTGATCGAAAGATGAAAAGCACTTTGAAAAGAGAGTTAAAAAGCACGTGAAATTGTTGAAAGGGAAGCGCTTATGACCAGACTTGGGCTTGGTTGATCATCCGGCGTTCTCGCCGGTGCACTCTTCCAGTTC-AGGCCAGCATCAGTTTGCCCCGGGGGATAAAAGCTTCGGGAATGTGGCTCCTCC--GGGAGTGTTAAACTGGCCAAGCCGCGTCAGCTACACAACACTCACTGGGGCCTGGTTTGTCCGGCTGAAACACCAGAAGGACAGGCTTGTGGTCTGGTCAAGAACCTTTCCCTGATGTGTTACGTCAGTGTTGGCTCTCCATCCGAACCCTTGGTCGAGTTCATGATTGCCCGTGGTATGGAAGTGGTTGAAGAGTATGAACCCATGCGTTACCCCCATGCGACAAAGATCTTTGTCAATGGTACTTGGGTTGGTGTGGTCCAGGATGCCAAGCAGTTCTGCAATTCAGTTGTCGACACTCGCCGCAAGTCCTATCTACAGTATGAAGTATCTCTGGTCCGTGATATTCGTGACCGAGAGTTCAAGGTCTTTTCTGATGCTGGCCGAGTTATGAGACCCGTTTTCACAGTGCAGCAAGAGGACGATCATGTATCAAAGATTGCTAAGGGCCAGCTGGTATTGACCAAAGACCTTGTCAAGAAGCTCAACGCAGAGCAAGAGAATCCTCTAGAGATCTCACCACAAGACAAGATCGGATGGGAGGGTCTTATCCGCAAGGGTGCCATCGAGTACCTGGACGCCGAGGAAGAAGAGACAGCGATGATCTGCATGACGCCAGAAGATCTTGATTTCTATCGACTACAGAAGGCTGGTGTTGC------------------------------------------CGTCGATGACGATAACAGCAATGACCCCAACAGGAGATTGAAGACAAAGACAAACCCAACAACCCACATGTACACGCATTGCGAAATCCATCCCAGTATGATCGAGAAGTTCGAGAAGGTAGGTCACT---TTT-CCC----TCGATTCCTGAGC----CTTTCACCACGCGAT------------------------CGATTCGCATCACGTCCATTACCCC--GCCCAATACC-GATGAT------------TTTTTTTTGCGTGGC-TTTTTCATGTTCTGGTGGAGGGG--TTTTACCCCGCTGGACATGCG--AAGTTGGCA--TTTTG-----CCCCACCAC---------AAAAATTTTCTCA----TTTATTT--TCCATGGCTCATCACAAGCAACT-----------AAAACATGATGCTAACG--ACCCACCAATAGGAAGCCGCTGAGCTCGGTAAGGGTTCCTTCAAGTACGCCTGGGTTCTTGACAAGCTCAAGGCCGAGCGTGAGCGTGGTATCACCATCGATATCGCTCTCTGGAAGTTCGAGACTCCCCGCTACTATGTCACCGTCATTGGTAAG
>CBS187_53Fusarium_callistephi
ACATACC---ACTTGTTGCCTCGGCGGATC---AGCCCGCTCCCGGT-AAAACGGG-ACGGC-----CCGCCAGAGGACCCCTAAACTCT---GTTTC-TAT---ATGTAACTTCTGAGTAAAAC--CATAAATAAATCAAAACTTTCAACAACGGATCTCTTGGTTCTGGCATCGATGAAGAACGCAGCAAAATGCGATAAGTAATGTGAATTGCAGAATTCAGTGAATCATCGAATCTTTGAACGCACATTGCGCCCGCCAGTATTCTGGCGGGCATGCCTGTTCGAGCGTCATTTCAACCCTCAAGCAC-----AGCTTGGTGTTGGGACTCG----------------------------CGTTAATTCGCGTTCCTCAAATTGATTGGCGGTC-ACGTCG-AGCTTCCATAGCGTAGTAGTAA-AACCCTCGTTACTGG-TAATCGTCGCGGCCACGCCGTTAAACCCCCAAC----TTCTGAATGAAATCTGGC-TCTCGGGCCCG-AGTTGTAATTTGTAGAGG-ATACTTTTGATGCGGTGCCTTCCGAGTTCCCTGGAACGGGACGCCATAGAGGGTGAGAGCCCCGTCTGGTTGGATGCCAAATCTCTGTAAAGTTCCTTCAACGAGTCGAGTAGTTTGGGAATGCTGCTCTAAATGGGAGGTATATGTCTTCTAAAGCTAAATACCGGCCAGAGACCGATAGCGCACAAGTAGAGTGATCGAAAGATGAAAAGCACTTTGAAAAGAGAGTTAAAAAGTACGTGAAATTGTTGAAAGGGAAGCGTTTATGACCAGACTTGGGCTTGGTTAATCATCTGGGGTTCTCCCCAGTGCACTTTTCCAGTCC-AGGCCAGCATCAGTTTTCCCCGGGGGATAAAGGCGGCGGGAATGTGGCTCTCTTCGGGGAGTGTTAAATTGGCCAAGCCTCGACAGCTTCACAACACTCACTGGGGTTTGGTGTGTCCTGCCGAAACACCCGAGGGTCAAGCTTGTGGTCTGGTCAAAAACTTGTCTCTGATGTGTTACGTCAGTGTTGGCTCTCCGGCCGATCCTCTGATTGAATTCATGATCAACAGAGGCATGGAAGTCGTTGAGGAGTACGAGCCGACAAGATACCCCCACGCTACAAAGATTTTCGTCAACGGTAGCTGGGTTGGTGTTCATGCCGACCCCAAGCATCTCGTGAATCAGGTCTTGGACACAAGGCGAAAGTCTTACGTGCAATTCGAAGTATCACTTGTTCGTGATATCCGAGACCGTGAATTCAAGATTTTCTCAGACGCTGGCCGTGTCATGAGACCCGTCTTTACTGTTCATCAGGAGGATGACTATGAGAACAACATCACCAAGGGACAACTAGTGTTGACAAAGGACCATGTCAATAGGCTAGCCCAAGAGCAGGCAGAGCCTCCTGCCAACCCAGCGGAC---AAGTTTGGATGGGATGGCTTGATCCGCGAAGGAGCTGTCGAGTATCTCGATGCTGAGGAAGAAGAGACAGCCATGATTTGCATGACGCCAGAGGATCTCGAACTTTACCGTGAGCAAAAGAATGATGAAGCTACACTCAC--AGAAGAAGAGAAACGGGCCAAGCAAGAGGC-AGAGAAGAGGGAACAAGAGGAGGACCGCAACAAGCGATTGAAGACAAAGGTGAACCCCACAACTCACATGTACACACATTGTGAGATTCACCCCAGTATGATCGAGAAGTTCGAGAAGGTTAGTCACT---TTC-CCT----TCAATCGCGCGTC----CTTTGCCCAT-CGATTT----------------CCCCTACGACTCGAAACGTGCCCGCTACCCC--GCTCGAGACC-AAAAATTTTG--------CAATATGACCGTAA--TTTTTT------TGGT-GGGGCA---CTTACCCCGCCACTTGAGCG--AAGGGAGCG--TTTGC-----CCTCTTACCATTCTCAC-------------------AACCTCAATGAGTGCGTCGTCACGTG----------------TGAAGCAGTCACTAACC--ATTCAACAATAGGAAGCCGCTGAGCTCGGTAAGGGTTCCTTCAAGTACGCCTGGGTTCTTGACAAGCTCAAGGCCGAGCGTGAGCGTGGTATCACCATCGATATTGCTCTCTGGAAGTTCGAGACTCCTCGCTACTATGTCACCGTCATTGGTATG
>CBS189_60Fusarium_neosemitectum
ACATACCT--ATACGTTGCCTCGGCGGATC---AGCCCGCGCCCTGT-AAAACGGG-ACGGC-----CCGCCCGAGGA-CCCTAAACTCT---GTTTT-TA----GTGGAACTTCTGAGTAAAAC-AAACAAATAAATCAAAACTTTCAACAACGGATCTCTTGGTTCTGGCATCGATGAAGAACGCAGCAAAATGCGATAAGTAATGTGAATTGCAGAATTCAGTGAATCATCGAATCTTTGAACGCACATTGCGCCCGCCAGTATTCTGGCGGGCATGCCTGTTCGAGCGTCATTTCAACCCTCAAGCTC-----AGCTTGGTGTTGGGACTCGCGGT----------------------------AACCCGCGTTCCCCAAATCGATTGGCGGTC-ACGTCG-AGCTTCCATAGCGTAGTAATCATACACCTCGTTACTGG-TAATCGTCGCGGCCACGCCGTAAAA-CCCCAAC----TTCTGAATGAAATCTGGC-TCTCGGGCCCG-AGTTGTAATTTGTAGAGG-ATGCTTTTGATGCGGTGCCTTCCGAGTTCCCTGGAACGGGACGCCATAGAGGGTGAGAGCCCCGTCTGGTTGGATGCCAAATCTCTGTAAAGCTCCTTCGACGAGTCGAGTAGTTTGGGAATGCTGCTCTAAATGGGAGGTATATGTCTTCTAAAGCTAAATACCGGCCAGAGACCGATAGCGCACAAGTAGAGTGATCGAAAGATGAAAAGCACTTTGAAAAGAGAGTTAAAAAGTACGTGAAATTGTTGAAAGGGAAGCGTTTATGACCAGACTTGGGCTTGGTTAATCATCTGGGGTTCTCCCCAGTGCACTTTTCCAGTCC-AGGCCAGCATCAGTTTTCGCCGGGGGATAAAGGCTTCGGGAATGTGGCTCTCTCCGGGGAGTGTTAAGCTTGCGAAGCCTCGGCAGCTGCACAACACTCACTGGGGCTTGGTGTGCCCTGCCGAGACACCTGAAGGTCAGGCTTGTGGTCTGGTCAAGAATTTGTCGCTCATGTGTTACGTGAGTGTGGGTTCACCAGCCGAGCCTTTGATCGAGTTCATGATCAACAGAGGTATGGAAGTTGTTGAAGAATACGAACCAACAAGATATCCTCACGCAACCAAGGTTTTTGTCAACGGAAGTTGGGTCGGCGTCCACCCTGATCCCAGGCACCTGGTGAACTCCGTCCTGGATACACGACGAAAGTCTTACGTCCAGTTCGAAGTCTCCCTTGTTCGTGACATCCGAGATCGTGAATTCAAGATTTTCTCTGATGCAGGCCGAGTCATGAGACCAGTCTTCACAGTGCAACAAGAGGATGATTACGAAACCGGCATCAACAAGGGACAGCTGGTATTGACAAAGGAGCTTGTGAACAAGATTGCCCAGGAGCAAGCAGAGCCACCCGCCGATCCATCGGAG---AAGATTGGATGGGAGGGCCTGATCCGCTCTGGAGCTGTGGAGTATCTCGACGCTGAGGAAGAAGAAACCGCTATGATTTGCATGACGCCTGAAGATCTCGAAATATATCGTGAACAGAAGCAGGACGAGGTCAATCTGAC--AGAGGAAGAGAAGCGGGCCAAGCAAGAAGC-AGAGAAGAGGGAGCAAGAGGAAGAACGCAACAAGCGTTTGAAGACGAAGGTCAACCCCACAACTCACATGTACACACACTGTGAGATTCATCCCAGTATGATCGAGAAGTTCGAGAAGGTTGGTTTCC--ATTT-TCC----TCGATCGCACGCC----CTCTGTCCAC-CGATTTATCATTCGACTCACTCTCACGACGACTTGATATCCGCCTGTTACCCC--TCTCCAATAT--AAAATTTTG--------CGGTTCAACTGTAAT-TTTTTTT---CCTGGT-GGGGGT---TATACCCCGCTACTCCAGCG--ATAGG----------------CGCTTGCCCTTTCCCAC-TAAACCACCTTGC---------------------ACATCACGTG----------------TCAATCAGTCACTAACC--ACCCGACAATAGGAAGCCGCCGAGCTCGGTAAGGGTTCCTTCAAGTACGCTTGGGTTCTTGACAAGCTCAAGGCCGAGCGTGAGCGTGGTATCACCATCGATATCGCCCTCTGGAAGTTCGAGACTCCTCGCTACTATGTCACCGTCATTGGTATG
>CBS193_65Fusarium_camptoceras
ACATACCT--ATACGTTGCCTCGGCGGATC---AGCCCGCGCCCTGT-AAAACGGG-ACGGC-----CCGCCCGAGGA-CCCTAAACTCT---GTTTT-TA----GTGGAACTTCTGAGTAAAAC-AAACAAATAAATCAAAACTTTCAACAACGGATCTCTTGGTTCTGGCATCGATGAAGAACGCAGCAAAATGCGATAAGTAATGTGAATTGCAGAATTCAGTGAATCATCGAATCTTTGAACGCACATTGCGCCCGCCAGTATTCTGGCGGGCATGCCTGTTCGAGCGTCATTTCAACCCTCAAGCTC-----AGCTTGGTGTTGGGACTCGCGGT----------------------------AACCCGCGTTCCCCAAATCGATTGGCGGTC-ACGTCG-AGCTTCCATAGCGTAGTAATCATACACCTCGTTACTGG-TAATCGTCGCGGCCACGCCGTAAAA-CCCCAAC----TTCTGAATGAAATCTGGC-TCTCGGGCCCG-AGTTGTAATTTGTAGAGG-ATGCTTTTGATGCGGTGCCTTCCGAGTTCCCTGGAACGGGACGCCATAGAGGGTGAGAGCCCCGTCTGGTTGGATGCCAAATCTCTGTAAAGCTCCTTCGACGAGTCGAGTAGTTTGGGAATGCTGCTCTAAATGGGAGGTATATGTCTTCTAAAGCTAAATACCGGCCAGAGACCGATAGCGCACAAGTAGAGTGATCGAAAGATGAAAAGCACTTTGAAAAGAGAGTTAAAAAGTACGTGAAATTGTTGAAAGGGAAGCGTTTATGACCAGACTTGGGCTTGGTTAATCATCTGGGGTTCTCCCCAGTGCACTTTTCCAGTCC-AGGCCAGCATCAGTTTTCGCCGGGGGATAAAGGCTTCGGGAATGTGGCTCTCTCCGGGGAGTGTTAAGCTTGCGAAGCCTCGGCAGCTGCACAACACTCACTGGGGCTTGGTGTGCCCTGCCGAGACACCTGAAGGTCAGGCTTGTGGTCTGGTCAAGAATTTGTCGCTCATGTGTTACGTGAGTGTGGGTTCACCAGCCGAGCCTTTGATCGAGTTCATGATCAACAGAGGTATGGAAGTTGTTGAAGAATACGAACCAACAAGATATCCTCACGCAACCAAGGTTTTTGTCAACGGAAGTTGGGTCGGCGTCCACCCTGATCCCAGGCACCTGGTGAACTCCGTCCTGGATACACGACGAAAGTCTTACGTCCAGTTCGAAGTCTCCCTTGTTCGTGACATCCGAGATCGTGAATTCAAGATTTTCTCTGATGCAGGCCGAGTCATGAGACCAGTCTTCACAGTGCAACAAGAGGATGATTACGAAACCGGCATCAACAAGGGACAGCTGGTATTGACAAAGGAGCTTGTGAACAAGATTGCCCAGGAGCAAGCAGAGCCACCCGCCGATCCATCGGAG---AAGATTGGATGGGAGGGCCTGATCCGCTCTGGAGCTGTGGAGTATCTCGACGCTGAGGAAGAAGAAACCGCTATGATTTGCATGACGCCTGAAGATCTCGAAATATATCGTGAACAGAAGCAGGACGAGGTCAATCTGAC--AGAGGAAGAGAAGCGGGCCAAGCAAGAAGC-AGAGAAGAGGGAGCAAGAGGAAGAACGCAACAAGCGTTTGAAGACGAAGGTCAACCCCACAACTCACATGTACACACACTGTGAGATTCATCCCAGTATGATCGAGAAGTTCGAGAAGGTTGGTTTCC--ATTT-TCC----TCGATCGCACGCC----CTCTGCCCAC-CGATTTATCATTCGACTCACTCTCACGACGACTTGATATCCGCCTGGTACCCC--GCTCCAATAT--AAAATTTTG--------CGGTTCAACTGTAAT-TTTTTTT--TCCTGGT-GGGGGT---TATACCCCGCTACTCCAGCG--ACAGG----------------CGCTTGCCCTTTCCCAC-TAAACCATCTTGC---------------------ACATCACGTG----------------TCAATCAGTCACTAACC--ACCCGACAATAGGAAGCCGCCGAGCTCGGTAAGGGTTCCTTCAAGTACGCTTGGGTTCTTGACAAGCTCAAGGCCGAGCGTGAGCGTGGTATCACCATCGATATTGCCCTCTGGAAGTTCGAGACTCCTCGCTACTATGTCACCGTCATTGGTATG
>CBS257_52Fusarium_fujikuroi
ACATACC---AATTGTTGCCTCGGCGGATC---AGCCCGCTCCCGGT-AAAACGGG-ACGGC-----CCGCCAGAGGACCCCTAAACTCT---GTTTC-TAT---ATGTAACTTCTGAGTAAAAC--CATAAATAAATCAAAACTTTCAACAACGGATCTCTTGGTTCTGGCATCGATGAAGAACGCAGCAAAATGCGATAAGTAATGTGAATTGCAGAATTCAGTGAATCATCGAATCTTTGAACGCACATTGCGCCCGCCAGTATTCTGGCGGGCATGCCTGTTCGAGCGTCATTTCAACCCTCAAGCCCCC--GGGTTTGGTGTTGGGGATCGGCGAG-------------------CCCTTGCGGCAAGCCGGCCCCGAAATCTAGTGGCGGTC-TCGCTGCAGCTTCCATTGCGTAGTAGTAA-AACCCTCGCAACTGG-TACGCGGCGCGGCCAAGCCGTTAAACCCCCAAC----TTCTGAATGAAATCTGGC-TCTCGGGCCCG-AGTTGTAATTTGTAGAGG-ATACTTTTGATGCGGTGCCTTCCGAGTTCCCTGGAACGGGACGCCATAGAGGGTGAGAGCCCCGTCTGGTTGGATGCCAAATCTCTGTAAAGTTCCTTCGACGAGTCGAGTAGTTTGGGAATGCTGCTCTAAATGGGAGGTATATGTCTTCTAAAGCTAAATACCGGCCAGAGACCGATAGCGCACAAGTAGAGTGATCGAAAGATGAAAAGCACTTTGAAAAGAGAGTTAAAAAGTACGTGAAATTGTTGAAAGGGAAGCGTTTATGACCAGACTTGGGCTTGGTTAATCATCTGGGGTTCTCCCCAGTGCACTTTTCCAGTCC-AGGCCAGCATCAGTTTTCCCCGGGGGATAAAGACTTCGGGAATGTGGCTCTCTTCGGGGAGTGTTAAATTAGCCAAGCCTCGACAGCTTCACAATACTCATTGGGGTCTGGTCTGTCCTGCCGAAACGCCTGAGGGTCAAGCTTGTGGTCTGGTCAAAAACTTGTCCCTGATGTGCTATGTCAGTGTCGGCTCTCCAGCCGAACCTCTCATCGAATTCATGATCAACAGAGGTATGGAAGTCGTTGAGGAGTACGAGCCGACAAGATATCCCCACGCTACAAAGATTTTCGTCAACGGTAGCTGGGTTGGTGTTCACGCCGACCCCAAGCATCTCGTGAATCAGGTTTTGGACACAAGACGAAAGTCGTACGTCCAGTTCGAAGTATCGCTTGTTCGTGATATCCGAGACCGTGAATTCAAGATCTTCTCAGATGCTGGTCGTGTCATGAGACCTGTCTTCACAGTCCACCAGGAGGATGACTATGAGAACAACATCACCAAGGGACAACTAGTGTTGACGAAGGAACATGTCAACAGGCTAGCGCAAGAGCAGGCAGAGCCACCTGCCAACCCCGCGGAC---AAGTTTGGATGGGATGGCTTGATTCGCGAAGGAGCTGTCGAGTATCTCGATGCCGAGGAAGAAGAGACAGCCATGATTTGCATGACGCCAGAGGATCTCGAACTTTATCGTGAGCAAAAGAATGATGAGGCCACACTCAC--AGAAGAAGAGAAACGAGCCAAGGCAGAGGC-AGAGAAGAGGGAACAGGAAGAGGACCGCAACAAGCGATTGAAGACGAAGGTCAACCCCACAACTCACATGTACACACATTGCGAGATTCACCCCAGCATGATCGAGAAGTTCGAGAAGGTTAGTCACT---TTC-CCT----TCGATCGCGCGTC----CTTTGCCCAC-CGATTT----------------CCCTTACGGTTCGAAACGTGCCTGCTACCCC--GCTCGAGACC-AAAAATTTTG--------CGATATGACCGTAAT-TTTTTT------TGGT-GGGGCA---TTTACCCCGCCACTCGAGTG--ATGGGCGCG---TTTT-----GCCCTTTCC-TGTCCAC-------------------AACCTCAATGAGCGCATTGTCACGTG----------------TCAA------ACTAAAC--ATTCGACAATAGGAAGCCGCTGAGCTCGGTAAGGGTTCCTTCAAGTACGCCTGGGTTCTTGACAAGCTCAAGGCCGAGCGTGAGCGTGGTATCACCATCGATATTGCTCTCTGGAAGTTCGAGACTCCTCGCTACTATGTCACCGTCATTGGTATG
>CBS258_54Fusarium_annulatum
ACATACC---AATTGTTGCCTCGGCGGATC---AGCCCGCTCCCGGT-AAAACGGG-ACGGC-----CCGCCAGAGGACCCCTAAACTCT---GTTTC-TAT---ATGTAACTTCTGAGTAAAAC--CATAAATAAATCAAAACTTTCAACAACGGATCTCTTGGTTCTGGCATCGATGAAGAACGCAGCAAAATGCGATAAGTAATGTGAATTGCAGAATTCAGTGAATCATCGAATCTTTGAACGCACATTGCGCCCGCCAGTATTCTGGCGGGCATGCCTGTTCGAGCGTCATTTCAACCCTCAAGCCCTC--GGGTTTGGTGTTGGGGATCGGCGAG-------------------CCCTTGCGGCAAGCCGGCCCCGAAATATAGTGGCGGTC-TCGCTGCAGCTTCCATTGCGTAGTAGTAA-AACCCTCGCAACTGG-TACGCGGCGCGGCCAAGCCGTTAAACCCCCAAC----TTCTGAATGAAATCTGGC-TCTCGGGCCCG-AGTTGTAATTTGTAGAGG-ATACTTTTGATGCGGTGCCTTCCGAGTTCCCTGGAACGGGACGCCATAGAGGGTGAGAGCCCCGTCTGGTTGGATGCCAAATCTCTGTAAAGTTCCTTCGACGAGTCGAGTAGTTTGGGAATGCTGCTCTAAATGGGAGGTATATGTCTTCTAAAGCTAAATACCGGCCAGAGACCGATAGCGCACAAGTAGAGTGATCGAAAGATGAAAAGCACTTTGAAAAGAGAGTTAAAAAGTACGTGAAATTGTTGAAAGGGAAGCGTTTATGACCAGACTTGGGCTTGGTTAATCATCTGGGGTTCTCCCCAGTGCACTTTTCCAGTCC-AGGCCAGCATCAGTTTTCCCCGGGGGATAAAGACTTCGGGAATGTGGCTCTCTTCGGGGAGTGTTAAATTGGCCAAGCCTCGACAGCTTCACAATACTCACTGGGGTTTGGTGTGTCCCGCCGAAACGCCTGAGGGTCAAGCTTGTGGTCTGGTCAAAAACTTGTCTCTGATGTGTTATGTCAGTGTCGGCTCTCCAGCCGATCCTCTCATTGAATTCATGATCAACAGAGGTATGGAAGTCGTTGAGGAGTACGAGCCCACAAGATATCCCCACGCTACAAAGATTTTCGTCAACGGTAGCTGGGTTGGTGTTCACGCCGACCCCAAGCATCTCGTGAATCAGGTTTTGGACACAAGACGAAAGTCGTACGTCCAGTTCGAAGTATCACTTGTTCGTGATATTCGAGACCGTGAATTCAAGATCTTTTCAGACGCTGGTCGTGTCATGAGACCTGTCTTCACAGTCCATCAGGAGGATGACTACGAGAACAACATCACCAAGGGACAACTAGTGTTGACAAAGGAACATGTCAACAGGCTAGCGCAAGAGCAGGCAGAGCCACCTGCCAACCCCGCTGAC---AAGTTTGGATGGGATGGCTTGATTCGCGAAGGAGCTGTCGAGTATCTCGACGCCGAGGAAGAAGAGACAGCCATGATTTGCATGACGCCAGAGGATCTCGAACTTTACCGTGAGCAAAAGAATGATGAAGCTACACTCAC--GGAAGAGGAGAAACGGGCCAAGGCTGAGGC-AGAGAAGAGGGAACAGGAGGAGGACCGCAACAAGCGATTGAAGACAAAGGTCAACCCCACAACTCACATGTACACACATTGCGAGATTCATCCCAGTATGATCGAGAAGTTCGAGAAGGTTAGTCACT---TTC-CCT----TCGATCGCGCGTC----CTCTGCCCAC-CGATTT----------------CACTTGCGATTCGAAACGTGCCTGCTACCCC--GCTCGAGACC-AAAAATTTTG--------CGATATGACCGTAAT-TTTTTT------TGGT-GGGGCA---TTTACCCCGCCACTCGAGCG--ATTGGCGCG--TTTTT-----GCCCTTTCC-TGTCCAC-------------------AACCTCAATGAGCGCATTGTCACGTG----------------TCAAGCAGCGACTAACC--ATTCGACAATAGGAAGCCGCTGAGCTCGGTAAGGGTTCCTTCAAGTACGCCTGGGTTCTTGACAAGCTCAAGGCCGAGCGTGAGCGTGGTATCACCATCGATATTGCTCTCTGGAAGTTCGAGACTCCTCGCTACTATGTCACCGTCATTGGTATG
>CBS264_65Ilyonectria_destructans
ACATACCA-TTATCGTTGCCTCGGCGGTGC---CCGCTTCG----------------GCGGC-----CCGCCAGAGGA--CTCAAACCCT--TGAATT-TTTA--TATTATCTTCTGAGTACAT--GATTAAATCAATCAAAACTTTCAACAACGGATCTCTTGGCTCTGGCATCGATGAAGAACGCAGCGAAATGCGATAAGTAATGTGAATTGCAGAATTCAGTGAATCATCGAATCTTTGAACGCACATTGCGCCCGCCAGTATTCTGGCGGGCATGCCTGTTCGAGCGTCATTTCAACCCTCAAGCCCCC--GGGCTTGGTGTTGGAGATCGGCGGG------------------CCCTCCGGGGCGCGCCGGCTCCCAAATACAGTGGCGGTC-TCGCTGTAGCTTCCTCTGCGTAGTAGC---ACACCTCGC-ACTGG-GAAACAGCGCGGCCACGCCGTTAAACCCCCCAC---TTCTGAAATGAAATCTGGC-CCTCGGGTCCG-AGTTGTAATTTGTAGAGG-ATGCTTTTGGTGAGGTACCTTCCGAGTTCCCTGGAACGGGACGCCATAGAGGGTGAGAGCCCCGTCTGGTTGGATACCGATCCTCTGTAAAGCTCCTTCGACGAGTCGAGTAGTTTGGGAATGCTGCTCTAAATGGGAGGTATATGTCTTCTAAAGCTAAATATTGGCCAGAGACCGATAGCGCACAAGTAGAGTGATCGAAAGATGAAAAGCACTTTGAAAAGAGAGTTAAAAAGTACGTGAAATTGTTGAAAGGGAAGCGCTCATGACCAGACTTGGGCTTGGTTGATCATCCAGGGTTCTCCCTGGTGCACTCTTCCAGCTC-AGGCCAGCATCAGTTCGCCGCGGGGGATAAAGGCTTTGGGAATGTGGCTCCCCC--GGGAGTGTTAAGCTGGCCAAGCCACGCCAGTTGCACAATACCCATTGGGGCTTGGTCTGTCCCGCAGAGACACCTGAGGGTCAGGCTTGTGGTCTGGTCAAGAACTTGTCGTTGATGTGCTACGTCAGTGTCGGTTCCCCCTCCGGACGTTTGATTGAGTTTATGATCAACCGAGGCATGGAAGTGGTTGAGGAGTATGAGCCCCTGAGATACCCGCACGCTACCAAAATTTTCGTCAATGGAACCTGGGTTGGCGTTCACCAGGACCCGAAGCACCTTGTCAGTCAGGTTTTGGACACGCGTCGAAAGTCGTATTTGCAGTATGAGGTATCGCTTGTGCGGGATATCCGAGACCGAGAGTTCAAGGTTTTCTCCGATGCTGGGCGAGTAATGAGACCCGTCTTCACAGTGCAGCAAGAGGACGACCATGACACAGGCATTGCAAAGGGAACGCTGGTGCTGACCAAGGAGCTTGTCAACAAGCTCGCCAAGGAGCAGGCCGAACCATCAGATGATCCTGCATCC---AAGATTGGTTGGGAGGGACTTATTCGCGCAGGAGCCATCGAGTATTTGGATGCCGAAGAAGAAGAGACAGCCATGATCTGCATGACACCTGAGGATCTTGATCTCTACCGTCTACAAAAAGCCAGCATTGC------------------------------------------CATGGAAGATGACATGGGCGACAATCCAAACGGAAGATTGAAGACAAAAACAAACCCAACGACTCACATGTACACCCACTGTGAGATTCATCCCAGCATGATCGAGAAGTTCGAGAAGGTTGGTCCTC---TTT-TCC-----CGATTTTGCCCT----CGACGACCGT-CGATTTCCACGTCGCTGCGTGTGC------ACACGAAGCACAACCCCTCACC----TTCCGATCA-AAAATTTTCA--------TCCACACACCATTAT-TTTTTG-----GTGGG-GGCGAA--TTTTACCCCGCCGCACACTGG--TGGTTGAAA--TT--------TGCCCGCCCCACCACAG---CATCATCAAAT-------CATCATCGTGGGCCTCTTCACATGCTA-------------TGCACAGGATACTGACAGTGCCCTCTTACAGGAAGCTGCCGAGCTCGGCAAGGGTTCCTTCAAGTATGCCTGGGTTCTTGACAAGCTCAAGGCCGAGCGTGAGCGTGGTATCACCATCGACATTGCCCTGTGGAAGTTCGAGACTCCCCGCTACTTTGTCACCGTCATTGGTAAG
>CBS317_34Bisifusarium_penzigii
???????????????????????????????????????????????????????????????????????????????????????????????????????????????????????????????????????????????????????????????????????????????????????????????????????????????????????????????????????????????????????????????????????????????????????????????????????????????????????????????????????????????????????????????????????????????????????????????????????????????????????????????????????????????????????????????????????????????????????????????????????????????????????????????????????????????????????????????????????????????????????????????????????????????????????????????????????????????????????????????????????????????????????????????????????????????????????????????????????????????????????????????????????????????????????????????????????????????????????????????????????????????????????????????????????????????????????????????????????????????????????????????????????????????????????????AAACTGGCCAAGCCGCGTCAGCTACACAACACCCATTGGGGCTTGGTTTGTCCAGCCGAAACACCAGAAGGACAGGCTTGTGGTTTGGTCAAGAACCTTTCTCTGATGTGTTATGTCAGTGTTGGCTCTCCATCTGAACCCTTGGTCGAGTTCATGATTGCCCGTGGTATGGAAGTGGTCGAAGAGTACGAACCGACGCGTTACCCCCATGCGACAAAGATCTTTCGTAATGGTACTTGGGTTGGTGTTGTTCAGGATGCCAAGCAGTTCTGCAATTCAGTTGTCGACACTCGCCGCAAGTCTTACCTACAGTATGAGGTATCTCTGGTCCGTGATATTCGTGACCGAGAGTTCAAGGTCTTTTCTGATGCTGGCCGAGTTATGAGACCTGTTTTCACAGTGCAGCAAGAGGATGATCATGTATCAAAGATTGCTAAGGGCCAGCTGGTATTGACTAAAGACCTTGTCAAGAAGCTCAACGCAGAGCAAGAAAATCCTTTGGAGATCTCACCACAA---AAGATCGGATGGGAGGGTCTCATCCGCAAGGGTGCCATCGAGTACCTGGACGCCGAGGAAGAAGAGACAGCGATGATCTGCATGACGCCAGAAGATCTCGATTTCTATCGACTACAGAAGGCTGGTGTTGC------------------------------------------CGTCGAAGACGATAACAGCAACGACCCCAACAGGAGATTGAAGACAAAGACAAACCCAACAACCCATATGTACACGCATTGTGAGATCCATCCCAGTATGATCGAGAAGTTCGAGAAGGTAGGTCATC---TTT-TCC----TCGATTCCTGAGC----CTTTCACTACGCGAT------------------------CGATTCGCATCACGTCCATTACCCC--GCCCAATACC-GATGATATTT--------TTTTTTTTGCGTGGC-TTTTTCATGCTCTGGC-GGTGGT--TCTTACCCCGCCGAACATGCG--AAGTTGGCA--TTTTG-----CCCCACCAC---------AAAAATTTTCTCA----CATTCTCAATTCATGGCTCGTCACAAGCAATC-----------CAAACATGATGCTAACA--ACTCACCAATAGGAAGCCGCCGAGCTCGGTAAGGGTTCCTTCAAGTACGCCTGGGTTCTTGACAAGCTCAAGGCCGAGCGTGAGCGTGGTATCACCATCGATATCGCTCTCTGGAAGTTCGAGACTCCCCGCTACTATGTCACCGTCATTGGTAAG
>CBS430_91Rectifusarium_robinianum
ACATACCGTTAAACGTTGCCTCGGCGGGAA---CCGAT-CGCCCCGT-AACACGGG-CCGGC-----CCGCCAGAGGACCCCCAAACACT--TGTATT-ATC---TTGTATCTTCTGAGTAACA--AGCAAAATAAATTAAAACTTTCAACAACGGATCTCTTGGTTCTGGCATCGATGAAGAACGCAGCGAAATGCGATAAGTAATGTGAATTGCAGAATTCAGTGAATCATCGAATCTTTGAACGCACATTGCGCCCGCCAGTACTCTGGCGGGCATGCCTGTCCGAGCGTCATTTCAACCCTCGAGCCCATCTGGGATCGGTGTTGGGGATCGGCGCC-----------------GCCCCCGGGTGGCCGCCGTCCCTCAAATCTAGTGGCGGTCTTCGCTGCAGCCTCCTCTGCGTAGTAGA-A-ACACCTCGC-ACCGG-AGCGCAGCCTAGCCTCGCCGTAAAACAACCAACTTCATTATCAATGAAATCTGGC-TCTCGGGCCCG-AGTTGTAATTTGTAGAGG-ATGCTTTTGGTGCGGTGCCTTCCGAGTTCCCTGGAACGGGACGCCATAGAGGGTGAGAGCCCCGTCTGGTTGGACGCCAATCCTCTGTAAAGCTCCTTCGACGAGTCGAGTAGTTTGGGAATGCTGCTCTAAATGGGAGGTATATGTCTTCTAAAGCTAAATATAGGCCAGAGACCGATAGCGCACAAGTAGAGTGATCGAAAGATGAAAAGCACTTTGAAAAGAGAGTTAAAAAGTACGTGAAATTGTTGAAAGGGAAGCGCTTGTGACCAGACTTGGGGCCGGTGAATCATCCAGCGTTCTCGCTGGTGCACTTCGCCGGTCCTAGGCCAGCATCAGTTTGCCTCGGGGGACAAAGGCTTCGGGAATGTGGCTCCTCC--GGGAGTGTTAAACTTGCCAAGCCGCGCCAGCTTCACAACACACATTGGGGTCTGGTGTGTCCGGCAGAAACGCCCGAAGGACAGGCTTGTGGTCTGGTCAAGAACTTGTCTCTGATGTGCTACGTCAGTGTCGGTTCCCCGGCCGATCCCTTGATCGAGTTCATGATCAACAGAGGAATGGAGGTTGTTGAAGAGTATGAGCCACTGAGAGCGCCACATGCGACCAAGATCTTTGTCAACGGTACCTGGGTGGGTGTACACCAAGACCCCAAGCATCTTGTCAATCAGGTCCTGGACACTCGACGAAAGTCTTATCTGCAGTACGAAGTATCTCTCGTGCGAGACATTCGTGACCGAGAGTTCAAGGTCTTCTCTGATGCTGGCCGAGTGATGAGGCCGGCCTTTACGGTCCAGCAGGAGGATGACATGGAGACTGGCATCGCCAAGGGGTCACTGGTCCTAACCAAGGATCTCGTAAACAAACTGGCTAGGGAACAGGCAGAGCCCCCAGATGACCCATCTCAA---AAGATCGGATGGGAGGGCCTGATTAGGGCTGGAGCTATCGAGTACCTCGATGCCGAAGAAGAAGAGACGTCCATGATTTGCATGACGCCCGAGGACTTGGATCTGTACCGTATGCAGAAGGCTGGTATTGC------------------------------------------GGTCAATGAGGACAACAGCGATGATCCGAACAGGCGGTTAAAGACCAAGACGAACCCGACAACTCACATGTATACTCACTGCGAGATTCATCCCAGTATGATCGAGAAGTTCGAGAAGGTTGGTGACA---CAT-TCCC---CCGATTGAGCCCT----GCCTCTGCATCGAATTTGTCCATCGCTTCCTCTACCTCCCGAAACGCACTGCGACCGATTTCCC-ATCCCGCGACC-GATTTTTTGT-TGTTCGCCGAGCTGCCAGTGTG-GTCTAG------TGGC-GGGGCC---ATTACCCCGCCGCCCGCCTG--AAGTTCGCA--CAAAAAATTTCTCTGCCCCACCCAATC-GAAAA-ACATACCCAGACATACGCCC-GTGCACGACATCACATGTCTT------------TGATCAGGATGCTGACTC-TGCCATCAATAGGAAGCCGCCGAGCTCGGTAAGGGTTCCTTCAAGTATGCCTGGGTTCTTGACAAGCTCAAGGCCGAGCGTGAGCGTGGTATCACCATCGATATTGCCCTCTGGAAGTTCGAGACTCCCAGCTACTATGTCACCGTCATTGGTAGG
>CBS518_82Neocosmospora_cyanescens
ACTTACCT--ATACGTTGCTTCGGCGGGAA---TAGAC-GGCCCCGT-AAAACGGG-CCGCC----CCCGCCAGAGGA-CCCTTAACTCT---GTTTCTTTTA--GTGTATCTTCTGAGTAAAAC-AAGCAAATAAATTAAAACTTTCAACAACGGATCTCTTGGCTCTGGCATCGATGAAGAACGCAGCGAAATGCGATAAGTAATGTGAATTGCAGAATTCAGTGAATCATCGAATCTTTGAACGCACATTGCGCCCGCCAGTATTCTGGCGGGCATGCCTGTTCGAGCGTCATTACAACCCTCAGGCCCCC--GGGCCTGGCGTTGGGGATCGGCGGA-------------GCC-CCCCGTGGGCACACGCCGTCCCCCAAATACAGTGGCGGTC-CCGCCGCAGCTTCCATCGCGTAGTAGCTA-ACACCTCGCGACTGG-AGAGCGGCGCGGCCACGCCGTAAAACACCCAAC--TCTTCTGAATGAAATCTGGC-TCTCGGGCCCG-AGTTGTAATTTGTAGAGG-ATGCTTTTGGTGAGGTGCCTTCCGAGTTCCCTGGAACGGGACGCCATAGAGGGTGAGAGCCCCGTCTGGTTGGACGCCGAACCTCTGTAAAGCTCCTTCGACGAGTCGAGTAGTTTGGGAATGCTGCTCTAAATGGGAGGTATATGTCTTCTAAAGCTAAATACCGGCCAGAGACCGATAGCGCACAAGTAGAGTGATCGAAAGATGAAAAGAACTTTGAAAAGAGAGTTAAACAGTACGTGAAATTGTTGAAAGGGAAGCGCTTGTGACCAGACTTGGGCTTGGTTGATCATCCGGGGTTCTCCCCGGTGCACTCTTCCGGCTC-AGGCCAGCATCAGTTCGCCCTGGGGGATAAAGGCATCGGGAACGTGGCTCTCTCCGGGGAGTGTTAAGCTCGCCAAGCCCCGTCAGCTACACAACACCCATTGGGGACTGGTCTGTCCAGCCGAGACACCCGAGGGTCAGGCTTGTGGTCTGGTCAAGAACTTGTCTCTGATGTGCTACGTCAGTGTCGGCTCTCCCTCCGAACCTCTGATTGAGTTCATGATCAACCGAGGTATGGAAGTCGTGGAAGAGTACGAGCCCCTGAGATACCCGCATGCTACCAAGATCTTTGTCAACGGTGTTTGGTGTGGTGTCCACTCGGACCCCAAGCATCTCGTCAGCCAGGTCCTGGACACACGACGAAAGTCGTACCTGCAGTATGAGGTGTCGCTTGTTCGTGACATTCGAGATCGAGAGTTCAAGGTCTTCTCCGACGCTGGCCGAGTCATGAGGCCGGTCTTTACGGTTCAGCAGGAGGACGACCACGAGTCTGGTATTGCCAAGGGAGCTTTGGTCCTGACCAAGGACATTGTCAACAAGCTTGCGAAGGAGCAGGCGGAGCCACCAGAGGACCCATCACAG---AAGATTGGATGGGAGGGTCTGATCCGAGCCGGAACTATCGAGTACCTCGATGCTGAGGAAGAGGAGACGGCTATGATTTGCATGACCCCTGAGGATCTTGACCTCTATCGCATGCAAAAGGCCGGTTACGT------------------------------------------CGTAGATGACGATAACACGGACGACCCCAACAGGAGATTGAAGACCAAGACGAACCCCACGACTCACATGTACACTCATTGTGAGATTCACCCCAGTATGATCGAGAAGTTCGAGAAGGTTGGTGACA---TCT-CCC----CCGATCGCGCCTTGC--TATTCCACAT-CGAATTCCCCGTCGAATTCCCTCCTCCGCGACACGCTCTGCGCCCGCTTC-----TCCCGAGTCCCAAAATTTTTG--------CGGTTCGACCGTAA--TTTTTT------TGGT-GGGGCA---TTTACCCCGCCACTCGGGCG--ACGTTGG-A--CAAAG-----CCCTGATCCCTGCACAC-AAAAACACCAAAC-------CCTCTTGGCGCG---CATCACGTGGTT-------------CACAACAGACACTGACTG-GTTCAACAATAGGAAGCCGCTGAGCTCGGCAAGGGTTCCTTCAAGTACGCCTGGGTTCTTGACAAGCTCAAGGCCGAGCGTGAGCGTGGTATCACCATCGATATTGCTCTCTGGAAGTTCGAGACTCCCCGCTACTATGTCACCGTCATTGGTATG
>CBS574_94Setofusarium_setosum
ACATACCT--TACTGTTGCCTCGGCGGACTC--ACGACGTGCTCTGT-GAAACGGG-CTCGC--TCGCCGCCAGAGGA--CCCAAACTCT--TGTGTT-ATT---GTGGAAATTCTGAGTAAAAC-AAACAAATAAATCAAAACTTTCAACAACGGATCTCTTGGTTCTGGCATCGATGAAGAACGCAGCGAAATGCGATAAGTAATGTGAATTGCAGAATTCAGTGAATCATCGAATCTTTGAACGCACATTGCGCCCGCCAGTATTCTGGCGGGCATGCCTGTTCGAGCGTCATTTCAACCCTCAAGCCCCC--GGGCTTGGTGTTGGGGCTCGGCGAA-------------GGC-CCTCCCGGGCATGCGCCGTCCCCTAAATCTAGTGGCGGTC-TCGCTGTAGCCTCCATTGCGTAGTAGCTA-ACACCTCGCAACTGG-AACGCGGCGCGGCCAAGCCGTTAAACCCCCAACT-CTTTCTGAATGAAATCTGGC-TCTAGGGCCCG-AGTTGTAATTTGTAGAGG-ATGCTTTTGGTGCGGTGCCTTCCAAGTGCCCTGGAATGGGACGCCACAGAGGGTGAGAGCCCCGTCTGGTTGGATGCCAAACCTCTGTAAAGCTCCTTCGACGAGTCGAGTAGTTTGGGAATGCTGCTCTAAATGGGAGGTATATGTCTTCTAAAGCTAAATACCGGCCAGAGACCGATAGCGCACAAGTAGAGTGATCGAAAGATGAAAAGCACTTTGAAAAGAGAGTTAAAAAGTACGTGAAATTGTTGAAAGGGAAGCGTTTATGACCAGACTTGGGCTTGGTTAATCATCCAGGGTTCTCCCTGGTGCACTTTTCCAGTCC-AGGCCAGCATCAGTTCGTCTCGGGGGATAAAGGCTTCGGGAATGTGGCTCTCTCCGGGGAGTGTTAAGCTTGCCAAGCCCCGTCAGCTTCACAACACCCATTGGGGCCTGGTCTGTCCGGCAGAGACGCCTGAAGGCCAGGCTTGTGGTCTGGTGAAGAACTTGTCTCTGATGTGCTACGTCAGTGTTGGCTCTCCATCCGAACCCTTGATCGAGTTCATGATCAATCGAGGTATGGAAGTCGTCGAAGAATACGAGCCACTCAGATACCCGCATGCCACCAAGATTTTCGTCAACGGTGTTTGGGTTGGTGTCCATTCTGATCCCAAACATCTCGTGGGCCAAGTCTTGGATACACGTAGAAAGTCATACTTGCAGTATGAGGTGTCTCTCGTTCGTGATATTCGAGATCGAGAGTTCAAGGTCTTCTCCGACGCTGGTCGAGTAATGAGGCCGGTTTTCACGGTACAGCAGGAGGATGACCATGACTCTGGTATTCCCAAGGGAGCGTTGGTTTTGACCAAGGACCTTGTGAATAGCCTCGCCAAGGAGCAAGCGGAGCCACCGGAGGACCCGTCCATG---AAAATTGGATGGGAAGGACTCATCAGGGCTGGAGCTATCGAGTACCTGGATGCCGAAGAAGAAGAGACAGCCATGATTTGCATGACACCAGAGGATCTGGACCTTTATCGAATGCAGAAAGCTGGTTATGC------------------------------------------CGTGGACGATGATAATGCGGACGATCCGAACAGGCGACTGAAGACGAAGACGAACCCAACTACTCACATGTACACGCATTGTGAGATTCACCCCAGCATGATCGAGAAGTTCGAGAAGGTTGGTGACA---TTT-CCC----TCGATCGCGCCTTGC--CTATGCCTAT-CGAATTCCCCGTCGAATTCTCTCCCTCGCGAAACGCATTGCGCACACTTCCCC-CTCCCGAGTCC-AACAATTTTG--------CGGTCCGGCCGTAAT-TTTTTT------TGGT-GGGGCA--TTTTACCCCGCCGCTCTGGCG--ACGTTGGCG--GAATG-----CCCTGGTCCTTGCACAC-AAAAACCACCAAA-------CTCCTTGGCGCGCATCATCACGTGTTT-------------CGAACCAGTCGCTGACCA-ACTCAACAACAGGAAGCCGCTGAGCTCGGCAAGGGTTCCTTCAAGTACGCCTGGGTTCTTGACAAGCTCAAGGCCGAGCGTGAGCGTGGTATCACCATTGACATTGCCCTGTGGAAGTTCGAGACTCCCCGCTACTATGTCACCGTCATTGGTATG
>CBS635_92Setofusarium_setosum
ACATACCT--TACTGTTGCCTCGGCGGACTC--ACGACGTGCTCTGT-GAAACGGG-CTCGC--TCGCCGCCAGAGGA--CCCAAACTCT--TGTGTT-ATT---GTGGAAATTCTGAGTAAAAC-AAACAAATAAATCAAAACTTTCAACAACGGATCTCTTGGTTCTGGCATCGATGAAGAACGCAGCGAAATGCGATAAGTAATGTGAATTGCAGAATTCAGTGAATCATCGAATCTTTGAACGCACATTGCGCCCGCCAGTATTCTGGCGGGCATGCCTGTTCGAGCGTCATTTCAACCCTCAAGCCCCC--GGGCTTGGTGTTGGGGCTCGGCGAA-------------GGC-CCTCCCGGGCATGCGCCGTCCCCTAAATCTAGTGGCGGTC-TCGCTGTAGCCTCCATTGCGTAGTAGCTA-ACACCTCGCAACTGG-AACGCGGCGCGGCCAAGCCGTTAAACCCCCAACT-CTTTCTGAATGAAATCTGGC-TCTAGGGCCCG-AGTTGTAATTTGTAGAGG-ATGCTTTTGGTGCGGTGCCTTCCAAGTGCCCTGGAATGGGACGCCACAGAGGGTGAGAGCCCCGTCTGGTTGGATGCCAAACCTCTGTAAAGCTCCTTCGACGAGTCGAGTAGTTTGGGAATGCTGCTCTAAATGGGAGGTATATGTCTTCTAAAGCTAAATACCGGCCAGAGACCGATAGCGCACAAGTAGAGTGATCGAAAGATGAAAAGCACTTTGAAAAGAGAGTTAAAAAGTACGTGAAATTGTTGAAAGGGAAGCGTTTATGACCAGACTTGGGCTTGGTTAATCATCCAGGGTTCTCCCTGGTGCACTTTTCCAGTCC-AGGCCAGCATCAGTTCGTCTCGGGGGATAAAGGCTTCGGGAATGTGGCTCTCTCCGGGGAGTGTTAAGCTTGCCAAGCCCCGTCAGCTTCACAACACCCATTGGGGCCTGGTCTGTCCGGCAGAGACGCCTGAAGGCCAGGCTTGTGGTCTGGTGAAGAACTTGTCTCTGATGTGCTACGTCAGTGTTGGCTCTCCATCCGAACCCTTGATCGAGTTCATGATCAATCGAGGTATGGAAGTCGTCGAAGAATACGAGCCACTCAGATACCCGCATGCCACCAAGATTTTCGTCAACGGTGTTTGGGTTGGTGTCCATTCTGATCCCAAACATCTCGTGGGCCAAGTCTTGGATACACGTAGAAAGTCATACTTGCAGTATGAGGTGTCTCTCGTTCGTGATATTCGAGATCGAGAGTTCAAGGTCTTCTCCGACGCTGGTCGAGTAATGAGGCCGGTTTTCACGGTACAGCAGGAGGATGACCATGACTCTGGTATTCCCAAGGGAGCGTTGGTTTTGACCAAGGACCTTGTGAATAGCCTCGCCAAGGAGCAAGCGGAGCCACCGGAGGACCCGTCCATG---AAAATTGGATGGGAAGGACTCATCAGGGCTGGAGCTATCGAGTACCTGGATGCCGAAGAAGAAGAGACAGCCATGATTTGCATGACACCAGAGGATCTGGACCTTTATCGAATGCAGAAAGCTGGTTATGC------------------------------------------CGTGGACGATGATAATGCGGACGATCCGAACAGGCGACTGAAGACGAAGACGAACCCAACTACTCACATGTACACGCATTGTGAGATTCACCCCAGCATGATCGAGAAGTTCGAGAAGGTTGGTGACA---TTT-CCC----TCGATCGCGCCTTGC--CTATGCCTAT-CGAATTCCCCGTCGAATTCTCTCCCTCGCGAAACGCATTGCGCACACTTCCCC-CTCCCGAGTCC-AACAATTTTG--------CGGTCCGGCCGTAAT-TTTTTT------TGGT-GGGGCA--TTTTACCCCGCCGCTCTGGCG--ACGTTGGCG--GAATG-----CCCTGGTCCTTGCACAC-AAAAACCACCAAA-------CTCCTTGGCGCGCATCATCACGTGTTT-------------CGAACCAGTCGCTGACCA-ACTCAACAACAGGAAGCCGCTGAGCTCGGCAAGGGTTCCTTCAAGTACGCCTGGGTTCTTGACAAGCTCAAGGCCGAGCGTGAGCGTGGTATCACCATTGACATTGCCCTGTGGAAGTTCGAGACTCCCCGCTACTATGTCACCGTCATTGGTATG
>CBS748_79Rectifusarium_ventricosum
ACATACCTTTAAACGTTGCCTCGGCGGGAA---CCGAT-CGCCCCGT-AACAAGGG-CCGGC-----CCGCCAGAGGACCCCCAAACTCT--TGTATT-ATT---TGGTATCCTCTGAGTAAACA-AGCAAAATAAATCAAAACTTTCAACAACGGATCTCTTGGTTCTGGCATCGATGAAGAACGCAGCGAAATGCGATAAGTAATGTGAATTGCAGAATTCAGTGAATCATCGAATCTTTGAACGCACATTGCGCCCGCCAGTATTCTGGCGGGCATGCCTGTCCGAGCGTCATTTCAACCCTCGAGCCCCC--GGGCTTGGTGTTGGGGATCGGCGCCG----------------CCTCCGTGCGGCCCGCCGGCCCCGAAATCTAGTGGCGGTC-TCGCTGCAGCCTCCTCTGCGTAGTAGA-A-ACACCTCGC-ACTGG-AACGCGGCGCGGCCACGCCGTTAAACAACCCACT-ATATCCAAATGAAATCTGGC-TCTCGGGCCCG-AGTTGTAATTTGTAGAGG-ATGCTTTTGGTGCGGTGCCTTCCGAGTTCCCTGGAACGGGACGCCATAGAGGGTGAGAGCCCCGTCTGGTTGGACGCCAATCCTCTGTAAAGCTCCTTCGACGAGTCGAGTAGTTTGGGAATGCTGCTCTAAATGGGAGGTATATGTCTTCTAAAGCTAAATACCGGCCAGAGACCGATAGCGCACAAGTAGAGTGATCGAAAGATGAAAAGCACTTTGAAAAGAGAGTTAAAAAGTACGTGAAATTGTTGAAAGGGAAGCGCTTGTGACCAGACTTGGGCCCGGTTAATCATCCAGCGTTCTCGCTGGTGCACTTTTCCGGCTC-AGGCCAGCATCAGTTTGCCTCGGGGGACAAAGGCTTCGGGAATGTGGCTCCTCC--GGGAGTGTTAAACTTGCCAAGCCGCGTCAGCTTCACAACACACATTGGGGTCTGGTGTGTCCGGCAGAAACGCCCGAAGGACAGGCTTGTGGTCTTGTAAAGAACTTGTCTCTGATGTGCTACGTCAGTGTCGGTTCCCCGGCCGATCCCCTGATAGAGTTCATGATCAACCGAGGAATGGAGGTCGTTGAAGAGTACGAGCCGCTGAGAGCGCCGCATGCGACCAAGATCTTCGTCAACGGTGTCTGGGTTGGTGTTCACCAAGATCCCAAGCACCTTGTTAATCAGGTCCTGGACACCCGACGAAAGTCTTATCTGCAGTACGAAGTTTCTCTCGTCCGAGATATTCGAGATCGAGAGTTCAAGGTCTTCTCTGATGCTGGCCGAGTGATGAGGCCGGCCTTTACGGTCCAGCAGGAAGATGACCTGGAAACTGGTCTCCCCAAGGGATCACTGGTCCTGACCAAGGACCTCGTGAACAAACTGGCCAGGGAACAGGCAGAGCCTCCCGAGGACCCGTCTCAG---AAGATTGGATGGGAGGGTCTGATCAGGGCTGGAGCTATCGAGTATCTTGATGCCGAAGAAGAAGAGACGTCCATGATTTGCATGACGCCTGAGGACTTGGATCTGTACCGCATGCAGAAGGCCGGTATTGC------------------------------------------GGTAAATGAGGATAACGCCGACGACCCGAACAGGCGATTGAAGACCAAGACGAACCCGACGACTCACATGTACACTCACTGCGAGATTCATCCCAGTATGATCGAGAAGTTCGAGAAGGTTGGTGACA---CTT-CCCCCT-ACGATTGAGCTT-----GTCTCTGCGTCGAATTTGCCCGTCGCTTCCGCTACCTCCCGAAACGCTCTGCGACCGTTTTCCCCCTCCTGCGACC-GATTTTTTTCGTCGTTGCCGAGCTGCCAGTGTG-GTCTGG------TGGC-GGGGCC---ATTACCCCGCCGCCCGCCTG--ACGTTCGCG--CACAAAATT-TTCTGCCCCACCCAATC-GAAAATACACACAGAGACACGCGCCCTGTGCGCAACGTCACATGTTT-------------TGACCAGGATGCTGACTA-TGCCCTCAACAGGAAGCCGCTGAGCTCGGTAAGGGTTCCTTCAAGTACGCCTGGGTTCTTGACAAGCTCAAGGCCGAGCGTGAGCGTGGTATCACCATCGATATTGCCCACTGGAAGTTCGAGACTCCCAACTACTATGTCACCGTCATTGGTATG
>InaCCF963Fusarium_katobaruense
ACATACCT--ATACGTTGCCTCGGCGGATC---AGCCCGCGCCCCGT-AAAACGGG-ACGGC-----CCGCCCGAGGA-CCCTAAACTCT---GTTTT-TA----GTGGAACTTCTGAGTAAAAC-AAACAAATAAATCAAAACTTTCAACAACGGATCTCTTGGTTCTGGCATCGATGAAGAACGCAGCAAAATGCGATAAGTAATGTGAATTGCAGAATTCAGTGAATCATCGAATCTTTGAACGCACATTGCGCCCGCCAGTATTCTGGCGGGCATGCCTGTTCGAGCGTCATTTCAACCCTCAAGCTC-----AGCTTGGTGTTGGGACTCGCGGTA---------------------------AACCCGCGTTCCCCAAATCGATTGGCGGTC-ACGTCG-AGCTTCCATAGCGTAGTAATCATACACCTCGTTACTGG-TAATCGTCGCGGCCACGCCGTAAAA-CCCCAAC----TTCTGAATGAAATCTGGC-TCTCGGGCCCG-AGTTGTAATTTGTAGAGG-ATGCTTTTGATGCGGTGCCTTCCGAGTTCCCTGGAACGGGACGCCATAGAGGGTGAGAGCCCCGTCTGGTTGGATGCCAAATCTCTGTAAAGCTCCTTCGACGAGTCGAGTAGTTTGGGAATGCTGCTCTAAATGGGAGGTATATGTCTTCTAAAGCTAAATACCGGCCAGAGACCGATAGCGCACAAGTAGAGTGATCGAAAGATGAAAAGCACTTTGAAAAGAGAGTTAAAAAGTACGTGAAATTGTTGAAAGGGAAGCGTTTATGACCAGACTTGGGCTTGGTTAATCATCTGGGGTTCTCCCCAGTGCACTTTTCCAGTCC-AGGCCAGCATCAGTTTTCGCCGGGGGATAAAGGCTTCGGGAATGTGGCTCTCTCCGGGGAGTGTTAAGCTTGCGAAGCCTCGGCAGCTGCACAACACTCACTGGGGCTTGGTGTGCCCTGCCGAGACACCTGAAGGTCAGGCTTGTGGTCTGGTCAAGAATTTGTCGCTCATGTGTTACGTGAGTGTGGGTTCACCAGCCGAGCCTTTGATCGAGTTCATGATCAACAGAGGTATGGAAGTTGTTGAAGAATACGAACCAACAAGATATCCTCACGCAACCAAGGTTTTTGTCAACGGAAGTTGGGTCGGCGTCCACCCTGATCCCAGGCACCTGGTGAACTCCGTCCTGGATACACGACGAAAGTCTTACGTCCAGTTCGAAGTCTCCCTTGTTCGTGACATCCGAGATCGTGAATTCAAGATTTTCTCTGATGCAGGCCGAGTCATGAGACCAGTCTTCACAGTGCAACAAGAGGATGATTACGAAACCGGCATCAACAAGGGACAGCTGGTATTGACAAAGGAGCTTGTGAACAAGATTGCCCAGGAGCAAGCAGAGCCACCCGCCGATCCATCGGAG---AAGATTGGATGGGAGGGCCTGATCCGCTCTGGAGCTGTGGAGTATCTCGACGCTGAGGAAGAAGAAACCGCTATGATTTGCATGACGCCTGAAGATCTCGAAATATATCGTGAACAGAAGCAGGACGAGGTCAATCTGAC--AGAGGAAGAGAAGCGGGCCAAGCAAGAAGC-AGAGAAGAGGGAGCAAGAGGAAGAACGCAACAAGCGTTTGAAGACGAAGGTCAACCCCACAACTCACATGTACACACACTGTGAGATTCATCCCAGTATGATCGAGAAGTTCGAGAAGGTTGGTTTCCATATTT-TCC----TCGATCGCACGCC----CTCTGCCCAC-CGATTTATCTTTCGACTCACTCTCACGACGACTTGATATGCGCCTGTTACCCC--GCTCCAATAT--AAAATTTTG--------CGGTTCAACTGTAAT-TTTTTTT----CTGGT-GGGGGT---TATACCCCGCTACTCCAGCG--ACAGG----------------CGCTTGCCCTTTCCCAC-CAAACCACCTTGC---------------------ACATCACGTG----------------TCAATCAGTCACTAACC--ACCCGACAATAGGAAGCCGCCGAGCTCGGTAAGGGTTCCTTCAAGTACGCTTGGGTTCTTGACAAGCTCAAGGCCGAGCGTGAGCGTGGTATCACCATCGATATCGCCCTCTGGAAGTTCGAGACTCCTCGCTACTATGTCACCGTCATTGGTATG
>NRRL22134Nothofusarium_devonianum
ACATACC---AATTGTTGCCTCGGCGGTAG---CCGTCTTGCCCCCT-AAAAAGGG-CGGGC-----CCGCCAGAGGA-CCCCAAACCCAC-TGTATT-CTA---CTGTATCTTCTGAGTAACACAAGTTTAATAAATCAAAACTTTCAACAACGGATCTCTTGGTTCTGGCATCGATGAAGAACGCAGCAAAATGCGATAAGTAATGTGAATTGCAGAATTCAGTGAATCATCGAATCTTTGAACGCACATTGCGCCCGCCAGTATTCTGGCGGGCATGCCTGTTCGAGCGTCATTTCAACCCTCAAGCCCCCCGGGACTTGGTGTTGGGGATCGGCACAAGGCGCGGCGACCTCCGGGCCGCCGCCGCCCGCCGTCCCTGAAATCTAGTGGCGGTC-TCGCTGTAGACTCCATTGCGTAGTAGCTA-ACACCTCGCAACTGG-AACGCGGCGCGGCCATGCCGTTAAACACCCAAC----TTCTGAATGAAATCTGGC-TCTCGGGCCCG-AATTGTAATTTGTAGAGG-ATGCTTTTGGTGCGGTACCTTCCGAGTTCCCTGGAACGGGACGCCATAGAGGGTGAGAGCCCCGTCTGGTTGGATACCAATCCTCTGTAAAGCTCCTTCAACGAGTCGAGTAGTTTGGGAATGCTGCTCTAAATGGGAGGTATATGTCTTCTAAAGCTAAATATTGGCCAGAGACCGATAGCGCACAAGTAGAGTGATCGAAAGATGAAAAGCACTTTGAAAAGAGAGTTAAAAAGTACGTGAAATTGTTGAAAGGGAAGCGCTTGTGACCAGACTTGGGCCTGTTTGATCATCCAGGGTTCTCCCTGGTGCACTCTCTCAGCCC-AGGCCAGCATCAGTTTGCTTCGGGGGATAAAGGCTTCGGGAATGTGGCTCCCTCCGGGGAGTGTTAAACTGGCCAAGCCTCGACAGCTGCACAACACTCATTGGGGCCTTGTCTGTCCGGCAGAGACGCCCGAAGGACAGGCCTGTGGTCTGGTGAAGAACCTATCCCTGATGTGCTACGTCAGTGTCGGCTCCCCAGCAGACCCTTTGATTGACTTCATGGTTAATCGAGGAATGGAAGTCGTCGAAGAATACGAGCCCCTCAGATACCCGCATGCAACAAAGATTTTCGTCAACGGTACCTGGGTTGGTGTTCATTCGGATCCCAAGCACCTTGTTTCTCAGGTTTTGGATACTCGTCGAAAGTCGGTTCTGCAGTTCGAGGTGTCACTTGTTCGCGACATTCGTGATCGAGAGTTCAAGATCTTCTCGGATGCTGGCCGAGTCATGAGGCCAGTCTTTACAGTACAGCAGGAGGACGATCATGAGAGCGGTATTCCCAAGGGAGGGCTGGTGTTGACCAAGGAGCTCGTGAACAGGCTCGCCACCGAGCAAGCGGATCCACCGGATGACCCGAGAGAC---AAGCTTGGCTGGGAGGGCTTGATCCATGCTGGAGCCATTGAATATCTCGATGCTGAAGAAGAGGAGACAGCCATGATTTGCATGACGCCAGAAGATCTTGACCTCTACCGTATGCAGAAGGCCGGTATTGT------------------------------------------CATCGATGAAGACAATCTGGAGAATCCGAACGCGAGATTGAAGACAAAGACGAACCCCACAACTCACATCTACACCCACTGCGAGATTCACCCTAGCATGATCGAGAAGTTCGAGAAGGTTGGTCACA---TCT--CT----CCGATTACGTGCCTTGCCCATTCCCAC-CAAAGAAATCATCGACC--CCTCTTCCGCGACCAGCATTGCATCAACTTTCC----CTCGAGTCAGGAATTTTTGG--------CGGCTTGTCCGTAA--TTTTTC------TAGT-GGGGCC--CTTTACCCCGCCGCTCGAGGG--ACGTTGGTA--C-ATG-----CCCTGGTCCTTGCACAC-AAACATACCAAA--------CCTCCAAGGCCGCAACGTCACGTGTTCC------------TTGATCAGTAACTAACCG-ATTCAACAATAGGAAGCTGCTGAGCTCGGCAAGGGTTCCTTCAAGTATGCCTGGGTTCTTGACAAGCTCAAGGCTGAGCGTGAGCGTGGTATCACCATCGACATTGCCCTGTGGAAGTTCGAGACTCCCCGCTACTTTGTCACCGTCATTGGTATG
>NRRL22152Luteonectria_albida
???????????????????????????????????????????????????????????????????????????????????????????????????????????????????????????????????????????????????????????????????????????????????????????????????????????????????????????????????????????????????????????????????????????????????????????????????????????????????????????????????????????????????????????????????????????????????????????????????????????????????????????????????????????????????????????????????????????????????????????????????????????????????????????????????????????????????????????????????????????????????????????????????????????????????????????????????????????????????????????????????????????????????????????????????????????????????????????????????????????????????????????????????????????????????????????????????????????????????????????????????????????????????????????????????????????????????????????????????????????????????????????????????????????????????????????AAGTTGGCCAAGCCCCGTCAGCTGCACAACACGCATTGGGGTCTGGTCTGCCCGGCAGAAACGCCAGAAGGACAGGCTTGTGGCCTGGTCAAGAACTTGTCCCTGATGTGTTACGTCAGTGTAGGCTCCCCAGCCCACCCGCTGATCGAGTTCATGATCAACCGAGGCATGGAAGTCGTTGAGGAGTACGAACCACTCAGATACCCGCACGCGACCAAGATCTTTGTCAACGGTGTCTGGGTTGGCGTGCACCAAGACCCCAAGCATCTCGTGAACCAAGTCTTGGACACACGGCGCAAGTCGTACGTGCAATTCGAGGTGTCCCTTGTTCGTGACATTCGAGACCGGGAGTTCAAGATCTTCTCCGACGCTGGCCGAGTCATGAGGCCGGTCTTCACTGTGCAGCAAGAACCTGACCCTGACACTGGCATTGACAAGGGAATGCTCGTCCTGACCAAGGACCTGGTGAACAAGCTCGCAAAGGAGCAGGCGGAGCCACCAGAGTACCCATCGATG---AAGATCGGATGGGACGGCCTGGTAAGGGCTGGAGCTATTGAGTATCTGGACGCCGAAGAAGAAGAAACTGCCATGATTTGCATGACACCAGAAGACCTTGACCTCTACCGCCTGCAGAAGATGGGCCTCGC------------------------------------------TGTGGAGGATGATTCGGCCGATGATCCCAACAGGAGATTGAGGACAAAGGCGAACCCGACGACTCACATATACACTCACTGCGAGATTCACCCTAGCATG????????????????????????????????????????????????????????????????????????????????????????????????????????????????????????????????????????????????????????????????????????????????????????????????????????????????????????????????????????????????????????????????????????????????????????????????????????????????????????????????????????????????????????????????????????????????????????????????????????????????????????????????????????????????????????????????????????????????????????????????????????????
>NRRL54600Luteonectria_nematophila
???????????????????????????????????????????????????????????????????????????????????????????????????????????????????????????????????????????????????????????????????????????????????????????????????????????????????????????????????????????????????????????????????????????????????????????????????????????????????????????????????????????????????????????????????????????????????????????????????????????????????????????????????????????????????????????????????????????????????????????????????????????????????????????????????????????????????????????????????????????????????????????????????????????????????????????????????????????????????????????????????????????????????????????????????????????????????????????????????????????????????????????????????????????????????????????????????????????????????????????????????????????????????????????????????????????????????????????????????????????????????????????????????????????????????????????AAGCTGGCCAAACCCCGTCAGCTGCACAACACCCATTGGGGTCTGGTCTGCCCGGCAGAAACGCCAGAAGGACAGGCTTGTGGTCTGGTCAAGAACTTGTCCCTGATGTGCTACGTCAGTGTAGGCTCCCCAGCCCACCCGTTGATCGAGTTCATGATCAACCGAGGTATGGAAGTCGTCGAGGAGTACGAGCCACTCAGATACCCGCACGCGACCAAGATCTTTGTCAACGGTGTCTGGGTTGGTGTCCACCAAGACCCCAAGCATCTCGTGAACCAAGTCTTGGACACGCGGCGCAAGTCGTACGTGCAATTCGAGGTGTCCCTTGTTCGTGATATTCGAGACCGGGAGTTCAAGGTCTTTTCCGACGCTGGCCGAGTCATGAGGCCGGTCTTCACTGTACAGCAAGAACCTGACCCTGACACTGGCATTGACAAGGGAATGCTCGTCCTGACCAAGGACCTGGTGAACAAGCTTGCCAAGGAGCAGGCGGAGCCACCAGAGTACCCATCGATG---AAGATCGGATGGGAGGGCCTAGTAAGGGCTGGAGCTATTGAGTATCTGGACGCCGAAGAAGAAGAAACCGCCATGATTTGCATGACACCAGAAGATCTTGATCTATACCGCCTGCAGAAGATGGGCCTCGC------------------------------------------TGTGGAGGATGATTCGGCCGACGATCCCAACAGGAGATTGAGGACAAAGGCGAACCCAACAACTCACATATACACTCACTGTGAGATTCACCCTAGCATG????????????????????????????????????????????????????????????????????????????????????????????????????????????????????????????????????????????????????????????????????????????????????????????????????????????????????????????????????????????????????????????????????????????????????????????????????????????????????????????????????????????????????????????????????????????????????????????????????????????????????????????????????????????????????????????????????????????????????????????????????????????
