# Supplementary material for: ﻿Culturable fungi from urban soils in China II, with the description of 18 novel species in Ascomycota (Dothideomycetes, Eurotiomycetes, Leotiomycetes and Sordariomycetes)
Source: MycoKeys. 2023 Jun 29;98:167–220. doi: 10.3897/mycokeys.98.102816 (PMC10326621; doi:10.3897/mycokeys.98.102816)
Supplement: Supplementary material 3 — The concatenated sequences dataset [file mycokeys-98-167-s003.zip › 102816_0R-2-A_Data_S7._Figure_19._ITS+TUB.fas]

>CGMCC3.20773TClonostachys_shanghaiensis
T-ACC--TATTGTTGCTTCGGCGGGATCGCCCCGG------GCTC-------TGCTCCGGAATCAGGCGCCCGCCG-GAGGACCGA-A-----ACTCTTGTATTAGT----ATGTTTCTCTGAGTGG--ATTATACAAAT-AATCAAAACTTTCAACAACGGATCTCTTGGTTCTGGCATCGATGAAGAACGCAGCGAAATGCGATAAGTAATGTGAATTGCAGAATTCAGTGAATCATCGAATCTTTGAACGCACATTGCGCCCGCCAGTATTCTGGCGGGCATGCCTGTCTGAGCGTCATTTCAACCCTCATG-CCCTA--------------------GGGCGTGGTGTTGGGGATCGGCCT---GCGCGTT-----AGCG-AGGGCCGTCCCCTAAATTGAGTGGCGGACCCGCTGTGGCCTC-CTCTGCGTAGTAGTAA----TA-TTTCGCAC-CGG-AAAGCAGCGAGACCCTGCCGTAAAA-CCC????????????????????????????????????????????????????????????????????????????????????????????????????????????????????????????????????????????????????????????????????????????????????????????????????????????????????????????????????????????????????????????????????????????????????????????????????????????????????????????????????????????????????????????????????????????????????????????????????????????????????????????????????????????????????????????????????????????????????????????????????????????????????????????????????????????????????????????????????????????????????????????
>GZUIFR21.916Clonostachys_shanghaiensis
T-ACC--TATTGTTGCTTCGGCGGGATCGCCCCGG------GCTC-------TGCTCCGGAATCAGGCGCCCGCCG-GAGGACCGA-A-----ACTCTTGTATTAGT----ATGTTTCTCTGAGTGG--ATTATACAAAT-AATCAAAACTTTCAACAACGGATCTCTTGGTTCTGGCATCGATGAAGAACGCAGCGAAATGCGATAAGTAATGTGAATTGCAGAATTCAGTGAATCATCGAATCTTTGAACGCACATTGCGCCCGCCAGTATTCTGGCGGGCATGCCTGTCTGAGCGTCATTTCAACCCTCATG-CCCTA--------------------GGGCGTGGTGTTGGGGATCGGCCT---GCGCGTT-----AGCG-AGGGCCGTCCCCTAAATTGAGTGGCGGACCCGCTGTGGCCTC-CTCTGCGTAGTAGTAA----TA-TTTCGCAC-CGG-AAAGCAGCGAGACCCTGCCGTAAAA-CCC????????????????????????????????????????????????????????????????????????????????????????????????????????????????????????????????????????????????????????????????????????????????????????????????????????????????????????????????????????????????????????????????????????????????????????????????????????????????????????????????????????????????????????????????????????????????????????????????????????????????????????????????????????????????????????????????????????????????????????????????????????????????????????????????????????????????????????????????????????????????????????????
>10503Clonostachys_impariphialis
T-GCC--TATAATTGCTTCGGCGGGACTGCCCCGG------GCACC-CCGTGTGCCCCGGATCAAGGCGCCCGCCG-GGGGATCTC-A-----ACTCCTGCCTCACTCG--AGTATCTTCTGAGTAA--CTTTA-TAAATAAATAAAAACTTTCAACAACGGATCTCTTGGTTCTGGCATCGATGAAGAACGCAGCGAAATGCGAAAAGTAATGTGAATTGCAGAATTCAGTGAATCATCGAATCTTTGAACGCACATTGCGCCCGCCAGTATTCTGGCGGGCATGCCTGTCTGAGCGTCATTTCAACCCTCACG-CCTCCCCTTCCCCTCGGGGGAGGG-GGACGTGGTGTTGGGGATCGGCCAAG-GCCCGCG-----AGGG-ACGGCCGCCCCCGAAATCTAGTGGCGGACCTGCTG-GCCCCC-CCTTGCGAAGTAGTGA----TA-TTCCGCAC-TGG-AGAGAGGCAGGCACCAGCCGTCGAA-CCC????????????????????????????????????????????????????????????????????????????????????????????????????????????????????????????????????????????????????????????????????????????????????????????????????????????????????????????????????????????????????????????????????????????????????????????????????????????????????????????????????????????????????????????????????????????????????????????????????????????????????????????????????????????????????????????????????????????????????????????????????????????????????????????????????????????????????????????????????????????????????????????
>BRFM2782TClonostachys_saulensis
TTACC-TTTTTGTTGCTTCGGCGGGATCGCCCCGGACCTACGCTTCGTTGCGTGCCCCGGACCAGCGCGCCCGCCG-GGGGACCTA-A-----ACTCTG-TTTTTTTAG--TGGTATTTCTGAGTGG--GTTAG-TGAAT-AATCAAAACTTTCAACAACGGATCTCTTGGTTCTGGCATCGATGAAGAACGCAGCGAAATGCGAAAAGTAATGTGAATTGCAGAATTCAGTGAATCATCGAATCTTTGAACGCACATTGCGCCCGCCAGTATTCTGGCGGGCATGCCTGTCTGAGCGTCATTTCAACCCTCGCA-CCCCCC-------------------GGGTGTGGTGTTGGGGATCGGCCTGC-CACCCTCTAGGGGGGG-GCGGCCGGCCCCTAAATATAGTGGCGGACCCGTCGCGGCCTC-CTCTGCGTAGTAGTGA----TA-CCCCGCAC-TGG-AAAGCGACGAGCCCCTGCCGTAAAC-CCC????????????????????????????????????????????????????????????????????????????????????????????????????????????????????????????????????????????????????????????????????????????????????????????????????????????????????????????????????????????????????????????????????????????????????????????????????????????????????????????????????????????????????????????????????????????????????????????????????????????????????????????????????????????????????????????????????????????????????????????????????????????????????????????????????????????????????????????????????????????????????????????
>CBS100003ITClonostachys_subquaternata
T-ACC--TATCGTTGCTTCGGCGGGATCGCCCCGG------GCGCC-TCGTGTGCCCCGGATCCAGGCGCCCGCCG-GGGAACCA--A-----ACTCTTGTTTTTTAAT-GAGCATCTTCTGAGTAATGTTTTTAAAAATAAATAAAAACTTTCAACAACGGATCTCTTGGTTCTGGCATCGATGAAGAACGCAGCGAAATGCGAAAAGTAATGTGAATTGCAGAATTCAGTGAATCATCGAATCTTTGAACGCACATTGCGCCCGCCAGTATTCTGGCGGGCATGCCTGTCTGAGCGTCATTTCAACCCTCACG-CCCCCC---------------AGG-GAGCGTGGTGTTGGGGATCGGCCAGA-GCCCGCG-----AGGG-ACGGCCGGCCCCTAAATATAGTGGCGGACCCGTCGTGGCCTC-CCCTGCGAAGTAGTGA----TATTTCCGCAT-CGGAGCAGCGACGAGCCCCTGCCGTTAAA-CCC????????????????????????????????????????????????????????????????????????????????????????????????????????????????????????????????????????????????????????????????????????????????????????????????????????????????????????????????????????????????????????????????????????????????????????????????????????????????????????????????????????????????????????????????????????????????????????????????????????????????????????????????????????????????????????????????????????????????????????????????????????????????????????????????????????????????????????????????????????????????????????????
>CBS100008ITClonostachys_lucifer
T-ACC--TATAGTTGCTTCGACGAGATTGCCCCGG------GCACC-TTGCGTGCCCCGGAACTAGGCGCCCGTCG-AGGGATATC-A-----AATTCTGTTTTACTTG--AGTATCTTCTGAGTATTACTATTATAAATAAGTAAAAACTTTCAACGACGGATCTCTTGGTTCTGGCATCGATGAACAACGCACCGAAATGCGAAAAGTAATGTGAATTGCACAATTCAGTGAATCATCGAATCTTTGAACGCACATTGCGCCCGCCAGTATTCTGGCGGGCATGCCTGTCTGAGCGTCATTTCAACCCTCAGG-CCCCCGTTAC-----------GGG-GGGCGCGGTGTTGGGGATCGGCCGCG-GCCCGCT-----AGGG-ACGGCCGGCCCCTAAATACAGTGGCGGACCCGCTGGCTCCCC-CCTTGCGAACTATCCA----TA-TTGCGCAC-TGG-AGAGCGGTGGACACCTGCCGTTGAA-ACCCCCCTGA---TTCTACCCCGCCGAGG-CATGCTG--GAGCAGCTTTT-GGCCT---CAACAACAACA----GTTGAGATGGTGTT-GAGCAGCTCTCTACC---GTTTTCAAGACT--GGTTATGCTGACAATGTTCTTT----TTCTCTGCGTTATAGGTTCACCTGCAGACCGGTCAGTGCGTAAGTTGTTTT----CCCCCTTCAGGAGAGA---CTCCAGCCCGTGTTGATTTCT-TCGCCGTACTGACA---GTGG-TTGAACAGGGTAACCAAATTGGTGCTGCCTTCTGGCAAACCATCTCTGGCGAGCATGGCCTCGACAGCAACGGTGTCTATGGCGGCACCTCTGAGCTCCAGCTCGAGCGCATGAACGTCTACTTCAACGAGGTACGTGTAG------GCCCCCTGTGTTCTGG-------GTCCAGTCT-GGAGTCTAATCAGTGCTT---GCGCTTGATAGGCCTCTGGCAACAAGTACGTTCCTCGCGCCGTCCTCGTCGATCTCGAGCCCGGTACCATGGACGCTGTCCGCGCCGGACCTTTCGGCCAGCTCTTCCG
>CBS100285ITClonostachys_oblongispora
T-ACC--TATTGTTGCTTCGGCGGGATTGCCCCGG------GCGCC-TCGTGTGCCCCGGA-TCAGGCGCCCGCCT-AGGAAACTC-A-----ACTCTTGTTTCATTTT--GGAATCTTCTGAGTAG--TTTTTACAAATAAATAAAAACTTTCAACAACGGATCTCTTGGTTCTGGCATCGATGAAGAACGCAGCGAAATGCGATAAGTAATGTGAATTGCAGAATTCAGTGAATCATCGAATCTTTGAACGCACATTGCGCCCGCCAGTATTCTGGCGGGCATGCCTGTCTGAGCGTCATTTCAACCCTCATG-CCCCT------------------A-GGGCGTGGTGTTGGGGATCGGCCAAA-GCCCGCG-----AGGG-ACGGCCGGCCCCTAAATCTAGTGGCGGACCCGTCGTGGCCTC-CCCTGCGAAGTAGTGA----TA-TTCCGCAT-CGG-AGAGCGACGAGCCCCTGCCGTTAAA-CCCCCCCTGA----TCTACCCCGCCGAAA-CGCACCC-AAACTATGTTTT-GGCCT---CAACAACCGTT--------GGTCGCTGTT-GAGATG-CTTCGTG-----TTTTGAAGATT--CAATGTGCTAACCAGTGACT------TTTCCCCCATAATAGGTTCATCTTCAGACCGGTCAGTGCGTAAGTTGTTGC----TCCT-CCCAGACTGGC---TTTTGCCTGGTGATTGATTCT-GCGGTGTGCTAACATTGGTCA-TTCAAAAGGGTAACCAAATTGGTGCTGCTTTCTGGCAAACCATCTCCGGCGAGCACGGCCTCGACAGCAATGGTGTCTACAGCGGTACCTCCGAGCTCCAGCTCGAGCGCATGAACGTCTACTTCAACGAGGTATGTCCAG------ACCGAGCTTGACATGATCTGG---TGATTTTC-ATCCTCTGACCGAGATT------TGGGTATAGGCCGCCGGTAACAAGTATGTTCCTCGCGCTGTCCTCGTCGATCTTGAGCCCGGTACCATGGATGCCGTCCGCGCTGGACCTTTCGGCCAGCTCTTCCG
>CBS101037ITClonostachys_epichloe
T-ACC--TATCGTTGCTTCGGC-GGATCGCCCCGG------GCGCC-TTGCGTGCCCCGGATCCAGGCGGCCGCCG-GGGGACCTT-A-----ACTCTTGTTTTTACTG--AGAATCATCTGAGTCG--TTTTTACAAATAAATAAAAACTTTCAACAACGGATCTCTTGGTTCTGGCATCGATGAAGAACGCAGCGAAATGCGAAAAGTAATGTGAATTGCAGAATTCAGTGAATCATCGAATCTTTGAACGCACATTGCGCCCGCCAGTATTCTGGCGGGCATGCCTGTCTGAGCGTCATTTCAACCCTCACG-CCCCT------------------A-GGGCGTGGTGTTGGGGATCGGCCAGC-GCCCGCG-----AGGGCGAGGCCGCCCCCTAAATCTAGTGGCGGACCCGTCGTGGCCTC-CCCTGCGAAGTAGTGA----TA-TTCCGCAT-AGG-AGAGCGACGAGCCCCTGCCGTTAAA-CCCCCCCTGA---TTTTACCCCGCCGAGG-CACACCG--AACATTGTTTTGTTCCT---CTGTCGTCGCC--------GACGGCTGTT-GAGTGA-CTTTTGCC--GTTTCCGAGATCA--GGCCATGCTAACCAGTGATT------TCTTTTCCTCAATAGGTTCACCTTCAGACCGGTCAGTGCGTAAGTAAATTC----TCTC----------------TCGTCGGAATGTGTGTTTCT-GCGTGGTACTGACATTGGTGA-TCGAAAAGGGTAACCAGATTGGTGCTGCCTTCTGGCAGACCATCTCCGGCGAGCATGGCCTCGACAGCAGCGGTGTCTACAGCGGCACCTCCGAGCTCCAGCTCGAGCGCATGAACGTCTACTTCAACGAGGTACGTCTGA------GTGGTTGGGTGTGGGAT------TTGCTGCGC-ATCATCTAACTGAGATT------TGGATGTAGGGTTCTGGCAACAAGTACGTTCCCCGTGCTGTCCTCGTCGATCTTGAGCCCGGTACCATGGACGCCGTCCGCGCTGGACCTTTCGGCCAGCTCTTCCG
>CBS101921TClonostachys_sporondochialis
T-ACC--TATTGTTGCTTCGGCGGGATTGCCCCGG------GCGCC-TCGTGTGCCCCGGA-TCAGGCGCCCGCCT-AGGAAACTC-A-----ACTCTTGTTTTATTTG---GAATCTTCTGAGTAG--TTTTTACAAATAAATAAAAACTTTCAACAACGGATCTCTTGGTTCTGGCATCGATGAAGAACGCAGCGAAATGCGATAAGTAATGTGAATTGCAGAATTCAGTGAATCATCGAATCTTTGAACGCACATTGCGCCCGCCAGTATTCTGGCGGGCATGCCTGTCTGAGCGTCATTTCAACCCTCATG-CCCCT------------------A-GGGCGTGGTGTTGGGGATCGGCCAGA-GCCCGCG-----AGGG-ACGGCCGGCCCCTAAATCTAGTGGCGGACCCGTCGTGGCCTC-CCCTGCGAAGTAGTGA----TA-TTCCGCAT-CGG-AGAGCGACGAGCCCCTGCCGTTAAA-CCCCCCCTAA---TTCTACCCCGCCGAAA-CGCACCC-AAACTATGTTTT-GGCCG---CAACAACCGTT--------GGTGGCTGTT-GAGATG-CTTCGTT-----TTTGGAAGATC--AAATGTGCTAACCAGTGACT------TTTCCCTCATTATAGGTTCATCTTCAGACCGGTCAGTGCGTAAGTTGTTGC----TCCT-CCCAGGCGGGC---TTCTGCCTTGTGATTGATTCT-GCGGTGTGCTAACATTGGTGG-TTGAAAAGGGTAACCAAATCGGTGCTGCTTTCTGGCAGACCATCTCTGGCGAGCACGGTCTCGACAGCAATGGTGTCTACAGCGGTACCTCCGAGCTTCAGCTCGAGCGCATGAACGTCTACTTCAACGAGGTATGTCCAG------ACCGAGCTTGACATATTCTGG---TGATTTTC-ATCCTCTGACCGAGATT------TGGGTATAGGCTTCCGGCAACAAGTACGTTCCTCGCGCTGTCCTCGTCGATCTTGAGCCCGGTACCATGGATGCCGTCCGCGCTGGACCTTTCGGCCAGCTCTTTCG
>CBS102033ITClonostachys_pityrodes
T-ACC--TATTGTTGCTTCGGCGGGATCGCCCCGG------GCGCC-TTGCGTGCCCCGGATCCAGGCGCCCGCCG-AGGGACCTT-A-----ACTCTTGTATTA-TTG--AGAATTTTCTGAGTAA--CGATT-TAAATAAATCAAAACTTTCAACAACGGATCTCTTGGTTCTGGCATCGATGAAGAACGCAGCGAAATGCGAAAAGTAATGTGAATTGCAGAATTCCGTGAATCATCGAATCTTTGAACGCACATTGCGCCCGCCAGTATTCTGGCGGGCATGCCTGTCTGAGCGTCATTTCAACCCTCATG-CCCCT------------------ATGGGCGTGGTGTTGGGGATCGGCCAAG-GCCCGCA-----AGGG-ACGGCCGGCCCCTAAATCTAGTGGCGGACCCGCTGTGGCCTC-CTCTGCGTAGTAGTAA----TA-TTCCGCAT-TGA-AGAGCAGCGAGCCCCTGCCGTGAAA--CCCCCCTGA---TCCTACCCCGCTGAAG-CAAATCGCCAGCGATATTTC-TACCT---CAGCGTCGATTG---AGCTTGCTCCCTTT------------------CCCTCTGTGATCT--CAGTGTGCTAACGATTGATTT-----GTTCCTTGACAACAGGTTCACCTCCAGACCGGTCAGTGCGTAAGTTTTTGC----TCAA----------------ACGACCTCTTGTTTACTATG-GACCGCGATTAACAGTGGTGG-GTGAAAAGGGTAACCAGATTGGTGCTGCTTTCTGGCAGACCATCTCTGGCGAGCATGGCCTCGACAGCAACGGTGTCTACGGAGGCACCTCTGAGCTCCAGCTCGAGCGTATGAACGTCTACTTCAACGAGGTGCGTACAT------TTCTGCAGCCTATCATTTGTG------AGGAT-GCCGCCTAATTGCGAATT--TCGTGTATATAGGCCTCTGGCAACAAGTACGTTCCTCGCGCTGTCCTCGTCGATCTGGAACCTGGTACCATGGACGCTGTCCGCGCTGGTCCTTTCGGTCAGCTTTTCCG
>CBS102845Clonostachys_ralfsii
T-ACC--TCTTGTTGCTTCGGCGGGATCGCCCCGG------GCGCC-TTGCGTGCCCCGGATCCAGGCACCCGCCG-GGGGACTTTCA-----ACTCTTGTTTTTTCTT--GGAATCTTCTGAGTCG--TTTTTACAAATAAATAAAAACTTTCAACAACGGATCTCTTGGTTCTGGCATCGATGAAGAACGCAGCGAAATGCGAAAAGTAATGTGAATTGCAGAATTCAGTGAATCATCGAATCTTTGAACGCACATTGCGCCCGCCAGTATTCTGGCGGGCATGCCTGTCTGAGCGTCATTTCAACCCTCATG-CCCCT------------------A-GGGCGTGGTGTTGGGGATCGGCCAAG-GCCCGCA-----AGGG-ACGGCCGGCCCCTAAATCTAGTGGCGGACCCATCGTGGCCTC-CCCTGCGAAGTAGTGA----TA-TTCCGCAT-CGG-ACAGCGATGAGCCCCTGCCGTTAAA-CCCCCCCTGA---TCCTACCCCGCCGAAG-CACACCA--AGCCATATTTTCGGCCT---CAGCAACCGTT--------GGTGGCTGTT-GAGATG-CTTTTGCTGCTATTTTTGAGACC--AGATGTGCTAACAAGAGTTTTTTTTCTTTTCTCTACGATAGGTTCACCTTCAGACCGGTCAGTGCGTAAGTTATTTC----ACCT-CCTAGATTGGG---GGCCTCCCTGTGTTTTTTTTTGGTCCTTTACTGACATTGGTGG-TTGGAAAGGGTAACCAAATTGGTGCTGCTTTCTGGCAGACCATCTCTGGCGAGCATGGCCTCGACAGCGGCGGTGTCTACAATGGCACGTCTGAGCTTCAGCTCGAGCGCATGAACGTCTACTTTAACGAGGTATGTCTGG------AAAGAAATTTACATGCTGCAG--GCGTTGTTG-ATCCTCTAACCGAAATT------TGCACGTAGGCCGCCGGCAACAAGTACGTTCCTCGTGCTGTCCTCATCGATCTTGAGCCTGGTACCATGGATGCCGTGCGTGCTGGACCTTTCGGCCAGCTTTTCCG
>CBS107_87Clonostachys_subquaternata
?????????????????????????????????????????????????????????????????????????????????????????????????????????????????????????????????????????????????????????????????????????????????????????????????????????????????????????????????????????????????????????????????????????????????????????????????????????????????????????????????????????????????????????????????????????????????????????????????????????????????????????????????????????????????????????????????????????????????????????????????????????????CCCCTGA---TTCTACCCCGCCGAAG-CATGTCT--G-----------GACCTT--AAACGGTCCTT--------AGCTGCTGCT-GAGGTCAACTGGGTGATGATTTGCAAGACT--GATGATGCTAACAATGTGATT-----TTTCCTCCATGATAGGTTCACCTTCAGACCGGTCAGTGCGTAAGTTGTTTT----CCCCGTCCAGATGGCA---CTCGTGCCCGCGATTTGTTTC-----TGTGCTAATAGTGGTGG-TCGAAAAGGGTAACCAAATTGGTGCTGCTTTCTGGCAGACCATCTCTGGCGAGCATGGCCTCGACAGCAGCGGTGTCTACAGCGGCACCTCCGAGCTCCAGCTCGAGCGCATGAACGTCTACTTCAACGAGGTACGCAGTC------CTCGTCTCTC-------------AGCCGGTGG-AGTGTTAAACTAAGATTC---GATATCTATAGGCCTCTGGCAACAAGTATGTTCCTCGCGCTGTCCTCGTCGATCTTGAGCCCGGTACCATGGACGCTGTCCGCGCTGGACCTTTCGGCCAGCTCTTCCG
>CBS115_87Clonostachys_grammicosporopsis
T-ACC--TATCGTTTCTTCGGCGGGATTGCCC----------------------------ATCCAGGCGCCTGCCGAGGGGACCTC-A-----ACTCTTGTTTTACAAT--AGTATCTTCTGAGTAA--CATTTTTAAATAAATAAAAACTTTCAACAACGGATCTCTTGGTTCTGGCATCGATGAAGAACGCAGCGAAATGCGAAAAGTAATGTGAATTGCAGAATTCAGTGAACCATCGAATCTTTGAACGCACATTGCGCCCGCCAGTATTCTGGCGGGCATGCCTGTCTGAGCGTCATTTCAACCCTCATGCCCCCC------------------G-GGGCGTGGTGTTGGGGATCGGCCAAG-GCCCGCA-----AGGG-ACGGCCGGCCCCTAAATCTAGTGGCGGACCCGTCGTGGCCTC-CCCTGCGAAGTAGTAA----TA-TTCCGCAT-CGG-ACAGCGACGAGCCCCTGCCGTTAAA-CCCCCCCTGA---TTCTACCCCGCCGAAG-CAT------------GTTTT-GACCT---CAGCGGCCATT--------CGCTGTTGTT-GAGACC-CCCAGGCTATTCTTCTCAAGACT--GGTTATGCTAACAATAACCCTT----TTTCCTCTATGACAGGTTCACCTCCAGACCGGTCAGTGCGTAAGTTGTTTT----TCCC-TGGAGATGGCA---CTCCTCCCCCAGTTTGTTTCT-GGGTCGTGCTAACAGTGGTGG-TTGAAAAGGGTAACCAGATTGGTGCTGCCTTCTGGCAGACTATCTCTGGCGAGCATGGCCTCGACAGCAACGGTGTCTACGGTGGTACCTCCGAGCTTCAGCTCGAGCGTATGAACGTCTACTTCAACGAGGTACGTGGTG------ATTCTCAACTCTGGTTG------GTTTTGTTG-ATTGTCTAACCAAGACTC---GGTATCTCTAGGCCTCCGGCAACAAGTATGTTCCCCGCGCTGTCCTCGTCGATCTTGAGCCCGGTACCATGGACGCTGTCCGCGCTGGACCTTTTGGCCAGCTTTTCCG
>CBS119_87Clonostachys_pseudostriata
T-ACC--TACTGTTGCTTCGGCGGGATCGCCCCGG------GCGCC-TTGCGTGCCCCGGACCCAGGCGCCCGCCT-AGGAACCTT-A-----ACTCTTGTTTTATTTT--GGAATCTTCTGAGTAG--TTTTTACAAATAAATAAAAACTTTCAACAACGGATCTCTTGGTTCTGGCATCGATGAAGAACGCAGCGAAATGCGATAAGTAATGTGAATTGCAGAATTCAGTGAATCATCGAATCTTTGAACGCACATTGCGCCCGCCAGTATTCTGGCGGGCATGCCTGTCTGAGCGTCATTTCAACCCTCATG-CCCCT------------------A-GGGCGTGGTGTTGGGGATCGGCCAAG-GCCCGCG-----AGGG-ACGGCCGGCCCCTAAATCTAGTGGCGGACCCGTCGTGGCCTC-CTCTGCGAAGTAGTGA----TA-TTCCGCAT-CGG-AGAGCGACGAGCCCCTGCCGTTAAA-CCCCCCCTGA---TTCTACCCCGCCGAAA-CGCAGCC--AACTATGTTTT-GGCCG---CAACAACCGGT--------CGCGGCTGTT-GAGATG-CTTCCTT-----TCCCGAAGATT--AGATGTGCTAACCAGAGATT------TTTCCTTCATAATAGGTTCACCTTCAGACCGGTCAGTGCGTAAGTTTTTGT----TCCT-CCCAGACGGGC---TTTTGCCTGGTGTTTGAGTCT-GCGGTGTGCTAACATTGGTCA-TTATAAAGGGTAACCAAATTGGTGCTGCTTTCTGGCAGACCATCTCTGGCGAGCACGGCCTCGACAGCAATGGTGTCTACAGCGGCACCTCCGAGCTCCAGCTCGAGCGCATGAACGTCTACTTCAACGAGGTACGTCTAG------ACCGATCTTTACATATTCTGG--GTGATTTTG-GCCCTCTAACATAAATT------TGGATATAGGCTTCCGGCAACAAGTATGTTCCTCGCGCTGTCCTCGTCGATCTTGAGCCCGGTACCATGGATGCCGTCCGTGCTGGACCTTTCGGCCAGCTCTTCCG
>CBS130_87TClonostachys_apocyni
T-ACC--TATTGTTGCTTCGGCGGGATTGCCCCGG------GCGCC-TCGTGTGCCCCGGA-TCAGGCGCCCGCCT-AGGAACTCA-A-----ACTCTTGTTTT-TTTT--GGAATCTTCTGAGTAG--TTTTTGCAAATAAATAAAAACTTTCAACAACGGATCTCTTGGTTCTGGCATCGATGAAGAACGCAGCGAAATGCGATACGTAATGTGAATTGCAGAATTCAGTGAATCATCGAATCTTTGAACGCACATTGCGCCCGCCAGTATTCTGGCGGGCATGCCTGTCTGAGCGTCATTTCAACCCTCATG-CCCCT------------------A-GGGCGTGGTGTTGGGGATCGGCCAAG-GCCCGCG-----AGGG-ACGGCCGGCCCCTAAATCTAGTGGCGGACCCGTCGTGGCCTC-CCCTGCGAAGTAGTGA----TA-TTCCGCAT-CGG-ATAGCGACGAGCCCCAGCCGTTAAA-CCCCCCCTGA---TTCTACCCCGCCGAAG-CGCACCC-AAACTATGTTTT-GGCCT---CAACCACCGTT--------GACGGCTGTT-GAGATG-CTTCGTC-----TTTTGGAGATT-AAAATGTGCTAACCTGTGACT------TTTCCCTCACGATAGGTTCATCTTCAGACCGGTCAGTGCGTAAGTTATTGC----TCCT-CCCGGACTGGC---TTTTGCCTGGTATTTGAATCT-GCGGTGTGCTAACGTTGGTCG-TTGAAAAGGGTAACCAAATTGGTGCTGCTTTCTGGCAGACCATCTCTGGCGAGCACGGCCTCGACAGCAATGGTGTCTACAGCGGTACCTCCGAGCTCCAGCTCGAGCGCATGAACGTCTACTTCAACGAGGTATGTCCAG------GCCGAACTTGACATGTCCTGA---CGATTTTC-ATCCTCTGACCGAGATT------TGGGTATAGGCTTCCGGCAACAAGTATGTTCCTCGCGCTGTCCTCGTCGATCTTGAGCCCGGTACCATGGACGCCGTCCGTGCTGGACCTTTCGGCCAGCTCTTCCG
>CBS141588TClonostachys_chloroleuca
T-ACC--TACTGCCGCTTCGGCGGGATTGCCCCGG------GCGCC-TCGTGTGCCCCGGA-TCAGGCGCCCGCCT-AGGAAACTT-A-----ACTCTTGTTTTATTTT--GGAATCTTCTGAGTAG--TTTTTACAAATAAATAAAAACTTTCAACAACGGATCTCTTGGTTCTGGCATCGATGAAGAACGCAGCGAAATGCGATAAGTAATGTGAATTGCAGAATTCAGTGAATCATCGAATCTTTGAACGCACATTGCGCCCGCCAGTATTCTGGCGGGCATGCCTGTCTGAGCGTCATTTCAACCCTCATG-CCCCT------------------A-GGGCGTGGTGTTGGGGATCGGCCAAA-GCCCGCG-----AGGG-ACGGCCGGCCCCTAAATCTAGTGGCGGACCCGTCGTGGCCTC-CTCTGCGAAGTAGTGA----TA-TTCCGCAT-CGG-AGAGCGATGAGCCCCTGCCGTTAAA-CCCCCCCTGA----TCTACCCCGCCGAGA-TGCAGCC-AAATTATGTTTT-GGCCT---CAACAGCCACC--------AACGGCTGTT-GAGATG-CTTCGTG-----TTTTGAAGATT--CTATGTGCTAACCAATGAAT------TTCCCCCAATAATAGGTTCATCTTCAGACCGGTCAGTGCGTAAGTTATTGC----TCCT-CCCAGACGGGC---TTTTGCCTGGTGTTTGATTCT-GCGGTGTGCTAACATTGGTCG-TTGAAAAGGGTAACCAAATTGGTGCTGCTTTCTGGCAGACCATCTCTGGCGAGCACGGCCTCGACAGCAATGGTGTCTACAGCGGCACCTCCGAGCTCCAGCTCGAGCGCATGAACGTCTACTTCAACGAGGTACGTCCAG------ACCGAGCTTGACATGTTATGG---TGATTTTC-ATCCCCTGACCGCGATT------TGGGTATAGGCCTCCGGCAACAAGTATGTTCCTCGCGCTGTCCTCGTCGATCTTGAGCCCGGTACCATGGATGCCGTCCGTGCTGGACCTTTCGGCCAGCTCTTCCG
>CBS142_91Clonostachys_solani_f_nigrovirens
T-ACC--TACTGTTGCTTCGGCGGGATTGCCCCGG------GCACC-TCGTGTGCCCCGGA-TCAGGCGCCCGCCT-AGGAAACTT-A-----ACTCTTGTTTTATTTT--GGAATCTTCTGAGTAG--TTTTTACAAATAAATAAAAACTTTCAACAACGGATCTCTTGGTTCTGGCATCGATGAAGAACGCAGCGAAATGCGATAAGTAATGTGAATTGCAGAATTCAGTGAATCATCGAATCTTTGAACGCACATTGCGCCCGCCAGTATTCTGGCGGGCATGCCTGTCTGAGCGTCATTTCAACCCTCATG-CCCCT------------------A-GGGCGTGGTGTTGGGGATCGGCCAAA-GCCCGCG-----AGGG-ACGGCCGGCCCCTAAATCTAGTGGCGGACCCGTCGTGGCCTC-CTCTGCGAAGTAGTAA----TA-TTCCGCAT-CGG-ACAGCGACGAGCCCCTGCCGTTAAA-CCCCCCCTGATTCTTCTACCCCGCCGAAA-CGCACCC--AGCTACGTTTT-GGCCT---CAACAACCGTT--------CGTGGCTGTT-GAGATG-CTTCGTT----TTTTTAAAGATT--ACATGTGCTAACCAGTGAAT------TTT-CCCCATAATAGGTTCACCTTCAGACCGGTCAGTGCGTAAGTTATTGC----TCCT-CCCAGACGGGC---TTTTGCCTGGTGATTGATTCT-GCGGTGTGCTAACATTGGTCG-TTGAAAAGGGTAACCAAATTGGTGCTGCTTTCTGGCAGACCATCTCTGGCGAGCATGGCCTCGACAGCAATGGTGTCTACAGTGGTACCTCCGAGCTCCAGCTCGAGCGCATGAACGTCTACTTCAACGAGGTATGTCCAG------ACCGAGCTTCACATATTCTGG---TAATTTTG-ATCCTCTAACCGAGATT------TGGGTATAGGCCTCCGGCAACAAGTATGTTCCTCGTGCTGTCCTCGTCGATCTTGAGCCCGGTACCATGGATGCCGTCCGTGCTGGACCTTTCGGCCAGCTCTTCCG
>CBS154_27TClonostachys_rosea_f_cantenulata
T-ACC--TACTGTTGCTTCGGCGGGATTGCCCCGG------GCGCC-TCGTGTGCCCCGGA-TCAGGCGCCCGCCT-AGGAACCTT-A-----ACTCTTGTTTTATTTT--GGAATCTTCTGAGTAG--TTTTTACAAATAAATAAAAACTTTCAACAACGGATCTCTTGGTTCTGGCATCGATGAAGAACGCAGCGAAATGCGATAAGTAATGTGAATTGCAGAATTCAGTGAATCATCGAATCTTTGAACGCACATTGCGCCCGCCAGTATTCTGGCGGGCATGCCTGTCTGAGCGTCATTTCAACCCTCATG-CCCCT------------------A-GGGCGTGGTGTTGGGGATCGGCCAAA-GCCCGCG-----AGGG-ACGGCCGGCCCCTAAATCTAGTGGCGGACCCGTCGTGGCCTC-CTCTGCGAAGTAGTGA----TA-TTCCGCAT-CGG-AGAGCGACGAGCCCCTGCCGTTAAA-CCCCCCCTGA---TTCTACCCCGCCGAAA-CGCACCC-AAATTATGTTTT-GGCCT---CAACAGCCGTT--------GGTGGCTGTT-GAGATG-CTTCGTT-----TTTCGAAGATT--AAATGTGCTAACCAGTGACT------TTCCCCCCATAATAGGTTCATCTTCAGACCGGTCAGTGCGTAAGTTGTTGC----TCCT-CCCAGACGGGC---TTTTGCCTGGTGATTGATTCT-GCGGTGTGCTAACCTTGGTCG-TTGAAAAGGGTAACCAAATTGGTGCTGCTTTCTGGCAGACCATCTCTGGCGAGCACGGCCTCGACAGCAATGGTGTCTACAGCGGCACCTCCGAGCTCCAGCTCGAGCGCATGAACGTCTACTTCAACGAGGTATGTCCAG------ACCGAGCTTGACATATTCTGGTGATGATTTTC-ATCCTCTGACCGAGATT------TGGGTATAGGCCTCTGGCAACAAGTATGTTCCTCGCGCTGTCCTCGTCGATCTTGAGCCCGGTACCATGGATGCCGTCCGCGCTGGACCTTTTGGCCAGCTCTTCCG
>CBS180_88ITClonostachys_sesquicillii
TTACC--TATCGTTGCTTCGGC-GGATCGCCCCGG------GCGCC-CTGCGTGCCCCGGATCCAGGCGTCCGCCG-GGGGACCTC-A-----ACTCCTGTATCGTACAGCGGTATCGTCTGAGTGG--ATTATATCAAT-AATCAAAACTTTCAACAACGGATCTCTTGGTTCTGGCATCGATGAAGAACGCAGCGAAATGCGAAAAGTAATGTGAATTGCAGAATTCAGTGAATCATCGAATCTTTGAACGCACATTGCGCCCGCCAGTATTCTGGCGGGCATGCCTGTCTGAGCGTCATTTCAACCCTCGCG-CCCCCT-----------------GTGGGAGCGGTGTTGGGGATCGGCCAGC-GCCCCTCG----CGGG-CAGGCCGTCCCCCAAATCCAGTGGCGGACTCGCTGTAGCCTT-CTCTGCGTAGTAGTGA----TA-CCCCGCAC-CGA-AGAGCGGCGAGCCCCTGCCGTAAAA-CCCCCCCTGA---ACCTACCCCGCCGAAG-CATGCCA--AACAATGTTTC-GACCC---CAACGGACGAT--------TGAGACCTTT-TTCCCC-TGAGGAGGG-TTTACGATAGGAT--CACTTTGCTAACGGTTGAGTTT--TTGTTTTCTTACTACAGGTTCACCTTCAGACCGGTCAGTGCGTAAGTACATGC----TCTA--------------AAAAAGCTTCCTGATTCACTTG-GAGCGTAGCTAACGTTGGTGATTTGAAAAGGGTAACCAAATTGGTGCTGCCTTCTGGCAGACCATTTCTGGCGAGCATGGCCTCGACAGCAACGGTGTCTACGGCGGTACCTCTGAGCTTCAGCTCGAGCGTATGAACGTCTACTTCAACGAGGTGCGTCTTG------ACGATTTCTCCCGATAATTTG---GCAGCTAT-GATGTCTAACCTTCGTT----TCCGAACCTAGGCCAACGGCAACAAGTACGTTCCCCGCGCTGTCCTCGTCGATCTCGAGCCCGGTACCATGGACGCTGTCCGCGCTGGTCCTTTCGGTCAGCTTTTCCG
>CBS187_94TClonostachys_pseudochroleuca
T-ACC--TACTGTTGCTTCGGCGGGATTGCCCCGG------GCGCC-TCGTGTGCCCCGGA-TCAGGCGCCCGCCT-AGGAAACTT-A-----ACTCTTGTTTTATTTT--GGAATCTTCTGAGTAG--TTTTTACAAATAAATAAAAACTTTCAACAACGGATCTCTTGGTTCTGGCATCGATGAAGAACGCAGCGAAATGCGATAAGTAATGTGAATTGCAGAATTCAGTGAATCATCGAATCTTTGAACGCACATTGCGCCCGCCAGTATTCTGGCGGGCATGCCTGTCTGAGCGTCATTTCAACCCTCATG-CCCCT------------------A-GGGCGTGGTGTTGGGGATCGGCCAAA-GCCCGCG-----AGGG-ACGGCCGGCCCCTAAATCTAGTGGCGGACCCGTCGTGGCCTC-CTCTGCGAAGTAGTGA----TA-TTCCGCAT-CGG-AGAGCGACGAGCCCCTGCCGTTAAA-CCCCCCCTGA---TTCTACCCCGCCGAAA-CGCACCC--AACTACGTTTT-GGCCT---CAACAACCGTT--------TGTGGCTGTT-GAGATG-CTTCGTT-----TTTTTAAGATC--AGACGTGCTAACCAGTGACT------TTTCCCCCATAATAGGTTCATCTTCAGACCGGTCAGTGCGTAAGTTGTTGC----TCCT-CCCAGACGGGC---TTTTGCCTGGTGTTTGAATCT-GCGGTGTGCTAACATTGGTCG-TTGAAAAGGGTAACCAAATTGGTGCTGCTTTCTGGCAGACCATCTCTGGCGAGCACGGTCTCGACAGCAATGGTGTCTACAGCGGCACTTCCGAGCTCCAGCTCGAGCGCATGAACGTCTACTTTAACGAGGTATGTCCAG------ACCGAGCTTCACATATTCTGG---TGATTTTC-ATCCTCTGACCGAGATT------TGGGTATAGGCCTCCGGTAACAAGTATGTTCCTCGCGCTGTCCTCGTCGATCTTGAGCCCGGTACCATGGATGCCGTCCGTGCTGGACCTTTCGGCCAGCTCTTCCG
>CBS190_50Calonectria_ilicicola
T-ACCTGTTTCGTTCCCTCGGCG----------------------------GTGTCCGGCAAC----GGCCCGCCA-GAGGACCCA-ACAAACTCTTTTGAATTTTT---CAGTATCTTCTGAGTGA--AAAAA-ACAATAAATCAAAACTTTCAACAACGGATCTCTTGGTTCTGGCATCGATGAAGAACGCAGCGAAATGCGATAAGTAATGTGAATTGCAGAATTCAGTGAATCATCGAATCTTTGAACGCACATTGCGCCCGCCAGTATTCTGGCGGGCATGCCTGTTCGAGCGTCATTTCAACCCTCAAG-CACCTTC---------------GG-GAGCTTGGTGTTGGGGATCGGCAGGGCGTCCTCC-----GGGT-CGCGCCGTCCCCCAAATCTAGTGGCGGTCTCGCTGTAGCTTC-CTCTGCGTAGTAATACA------CCTCGCTCTGGA-GTCTCGGTGCGGCCACGCCGTTAAA-CCCCCCCTGA---GCGTACCCCGCCGCCC-CGGTTTC--GACC--GCTTC-GACAA---CAACAAAGCTG--------GACGACCCCA-AGCACG----ATGTG---ATATCGGAGGAC--AAGGTTGCTGACTAT---------TTCTTTCTCAATTCTAGGTCCACCTCCAGACCGGTCAGTGCGTAAGTGATCAT----TCCA-----------------GCTTCCAAAAACTGCCCTG-GGGATTCACTAACATTGGCGA-TC----AGGGTAACCAAATTGGTGCTGCTTTCTGGCAGACCATCTCTGGCGAGCACGGCCTTGACAGCAATGGTGTCTACAACGGTACCTCCGACCTCCAGTTGGAGCGCATGAACGTCTACTTCAACGAGGTATGTGGTT------AAAACAAAACGCTCGCCTGGT-CGAAAAACTT-GTGCACAAACT---------CACACGATACAGGCTTCCGGCAACAAGTATGTCCCTCGAGCTGTCCTCGTCGATCTTGAGCCCGGTACCATGGATGCCGTCCGTGCCGGTCCTTTCGGTCAACTCTTCCG
>CBS195_93Clonostachys_aureofulvella
T-ACC--TACTGTTGCTTCGGCGGGATTGCCCCGG------GCGCC-TCGTGCGCCCCGGA-TCAGGCGCCCGCCT-AGGAAACTT-A-----ACTCTTGTTTTATTTT--GGAATCTTCTGAGTAG--TTTTTACAAATAAATAAAAACTTTCAACAACGGATCTCTTGGTTCTGGCATCGATGAAGAACGCAGCGAAATGCGATAAGTAATGTGAATTGCAGAATTCAGTGAATCATCGAATCTTTGAACGCACATTGCGCCCGCCAGTATTCTGGCGGGCATGCCTGTCTGAGCGTCATTTCAACCCTCATG-CCCCT------------------A-GGGCGTGGTGTTGGGGATCGGCCAAA-GCCCGCG-----AGGG-ACGGCCGGCCCCTAAATCTAGTGGCGGACCCGTCGTGGCCTC-CTCTGCGAAGTAGTAA----TA-TTCCGCAT-CGG-ACAGCGACGAGCCCCTGCCGTTAAA-CCCCCCCTGATTCTTCTACCCCGCCGAAA-CGCACCC--AGCTACGTTTT-GGCCT---CAACAATCGTT--------GGTGGCTGTT-GAGATG-CTTCGTT----CTTTTGAAGATT--AGATGTGCTAACCAGTGACT------TTCCCCCCATAATAGGTTCACCTTCAGACCGGTCAGTGCGTAAGTTGTTGC----TCCT-CCCAGACGGGC---TTTTGCCTGGTGTTTGATTCT-GCGGTGTGCTAACATTGGTCG-TTGAAAAGGGTAACCAAATTGGTGCTGCTTTCTGGCAGACCATCTCTGGCGAGCACGGCCTCGACAGCAATGGTGTCTACAGCGGCACCTCCGAGCTCCAGCTCGAGCGCATGAGCGTCTACTTCAACGAGGCATGTCCAG------ACCGAGCTTCACATATTCTGG---TAATTTTG-ATCCTCTAACCGAGATT------TGGGTATAGGCCTCCGGCAACAAGTATGTTCCTCGCGCTGTCCTCGTCGATCTTGAGCCCGGTACCATGGATGCCGTCCGTGCTGGACCTTTCGGCCAGCTCTTCCG
>CBS202_37TClonostachys_rhizophaga
T-ACC--TACTGTTGCTTCGGCGGGATTGCCCCGG------GCGCC-TCGTGTGCCCCGGA-TCAGGCGCCCGCCT-AGGAAACTT-A-----ATTCTTGTTTTATTTT--GGAATCTTCTGAGTAG--TTTTTACAAATAAATAAAAACTTTCAACAACGGATCTCTTGGTTCTGGCATCGATGAAGAACGCAGCGAAATGCGATAAGTAATGTGAATTGCAGAATTCAGTGAATCATCGAATCTTTGAACGCACATTGCGCCCGCCAGTATTCTGGCGGGCATGCCTGTCTGAGCGTCATTTCAACCCTCATG-CCCCT------------------A-GGGCGTGGTGTTGGGGATCGGCCAAA-GCCCGCG-----AGGG-ACGGCCGGCCCCTAAATCTAGTGGCGGACCCGTCGTGGCCTC-CTCTGCGAAGTAGTGA----TA-TTCCGCAT-CGG-AGAGCGACGAGCCCCTGCCGTTAAA-CCCCCCCTGA----TCTACCCCGCCGAAA-CGCAGCC-AAACTATGTTTT-GGCCT---CAACAACCGTT--------TGTGGCTGTT-GAGATG-CTTCGTG-----TTTTGGAGATT--CTATGTGCTAACCAATGAAT------TTCCCCCAATAATAGGTTCATCTTCAGACCGGTCAGTGCGTAAGTTATTGC----TCCT-CCCAGACGGGC---TTTTGCCTGGTGATTGATTCT-GCGGTGTGCTAACATTGGTCG-TTGAAAAGGGTAACCAAATTGGTGCTGCTTTCTGGCAGACCATCTCTGGCGAGCACGGTCTCGACAGCAATGGTGTCTACAGCGGTACCTCCGAGCTCCAGCTCGAGCGCATGAACGTCTACTTCAACGAGGTATGCCCAG------ACCGAACTTCACATATTACGA---TGATTTTC-ATCCTCTGACCGAGATT----TGTGTGTATAGGCTTCCGGCAACAAGTATGTTCCTCGCGCTGTCCTCGTCGATCTTGAGCCCGGTACCATGGATGCCGTTCGTGCTGGACCTTTCGGCCAGCTCTTCCG
>CBS209_93TClonostachys_grammicospora
T-ACC--TATCGTTGCTTCGGCGGGATCGCCCCGG------GCGCC-TTGCGTGCCCCGGATCCAGGCGCCCGCCG-GGGAACCTC-A-----ACTCTTGTTTTACTTTTGAGTATCTTCTGAGTAC--TATTTTTAAATAAATAAAAACTTTCAACAACGGATCTCTTGGTTCTGGCATCGATGAAGAACGCAGCGAAATGCGAAAAGTAATGTGAATTGCAGAATTCAGTGAATCATCGAATCTTTGAACGCACATTGCGCCCGCCAGTATTCTGGCGGGCATGCCTGTCTGAGCGTCATTTCAACCCTCACGCCCCCT------------------G-TGGCGTGGTGTTGGGGATCGGCCAAG-GCCCGCA-----AGGG-ACGGCCGGCCCCTAAATATAGTGGCGGACCTGCTGTGGCCTC-CCCTGCGAAGTAGTGA----TA-TTCCGCAT-CGG-AAACCCCCAGGCTCCTGCCGTTAAA-CCCCCCCTGA---TTCTACCCCGCCGAAG-CAT------------GTTTT-GACCTCTACAACGGCTATT--------AGCTGCTGCT-GAGGCC-CCTGGAAGATTATTGGCAAGACT--GATTGTGCTAACAATGTTCTT-----TTTCCTCCATGATAGGTTCACCTCCAGACTGGTCAGTGCGTAAGTTGTTTT----CCTC-TCCAGAAGGCA---CTCCTGCCCATGTCTGTTGCT-GCGTTGTGCTAATAGTGGTGG-TTGAAAAGGGTAACCAGATTGGTGCTGCCTTCTGGCAGACCATCTCTGGCGAGCATGGCCTCGACAGCAACGGTGTCTACAGCGGCACCTCCGAGCTCCAGCTCGAACGTATGAACGTCTACTTCAACGAGGTACGTGGTG------ATACTCACCTCTGG---------GTTCGTTGA-GTTGGCTAACCAAAACT----CGTATCTATAGGCCTCTGGCAACAAGTATGTTCCTCGCGCTGTCCTCGTCGATCTTGAGCCCGGTACCATGGACGCTGTCCGTGCTGGACCTTTCGGCCAGCTTTTCCG
>CBS210_93Clonostachys_rossmaniae
TTACC-TTTTCGTTGCTTCGGCGGGATCGCCCCGG------GCGCCATCGCGTGCCCCGGACCTAGGCGCCCGCCG-GGGGACCTA-A-----ACTCTTGTATTAAT----TTGTTTCTCTGAGTGG--ATTACACAAAT-AATCAAAACTTTCAACAACGGATCTCTTGGTTCTGGCATCGATGAAGAACGCAGCGAAATGCGAAAAGTAATGTGAATTGCAGAATTCAGTGAATCATCGAATCTTTGAACGCACATTGCGCCCGCCAGTATTCTGGCGGGCATGCCTGTCTGAGCGTCATTTCAACCCTCATG-CCCCA------------------G-CGGCGTGGTGTTGGGGCTCGGCCTGA-ACTTGCTTCG---------GGCCGTCCCCTAAATCTAGTGGCGGACCCGCTGTGGCCTC-CTCTGCGTAGTAGTAA----TA-TTTCGCATGTGG-AGAGCGGCGAGACCCTGCCGTAAAA-CCCCCCCTGA---TTCTACCCCGCCGAAA-CATACCA--AACAATGTTTC-GACCC---CAACGGACTAT--------TGAGACCTTT-TTTTGC-TTCAAGAT---ATTTGAAAGACT--TGGCTTGCTAACCTTTGCAAAC--TTTTTTTTCTTTGACAGGTTCACCTCCAGACCGGTCAGTGCGTAAGTTGACCC----CCCA------ACGAAT---------TTCCTGTTCATCTTG-GACCATAACTGACATTGGTGA-TCAAACAGGGTAACCAGATTGGTGCTGCTTTCTGGCAGACCATCTCTGGCGAGCATGGCCTCGACAGCAATGGTGTCTACGGTGGAACTTCCGAGCTCCAGCTTGAGCGTATGAATGTTTACTTCAACGAGGTACGTGAGG------AACGGTAAACTCCAAATTGTT----GAAACAT-GCGGCCTAATCATGCATTTTTTGAGTATATAGGCCTCCGGCAACAAGTACGTTCCCCGTGCCGTCCTCGTCGATCTTGAGCCCGGTACCATGGACGCCGTCCGTGCCGGTCCTTTTGGCCAGCTTTTCCG
>CBS218_93ITClonostachys_capitata
T-ACC--TATTGTTGCTTCGGCGGGATCGCCCCAG------GCGCC-TCGTGTGCCCTGGA-CCCGGCGCCCGCCT-AGGAACCTT-A-----ACTCTTGTTTTATTCT--GGAATCTTCTGAGTAG--TTTTTACAAATAAATAAAAACTTTCAACAACGGATCTCTTGGTTCTGGCATCGATGAAGAACGCAGCGAAATGCGATAAGTAATGTGAATTGCAGAATTCAGTGAATCATCGAATCTTTGAACGCACATTGCGCCCGCCAGTATTCTGGCGGGCATGCCTGTCTGAGCGTCATTTCAACCCTCACG-CCCCT------------------A-GGGCGTGGTGTTGGGGATCGGCCAAA-GCCCGCG-----AGGG-ACGGCCGTCCCCTAAATATAGTGGCGGACCCGTCGTGGCCTC-CTCTGCGAAGTAGTGA----TA-TTCCGCAT-CGG-AGAGCGACGAGCCCCTGCCGTTAAA-CCCCCCCTGA---TTCTACCCCGCCGAAA-CGCACCC--AACTATGTTTT-GGCCT---CAACCACCGTT--------GGCGGCTATTGGAGATG-TTTCGTT-----TTCCGATGATT--ACATGTGCTAACCAGGAGAT------TTTCCACGATAATAGGTCCATCTTCAGACCGGTCAGTGCGTAAGTTATTGC----CCCT-CCCAAACGGGC---TTTTGCCTGGTGTTTGATTCT-GCGGTGTGCTAACATTGATTG-TTGAAAAGGGTAACCAAATTGGTGCTGCTTTCTGGCAGACCATCTCTGGCGAGCACGGCCTCGACAGCAATGGTGTCTACAGCGGTACCTCTGAGCTCCAGCTCGAGCGCATGAACGTCTACTTCAACGAGGTATGGCCAG-----AACCGATCTTCACATATTCTTG--GTGATTTCG-ATCCTCTAACCGAGATT------TGGGTGTAGGCTTCCGGCAACAAGTATGTTCCTCGCGCTGTCCTCGTCGATCTTGAGCCCGGTACCATGGACGCAGTCCGTGCTGGACCTTTCGGCCAGCTCTTCCG
>CBS228_74Clonostachys_solani_f_solani
T-ACC--TACTGTTGCTTCGGCGGGATTGCCCCGG------GCACC-TCGTGTGCCCCGGA-TCAGGCGCCCGCCT-AGGAAACTT-A-----ACTCTTGTTTTATTTT--GGAATCTTCTGAGTAG--TTTTTACAAATAAATAAAAACTTTCAACAACGGATCTCTTGGTTCTGGCATCGATGAAGAACGCAGCGAAATGCGATAAGTAATGTGAATTGCAGAATTCAGTGAATCATCGAATCTTTGAACGCACATTGCGCCCGCCAGTATTCTGGCGGGCATGCCTGTCTGAGCGTCATTTCAACCCTCATG-CCCCT------------------A-GGGCGTGGTGTTGGGGATCGGCCAAA-GCCCGCG-----AGGG-ACGGCCGGCCCCTAAATCTAGTGGCGGACCCGTCGTGGCCTC-CTCTGCGAAGTAGTAA----TA-TTCCGCAT-CGG-ACAGCGACGAGCCCCTGCCGTTAAA-CCC????????????????????????????????????????????????????????????????????????????????????????????????????????????????????????????????????????????????????????????????????????????????????????????????????????????????????????????????????????????????????????????????????????????????????????????????????????????????????????????????????????????????????????????????????????????????????????????????????????????????????????????????????????????????????????????????????????????????????????????????????????????????????????????????????????????????????????????????????????????????????????????
>CBS232_80ITClonostachys_zelandiaenovae
T-ACC--TATTGTTGCTTCGGCGGGATCGCCCCAG------GCGCC-TTGTGTGCCCTGGA-CCCGGCGCCCGCCT-AGGAACCTT-A-----ACTCTTGTTTTATTTT---GAATCTTCTGAGTAG--TTTTTACAAATAAATAAAAACTTTCAACAACGGATCTCTTGGTTCTGGCATCGATGAAGAACGCAGCGAAATGCGATAAGTAATGTGAATTGCAGAATTCAGTGAATCATCGAATCTTTGAACGCACATTGCGCCCGCCAGTATTCTGGCGGGCATGCCTGTCTGAGCGTCATTTCAACCCTCATG-CCCCT------------------A-GGGCGTGGTGTTGGGGATCGGCCAAA-GCCCGTA-----AGGG-ACGGCCGGCCCCTAAATCTAGTGGCGGACCCGTCGTGGCCTC-CCCTGCGAAGTAGTGA----TA-TTCCGCAT-CGG-AGAGCGATGAGCCCCAGCCGTTAAA-CCCCCCCTGA---TTCTACCCCGCCGAAA-CGAACCA--AACTGTGTTTT-GGCCT---CAACAACCGTT--------GGCG---------GGTG-CTTCGTT-----TCCCGAAGATT--AGATGTGCTAACCAGAGACT------TTTTCACGACGATAGGTTCACCTTCAGACCGGTCAGTGCGTAAGTTGTTAC----TCCT-CCCAGACGGGC---TTTTGCCTGGTGTTTGATTCT-GCGGTGTGCTAACATTGGTCG-TTGAAAAGGGTAACCAAATTGGTGCTGCTTTCTGGCAGACCATCTCTGGCGAGCACGGCCTCGACAGCAATGGTGTCTACAGCGGTACCTCCGAGCTGCAGCTCGAGCGCATGAACGTCTACTTCAACGAGGTATGTCCAG------ACCGACCTTTACATATTCTGT--GTGATTTTG-ATCCTCTAA-CAAAATT------TGGGTGTAGGCTTCCGGCAACAAGTATGTTCCTCGCGCTGTCCTCGTCGATCTTGAGCCCGGTACCATGGATGCCGTCCGTGCTGGACCTTTCGGCCAGCTCTTCCG
>CBS287_90TClonostachys_chlorina
T-ACC--TATCGTTGCTTCGGCGGGATCGCCCCGG------GCGCC-TTGCGTGCCCCGGATCCAGGCGCCCGCCG-GGGGACCTC-A-----ACTCTTGTTTTACTTTTGAGTATCTTCTGAGTAACGTTTTTAAAAATAAATAAAAACTTTCAACAACGGATCTCTTGGTTCTGGCATCGATGAAGAACGCAGCGAAATGCGAAAAGTAATGTGAATTGCAGAATTCAGTGAATCATCGAATCTTTGAACGCACATTGCGCCCGCCAGTATTCTGGCGGGCATGCCTGTCTGAGCGTCATTTCAACCCTCATG-CCCCC------------------A-GGGCGTGGTGTTGGGGATCGGCCGAG-GCCCGCG-----AGGG-ACGGCCGGCCCCTAAATCTAGTGGCGGACCCGTCGTGGCCTC-CCCTGCGAAGTAGTGATATTTA-TTCCGCAT-CGG-AGAGCGACGAGCCCCTGCCGTTAAA-CCC????????????????????????????????????????????????????????????????????????????????????????????????????????????????????????????????????????????????????????????????????????????????????????????????????????????????????????????????????????????????????????????????????????????????????????????????????????????????????????????????????????????????????????????????????????????????????????????????????????????????????????????????????????????????????????????????????????????????????????????????????????????????????????????????????????????????????????????????????????????????????????????
>CBS364_78ITClonostachys_farinosa
T-ACC--TATTGTTGCTTCGGCGGGATTGCCCCGG------GCGCC-TCGTGTGCCCCGGA-TCAGGCGCCCGCCT-AGGAACTTT-A-----ACTCTTGTTTTATTAT---GAATCTTCTGAGTAG--TTTTTACAAATAAATAAAAACTTTCAACAACGGATCTCTTGGTTCTGGCATCGATGAAGAACGCAGCGAAATGCGATAAGTAATGTGAATTGCAGAATTCAGTGAATCATCGAATCTTTGAACGCACATTGCGCCCGCCAGTATTCTGGCGGGCATGCCTGTCTGAGCGTCATTTCAACCCTCATG-CCCCT------------------A-GGGCGTGGTGTTGGGGATCGGCCAAA-GCCCGTA-----AGGG-ACGGCCGGCCCCTAAATCTAGTGGCGGACCCGTCGTGGCCTC-CTCTGCGAAGTAGTGA----TA-TTCCGCAT-CGG-AGAGCGACGAGCCCCTGCCGTTAAA-CCCCCCCTGA---TTCTACCCCGCCGAAA-CGCACCC-AAACTATGTTTT-GGCCT---CAACAACCGTT--------GGTGGCTGTT-GAGATG-CTTCGTT-----TTTTGAAGGTC--ATATGTGCTAATCAGTGACT------TTTCCCTCATAATAGGTTCATCTTCAGACCGGTCAGTGCGTAAGTTATTGC----TCCT-CCCAGACGGGC---TGTTGCCTGGTGTTTGATTCT-GCGGTGTGCTAACATTGGTCG-TTGAAAAGGGTAACCAAATTGGTGCTGCTTTCTGGCAGACCATCTCTGGCGAGCACGGCCTCGACAGCAATGGTGTCTACAGCGGTACCTCCGAGCTCCAGCTCGAGCGCATGAACGTCTACTTCAACGAGGTATGTCCAG------ACCGAGCTTGACATATTCGGG---TGATTTT--ATCCTCTGACCGAGATT------TGGGTATAGGCTTCCGGCAACAAGTATGTTCCTCGCGCTGTCCTCGTCGATCTTGAGCCCGGTACCATGGATGCCGTCCGTGCTGGACCTTTCGGCCAGCTCTTCCG
>CBS402_97Fusarium_acutatum
T-ACC--ACTTGTTGCCTCGGCGGATCAGCCC-----------GCT-CCCGGTAAAACGGGAC----GGCCCGCCA-GAGGACCCCTA-----AACTCTGTTTCTAT---ATGTAACTTCTGAGTAA--AACCA-TAAATAAATCAAAACTTTCAACAACGGATCTCTTGGTTCTGGCATCGATGAAGAACGCAGCAAAATGCGATAAGTAATGTGAATTGCAGAATTCAGTGAATCATCGAATCTTTGAACGCACATTGCGCCCGCCAGTATTCTGGCGGGCATGCCTGTTCGAGCGTCATTTCAACCCTCAAG-CCCTC--------------------GGGTTTGGTGTTGGGGATCGGCGA---GCCCTTT-----GCGG-CAAGCCGGCCCCGAAATCTAGTGGCGGTCTCGCTGCAGCTTC-CATTGCGTAGTAGTAA----AACCCTCGCAACTGG-TACGCGGCGCGGCCAAGCCGTTAAA-CCCCCCCTGA---TTCTACCCCGCTGGGC-GGTGGCA--GCTC--------AACGA---CAATGCATGATAGATAGCTAGCAGCTTTA-ACATAA-----------CTTCTGTCAAGAC--GAAGAAGCTAATCAGA--------TCTTTTCTCTACGACAGGTTCACCTCCAGACCGGTCAGTGCGTAAGTGCTCAT----CGCT-------------------TCCTCAACGTCGCATGC-AGGGGATACTTACAGTG-----TTTATCAGGGTAACCAAATTGGTGCTGCTTTCTGGCAAACCATCTCTGGCGAGCACGGCCTCGACAGCAATGGTGTCTACAACGGCACCTCTGAGCTTCAGCTCGAGCGCATGAGTGTTTACTTCAACGAGGTGTGCATTA------GCAGTCAATGTCAAGA-----------------ATTCCCAAGCT----------CACACAACTAGGCCTCTGGCAACAAGTATGTTCCCCGAGCCGTCCTCGTCGATCTCGAGCCTGGTACCATGGACGCCGTCCGTGCTGGTCCCTTCGGTCAGCTCTTCCG
>CBS461_95TClonostachys_kowhai
T-ACC--TATCGTTGCTTCGGCGGGATTGCCCCGG------GCGCC-TCGTGTGCCCCGGA-TCAGGCGCCCGCCT-AGGAAACCG-A-----ACTCTTGTCTTATTAT--GGAATCTTCTGAGTAG--TTTTTACAAATAAATAAAAACTTTCAACAACGGATCTCTTGGTTCTGGCATCGATGAAGAACGCAGCGAAATGCGATACGTAATGTGAATTGCAGAATTCAGTGAATCATCGAATCTTTGAACGCACATTGCGCCCGCCAGTATTCTGGCGGGCATGCCTGTCTGAGCGTCATTTCAACCCTCATG-CCCCT------------------A-GGGCGTGGTGTTGGGGATCGGCCAAA-GCCCGCG-----AGGG-ACGGCCGGCCCCTAAATCTAGTGGCGGACCCGTCGTGGCCTC-CCCTGCGAAGTAGTGA----TA-TTCCGCAT-CGG-AGAGCGACGAGCCCCTGCCGTTAAACCCCCCCCTGA---TTCTACCCCGCCGAAG-CGCACCC-AAACTATGTTTT-GGCCT---CAACAACCGTT--------GGTGGCTGTT-GAGATG-CTTCGTC-----GTTTGAAGATT--CAATGTGCTAACCAGTGACTT-----TTCCCCTCACAATAGGTTCATCTTCAGACCGGTCAGTGCGTAAGTTGTTGC----TCCT-CCGTGACGGGT---TTTTGCCTGGTTTTTGATTCT-GCGGTGTGCTAACATTGGTCG-TTGAAAAGGGTAACCAGATTGGTGCTGCTTTCTGGCAGACCATCTCTGGCGAGCACGGCCTCGACAGCAATGGTGTCTACAGCGGCACCTCCGAGCTCCAGCTCGAGCGCATGAGCGTCTACTTCAACGAGGCATGTCCAG------ACCAATGCTGAAATATTTTGG---TGAATTTC-ATC--CTGACTGAGATT------TGGGTATAGGCCTCCGGCAACAAGTATGTTCCTCGCGCTGTCCTCGTCGATCTTGAGCCCGGTACCATGGACGCCGTCCGTGCTGGACCTTTCGGCCAGCTCTTCCG
>CBS504_67Clonostachys_candelabrum
TTACC-TTTTCGTTGCTTCGGCGGGATCGCCCCGG------GCGC--TTCGGTGCCCCGGATTCAGGCGCCCGCCG-AGGGACCCA-A-----ACTCTTGTATTATA----GTGGATTTCTGAGTGG--ATTACACAAAT-AATCAAAACTTTCAACAACGGATCTCTTGGTTCTGGCATCGATGAAGAACGCAGCGAAATGCGATAAGTAATGTGAATTGCAGAATTCAGTGAATCATCGAATCTTTGAACGCACATTGCGCCCGCCAGTATTCTGGCGGGCATGCCTGTCTGAGCGTCATTTCAACCCTCATG-CCCCA------------------G-CGGTGTGGTGTTGGGGATCGGCCCGC----------C-------CGGGCCGTCCCCTAAATCTATTGGCGGACTCGCTGTAGCCTCACTCTGCGTAGTAGTGA----TA-TTTCGCAT-TGG-AGAGCGGCGAGCCCCTGCCGTAAAA-CCC????????????????????????????????????????????????????????????????????????????????????????????????????????????????????????????????????????????????????????????????????????????????????????????????????????????????????????????????????????????????????????????????????????????????????????????????????????????????????????????????????????????????????????????????????????????????????????????????????????????????????????????????????????????????????????????????????????????????????????????????????????????????????????????????????????????????????????????????????????????????????????????
>CBS508_82TClonostachys_intermedia
T-ACC--TAT-GTTGCTTCGGCGGGATCGCCCCGG------GCGCC-TTGCGTGCCCCGGATCCAGGCACCCGCCG-GGGGACCTC-A-----ACTCTTGTTTTACTTT--AGTATCTTCTGAGTAA--CGTTTTTAAATAAATAAAAACTTTCAACAACGGATCTCTTGGTTCTGGCATCGATGAAGAACGCAGCGAAATGCGAAAAGTAATGTGAATTGCAGAATTCAGTGAATCATCGAATCTTTGAACGCACATTGCGCCCGCTAGTATTCTGGCGGGCATGCCTGTCTGAGCGTCATTTCAACCCTCATGCCCCCC------------------G-GGGCGTGGTGTTGGGGATCGGCCAAA-GCCCGCG-----AGGG-ACGGCCGGCCCCTAAATCTAGTGGCGGACCCGTCGTGGCCTC-CCCTGCGAATTAGTGA----TA-TTCCGCAT-CGG-ATAGCGACGAGCCCATGCCGTTAAA-CCC????????????????????????????????????????????????????????????????????????????????????????????????????????????????????????????????????????????????????????????????????????????????????????????????????????????????????????????????????????????????????????????????????????????????????????????????????????????????????????????????????????????????????????????????????????????????????????????????????????????????????????????????????????????????????????????????????????????????????????????????????????????????????????????????????????????????????????????????????????????????????????????
>CBS533_81NTClonostachys_agrawalii
T-ACC--TACTGTTGCTTCGGCGGGATCGCCCCAG------GCGCC-TCGTGTGCCCTGGA-TCCGGCGCCCGCCT-AGGAAACTT-A-----ACTCTTGTTTTATTTT--GGAATCTTCTGAGTAG--TTTTTACAAATAAATAAAAACTTTCAACAACGGATCTCTTGGTTCTGGCATCGATGAAGAACGCAGCGAAATGCGATAAGTAATGTGAATTGCAGAATTCAGTGAATCATCGAATCTTTGAACGCACATTGCGCCCGCCAGTATTCTGGCGGGCATGCCTGTCTGAGCGTCATTTCAACCCTCATG-CCCCT------------------A-GGGCGTGGTGTTGGGGATCGGCCAAA-GCCCGCG-----AGGG-ACGGCCGGCCCCTAAATCTAGTGGCGGACCCGTCGTGGCCTC-CTCTGCGAAGTAGTGA----TA-TTCCGCAT-CGG-AGAGCGACGAGCCCCTGCCGTTAAA-CCCCCCCTGA---TTCTACCCCGCCGAAA-CGCACCC--AACTATGTTTT-GGCCG---CAACAACCGTT--------GGCGGCTTTTGGAGATG-CTTCGTT-----TTCCGAACATT--AGATTTGCTAACCAGAGACTG-----TTTTCACCATAATAGGTTCATCTTCAGACCGGTCAGTGCGTAAGTTATTGC----TCCT-CCCAGATGGGC---TTTTGCCTGGTGGTTGATTTT-GCGGTGTGCTAACATTGATCG-TTGAAAAGGGTAACCAAATTGGTGCTGCTTTCTGGCAGACCATCTCTGGCGAGCACGGCCTCGACAGCAATGGTGTCTACAGCGGTACCTCCGAGCTCCAGCTCGAGCGCATGAACGTCTACTTCAACGAGGTATGTCCAG------ACCGATCTTCATATATTCTGT--GTAATTTTG-ATCCTCTAACCGAGATT------TGGGTATAGGCTTCCGGCAACAAGTATGTTCCTCGCGCTGTCCTCGTCGATCTTGAGCCCGGTACCATGGACGCCGTCCGTGCTGGACCTTTCGGCCAGCTCTTCCG
>CBS696_93Clonostachys_buxi
TTACC-TTTACGTTGCTTCGGCCGGACTGCCCCGG------GCGCC-TTTGGTGCCCCGGATTCAGGCGCCGGCCG-GGGAACCTA-A-----ACTCTTGTTTTATTAG--TATCTTCTCTGAGTGG--ATTAAACAAAT-AATCAAAACTTTCAACAACGGATCTCTTGGTTCTGGCATCGATGAAGAACGCAGCGAAATGCGAAAAGTAATGTGAATTGCAGAATTCAGTGAATCATCGAATCTTTGAACGCACATTGCGCCCACCAGTATTCTGGTGGGCATGCCTGTCTGAGCGTCATTTCAACCCTCATA-CCCCT------------------ATGGGTGTGGTGTTGGGGATCGACCGTT-CGCCCTCTCG--GGGG-CGGGTCGTCCCCTAAATCTAGTGGCGGACTCGTTGTAGCCTC-CTCTGCGTAGTAGTAC----TA-TTTCGCAC-CGG-AAAGCGACGAGCCCCTGCCGTAAAA-CCCCCCCTGA---TCCTACCCCGCCGAAAGCATACCA--AAGACGGCTTG-CTTGA---CAACGGGAAACC---GCTTTGAGACTTCT-TATTTT-ATAAAGGA---TTTTGGGAGATCGAGATTATGCTAACATACGGGCTT----CGTTTCAATCAATAGGTTCACCTCCAGACCGGTCAGTGCGTAAGTTACTCC----TCGA------ACGATA------------GTCTATATCTTG-AACCACAGCTAACGTTGGTGG-GTGAAAAGGGTAACCAGATTGGTGCTGCTTTCTGGCAGACCATCTCTGGCGAGCATGGCCTCGACAGCAACGGTGTCTACGGCGGCACTTCTGAGCTCCAGCTCGAGCGTATGAACGTCTACTTCAACGAGGTTTGTGCGA------ACTGCTCTCAACGGCAACCAA----AGGACGG-AGACCTAATGTGAGAATT---GAATGAAACAGGCTTCCGGTAACAAGTACGTCCCTCGTGCTGTCCTCGTCGATCTTGAGCCCGGTACCATGGACGCTGTCCGTGCCGGTCCTTTCGGTCAGCTCTTCCG
>CBS699_97ITClonostachys_samuelsii
T-ACC--TATCGTTGCTTCGGCGGGATCGCCCCGG------GCGCC-TTGTGTGCCCCGGATCCAGGCGCCCGCCG-GAGGACCTT-A-----ACTCTTGTTTTATTTT--TGAATCATCTGAGTAGT-TTTTTACAAATAAATAAAAACTTTCAACAACGGATCTCTTGGTTCTGGCATCGATGAAGAACGCAGCGAAATGCGAAAAGTAATGTGAATTGCAGAATTCAGTGAATCATCGAATCTTTGAACGCACATTGCGCCCGCCAGTATTCTGGCGGGCATGCCTGTCTGAGCGTCATTTCAACCCTCATG-CCCCT------------------A-GGGCGTGGTGTTGGGGATCGGCCAAG-GCCCGCA-----AGGG-ACGGCCGGCCCCTAAATCTAGTGGCGGACCCGTCGTGGCCTC-CTCTGCGAAGTAGTAA----TA-TTCCGCAT-CGG-AGAGCGACGAGCCCCTGCCGTTAAA-CCCCCCCTGA---TTCTACCCCGCCGAGA-CGCACCG--AACTATGTTTT-GGCCT---CAACAACCGTT--------GGAGGCTGTT-GAGATG-CGTTTGCA---ATTTAGAAGATC--CGATGTGCTAACAACAGTGTTT----TCTCTTCCATAATAGGTTCACCTTCAGACCGGCCAGTGTGTAAGTTGTTTC----TCAT-CCAAGACGGGG---TTTGCCCTGTGTTTGTTTTCT-TCATCGTACTGACATTGGTGT-TTGAAAAGGGTAACCAGATTGGTGCTGCCTTCTGGCAGACCATCTCTGGCGAGCATGGACTCGACAGCAACGGTGTCTACAGCGGCACCTCCGAGCTCCAGCTCGAGCGTATGAACGTCTACTTCAACGAGGTACGTGTGA------ACCGATCT--GCATATTCTGG--GCGTCCTCGCGGCCTCTAACTGAGATT------TCGGTACAGGCTTCCGGCAACAAGTACGTTCCCCGTGCTGTCCTCGTCGATCTTGAGCCCGGTACCATGGACGCCGTCCGTGCTGGACCTTTCGGCCAGCTCTTCCG
>CBS710_86TClonostachys_rosea
T-ACC--TACTGTTGCTTCGGCGGGATTGCCCCGG------GCGCC-TCGTGTGCCCCGGA-TCAGGCGCCCGCCT-AGGAAACTT-A-----ATTCTTGTTTTATTTT--GGAATCTTCTGAGTAG--TTTTTACAAATAAATAAAAACTTTCAACAACGGATCTCTTGGTTCTGGCATCGATGAAGAACGCAGCGAAATGCGATAAGTAATGTGAATTGCAGAATTCAGTGAATCATCGAATCTTTGAACGCACATTGCGCCCGCCAGTATTCTGGCGGGCATGCCTGTCTGAGCGTCATTTCAACCCTCATG-CCCCT------------------A-GGGCGTGGTGTTGGGGATCGGCCAAA-GCCCGCG-----AGGG-ACGGCCGGCCCCTAAATCTAGTGGCGGACCCGTCGTGGCCTC-CTCTGCGAAGTAGTGA----TA-TTCCGCAT-CGG-AGAGCGACGAGCCCCTGCCGTTAAA-CCCCCCCTGA---TTCTACCCCGCCGAAA-CGCACCC-AAATTATGTTTT-GGCCT---CAACAGCCGTT--------GGTGGCTGTT-GAGATG-CTTCGTT-----TTTCGAAGATT--AAATGTGCTAACCAGTGACT------TTCCCCCCATAATAGGTTCATCTTCAGACCGGTCAGTGCGTAAGTTGTTGC----TCCT-CCCAGACGGGC---TTTTGCCTGGTGATTGATTCT-GCGGTGTGCTAACCTTGGTCG-TTGAAAAGGGTAACCAAATTGGTGCTGCTTTCTGGCAGACCATCTCTGGCGAGCACGGCCTCGACAGCAATGGTGTCTACAGCGGCACCTCCGAGCTCCAGCTCGAGCGCATGAACGTCTACTTCAACGAGGTATGTCCAG------ACCGAGCTTGACATATTCTGGTGATGATTTTC-ATCCTCTGACCGAGATT------TGGGTATAGGCCTCTGGCAACAAGTATGTTCCTCGCGCTGTCCTCGTCGATCTTGAGCCCGGTACCATGGATGCCGTCCGCGCTGGACCTTTTGGCCAGCTCTTCCG
>CBS752_68NTClonostachys_solani
T-ACC--TACTGTTGCTTCGGCGGGATTGCCCCGG------GCACC-TCGTGTGCCCCGGA-TCAGGCGCCCGCCT-AGGAAACTT-A-----ACTCTTGTTTTATTTT--GGAATCTTCTGAGTAG--TTTTTACAAATAAATAAAAACTTTCAACAACGGATCTCTTGGTTCTGGCATCGATGAAGAACGCAGCGAAATGCGATAAGTAATGTGAATTGCAGAATTCAGTGAATCATCGAATCTTTGAACGCACATTGCGCCCGCCAGTATTCTGGCGGGCATGCCTGTCTGAGCGTCATTTCAACCCTCATG-CCCCT------------------A-GGGCGTGGTGTTGGGGATCGGCCAAA-GCCCGCG-----AGGG-ACGGCCGGCCCCTAAATCTAGTGGCGGACCCGTCGTGGCCTC-CTCTGCGAAGTAGTAA----TA-TTCCGCAT-CGG-ACAGCGACGAGCCCCTGCCGTTAAA-CCCCCCCTGATTCTTCTACCCCGCCGAAA-CGCACCC--AGCTACGTTTT-GGCCT---CAACAACCGGT--------GGTGGCTGTT-GAGATG-CTTCGTT-----TTTTGAAGATT--AGRTGTGCTAACCAGTGACT------TTTCCCCCATGATAGGTTCACCTTCAGACCGGTCAGTGCGTAAGTTGATGC----TCCT-CCCAGACGGGC---TTTTGCCTGGTGATTGATTCT-GCGGTGTGCTAACAGTGATCG-TTGAAAAGGGTAACCAAATTGGTGCTGCTTTCTGGCAGACCATCTCTGGCGAGCACGGCCTCGACAGCAATGGTGTCTACAGTGGTACCTCCGAGCTCCAGCTCGAGCGCATGAACGTCTACTTCAACGAGGTATGTCCAG------ACCGAGCTTCACATATTCTGG---TAATTTTG-ATCCGCTAACCGAGATT------TGGGTATAGGCCTCCGGCAACAAGTATGTTCCTCGCGCTGTCCTCGTCGATCTTGAGCCCGGTACCATGGATGCCGTCCGTGCTGGACCTTTCGGCCAGCTCTTCCG
>CBS834_91Clonostachys_setosa
TTACC--TTTAGTTGCTTCGGCAGGATCGCCCCAG------GCGCC-TCG-GTGCCCTGGAATC-TGCGCCTGCCG-AGGGACCCA-A-----ACTCTTGTTTTTTAT---GGTATTCTCTGATTTAA-ATTTATTAAATAAATAAAAACTTTCAACAACGGATCTCTTGGTTCTGGCATCGATGAAGAACGCAGCGAAATGCGAAAAGTAATGTGAATTGCAGAATTCAGTGAATCATCGAATCTTTGAACGCACATTGCGCCCACCAGTATTCTGGTGGGCATGCCTGTCTGAGCGTCATTTCAACCCTCACA-CTCCT------------------A-GGGTGTGGTGTTGGGGATCGGCCAAA-GCCCGCA-----AGGG-ACGGCCGGCCCCTAAATCTAGTGGCGGACCCGTTGTGGCCTC-CTCTGCGAAGTAGTAA----TA-TTCCGCAT-TAGAGAAGCAGCGAGCCCCTGCCGTAAAA-CCCCCCCTGA---TTCTACCCCGCCGAAC---CAACA--GAACAGATTTT-GGCCT---CAATCGCTGTC--------TGTTGACGGC-GTTWGC-TTTCTTTA---CCTCCCAAAGGT--GTTCATGCTAACCGT---------TTGTTTTTGCTTAATAGGTTCACCTTCAGACCGGTCAGTGCGTAAGTTTTCTC----TCGG--------------ACACATCCCATATACCATATCTGAGCTGCAGCTAATAGTGGTGG-TTGAAAAGGGTAACCAGATTGGTGCTGCCTTCTGGCAGACCATCTCTGGCGAGCATGGCCTCGACAGCAACGGTGTCTACGGCGGTACCTCTGAGCTCCAGCTCGAGCGTATGAACGTCTACTTCAACGAGGTATGCGCCC------ATTTTTTCTCTTGTGGTGATG------------AGGGTCTAATTAAGTGT-----GAATGATTAGGCCTCTGGCAACAAGTATGTTCCTCGCGCTGTCCTCGTCGATCTTGAGCCTGGTACCATGGACGCTGTCCGTGCTGGACCTTTCGGCCAGCTCTTCCG
>CBS913_97TClonostachys_compactiuscula
T-ACC--TA-CGTTGCTTCGGCGGGACCGCCCCGG------GCGCA-TTTCGTGCCCCGGATCCAGGCGCCCGCCG-GGGGACCTT-A-----ACTCTTGTTTTATTT---AGAATCTTCTGAGTAG--TTTTTACAAATAAATAAAAACTTTCAACAACGGATCTCTTGGTTCTGGCATCGATGAAGAACGCAGCGAAATGCGAAAAGTAATGTGAATTGCAGAATTCAGTGAATCATCGAATCTTTGAACGCACATTGCGCCCGCCAGTATTCTGGCGGGCATGCCTGTCTGAGCGTCATTTCAACCCTCATG-CCCCT------------------A-GGGCGTGGTGTTGGGGATCGGCCAAA-GCCCGCA-----AGGG-ACGGCCGGCCCCTAAATCTAGTGGCGGACCCGTCGTGGCCTC-CTCTGCGAAGTAGTAA----TA-TTCCGCAT-CGG-ACAGCGACGAGCCCCTGCCGTTAAA-CCCCCCCTGA---TTGTACCCCGCCGAAA-CACACCA--GACCATGTTTT-GGCCT---CAACAAACACA--------AGCGGCTCTC-GAGTTT-CTTGTGAT---GTTTTCTAGAAT--AAATATGCTAAC-AGAATTT------TTCTCTCCATCATAGGTTCACCTTCAGACCGGTCAGTGCGTAAGTTGTTTC----CGCT-CCTACACGAGT---TTTCCCTCGATATTTGTTTTT-GGGTTGTACTGACATCGGTGG-TTGAAAAGGGTAACCAAATTGGTGCTGCTTTCTGGCAGACCATCTCTGGCGAGCATGGCCTCGACAGCAACGGTGTCTACAGCGGCACCTCCGAGCTCCAGCTTGAGCGTATGAACGTCTACTTCAACGAGGTACGTGTGG------ACCGACTCTCATATACAATGA--------GCC-GGTCTCCTAACGAGATT------TGGGTATAGGCCTCTGGCAACAAGTATGTTCCTCGCGCTGTCCTCGTCGATCTTGAGCCCGGTACCATGGACGCCGTCCGTGCTGGACCTTTCGGCCAGCTTTTCCG
>CBS917_97NTClonostachys_setosa
TTACC-TTTTAGTTGCTTCGGCAGGATCGCCCCAG------GCGCC-TCG-GTGCCCTGGAACC-TGCGCCTGCCG-AGGGACCCA-A-----ACTCTTGTTTTTTAT---GGTATTCTCTGATTTAA-ATTTATTAAATAAATAAAAACTTTCAACAACGGATCTCTTGGTTCTGGCATCGATGAAGAACGCAGCGAAATGCGAAAAGTAATGTGAATTGCAGAATTCAGTGAATCATCGAATCTTTGAACGCACATTGCGCCCACCAGTATTCTGGTGGGCATGCCTGTCTGAGCGTCATTTCAACCCTCACA-CTCCT------------------A-GGGTGTGGTGTTGGGGATCGGCCAAA-GCCCGCA-----AGGG-ACGGCCGGCCCCTAAATCTAGTGGCGGACCCGTTGTGGCCTC-CTCTGCGAAGTAGTAA----TA-TTCCGCAT-TAGAGAAGCAGCGAGCCCCTGCCGTAAAA-CCC????????????????????????????????????????????????????????????????????????????????????????????????????????????????????????????????????????????????????????????????????????????????????????????????????????????????????????????????????????????????????????????????????????????????????????????????????????????????????????????????????????????????????????????????????????????????????????????????????????????????????????????????????????????????????????????????????????????????????????????????????????????????????????????????????????????????????????????????????????????????????????????
>CBS920_97TClonostachys_rogersoniana
?????????????????????????????????????????????????????????????????????????????????????????????????????????????????????????????????????????????????????????????????????????????????????????????????????????????????????????????????????????????????????????????????????????????????????????????????????????????????????????????????????????????????????????????????????????????????????????????????????????????????????????????????????????????????????????????????????????????????????????????????????????????CCCCTGA---TTCTACCCCGCCGAAA-CGCACCG--AACCATGTTTT-GGCCT---CAACAACCGTTG-------GGAAGCTGTT-GATATG-CGTTTGCA---ATTTTGAACATC--AGATGTGCTAACGAGAGTGTT-----TTTCCTTCATGATAGGTTCACCTCCAGACCGGTCAGTGCGTAAGTTATTTC----TCCT-CCCCGACGGGT---TTTTGCCCTGTGTTTGTTTCC-TCACCGTACTAACATTGGTGG-TTGAAAAGGGTAACCAGATTGGTGCTGCCTTCTGGCAGACCATCTCTGGCGAGCACGGCCTCGACAGCAATGGTGTCTACAGCGGTACCTCCGAGCTCCAGCTCGAGCGCATGAACGTCTACTTCAACGAGGTACGTCTGA------ACCGGCCT--GTATATTCTGG--GCGTCTTTG-AGCCTCTAACTGAGATT------TGGGTATAGGCTTCCGGCAACAAGTACGTTCCCCGTGCTGTCCTCGTCGATCTTGAGCCCGGTACCATGGATGCCGTCCGTGCTGGACCTTTCGGCCAGCTCTTCCG
>CBS921_97TClonostachys_phyllophila
TTACC-TTTTCGTTGCTTCGGCGGGATCGCCCCGG------GCGCCATCGTGTGCCCCGGATCCAGGCGCCCGCCG-GGGGACCTA-A-----ACTCTGTCGTTTAG----TGGTATTTCTGAGTGG--ATTAT-CAAAT-AATCAAAACTTTCAACAACGGATCTCTTGGTTCTGGCATCGATGAAGAACGCAGCGAAATGCGAAAAGTAATGTGAATTGCAGAATTCAGTGAATCATCGAATCTTTGAACGCACATTGCGCCCGCCAGTATTCTGGCGGGCATGCCTGTCTGAGCGTCATTTCAACCCTCATG-CCCTCC-------------------GGGCGTGGTGTTGGGGATCGGCCTTC-AGCCCTCTCG-GGGGC-GAGGCCGGCCCCTAAATCTAGTGGCGGACCCGCTGTGGCCTC-CTCTGCGTAGTAGTGA----TA-CCCCGCAC-TGG-AAAGCAGCGAGCCCCTGCCGTAAAA-CCC????????????????????????????????????????????????????????????????????????????????????????????????????????????????????????????????????????????????????????????????????????????????????????????????????????????????????????????????????????????????????????????????????????????????????????????????????????????????????????????????????????????????????????????????????????????????????????????????????????????????????????????????????????????????????????????????????????????????????????????????????????????????????????????????????????????????????????????????????????????????????????????
>CBS948_97Clonostachys_levigata
T-ACC--TATCGTTGCTTCGGCGGGATCGCCCCGG------GCGCC-TTGCGTGCCCCGGATCCAGGCGCCCGCCG-GGGGACATC-A-----ACTCTTGTTTTTTACCACTGTATCTTCTGAGTAA--ACGTTTTTAATAAATAAAAACTTTCAACAACGGATCTCTTGGTTCTGGCATCGATGAAGAACGCAGCGAAATGCGAAAAGTAATGTGAATTGCAGAATTCAGTGAATCATCGAATCTTTGAACGCACATTGCGCCCGCCAGTAATCTGGCGGGCATGCCTGTCTGAGCGTCATTTCAACCCTCATGCCCCCC------------------G-GGGCGTGGTGTTGGGGATCGGCCAAA-GCCCGCG-----AGGG-ACGGCCGGCCCCTAAATCTAGTGGCGGACCCGTCGTGGCCTC-CCCTGCGAAGTAGTGA----TA-TTCCGCAT-CGG-ACAGCGACGAGCCCCTGCCGTTAAA-CCCCCCCTGA---TTCTACCCCGCCGAAG-CAT------------GTTTT-GACCT---CAACGGCCATT--------AGATGTCATT-GAGGCC-CCTGGGTTATCATTCTCAAGACT--GGTTGTGCTAACGATGTTCTTT----CTTCCTCCATGATAGGTTCACCTTCAGACCGGTCAGTGCGTAAGTTTGTTT----CCTC--CCAGATGGCA---CTCCTACCCGCGTTTGTCTCT-GCGTTGTGCTAATAATGGTCG-TCGAAAAGGGTAACCAGATCGGTGCTGCCTTCTGGCAGACCATCTCGGGCGAGCATGGTCTCGACAGCAACGGTGTCTACGGTGGCACCTCGGAGCTTCAGCTTGAGCGTATGAACGTCTACTTCAACGAGGTACGTGGTG------ACCCTGATCTCTGGTTT------TGTTGATTG-ATTGTCTAACCAAGACTG---GGTATCTATAGGCCTCCGGCAACAAGTATGTTCCTCGCGCTGTCCTCGTCGATTTGGAACCCGGTACCATGGACGCTGTCCGTGCTGGACCTTTTGGCCAGCTTTTCCG
>CBS967_73bTClonostachys_divergens
T-ACC--TATCGTTGCTTCGGCGGGATCGCCCCGG------GTGCC-CTGCGTGCCCCGGACCCAGGCGCCCGCCA-AAGGACCTT-A-----ACTCTTGTATTATTTT--GGAATCTTCTGAGTCG--TTTTTACAAATAAATAAAAACTTTCAACAACGGATCTCTTGGTTCTGGCATCGATGAAGAACGCAGCGAAATGCGAAAAGTAATGTGAATTGCAGAATTCAGTGAATCATCGAATCTTTGAACGCACATTGCGCCCGCCAGTATTCTGGCGGGCATGCCTGTCTGAGCGTCATTTCAACCCTCATG-CCCCT------------------A-GGGCGTGGTGTTGGGGATCGGCCAAG-GCCCGCA-----AGGG-ACGGCCGGCCCCTAAATCTAGTGGCGGACCCGTCGTGGCCTC-CCCTGCGAAGTAGTGA----TA-TTCCGCAT-CGG-ATAGCGACGAGCCCCTGCCGTTAAA-CCCCCCCTGA---TTCTACCCCGCCGAAA-CGCACCG--AGCCATGTTTT-GGCCT---CAACAACCGTT--------GGTGGCTGTT-GAGCTG-CGTTTGCC---ATTTCGAAGATC--AGATGTGCTAACAAGAGTTCT-----TTTTCTCCATGATAGGTTCACCTTCAGACCGGTCAGTGCGTAAGTTAAATC----TCCT-CCCAGACAGGT---TTATGCCCTGTGTTTGTTTCC-TCATCGTACTGACATTGCTGC-TTGAAAAGGGTAACCAGATTGGTGCTGCCTTCTGGCAGACCATCTCCGGCGAGCATGGCCTCGACAGCAACGGTGTCTACAGCGGCACCTCCGAGCTCCAGCTCGAGCGCATGAACGTCTACTTCAACGAGGTACGTCTGG-----GGGAGATGT--GTATATTCTGG--GCTTCCTTG-AGCCTCTAACTGAGATT------TCGGTACAGGCTTCCGGCAACAAGTACGTTCCCCGTGCTGTCCTCGTCGATCTTGAGCCCGGTACCATGGATGCCGTCCGTGCTGGACCTTTCGGCCAGCTCTTCCG
>CBS997_69TClonostachys_miodochialis
T-ACC--TATCGTTGCTTCGGC-GGATCGCCCCGG------GCGCC-TTGCGTGCCCCGGATCCAGGCGGCCGCCG-GGGGACCTT-A-----ACTCTTGTTTCTACTG--AGAATCTTCTGAGTCG--TTTTTACAAATAAATAAAAACTTTCAACAACGGATCTCTTGGTTCTGGCATCGATGAAGAACGCAGCGAAATGCGAAAAGTAATGTGAATTGCAGAATTCAGTGAATCATCGAATCTTTGAACGCACATTGCGCCCGCCAGTATTCTGGCGGGCATGCCTGTCTGAGCGTCATTTCAACCCTCACG-CCCCT------------------A-GGGCGTGGTGTTGGGGATCGGCCAGC-GCCCTCG-----CGGGCGAGGCCGTCCCCTAAATCTAGTGGCGGACCCGTCGTGGCCTC-CCCTGCGAAGTAGTGA----TA-TTCCGCAT-AGG-AGAGCGACGAGCCCCTGCCGTTAAA-CCCCCCCTGA---TTCTACCCCGCCGAGG-CACACCG--AACAATGTTTTGTTTCT---CTGTCGCCGGC--------GGCGGCTGTT-GAGTTA-CTTTCGCC--CGTTCTGAGATCA--GATCATGCTAACCAGAGATT------TCTTTTTTTCAATAGGTTCACCTTCAGACCGGTCAGTGCGTAAGTAAAATC------------------------GTCGGATTGGGTGCGTTTCT-TCGCCGTACTGACATTGGTGA-TCGAAAAGGGTAACCAGATTGGTGCTGCCTTCTGGCAGACTATCTCTGGCGAGCATGGCCTCGACAGCAGTGGTGTCTACAGCGGCACCTCCGAGCTCCAGCTCGAGCGCATGAACGTCTACTTCAACGAGGTACGTCTGA-------CGGCTACATGTTGGAT------TTGCCGGGC-ATCATCTAACCGAGATT------TGGATGTAGGGTTCCGGCAACAAGTACGTTCCCCGTGCTGTCCTCGTCGATCTTGAGCCCGGTACCATGGACGCCGTCCGTGCTGGACCTTTCGGCCAGCTCTTCCG
>CLLG12001Clonostachys_spinulosispora
TTACC-TTTTCATTGCTTCGGCGGGATCGCCCCGG------GCACC-TTGTGTGCCCCGGATCCAGGCGCTCGCCG-GGGGACCTA-A-----ACTCTGTCGTTTAG----TGGTATTTCTGAGTGG--ATTAT-TAAAT-AATCAAAACTTTCAACAACGGATCTCTTGGTTCTGGCATCGATGAAGAACGCAGCGAAATGCGAAAAGTAATGTGAATTGCAGAATTCAGTGAATCATCGAATCTTTGAACGCACATTGCGCCCGCCAGTATTCTGGCGGGCATGCCTGTCTGAGCGTCATTTCAACCCTCATG-CCTCC--------------------GGGCGTGGTGTTGGGGATCGGCCTTC-AGCCCTCTCG-GGGGC-GCGGCCGGCCCCTAAATCTAGTGGCGGACCCGCTGTGGCCTC-CTCTGCGTAGTAGTGA----TA-CCCCGCAC-CGG-AAAGCAGCGAGCCCCTGCCGTAAAA-CCC????????????????????????????????????????????????????????????????????????????????????????????????????????????????????????????????????????????????????????????????????????????????????????????????????????????????????????????????????????????????????????????????????????????????????????????????????????????????????????????????????????????????????????????????????????????????????????????????????????????????????????????????????????????????????????????????????????????????????????????????????????????????????????????????????????????????????????????????????????????????????????????
>GZACQLS0625TClonostachys_aranearum
T-ACC--TACTGTTGCTTCGGCGGGATTGCCCCGG------GCGCC-TCGTGTGCCCCGGA-TCAGGCGCCCGCCT-AGGAAACTC-A-----ACTCTTGTTTTATTTT--GGAATCTTCTGAGTAG--TTTTTACAAATAAATAAAAACTTTCAACAACGGATCTCTTGGTTCTGGCATCGATGAAGAACGCAGCGAAATGCGATAAGTAATGTGAATTGCAGAATTCAGTGAATCATCGAATCTTTGAACGCACATTGCGCCCGCCAGTATTCTGGCGGGCATGCCTGTCTGAGCGTCATTTCAACCCTCATG-CCCCT------------------A-GGGCGTGGTGTTGGGGATCGGCCAAA-GCCCGCG-----AGGG-ACGGCCGGCCCCTAAATCTAGTGGCGGACCCGTCGTGGCCTC-CCCTGCGAAGTAGTGA----TA-TTCCGCAT-CGG-AGAGCGACGAGCCCCTGCCGTTAAA-CCC????????????????????????????????????????????????????????????????????????????????????????????????????????????????????????????????????????????????????????????????????????????????????????????????????????????????????????????????????????????????????????????????????????????????????????????????????????????????????????????????????????????????????????????????????????????????????????????????????????????????????????????????????????????????????????????????????????????????????????????????????????????????????????????????????????????????????????????????????????????????????????????
>HD_2016Clonostachys_coccicola
T-ACC--TAT-GTTGCTTCGGCGGGATCGTCCCGG------GCGCC-CTGCGTGCCCCGGAGTCAGGCGCCCGCCG-GAGGATGCA-A-----ACTCTTGTCTTATT---GAGGATCTTCTGAGTAT--CATAAACAAATATATCAAAACTTTCAACAACGGATCTCTTGGTTCTGGCATCGATGAAGAACGCAGCGAAATGCGAAAAGTAATGTGAATTGCAGAATTCAGTGAATCATCGAATCTTTGAACGCACATTGCGCCCGCCAGTATTCTGGCGGGCATGCCTGTCTGAGCGTCATTTCAACCCTCAGG-TCCCACT------------------GGACCTGGTGTTGGGGCTCGGCCCGC-CTCCCCGT----GGGG-AGGGCCGTCCCCTAAATCTAGTGGCGGACCCGCTGTGGCCTC-CTCTGCGTAGTAGTGA----TA-CCCCGCATGTGG-AGTGCAGCGAGCCCCGGCCGTTAAA-CCC????????????????????????????????????????????????????????????????????????????????????????????????????????????????????????????????????????????????????????????????????????????????????????????????????????????????????????????????????????????????????????????????????????????????????????????????????????????????????????????????????????????????????????????????????????????????????????????????????????????????????????????????????????????????????????????????????????????????????????????????????????????????????????????????????????????????????????????????????????????????????????????
>HMAS172156TClonostachys_wenpingii
T-ACC--TATTGTTGTTTTGGCGGGATTGCCCCGG------GCGCC-TCGTGTGCCCCGGA-TCAGGCGCCCGCCT-AGGAACTTT-A-----ACTCTTGTTTTATTTT---GAATTTTTTGAGTAG--TTTTTACAAATAAATAAAAACTTTCAACAACGGATCTCTTGGTTCTGGCATCGATGAAGAACGCAGCGAAATGCGATAAGTAATGTGAATTGCAGAATTCAGTGAATCATCGAATCTTTGAACGCACATTGCGCCCGCCAGTATTCTGGCGGGCATGCCTGTCTGAGCGTCATTTCAACCCTCATG-CCCCT------------------A-GGGCGTGGTGTTGGGGATCGGCCAAA-GCCCGCG-----AGGG-ACGGCCGGCCCCTAAATCTAGTGGCGGACCCGTCGTGGCCTC-CTCTGCGAAGTAGTGA----TA-TTCCGCAT-CGG-AGAGCGACGAGCCCCGGCCGTTAA--CCCCCCCTGA---TTCTACCCCGCCGAAA-CGCACCC-AAACTATGTTTT-GGCCT---CAACAACCGTT--------GGTGGCTGTT-GAGATG-CTTCGTT-----TTTTAAAGACT--ACATGTGCTAACCAATGAAT------TTCACCCCATAATAGGTCCATCTTCAGACCGGTCAGTGCGTAAGTTGTTGC----TCCT-CTCCGACGGGC--TTTTTGCCTGGTGATTGATTCT-GCGGTGTGCTAACATTGGTCG-TTGAAAAGGGTAACCAAATTGGTGCTGCTTTCTGGCAGACCATCTCTGGCGAGCACGGCCTCGACAGCAATGGTGTCTACAGCGGTACCTCCGAGCTCCAGCTCGAGCGCATGAACGTCTACTTCAACGAGGTTTGTCCAG------ATCGAGCTTGACATGTTCTCG---TGATTTTC-ATCCTCTGACTGAGATT------TGGGTATAGGCCTCCGGCAACAAGTATGTTCCTCGCGCTGTCCTCGTCGATCTTGAGCCCGGTACCATGGATGCCGTCCGTGCTGGACCTTTCGGCCAGCTCTTCCG
>HMAS183151Clonostachys_vesiculosa
T-ACC--TATCGTTGCTTCGGCGGGATCGCCCCGG------GCGCC-ATGCGTGCCCCGGATCCAGGCGCCCGCCG-GGGGACCTC-A-----ACTCTTGTATTACC---GAGTATCTCTGAGATTA-----TAAGCAAATAATCAAAACTTTCAACAACGGATCTCTTGGTTCTGGCATCGATGAAGAACGCAGCGAAATGCGAAAAGTAATGTGAATTGCAGAATTCAGTGAATCATCGAATCTTTGAACGCACATTGCGCCCGCCAGCATTCTGGCGGGCATGCCTGTCTGAGCGTCATTTCAACCCTCACT-CCCCAC----------------GG-GGTAGTGGCGTTGGGGATCGGCCACG-GCCCGCA-----AGGG-ACGGCCGGCCCCGAAATATAGTGGCGGACCCGCTGTGGCCTC-CTCTGCGAAGTAGTGA----TA-TTCCGCAC-CGG-AAAGCAGCGAGCCCCTGCCGTTAAA-CCC????????????????????????????????????????????????????????????????????????????????????????????????????????????????????????????????????????????????????????????????????????????????????????????????????????????????????????????????????????????????????????????????????????????????????????????????????????????????????????????????????????????????????????????????????????????????????????????????????????????????????????????????????????????????????????????????????????????????????????????????????????????????????????????????????????????????????????????????????????????????????????????
>IBP2TClonostachys_indicus
T-ACC--TATTGTTGCTTCGGCGGGATTGCCCCGG------GCGCC-TCGTGTGCCCCGGA-TCAGGCGCCCGCCT-AGGAACTTG-A-----ACTCTTGTTTTATTTT---GAATCTTCTGAGTAG--TTTTTACAAATAAATAAAAACTTTCAACAACGGATCTCTTGGTTCTGGCATCGATGAAGAACGCAGCGAAATGCGATAAGTAATGTGAATTGCAGAATTCAGTGAATCATCGAATCTTTGAACGCACATTGCGCCCGCCAGTATTCTGGCGGGCATGCCTGTCTGAGCGTCATTTCAACCCTCATG-CCCCT------------------A-GGGCGTGGTGTTGGGGATCGGCCAAA-GCCCGCG-----AGGG-ACGGCCGGCCCCTAAATCTAGTGGCGGACCCGTCGTGGCCTC-CCCTGCGAAGTAGTGA----TA-TTCCGCAT-CGG-AGAGTGACGAGCCCCTGCCGTTAAA-CCC????????????????????????????????????????????????????????????????????????????????????????????????????????????????????????????????????????????????????????????????????????????????????????????????????????????????????????????????????????????????????????????????????????????????????????????????????????????????????????????????????????????????????????????????????????????????????????????????????????????????????????????????????????????????????????????????????????????????????????????????????????????????????????????????????????????????????????????????????????????????????????????
>MAFF239827Clonostachys_pseudostriatopsis
?????????????????????????????????????????????????????????????????????????????????????????????????????????????????????????????????????????????????????????????????????????????????????????????????????????????????????????????????????????????????????????????????????????????????????????????????????????????????????????????????????????????????????????????????????????????????????????????????????????????????????????????????????????????????????????????????????????????????????????????????????????????CCCCTGA---TTCTACCCCGCCGAAA-CGCAGCC--AACTATGTTTT-GGCCG---CAACAACCGGT--------GGCGCCCGTT-GAGATG-CTTCC-------TTTCGAATATT--AGATGTGCTAACCAGACGC-------TTTTTACGATAATAGGTTCACCTTCAGACCGGTCAGTGCGTAAGTGGTTTC----TCCT--CCAGACGGGCTTTTTTTGCCTGATGTTTGAGTCT-GCGGTGTGCTAACATTGATCG-TTGAAAAGGGTAACCAAATTGGTGCTGCTTTCTGGCAGACCATCTCTGGCGAGCACGGCCTCGACAGCAATGGTGTCTACAGCGGTACCTCCGAGCTCCAGCTCGAGCGCATGAACGTCTACTTCAACGAGGTATGTTTAG------ACCGATCTTCACATATTCTGG----GCATTTG-ATCCTCTAACCGAGATT------TTGGTATAGGCTTCTGGCAACAAGTATGTTCCTCGCGCTGTCCTCGTCGATCTTGAGCCCGGTACCATGGATGCCGTCCGTGCTGGACCTTTCGGCCAGCTCTTCCG
>MFLU19_0987Clonostachys_rogersoniana
T-ACC--TATCGTTGCTTCGGCGGGATCGCCCCGG------GCGCC-TTGTGTGCCCCGGATCCAGGCACCCGCCG-GGGGACCTT-A-----ACTCTTGTTTTATTT---AAAATCTTCTGAGTAG--TTTTTACAAATAAATAAAAACTTTCAACAACGGATCTCTTGGTTCTGGCATCGATGAAAAACGCAGCGAAATGCGAAAAGTAATGTGAATTGCAAAATTCAGTGAATCATCGAATCTTTGAACGCACATTGCGCCCGCCAGTATTCTGGCGGGCATGCCTGTCTGAACGTCATTTCAACCCTCATA-CCCCT------------------A-GGGTGTGGTGTTGGGGATCGGCCAAG-GCCCGCA-----AGGG-ACGGCCGGCCCCTAAATCTAGTGGCGGACCCGTCGTGGCCTC-CTCTGCGAAGTAGTAA----TA-TTCCGCAT-CGGAAAAGCGACGAGCCCCTGCCGTTAAA-CCCCCCCTGA---TTCTACCCCGCCGAAA-CGCACCG--AGCCATGTTTT-GGCCT---CAACAACCCGTT-------GGAGGCTGTT-GATATG-CGTTTTCA---ATTTTGAACATC--AGATGTGCTAACGAGAGTGTT-----TTTTCTCCGTGATAGGTTCACCTCCAGACCGGTCAGTGCGTAAGTTATTTC----TCCT-CCCCGATGGGT---TTTTGCCCTGTGTTTGTTTCC-TCACCGTACTAACATTGGTGG-TTGAAAAGGGTAACCAGATTGGTGCTGCCTTCTGGCAGACCATCTCTGGCGAGCACGGCCTCGACAGCAATGGTGTCTACAGCGGTACCTCCGAGCTCCAGCTCGAGCGCATGAACGTCTACTTCAACGAGGTACGTCTGAACCCGAACCGGCCT--GTATAATCTGG--GCGTCCTTG-AGCCTCTAACTGAGATT------TGGGTATAGGCCTCTGGCAACAAGTACGTTCCCCGTGCTGTCCTCGTCGATCTTGAGCCCGGTACCATGGATGCCGTCCGTGCTGGACCTTTCGGCCAGCTCTTCCG
>MFLUCC16_0254TClonostachys_krabiensis
T-ACC--TATTGTTGCTTCGGCGGGATCGCCCCAG------GCGCC-TCGTGTGCCCTGGA-TCCGGCGCCCGCCT-AGGAACCTT-A-----ACTCTTGTTTTATTTT--GGAATCTTCTGAGTAG--TTTTTACAAATAAATAAAAACTTTCAACAACGGATCTCTTGGTTCTGGCATCGATGAAGAACGCAGCGAAATGCGATAAGTAATGTGAATTGCAGAATTCAGTGAATCATCGAATCTTTGAACGCACATTGCGCCCGCCAGTATTCTGGCGGGCATGCCTGTCTGAGCGTCATTTCAACCCTCATG-CCCCT------------------A-GGGCGTGGTGTTGGGGATCGGCCAAA-GCCCGCG-----AGGG-ACGGCCGGCCCCTAAATCTAGTGGCGGACCCGTCGTGGCCTC-CTCTGCGAAGTAGTAA----TA-TTCCGCAT-CGG-AGAGCGATGAGCCCCTGCCGTTAAA-CCC????????????????????????????????????????????????????????????????????????????????????????????????????????????????????????????????????????????????????????????????????????????????????????????????????????????????????????????????????????????????????????????????????????????????????????????????????????????????????????????????????????????????????????????????????????????????????????????????????????????????????????????????????????????????????????????????????????????????????????????????????????????????????????????????????????????????????????????????????????????????????????????
>MFLUCC17C2620TClonostachys_eriocamporesiana
T-ACC--TATTGTTGCTTCGGCGGGATTGCCCCGG------GCGCC-TCGTGTGCCCCGGA-TCAGGCGCCCGCCT-AGGAACTTT-A-----ACTCTTGTTTTATTTT---GAATCTTCTGAGTAG--TTTTTACAAATAAATAAAAACTTTCAACAACGGATCTCTTGGTTCTGGCATCGATGAAGAACGCAGCGAAATGCGATAAGTAATGTGAATTGCAGAATTCAGTGAATCATCGAATCTTTGAACGCACATTGCGCCCGCCAGTATTCTGGCGGGCATGCCTGTCTGAGCGTCATTTCAACCCTCATG-CCCCT------------------A-GGGCGTGGTGTTGGGGATCGGCCAAA-GCCCGCG-----AGGG-ACGGCCGGCCCCTAAATCTAGTGGCGGACCCGTCGTGGCCTC-CTCTGCGAAGTAGTGA----TA-TTCCGCAT-CGG-AGAGCGACGAGCCCCTGCCGTTAAA-CCCCCCCTGA---TTCTACCCCGCCGAAA-CGCACCC-AAACTATGTTTT-GGCCT---CAACAACCGTT--------GGTGGCTGTT-GAGATG-CTTCGCT-----TTTTGAAGGTT--ATATGTGCTAACCAGTGACT------TTTCCCTCATAATAGGTTCATCTTCAGACCGGTCAGTGCGTAAGTTGTTGC----TCCT-CCCCGACGGGC---TTTTGCCTGGTGATTGATTCT-GCGGTGTGCTAACATTG---G-TTGAAAAGGGTAACCAAATTGGTGCTGCTTTCTGGCAGACCATCTCTGGCGAGCACGGCCTCGACAGCAATGGTGTCTACAGCGGTACCTCCGAGCTCCAGCTCGAGCGCATGAACGTCTACTTCAACGAGGTATGTCCAG------ATCGAGCTTGACATGTTCTGG---TGATTTTC-ATCCTCTGACCGGGACT------TGGGTATAGGCTTCCGGCAACAAGTATGTTCCTCGCGCTGTCCTCGTCGATCTTGAGCCCGGTACCATGGATGCCGTCCGTGCTGGACCTTTCGGCCAGCTCTTCCG
>MFLUCC18_0572TClonostachys_swieteniae
T-ACC--TATCGTTGCTTCGGCGGGATCGCCCCGG------GCGCC-TCGTGTGCCCCGGA-TCCGGCGCCCGCCT-AGGAACCTT-A-----ACTCTTGTTTTATTTT--GGAATCTTCTGAGTAG--TTTTTACAAATAAATAAAAACTTTCAACAACGGATCTCTTGGTTCTGGCATCGATGAAGAACGCAGCGAAATGCGATAAGTAATGTGAATTGCAGAATTCAGTGAATCATCGAATCTTTGAACGCACATTGCGCCCGCCAGTATTCTGGCGGGCATGCCTGTCTGAGCGTCATTTCAACCCTCATG-CCCCT------------------A-GGGCGTGGTGTTGGGGATCGGCCAAG-GCCCGCA-----AGGG-ACGGCCGGCCCCTAAATCTAGTGGCGGACCCGTCGTGGCCTC-CTCTGCGAAGTAGTGA----TA-TTCCGCAT-CGG-AGAGCGACGAGCCCCTGCCGTTAAA-CCC????????????????????????????????????????????????????????????????????????????????????????????????????????????????????????????????????????????????????????????????????????????????????????????????????????????????????????????????????????????????????????????????????????????????????????????????????????????????????????????????????????????????????????????????????????????????????????????????????????????????????????????????????????????????????????????????????????????????????????????????????????????????????????????????????????????????????????????????????????????????????????????
>MFLUCC19_0486TClonostachys_eriocamporesii
T-ACC--TATCGTTGCTTCGGC-GGATCGCCCCGG------GCGCC-TTGCGTGCCCCGGATCCAGGCGGCCGCCG-GGGGACCTT-A-----ACTCTTGTTTTTACTG--AGAATCTTCTGAGTCG--TTTTTACAAATAAATAAAAACTTTCAACAACGGATCTCTTGGTTCTGGCATCGATGAAGAACGCAGCGAAATGCGAAAAGTAATGTGAATTGCAGAATTCAGTGAATCATCGAATCTTTGAACGCACATTGCGCCCGCCAGTATTCTGGCGGGCATGCCTGTCTGAGCGTCATTTCAACCCTCACG-CCCCT------------------A-GGGCGTGGTGTTGGGGATCGGCCAGC-GCCCGCG-----AGGG-ACGGCCGGCCCCTAAATCTAGTGGCGGACCCGTCGTGGCCTC-CCCTGCGAAGTAGTGA----TA-TTCCGCAT-AGG-AGAGCGACGAGCCCCTGCCGTTAAA-CCC????????????????????????????????????????????????????????????????????????????????????????????????????????????????????????????????????????????????????????????????????????????????????????????????????????????????????????????????????????????????????????????????????????????????????????????????????????????????????????????????????????????????????????????????????????????????????????????????????????????????????????????????????????????????????????????????????????????????????????????????????????????????????????????????????????????????????????????????????????????????????????????
>MUM18_51TClonostachys_viticola
T-ACC--TATCGTTGCTTCGGCGGGATCGCCCCGG------GCGCC-TCGTGTGCCCCGGA-TCCGGCGCCCGCCT-AGGAACCTT-A-----ACTCTTGTTTTATTTT--GGAATCTTCTGAGTAG--TTTTTACAAATAAATAAAAACTTTCAACAACGGATCTCTTGGTTCTGGCATCGATGAAGAACGCAGCGAAATGCGATAAGTAATGTGAATTGCAGAATTCAGTGAATCATCGAATCTTTGAACGCACATTGCGCCCGCCAGTATTCTGGCGGGCATGCCTGTCTGAGCGTCATTTCAACCCTCATG-CCCCT------------------A-GGGCGTGGTGTTGGGGATCGGCCAAG-GCCCGCA-----AGGG-ACGGCCGGCCCCTAAATCTAGTGGCGGACCCGTCGTGGCCTC-CTCTGCGAAGTAGTGA----TA-TTCCGCAT-CGG-AGAGCGACGAGCCCCTGCCGTTAAA-CCCCCCCTGA---TTCTACCCCGCCGAAA-CGCACCC--AACGATGTTTT-GGCCG---CAACAACCGGT--------CGCGGCCGTT-GAGATG-CTTCCCT-----TTCCGACGATC--AGATTTGCTAACTAGAGACT------TTTCCTCCATAATAGGTTCACCTTCAGACCGGTCAGTGCGTAAGTTGTTACTCCTTCCT-CCCATACGGGC---TTTTGCCTGGTGTTTGATTCT-GCGGTGTGCTAACATTGGTCG-TTGAAAAGGGTAACCAAATTGGTGCTGCTTTCTGGCAGACAATCTCTGGCGAGCACGGCCTCGACAGCAATGGTGTCTACAGCGGCACCTCCGAGCTCCAGCTCGAGCGAATGAACGTCTACTTCAACGAGGTATGTTCAG------ACCGATCTTCACATATTCTGG--GTGATTTTC-ATCCTCTAACTGAGATT------TCGGTATAGGCCTCCGGCAACAAGTATGTTCCTCGCGCTGTCCTCGTCGATCTTGAGCCCGGTACCATGGATGCCGTCCGTGCTGGACCTTTCGGCCAGCTCTTCCG
