# Supplementary material for: ﻿Culturable fungi from urban soils in China II, with the description of 18 novel species in Ascomycota (Dothideomycetes, Eurotiomycetes, Leotiomycetes and Sordariomycetes)
Source: MycoKeys. 2023 Jun 29;98:167–220. doi: 10.3897/mycokeys.98.102816 (PMC10326621; doi:10.3897/mycokeys.98.102816)
Supplement: Supplementary material 3 — The concatenated sequences dataset [file mycokeys-98-167-s003.zip › 102816_0R-2-A_Data_S6._Figure_14._ITS+LSU+MCM7+RPB2+EF1A.fas]

>02NH04Leuconeurospora_sp_
T-CCCACCCTATGTTTATCATACCTCTG-TTGCTTTGGCAGGCCCG-TCCTCGGACCACCGGCTCCGGCCGGTCCGTGCCTGCCAGGGGACCTAAAACTCTGT-TTGTTAATGCAGTCTGAGTACTATATAATAGTTAAAACTTTCAACAACGGATCTCTTGGTTCTGGCATCGATGAAGAACGCAGCGAAATGCGATAAGTAATGTGAATTGCAGAATTCAGTGAATCATCGAATCTTTG-AACGCACATTGCGCCCCCTGGTATTCCGGGGGGCATGCCTGTTCGAGCGTCATT-ACAACCCTC-AAGCTCTGCTTGGTATTGGGCCCCGCCGGTTCCGGCGGACCCTAAAGTCA-GTGGCGGTGCCTTCCGGCTCCGA-GCGTAGTAATTCTTCTCGCTCTGGAGAC--CCGG-CTGTGTGCTTGCCCCTCACGGTCCGAGTTGTAATTTGTAGAGGATGTTTCGAGCATGGTCTGGCCTAAGTTCCTTGGAACAGGACGTCATAGAGGGTGAGAATCCCGTATGCGGTCAGGTGCCTACGCTCATGTGAAACTCCTTCGACGAGTCGAGTTGTTTGGGAATGCAGCTCAAAATGGGTGGTAAATTTCATCTAAAGCTAAATATTGGCCAGAGACCGATAGCGCACAAGTAGAGTGATCGAAAGATGAAAAGCACTTTGGAAAGAGAGTTAAACAGTACGTGAAATTGTTGAAAGGGAAGCGCTTGCAACCAGACTTGCGCGCGGCTGATCATCCGGTGTTCTCACTGGTGCACTCGGTCGCGCTCAGGCCAGCATCGGTTTTGGTGGTTGGATAAAGGCCTTAGGAATGTAGCTCCTCTC-GGGGAGTGTTATAGCCTAGGGTGCAATGCAGCCTACCGGGACCGAGGACCGCGCTTCGGCTAGGATGCTGGCGTAATGGTTGTAAGCGGCCCGTCTTGAAACACGGACCAAGGAGTCTAACATCTATGCGAGTGTTTGGGTGTCAAACCCATACGCGTAATGAAAGTGAACGGAGGTGAGAACCCTTAAGGGTGCATCATCGACCGATCCTGATGTCTTCGGATGGATTTGAGTAAGAGCATAGCTGTTGGGACCCGAAAGATGGTGAACTATGCCTGAATAGGGTGAAGCCAGAGGAAACTCTGGTGGAGGCTCGCAGCGGTTCTGACGTGCAAATCGATCGTCAAATTTGGGTATAGGGGCGAAAGACTAATCTGACTGAGTGTCCCTCAGAAGACTGCAGACTCAATAATGCTAAGGGACAGTTATTCCCCTCGACCCGCGCCTCAAAATTCCACGCGTTTCAAGAAGTCAAGATCCAAGAGATCCCAGATCAAGTTCCTGTTGGGCATATCCCGCGACAACTGACCATCTTATGCCATGGTGCACTTGTACGACGGATTAGTCCTGGAGACCTCATCGATTGTGCAGGAATCTTTCTGCCAACTCCATATACTGGCTTCAAAGCCATTCGTGCTGGGTTATTAACAGACACATATCTCGAGGCGCAACACGTTACACAGCACAAGAAGGCATATGAGGACATGACAGCTGACACAAGGGTTTTTCAACGCATTGAGCAGTATCGTGATTCGGGACATATTTATGAATATCTCGCCAAATCTATTGCTCCTGAAATATACGGTCATCTGGATGTCAAGAAAGCATTGCTGTTATTGCTGGTTGGTGGTTCCGAGAACTGCCTGCTGGCCAAAATGCTATTGTCGCCATTCTTTGCTACTCTGGTTATAACCAGGAAGATTCCGTCATCATGAACCAGAGCAGTATCGATCGTGGTCTCTTCCGTAGTTTGTTCTACAGAGCCTATCATGACCAAGAGAAGAGAATTGGCATGAATGTGGTTGAACAGTTTGAGAAGCCCTTCCGAAGCGACACATTGAAACTCAAGCATGGAACATACGAAAAGCTTGATGACGATGGAATTGTAGCTCCGGGTGTCAGAATCTCTGGAGAGGACATCATCATTGGTAAGACCGCACCGCTTGCACCGGATACCGAAGAACTTGGACAGCGCACCAAATCACATACGAAGCGCGATGCCTCGACGCCGCTTCGCAGCACCGAGAACGGCATTGTTGACCAGGTCTTGATCACCACCAACGCCGAAGGTCTCCGCTTCGTCAAGGTCCGCATGCGCACAACCAAGATCCCACAGATTGGTGACAAGTTCGCATCTCGCCACGGACAGAAAGGAACGATCGGTATTACTTACCGCCAAGAAGACATGCCATTCACGCGCGAGGGCATAGTCCCAGATATCATCATCAACCCCCACGCCATTCCTTCCCGTATGACAATCGCCCATTGGTATCTCCAAGGATGGCCAGACCCGCGAGCACGCTCTGCTTGCCTACACCCTTGGTGTTAAGCAGCTCATCGTTGCCATCAAC-AAGATGGACACCA-CCAAGTGGTCCGAGGCCCGCTTCATGGAGATCATCAAGGAGACCACCTCTTTCATCAAGAAGGTCGGTTACAACCCAAAGACTGTTGCCTTCGTTCCAATCTCCGGATTCAACGGCGACAACATGATTGAGGTTTCCCCCAACTGCCCATGGTACAAGGGTTGGGAGAAGGAGACCAAGGA---GGGAAAGAAGTCCGGAAAGACCCTCCTCGAGGCTATTGATGGCATTGACCCACCTTCCCGCCCAACTGACAAGCCACTCCGTCTTCCTCTCCAGGATGTTTACAAGATTGGCGGTATTGGCACGGTGCCAGTCGGTCGTGTTGAGACCGGTATCATCAAGGCC----------------------------------------------------------GGCATGGTCGTCACCTTCGCCCCAGCCGGTGTCACCACTGAAGTCAAGTCCGTCGAGATGCATCACGAGCAGCTTGTCGAGGGTATCCCGGGTGACAATGTTGGCTTCAACGTCAAGAACGTTTCCGTCAAGGAGATCCGTCGTGGTAACGTTGCTGGTGACTCCAAGAACGATCCACCAAAGGCCGCCGAGTCTTTCAACGCCCAGGTCATCGTCCTGAACCATCCTGGTCAGGTCGGTGCCGGTTACGCACCAGTCTTGGATTGCCACACCGCCCATATTGCCTGCAAGTTCGCCGAGATCTTGGAGAAGATTGATCGCCGTACCGGAAAGTCCATTGAGGACGCACCAAAGTTCATCAAGTCTGGTGATGCCGCTATCGTCAAGATGGTA
>02NH05Pseudogymnoascus_lindneri
T-ACCACCCTTTGTTTATTACA-CTTTG-TTGCTTTGGCAAGCCTG-CCCTCGGGCTGCTGGCTCCGGCCGGCGAGCGCTTGCCAGAGGACCT-AAACTCTGT-TTGTTTATACTGTCTGAGTACTATATAATAGTTAAAACTTTCAACAACGGATCTCTTGGTTCTGGCATCGATGAAGAACGCAGCGAAATGCGATAAGTAATGTGAATTGCAGAATTCAGTGAATCATCGAATCTTTG-AACGCACATTGCGCCCCCTGGTATTCCGGGGGGCATGCCTGTCCGAGCGTCATT-ACAACCCTC-AAGCTCAGCTTGGTGTTGGGCCCCGCC-GCCCCGGCGGGCCCTAAAGTCA-GTGGCGGTGCCGTCCGGCTCCGA-GCGTAGTAATTCTTCTCGCTCTGGAGGT--CCGG-TCGTGTGCTTGCCCCTCACGGTCCGAGTTGTAATTTGTAGAGGATGCTTCGAGCATGGTCTGGCCTAAGTTCCTTGGAACAGGACGTCATAGAGGGTGAGAATCCCGTATGCGGCCAGGTGCCTACGCTCATGTGAAGCTCCTTCGACGAGTCGAGTTGTTTGGGAATGCAGCTCAAAATGGGTGGTAAATTTCATCTAAAGCTAAATATTGGCCAGAGACCGATAGCGCACAAGTAGAGTGATCGAAAGATGAAAAGCACTTTGGAAAGAGAGTTAAACAGTACGTGAAATTGTTGAAAGGGAAGCGCTTGCAACCAGACTTGCGCGCGGCCGATCATCCGGTGTTCTCACCGGTGCACTCGGCCGTGCTCAGGCCAGCATCGGTTTTGGCGGCTGGATAAAGGCCCTAGGAATGTAGCTCCTCTC-GGGGAGTGTTATAGCCTAGGGTGCAATGCAGCCTGCTGGGACCGAGGACCGCGCTTCGGCTAGGATGCTGGCGTAATGGTTGTAAGCGGCCCGTCTTGAAACACGGACCAAGGAGTCTAACATCTATGCGAGTGTTTGGGTGTCAAACCCATACGCGTAATGAAAGTGAACGGAGGTGAGAACCCTTAAGGGTGCATCATCGACCGGTCCTGAAGTTTACGGAAGGATCTGAGTAAGAGCATAGCTGTTGGGACCCGAAAGATGGTGAACTATGCCTGAATAGGGTGAAGCCAGAGGAAACTCTGGTGGAGGCTCGCAGCGGTTCTGACGTGCAAATCGATCGTCAAATTTGGGTATAGGGGCGAAAGACTAATCTAACTGAATGTCCGTCAGAGGACTGCAGAGTCAACAATGCCAAGGGGAACCTATTCTCCTCGATGAGGGCTTCCAAATTTGTCCCTTTCCAGGAAGTCAAGATCCAAGAAGTCCCAGATCAAGTTCCAGTTGGACATATCCCAAGACAACTGACCATATTGTGTCATGGAGCACTTGTGCGCCAGATCAGCCCAGGAGACTTGATCGACTGCGGTGGGATCTTCCTGCCGACCCCATATACGGGCTTTAAAGCGATGAGAGCGGGTCTGTTAACAGACACATATCTGGAGGCTCAGCACGTCATACAACACAAAAAGGCATACGAGCACATGACAAGTGACCCGAAAATCTTCAAAAGGCTTGATGCATACAGTCAGTCAGGGCAAATGTACGAGTACTTGGCCAAGTCTATTGCGCCTGAAATCTATGGCCATGTTGATGTCAAGAAGGCTCTATTGCTATTGCTGGTTGGGGGTTCCGTGAACTGCCTGCTGGCCAAAATGCCATTGTTGCTATTCTTTGCTACTCTGGTTATAACCAAGAAGATTCCGTTATTATGAACCAGAGTAGTATCGATCGTGGGCTTTTCCGCAGTTTATTCTACAGAGCTTACCACGATCAAGAAAAGCGGATCGGTATGAATGTGGTTGAACAGTTTGAGAAGCCTTTCCGTAGCGATACTCTCAAGCTCAAGCACGGAACCTATGACAAACTGGATGACGATGGAATTGTTGCTCCTGGTGTCAGAATCTCTGGAGAAGATATCATTATTGGCAAAACTGCGCCACTTCCAGCAGATGCAGAGGAACTCGGGCAGCGCACTAAGTCGCATACCAAGCGTGATGCGTCGACTCCTCTTCGTAGCACGGAGAATGGTATCGTCGATCAAGTCTTGATCACCACCAATGCCGAAGGTCTCCGCTTCGTCAAGGTGCGCATGCGTACAACGAAGATTCCTCAAATTGGTGACAAGTTCGCGTCTCGTCACGGACAGAAGGGAACAATTGGTATCACTTACCGCCAGGAGGATATGCCTTTCACTCGCGAGGGTGTTGTGCCTGACCTGATCATTAACCCTCACGCTATTCCTTCTCGTATGACGATTGCTCATTGGTATCTCCAAGGATGGCCAGACCCGTGAGCACGCTCTGCTCGCCTACACCCTTGGTGTTAGGCAGATCATCGTTGCCATCAAC-AAGATGGACACCA-CCAAGTGGTCCGAGGCCCGTTTCGCCGAGATCATCAAGGAGACCACCAACTTCATCAAGAAGGTCGGATACAACCCCAAGTCCATTGCCTTCGTCCCCATCTCCGGTTTCAACGGTGACAACATGATCGATGTCTCCTCCAACTGCCCATGGTACAAGGGTTGGGAGAAGGAGACCAAGGA---GGGAAAGAAGTCCGGAAAGACTCTTCTCGAGGCCATTGACGGCATCGACCCCCCGTCCCGCCCAACTGACAAGCCCCTCCGTCTTCCTCTCCAGGATGTCTACAAGATCGGCGGTATTGGCACGGTGCCAGTCGGCCGTGTCGAGACTGGTATTATCAAGTCCGGTATGTT--AT-AAGTCACGTG-GTTATTGTTTACTTTTTACTAATTC--CATACCAGGCATGGTCGTCACCTTCGCCCCCGCTGGTGTCACCACCGAAGTCAAGTCCGTCGAGATGCACCACGAGCAGCTTGTTGAGGGTGTCCCCGGTGACAACGTTGGCTTCAACGTCAAGAACGTCTCCGTCAAGGAGATCCGTCGTGGTAACGTTGCTGGTGACTCCAAGAACGACCCCCCCAAGGGAGCCGAGTCTTTCAACGCCCAGGTCATTGTCCTGAACCACCCTGGTCAGATCGGTGCCGGTTACGCCCCAGTCCTGGATTGCCACACCGCCCACATTGCCTGCAAGTTCTCTGAGCTCCTCGAGAAGATTGATCGCCGTACCGGAAAGTCCATGGAGGACTCCCCCAAGTTCGTCAAGTCTGGTGATGCCGCCATCGTCAAGATGATT
>02NH11Pseudogymnoascus_appendiculatus
T-ACCACCCTTTGTTTATTACA-CTTTG-TTGCTTTGGCAGGCCTG-CCTTCGGGCTGCTGGCTCCGGCCGGCGAGCGCTTGCCAGAGGATCT-AAACTCTGT-TTGTCTATACTGTCTGAGTACTATATAATAGTTAAAACTTTCAACAACGGATCTCTTGGTTCTGGCATCGATGAAGAACGCAGCGAAATGCGATAAGTAATGTGAATTGCAGAATTCAGTGAATCATCGAATCTTTG-AACGCACATTGCGCCCCCTGGTATTCCGGGGGGCATGCCTGTCCGAGCGTCATT-ACAACCCTC-AAGCTCTGCTTGGTGTTGGGCCCCGCC-GCCCCGGCGGGCCCTAAAGTCA-GTGGCGGTGCCATCCGGCTCCGA-GCGTAGTAATTCTTCTCGCTCTGGAGGT--CCGG-TTGTGTGCTTGCCCCTCACGGTCCGAGTTGTAATTTGTAGAGGATGCTTCGAGCATGGTCTGGCCTAAGTTCCTTGGAACAGGACGTCATAGAGGGTGAGAATCCCGTATGCGGCCAGGTGCCTACGCTCATGTGAAGCTCCTTCGACGAGTCGAGTTGTTTGGGAATGCAGCTCAAAATGGGTGGTAAATTTCATCTAAAGCTAAATATTGGCCAGAGACCGATAGCGCACAAGTAGAGTGATCGAAAGATGAAAAGCACTTTGGAAAGAGAGTTAAACAGTACGTGAAATTGTTGAAAGGGAAGCGCTTGCAACCAGACTTGCGCGCGGCCGATCATCCGGTGTTCTCACCGGTGCACTCGGCCGTGCTCAGGCCAGCATCGGTTTTGGCGGCTGGATAAAGGCCCTAGGAATGTAGCTCCTCTC-GGGGAGTGTTATAGCCTAGGGTGCAATGCAGCCTGCTGGGACCGAGGACCGCGCTTCGGCTAGGATGCTGGCGTAATGGTTGTAAGCGGCCCGTCTTGAAACACGGACCAAGGAGTCTAACATCTATGCGAGTGTTTGGGTGTCAAACCCATACGCGTAATGAAAGTGAACGGAGGTGAGAACCCTTAAGGGTGCATCATCGACCGGTCCTGAAGTTTACGGAAGGATCTGAGTAAGAGCATAGCTGTTGGGACCCGAAAGATGGTGAACTATGCCTGAATAGGGTGAAGCCAGAGGAAACTCTGGTGGAGGCTCGCAGCGGTTCTGACGTGCAAATCGATCGTCAAATTTGGGTATAGGGGCGAAAGACTAATCTGACTGAATGTCCGTCAGAGGACTGCAGAGTCAACAATGCCAAGGGAAACCTGTTTTCTTCGATGCGCGCTTCCAAATTTGTCCCTTTCCAGGAAGTCAAAATCCAAGAAGTCCCAGATCAAGTGCCCGTTGGACACATCCCGAGACAACTGACCATTCTGTGCCATGGAGCGCTTGTGCGTCAGATCAGCCCCGGAGACCTTATCGACTGCGGAGGGATCTTCCTGCCGACCCCGTACACGGGCTTCAAAGCGATGAGAGCCGGTCTGTTAACAGACACTTACCTGGAGGCGCAGCACGTTATTCAACACAAGAAGGCCTATGAGCACATGACCAGTGACCCGAAAATCTTCAAGAGACTGGATCAATACAGTGCGACAGGGCAGATGTATGAGTACTTGGCCAAATCTATTGCGCCTGAAATCTATGGCCATCTTGATGTCAAGAAGGCTCTGCTGCTATTGTTGGTTGGAGG-----------------------------------------TCTTTGCTACTCTGGTTATAACCAGGAAGATTCCGTCATTATGAACCAGAGCAGTATCGATCGTGGTCTTTTCCGCAGTTTGTTTTACAGAGCTTATCACGATCAAGAAAAGAGGATTGGTATGAATGTGGTTGAGCAGTTCGAAAAGCCTTTCCGTAGCGACACTCTCAAGCTCAAGCACGGGACCTATGACAAGCTAGACGATGACGGAATTGTGGCTCCTGGTGTCAGAATCTCTGGAGAAGATATCATTATTGGTAAGACCGCACCACTTGCACCAGATGCAGAAGAACTGGGACAGCGCACCAAAACGCATACCAAGCGTGATGCGTCGACACCCCTTCGTAGCACGGAGAATGGTATCGTCGACCAAGTCTTGATCACCACAAACGCTGAAGGTCTCCGTTTCGTCAAGGTCCGCATGCGGACAACGAAGGTTCCTCAAATTGGTGATAAGTTCGCTTCTCGCCACGGACAGAAGGGAACCATTGGTATCACCTACCGCCAAGAGGATATGCCTTTCACCCGCGAGGGTATTGTGCCTGACCTCATCATCAACCCCCACGCCATTCCTTCTCGTATGACGATTGCTCATTGGTATCTCCAAGGATGGCCAGACCCGTGAGCACGCTCTGCTCGCCTACACCCTTGGTGTTAGGCAGATCATCGTTGCCATCAAC-AAGATGGACACCA-CCAAGTGGTCTGAGGCCCGTTTCGCTGAGATCATCAAGGAGACCACCAACTTCATCAAGAAGGTTGGCTACAACCCCAAGTCTATTGCCTTCGTTCCTATCTCCGGATTCAACGGTGACAACATGATTGAGGCCTCCTCCAACTGCCCTTGGTACAAGGGTTGGGAGAAGGAGACCAAGGA---GGGAAAGAAGTCCGGAAAGACTCTTCTCGAGGCCATTGACGGCATCGACCCCCCGTCCCGCCCAACTGACAAGCCCCTCCGCCTTCCTCTCCAGGATGTCTACAAGATTGGCGGTATTGGCACGGTGCCAGTCGGTCGTGTTGAGACCGGTATCATCAAGGCC----------------------------------------------------------GGTATGGTCGTCACCTTCGCCCCCGCTGGTGTCACCACCGAAGTCAAGTCCGTCGAGATGCACCACGAGCAGCTTGTTGAGGGTGTCCCCGGTGACAACGTTGGCTTCAACGTCAAGAACGTCTCCGTCAAGGAGATCCGTCGTGGTAACGTTGCTGGTGACTCCAAGAACGACCCCCCCAAGGGTGCCGAGTCCTTCAACGCCCAGGTCATTGTCCTGAACCACCCTGGTCAGATCGGTGCCGGTTACGCTCCAGTCTTGGATTGCCACACCGCCCACATTGCCTGCAAGTTCTCTGAGCTCCTCGAGAAGATTGACCGCCGTACCGGAAAGTCCATGGAGGACTCCCCCAAGTTCGTCAAGTCTGGTGATGCCGCCATCGTCAAGATGATT
>04NY11Pseudogymnoascus_sp_
T-ACCACCCTTTGTTTATTACA-CTTTG-TTGCTTTGGCAGGCCTG-CCCTCGGGCTGCTGGCTCCGGCCGGCGAGCGCTTGCCAGAGGACCT-AAACTCTGT-TTGTCTATATCGTCTGAGTACTATATAATAGTTAAAACTTTCAACAACGGATCTCTTGGTTCTGGCATCGATGAAGAACGCAGCGAAATGCGATAAGTAATGTGAATTGCAGAATTCAGTGAATCATCGAATCTTTG-AACGCACATTGCGCCCCCTGGTATTCCGGGGGGCATGCCTGTCCGAGCGTCATT-ACAACCCTC-AAGCTCAGCTTGGTATTGGGCCCCGCC-GCTCCGGCGGGCCCTAAAGTCA-GTGGCGGTGCCGTCCGGCTCCGATGCGTAGTAATTCTTCTCGCTCTGGAGGT--CCGG-TCGTGTGCTCGCCCCTCACGGTCCGAGTTGTAATTTGTAGAGGATGCTTCGAGCATGGTCTGGCCTAAGTTCCTTGGAACAGGACGTCATAGAGGGTGAGAATCCCGTATGCGGCCAGGTGCCTACGCTCATGTGAAGCTCCTTCGACGAGTCGAGTTGTTTGGGAATGCAGCTCAAAATGGGTGGTAAATTTCATCTAAAGCTAAATATTGGCCAGAGACCGATAGCGCACAAGTAGAGTGATCGAAAGATGAAAAGCACTTTGGAAAGAGAGTTAAACAGTACGTGAAATTGTTGAAAGGGAAGCGCTTGCAACCAGACTTGCGCGCGGCCGATCATCCGGTGTTCTCACCGGTGCACTCGGCCGTGCTCAGGCCAGCATCGGTTTTGGCGGCTGGATAAAGGCCCTAGGAATGTAGCTCCTCTC-GGGGAGTGTTATAGCCTAGGGTGCAATGCAGCCTGCTGGGACCGAGGACCGCGCTTCGGCTAGGATGCTGGCGTAATGGTTGTAAGCGGCCCGTCTTGAAACACGGACCAAGGAGTCTAACATCTATGCGAGTGTTTGGGTGTCAAACCCATACGCGTAATGAAAGTGAACGGAGGTGAGAACCCTTAAGGGTGCATCATCGACCGGTCCTGAAGTTTACGGAAGGATCTGAGTAAGAGCATAGCTGTTGGGACCCGAAAGATGGTGAACTATGCCTGAATAGGGTGAAGCCAGAGGAAACTCTGGTGGAGGCTCGCAGCGGTTCTGACGTGCAAATCGATCGTCAAATTTGGGTATAGGGGCGAAAGACTAATCTGACTGAATGTCCGTCAGAGGACTGCAGAGTCAACAATGCCAAGGGGAACCTATTCTCTTCAATGAGAGCTTCCAAATTTGTCCCTTTCCAGGAAGTCAAAATTCAAGAAGTCCCAGATCAAGTTCCAGTTGGACATATCCCAAGACAACTGACCATATTGTGTCATGGAGCACTTGTGCGCCAGATCAGCCCAGGAGACCTCATCGACTGCGGCGGAATCTTTCTGCCGACCCCATATACAGGCTTTAAAGCGATGAGAGCTGGCCTGTTAACAGACACATACCTGGAGGCTCAGCACGTCATTCAACACAAAAAGGCATACGAGCACATGGCAAGTGACCCGAAAATCTTCAAACGGCTCGATGCATACAGTCAGTCGGGACAAATGTACGAGTACTTGGCCAAATCTATTGCACCTGAAATCTTTGGCCATCTTGATGTCAAGAAGGCCCTACTGTTATTGCTGGTTGGGGGTTCCGTGAACTGCCTGCGGGTCAGAATGCCATTGTTGCCATTCTTTGCTACTCTGGTTATAACCAGGAAGATTCCGTTATTATGAACCAGAGCAGTATCGATCGTGGACTTTTCCGCAGTTTGTTCTACAGAGCTTACCACGATCAAGAAAAGCGGATCGGTATGAATGTGGTTGAGCAGTTTGAGAAGCCCTTCCGTAGCGATACTCTCAAGCTCAAGCACGGAACTTATGACAAACTGGATGACGACGGAATTGTTGCTCCTGGTGTTAGAATCTCTGGAGAAGATATCATCATTGGGAAAACCGCGCCGCTTCCACCAGATGCAGAGGAACTTGGACAGCGTACCAAATCGCATACCAAGCGCGATGCATCGACTCCTCTTCGTAGCACGGAGAATGGTATTGTTGACCAGGTCTTGATCACCACCAACGCCGAAGGTCTCCGCTTCGTCAAGGTGCGCATGCGTACAACGAAGGTTCCTCAAATTGGTGACAAGTTCGCCTCTCGTCACGGACAGAAGGGAACAATTGGTATCACTTACCGCCAGGAGGATATGCCTTTCACTCGCGAGGGTATTGTGCCTGACCTGATCATTAACCCCCACGCCATTCCTTCTCGTATGACGATTGCTCATTGGTATCTCCAAGGATGGCCAGACCCGTGAGCACGCTCTGCTCGCCTACACCCTTGGTGTTAGGCAGATCATCGTTGCCATCAAC-AAGATGGACACCA-CCAAGTGGTCCGAGGCCCGTTTCGGTGAGATCATCAAGGAGACCACCAACTTCATCAAGAAGGTCGGATACAACCCCAAGTCCATTGCCTTCGTCCCCATCTCCGGTTTCAACGGTGACAACATGATTGAGGCCTCCCCCAACTGCCCATGGTACAAGGGTTGGGAGAAGGAGACCAAGGA---GGGAAAGAAGTCCGGAAAGACTCTTCTCGAAGCCATTGACGGCATCGACCCCCCGTCCCGCCCAACTGACAAGCCCCTCCGCCTTCCTCTCCAGGATGTCTACAAGATTGGCGGTATTGGCACGGTGCCAGTCGGCCGTGTCGAGACTGGTATTATCAAGTCCGGTATGTT--ATAAAGTCATGTG-ATCTGTGTTTACTTTTTACTAACTC--CATTGCAGGCATGGTCGTCACCTTCGCCCCCGCTGGTGTCACCACTGAAGTCAAGTCCGTCGAGATGCACCACGAGCAGCTTGTTGAGGGTGTCCCCGGTGACAACGTTGGCTTCAACGTCAAGAACGTTTCCGTCAAGGAGATCCGTCGTGGTAACGTTGCTGGTGACTCCAAGAACGACCCCCCCAAGGGAGCCGAGTCTTTCAACGCCCAGGTCATTGTCCTGAACCACCCTGGTCAGATCGGTGCCGGTTACGCCCCAGTCTTGGATTGCCACACCGCCCACATTGCCTGCAAGTTCTCTGAGCTCCTCGAGAAGATTGACCGCCGTACCGGAAAGTCCATGGAGGACTCCCCCAAGTTCGTCAAGTCTGGTGATGCCGCCATCGTCAAGATGATT
>04NY16Pseudogymnoascus_verrucosus
T-ACCACCCTTTGTTTATTACA-CTTTG-TTGCTTTGGCAGGCCTG-CCCTCGGGCTGCTGGCTCCGGCCGGCGAGCGCTTGCCAGAGGACCT-AAACTCTGT-TTGTCTATACTGTCTGAGTACTATATAATAGTTAAAACTTTCAACAACGGATCTCTTGGTTCTGGCATCGATGAAGAACGCAGCGAAATGCGATAAGTAATGTGAATTGCAGAATTCAGTGAATCATCGAATCTTTG-AACGCACATTGCGCCCCCTGGTATTCCGGGGGGCATGCCTGTCCGAGCGTCATT-ACAACCCTC-AAGCTCAGCTTGGTATTGGGCCCCGCC-GACCCGGCGGGCCCTAAAGTCA-GTGGCGGTGCCGTCCGGCTCCGA-GCGTAGTAATTCTTCTCGCTCTGGAGGT--CCGGTTCGTGTGCTCGCCCCTCACGGTCCGAGTTGTAATTTGTAGAGGATGCTTCGAGCATGGTCTGGCCTAAGTTCCTTGGAACAGGACGTCATAGAGGGTGAGAATCCCGTATGCGGCCAGGTGCCTACGCTCATGTGAAGCTCCTTCGACGAGTCGAGTTGTTTGGGAATGCAGCTCAAAATGGGTGGTAAATTTCATCTAAAGCTAAATATTGGCCAGAGACCGATAGCGCACAAGTAGAGTGATCGAAAGATGAAAAGCACTTTGGAAAGAGAGTTAAACAGTACGTGAAATTGTTGAAAGGGAAGCGCTTGCAACCAGACTTGCGCGCGGCCGATCATCCGGTGTTCTCACCGGTGCACTCGGCCGTGCTCAGGCCAGCATCGGTTTTGGCGGCTGGATAAAGGCCCTAGGAATGTAGCTCCTCTC-GGGGAGTGTTATAGCCTAGGGTGCAATGCAGCCTGCTGGGACCGAGGACCGCGCTTCGGCTAGGATGCTGGCGTAATGGTTGTAAGCGGCCCGTCTTGAAACACGGACCAAGGAGTCTAACATCTATGCGAGTGTTTGGGTGTCAAACCCATACGCGTAATGAAAGTGAACGGAGGTGAGAACCCTTAAGGGTGCATCATCGACCGGTCCTGAAGTTTACGGAAGGATCTGAGTAAGAGCATAGCTGTTGGGACCCGAAAGATGGTGAACTATGCCTGAATAGGGTGAAGCCAGAGGAAACTCTGGTGGAGGCTCGCAGCGGTTCTGACGTGCAAATCGATCGTCAAATTTGGGTATAGGGGCGAAAGACTAATCTGACCGAATGTCCGTCAGAGGACTGCAAAGTCAACAATGCCAAGGGGAACCTATTCTCTTCCATGCGGGCTTCCAAATTTGTCCCTTTCCAGGAAGTTAAAATTCAAGAAGTCCCAGATCAAGTTCCAGTTGGACATATCCCAAGACAACTGACCATTCTGTGCCATGGAGCACTTGTGCGCCAGATCAGCCCAGGAGACCTCATCGACTGCGGCGGAATTTTCCTGCCGACTCCATATACGGGCTTTAAAGCGATGAGAGCTGGTCTGCTAACAGACACATATCTGGAAGCTCAGCATGTTATTCAACACAAAAAGGCGTACGAGCACATGGAAAGTGACCCAAAAATCTTCAAGCGACTTGATGCATACGGTGCATCAGGGCAAATGTACGAGTACTTGGCCAAATCTATTGCGCCAGAAATTTTTGGCCATCTTGATGTCAAGAAGGCTTTGCTGCTGTTGCTGGTTGGGGG----------------------AAAATGCCATTGTCGCCATTCTTTGCTACTCTGGTTATAACCAGGAAGATTCCGTCATTATGAACCAAAGCAGTATCGATCGTGGTCTTTTCCGCAGTTTGTTCTACAGAGCTTACCACGATCAAGAGAAGAGAATCGGTATGAATGTGGTTGAGCAGTTTGAGAAACCTTTCCGTAGCGACACTCTCAAGCTCAAGCACGGAACCTATGACAAACTGGACGACGACGGAATTGTTGCTCCTGGTGTCAGAATCTCTGGAGAAGATATCATTATCGGTAAAACCGCGCCGCTTCCACCAGATGCGGAGGAGCTTGGGCAGCGCACCAAATCGCACACCAAGCGTGATGCGTCGACTCCTCTTCGTAGCACGGAGAATGGTATCGTTGATCAAGTCTTGATCACCACCAACGCCGAAGGTCTCCGCTTCGTCAAGGTGCGCATGCGTACAACAAAGATTCCTCAAATTGGTGATAAGTTCGCCTCTCGTCACGGACAGAAAGGAACAATTGGTATTACTTACCGCCAGGAGGATATGCCTTTCACTCGCGAGGGTGTTGTGCCTGACCTCATCATCAACCCCCACGCCATTCCTTCTCGTATGACGATTGCTCATTGGTATCTCCAAGGATGGCCAGACCCGTGAGCACGCTCTGCTCGCCTACACCCTTGGTGTTAGGCAGATCATCGTTGCCATCAAC-AAGATGGACACCA-CCAAGTGGTCCGAGGCCCGCTTCAACGAGATCATCAAGGAGACCACCAACTTCATCAAGAAGGTCGGATACAACCCCAAGTCCATTGCCTTCGTCCCCATCTCCGGTTTCAACGGTGACAACATGATTGAGGTTTCCACCAACTGCCCATGGTACAAGGGTTGGGAGAAGGAGACCAAGGA---GGGAAAGAAGTCCGGAAAGACTCTTCTCGAGGCCATTGACGGCATCGACCCCCCGTCCCGCCCAACTGACAAGCCCCTCCGCCTTCCTCTCCAGGATGTCTACAAGATTGGAGGTATTGGCACGGTGCCAGTCGGCCGTGTCGAGACCGGTATCATCAAGGCCGGTATGTT--AT-AAATCACGTG-GTTACTATTTACTCTTTACTAATTC--CAAACCAGGCATGGTCGTCACCTTCGCCCCCGCTGGTGTCACCACCGAAGTCAAGTCCGTCGAGATGCACCACGAGCAGCTTGTTGAGGGTGTCCCCGGTGACAACGTTGGCTTCAACGTCAAGAACGTCTCCGTCAAGGAGATCCGTCGTGGTAACGTTGCTGGTGACTCCAAGAACGACCCCCCCAAGGGAGCCGAGTCTTTCAACGCCCAGGTCATTGTCCTGAACCACCCTGGTCAGATCGGTGCCGGTTACGCCCCAGTCTTGGATTGCCACACCGCCCACATTGCCTGCAAGTTCTCTGAGCTCCTCGAGAAGATTGATCGCCGTACCGGAAAGTCCATGGAGGACTCCCCCAAGTTCGTCAAGTCTGGTGATGCCGCCATCGTCAAGATGATT
>04NY17APseudogymnoascus_sp_
T-ACCACCCTTTGTTTATTACA-CTTTG-TTGCTTTGGCAAGCCTG-CCCTCGGGCTGCTGGCTCCGGCCGGCGAGCGCTTGCCAGAGGACCT-AAACTCTGT-TTGTCTATACTGTCTGAGTACTATATAATAGTTAAAACTTTCAACAACGGATCTCTTGGTTCTGGCATCGATGAAGAACGCAGCGAAATGCGATAAGTAATGTGAATTGCAGAATTCAGTGAATCATCGAATCTTTG-AACGCACATTGCGCCCCCTGGTATTCCGGGGGGCATGCCTGTCCGAGCGTCATT-ACAACCCTC-AAGCTCAGCTTGGTGTTGGGCCCCGCC-GCCCCGGCGGGCCCTAAAGTCA-GTGGCGGTGCCGTCCGGCTCCGA-GCGTAGTAATTCTTCTCGCTCTGGAGGC--CCGG-TCGTGTGCTCGCCCCTCACGGTCCGAGTTGTAATTTGTAGAGGATGCTTCGAGCATGGTCTGGCCTAAGTTCCTTGGAACAGGACGTCATAGAGGGTGAGAATCCCGTATGCGGCCAGGTGCCTACGCTCATGTGAAGCTCCTTCGACGAGTCGAGTTGTTTGGGAATGCAGCTCAAAATGGGTGGTAAATTTCATCTAAAGCTAAATATTGGCCAGAGACCGATAGCGCACAAGTAGAGTGATCGAAAGATGAAAAGCACTTTGGAAAGAGAGTTAAACAGTACGTGAAATTGTTGAAAGGGAAGCGCTTGCAACCAGACTTGCGCGCGGCCGATCATCCGGTGTTCTCACCGGTGCACTCGGCCGTGCTCAGGCCAGCATCGGTTTTGGCGGCTGGATAAAGGCCCTAGGAATGTAGCTCCTCTC-GGGGAGTGTTATAGCCTAGGGTGCAATGCAGCCTGCTGGGACCGAGGACCGCGCTTCGGCTAGGATGCTGGCGTAATGGTTGTAAGCGGCCCGTCTTGAAACACGGACCAAGGAGTCTAACATCTATGCGAGTGTTTGGGTGTCAAACCCATACGCGTAATGAAAGTGAACGGAGGTGAGAACCCTTAAGGGTGCATCATCGACCGGTCCTGAAGTTTACGGAAGGATCTGAGTAAGAGCATAGCTGTTGGGACCCGAAAGATGGTGAACTATGCCTGAATAGGGTGAAGCCAGAGGAAACTCTGGTGGAGGCTCGCAGCGGTTCTGACGTGCAAATCGATCGTCAAATTTGGGTATAGGGGCGAAAGACTAATCTGACTGAATGTCCGTCAGAGGACTGTAGAGTCAACAATGCCAAGGGGAACCTATTCTCTTCGATGAGAGCTTCCAAATTTGTCCCTTTCCAGGAAGTCAAAATCCAAGAAGTTCCAGATCAAGTTCCAGTTGGACATATCCCAAGACAACTGACCATTCTGTGTCATGGAGCACTTGTGCGCCAGATCAGCCCAGGAGACCTCATCGACTGTGGCGGAATCTTTCTGCCGACCCCATACACGGGCTTCAAAGCGATGAGAGCTGGCCTGTTAACAGATACATATTTGGAGGCTCAGCATGTCATACAACACAAAAAGGCATACGAGCACATGGCAACTGACCCGAAAATATTCAAACGGCTTGATGCATACAGTCAGTCGGGGCAAATGTACGAGTACTTGGCCAAATCTATTGCGCCTGAAATCTTTGGCCATCTTGATGTCAAGAAGGCTCTGCTGTTACTGTTGGTTGGGGGTTCCGTGAACTGCCTGCTGGTCAAAATGCCATTGTTGCCATTCTTTGCTACTCTGGTTATAACCAGGAAGATTCCGTTATTATGAACCAGAGCAGTATCGATCGTGGACTTTTCCGCAGTTTGTTCTACAGAGCTTACCACGATCAAGAAAAGCGGATCGGTATGAATGTGGTTGAGCAGTTTGAGAAGCCTTTCCGTAGCGATACGCTCAAGCTCAAGCACGGAACCTATGATAAACTGGACGACGACGGAATTGTTGCTCCTGGTGTCAGAATCTCTGGAGAAGATATCATCATTGGGAAAACCGCGCCGCTTCCACCAGATGCAGAGGAACTGGGACAGCGTACCAAATCGCATACCAAGCGTGATGCGTCGACTCCTCTTCGTAGCACGGAGAATGGTATTGTTGATCAGGTGTTGATCACCACCAACGCCGAAGGTCTCCGCTTCGTCAAGGTGCGCATGCGTACAACCAAGATCCCCCAAATTGGTGATAAGTTTGCCTCTCGTCACGGGCAGAAGGGAACAATTGGTATCACTTACCGCCAGGAGGATATGCCTTTCACTCGCGAGGGTATTGTGCCTGACCTTATTATTAACCCTCACGCCATTCCTTCTCGTATGACGATTGCTCATTGGTATCTCCAAGGATGGCCAGACCCGTGAGCACGCTCTGCTCGCCTACACCCTTGGTGTTAGGCAGATCATCGTTGCCATCAAC-AAGATGGACACCA-CCAAGTGGTCCGAGGCCCGTTTCAATGAGATCATCAAGGAGACCACCAACTTCATCAAGAAGGTCGGATACAACCCCAAGTCCATCGCCTTCGTCCCCATCTCCGGTTTCAACGGTGACAACATGATTGAGGTTTCCACCAACTGCCCATGGTACAAGGGTTGGGAGAAGGAGACCAAGGA---GGGAAAGAAGTCCGGAAAGACTCTTCTCGAAGCCATTGACGGCATCGACCCCCCGTCCCGCCCAACTGACAAGCCCCTCCGCCTTCCTCTCCAGGATGTCTACAAGATTGGCGGTATTGGCACGGTGCCAGTCGGTCGTGTCGAGACCGGTATCATCAAGGCCGGTATGTT--ATAAAGTCACGTG-TTCTTTGTTTACTTTTCACTAACTC--CATTCCAGGTATGGTCGTCACCTTCGCCCCCGCTGGTGTCACCACTGAAGTCAAGTCCGTCGAGATGCACCACGAGCAGCTTGTTGAGGGTGTCCCCGGTGACAACGTTGGCTTCAACGTCAAGAACGTTTCCGTCAAGGAGATCCGTCGTGGTAACGTTGCTGGTGACTCCAAGAACGACCCCCCCAAGGGAGCCGAGTCTTTCAACGCCCAGGTCATTGTCCTGAACCACCCTGGTCAGATCGGTGCCGGTTACGCCCCAGTCCTGGATTGCCACACCGCCCACATTGCCTGCAAGTTCTCTGAGCTCCTCGAGAAGATTGACCGCCGTACCGGAAAGTCCATGGAGGACTCCCCCAAGTTCGTCAAGTCTGGTGATGCCGCCATCGTCAAGATGATT
>05NY06Pseudogymnoascus_roseus
T-ACCACCCTTTGTTTATTACA-CTTTG-TTGCTTTGGCAAGCCTG-CCCTCGGGCTGCTGGCTCCGGCCGGCGAGCGCTTGCCAGAGGACCT-AAACTCTGT-TTGTCTATACTGTCTGAGTACTATATAATAGTTAAAACTTTCAACAACGGATCTCTTGGTTCTGGCATCGATGAAGAACGCAGCGAAATGCGATAAGTAATGTGAATTGCAGAATTCAGTGAATCATCGAATCTTTG-AACGCACATTGCGCCCCCTGGTATTCCGGGGGGCATGCCTGTCCGAGCGTCATT-ACAACCCTC-AAGCTCAGCTTGGTATTGGGCCCCGCC-GACCCGGCGGGCCCTAAAGTCA-GTGGCGGTGCCGTCCGGCTCCGA-GCGTAGTAATTCTTCTCGCTCTGGAGGT--CCGG-TCGTGTGCTCGCCCCTCACGGTCCGAGTTGTAATTTGTAGAGGATGCTTCGAGCATGGTCTGGCCTAAGTTCCTTGGAACAGGACGTCATAGAGGGTGAGAATCCCGTATGCGGCCAGGTGCCTACGCTCATGTGAAGCTCCTTCGACGAGTCGAGTTGTTTGGGAATGCAGCTCAAAATGGGTGGTAAATTTCATCTAAAGCTAAATATTGGCCAGAGACCGATAGCGCACAAGTAGAGTGATCGAAAGATGAAAAGCACTTTGGAAAGAGAGTTAAACAGTACGTGAAATTGTTGAAAGGGAAGCGCTTGCAACCAGACTTGCGCGCGGCCGATCATCCGGTGTTCTCACCGGTGCACTCGGCCGTGCTCAGGCCAGCATCGGTTTTGGCGGCTGGATAAAGGCCCTAGGAATGTAGCTCCTCTC-GGGGAGTGTTATAGCCTAGGGTGCAATGCAGCCTGCTGGGACCGAGGACCGCGCTTCGGCTAGGATGCTGGCGTAATGGTTGTAAGCGGCCCGTCTTGAAACACGGACCAAGGAGTCTAACATCTATGCGAGTGTTTGGGTGTCAAACCCATACGCGTAATGAAAGTGAACGGAGGTGAGAACCCTTAAGGGTGCATCATCGACCGATCCTGATGTCTTCGGAAGGATTTGAGTAAGAGCATAGCTGTTGGGACCCGAAAGATGGTGAACTATGCCTGAATAGGGTGAAGCCAGAGGAAACTCTGGTGGAGGCTCGCAGCGGTTCTGACGTGCAAATCGATCGTCAAATTTGGGTATAGGGGCGAAAGACTAATCTGACTGAATGCCCATCAGAGGACTGCAAAGTCAACAATGCCAAAGGAAACCTATTCTCTTCCATGCGAGCTTCCAAATTTGTCCCTTTCCAGGAAGTCAAAATCCAAGAAGTCCCAGATCAAGTTCCAGTTGGACATATCCCAAGACAACTGACCATTCTGTGCCACGGAGCACTTGTACGCCAGATCAGCCCAGGAGACCTTATCGACTGTGGTGGAATCTTTCTGCCGACCCCATACACGGGCTTTAAAGCGATGAGAGCTGGTCTGTTAACAGACACATATCTNGAGGCACAGCACGTTATCCAACACAAAAAGGCATACGAGCACATGACNAGTGACCCGAAAATCTTCAAGCGACTTGATGCATACGGTGCGTCAGGGCAGATGTATGAGTACTTGGCCAAATCTATTGCGCCTGAAATTTTTGGTCATCTTGATGTCAAGAAGGCTCTGCTGCTATTGCTGGNTGGGGGTTCCGTGAACTGCCTGCTGGGCAAAATGCCATTGTCGCCATTCTTTGCTACTCTGGTTATAACCAGGAAGATTCCGTTATTATGAACCAGAGCAGTATCGATCGCGGCCTTTTCCGCAGTTTGTTCTACAGAGCTTACCACGACCAAGAAAAGAGGATCGGTATGAATGTGGTTGAACAGTTTGAGAAACCTTTCCGTAGCGATACCCTCAAGCTCAAGCACGGAACCTATGACAAGCTGGATGATGACGGAATTGTTGCTCCTGGTGTCAGAATCTCTGGAGAAGATATCATTATTGGTAAAACAGCGCCGCTTCCACCAGATGCAGAGGAACTTGGGCAACGCACCAAGTCGCATACAAAGCGCGATGCGTCGACGCCTCTTCGTAGCACGGAGAATGGTATCGTTGACCAAGTCTTGATCACCACCAACGCCGAAGGTCTCCGCTTCGTCAAGGTCCGCATGCGCACAACAAAGGTTCCTCAAATTGGTGATAAGTTCGCCTCTCGTCACGGACAGAAGGGAACAATTGGTATCACTTACCGCCAGGAGGATATGCCTTTCACTCGCGAGGGTATTGTGCCTGACCTCATCATCAACCCCCACGCCATTCCATCTCGTATGACAATTGCTCATTGGTATCTCCAAGGATGGCCAGACCCGTGAGCACGCTCTGCTCGCCTACACCCTTGGTGTTAGGCAGATCATCGTTGCCATCAAT-AAGATGGACACCA-CCAAGTGGTCTGAGGCCCGCTTCAACGAGATCATCAAGGAGACCACCAACTTCATCAAGAAGGTCGGATACAACCCCAAGTCTATTGCCTTCGTCCCCATCTCCGGGTTCAACGGTGACAACATGATTGATGTTTCCAGCAACTGCCCATGGTACAAGGGTTGGGAGAAGGAGACCAAGGA---GGGAAAGAAGTCCGGAAAGACTCTTCTCGAGGCCATTGACGGCATCGACCCCCCGTCCCGCCCAACTGACAAGCCCCTCCGCCTTCCTCTCCAGGATGTCTACAAGATTGGCGGTATTGGCACGGTGCCAGTCGGCCGTGTCGAGACTGGTATTATCAAGGCCGGTATGTT--ATAAAGTCACGTG-GTTATTATGTACTCTTCGCTAATTC--CAAACCAGGCATGGTCGTCACCTTCGCCCCCGCTGGTGTCACCACCGAAGTCAAGTCCGTCGAGATGCACCACGAGCAGCTTGTTGAGGGTGTCCCCGGTGACAACGTTGGCTTCAACGTCAAGAACGTCTCCGTCAAGGAGATCCGTCGTGGTAACGTTGCTGGTGACTCCAAGAACGACCCCCCCAAGGGAGCCGAGTCCTTCAACGCCCAGGTCATTGTCCTGAACCACCCTGGTCAGATCGGTGCCGGTTACGCCCCAGTCCTGGATTGCCACACCGCCCACATTGCCTGCAAGTTCTCTGAGCTCCTCGAGAAGATTGATCGCCGTACCGGAAAGTCCATGGAGGACTCCCCCAAGTTCGTCAAGTCTGGTGATGCCGCCATCGTCAAGATGATT
>05NY08Pseudogymnoascus_roseus
T-ACCACCCTTTGTTTATTACA-CTTTG-TTGCTTTGGCAAGCCTG-CCCTCGGGCTGCTGGCTCCGGCCGGCGAGCGCTTGCCAGAGGACCT-AAACTCTGT-TTGTCTATACTGTCTGAGTACTATATAATAGTTAAAACTTTCAACAACGGATCTCTTGGTTCTGGCATCGATGAAGAACGCAGCGAAATGCGATAAGTAATGTGAATTGCAGAATTCAGTGAATCATCGAATCTTTG-AACGCACATTGCGCCCCCTGGTATTCCGGGGGGCATGCCTGTCCGAGCGTCATT-ACAACCCTC-AAGCTCAGCTTGGTATTGGGCCCCGCC-GACCCGGCGGGCCCTAAAGTCA-GTGGCGGTGCCGTCCGGCTCCGA-GCGTAGTAATTCTTCTCGCTCTGGAGGT--CCGG-TCGTGTGCTTGCCCCTCACGGTCCGAGTTGTAATTTGTAGAGGATGCTTCGAGCATGGTCTGGCCTAAGTTCCTTGGAACAGGACGTCATAGAGGGTGAGAATCCCGTATGCGGCCAGGTGCCTACGCTCATGTGAAGCTCCTTCGACGAGTCGAGTTGTTTGGGAATGCAGCTCAAAATGGGTGGTAAATTTCATCTAAAGCTAAATATTGGCCAGAGACCGATAGCGCACAAGTAGAGTGATCGAAAGATGAAAAGCACTTTGGAAAGAGAGTTAAACAGTACGTGAAATTGTTGAAAGGGAAGCGCTTGCAACCAGACTTGCGCGCGGCCGATCATCCGGTGTTCTCACCGGTGCACTCGGCCGTGCTCAGGCCAGCATCGGTTTTGGCGGCTGGATAAAGGCCCTAGGAATGTAGCTCCTCTC-GGGGAGTGTTATAGCCTAGGGTGCAATGCAGCCTGCTGGGACCGAGGACCGCGCTTCGGCTAGGATGCTGGCGTAATGGTTGTAAGCGGCCCGTCTTGAAACACGGACCAAGGAGTCTAACATCTATGCGAGTGTTTGGGTGTCAAACCCATACGCGTAATGAAAGTGAACGGAGGTGAGAACCCTTAAGGGTGCATCATCGACCGATCCTGATGTCTTCGGAAGGATTTGAGTAAGAGCATAGCTGTTGGGACCCGAAAGATGGTGAACTATGCCTGAATAGGGTGAAGCCAGAGGAAACTCTGGTGGAGGCTCGCAGCGGTTCTGACGTGCAAATCGATCGTCAAATTTGGGTATAGGGGCGAAAGACTAATCTGACTGAATGCCCATCAGAGGACTGCAAAGTCAACAATGCCAAAGGAAACCTATTCTCTTCCATGCGAGCTTCCAAATTTGTCCCTTTCCAGGAAGTCAAAATCCAAGAAGTCCCAGATCAAGTTCCAGTTGGACATATCCCAAGACAACTGACCATTCTGTGCCACGGAGCACTTGTACGCCAGATCAGCCCAGGAGACCTTATCGACTGTGGTGGAATCTTTCTGCCGACCCCATACACGGGCTTTAAAGCGATGAGAGCTGGTCTGTTAACAGACACATATCTAGAGGCACAGCACGTTATCCAACACAAAAAGGCATACGAGCACATGACAAGTGACCCGAAAATCTTCAAGCGACTTGATGCATACGGTGCGTCAGGGCAGATGTATGAGTACTTGGCCAAATCTATTGCGCCTGAAATTTTTGGTCATCTTGATGTCAAGAAGGCTCTGCTGCTATTGCTGGTTGGGGG----------------------------------------------------CTGGTTATAACCAGGAAGATTCCGTTATTATGAACCAGAGCAGTATCGATCGCGGCCTTTTCCGCAGTTTGTTCTACAGAGCTTACCACGACCAAGAAAAGAGGATCGGTATGAATGTGGTTGAACAGTTTGAGAAACCTTTCCGTAGCGATACCCTCAAGCTCAAGCACGGAACCTATGACAAGCTGGATGATGACGGAATTGTTGCTCCTGGTGTCAGAATCTCTGGAGAAGATATCATTATTGGTAAAACAGCGCCGCTTCCACCGGATGCAGAGGAGCTTGGGCAACGCACCAAGTCGCATACAAAGCGCGATGCGTCGACGCCTCTTCGTAGCACGGAGAATGGTATCGTTGACCAAGTCTTGATCACCACCAACGCCGAAGGTCTCCGCTTCGTCAAGGTCCGCATGCGCACAACGAAGGTTCCTCAAATTGGTGATAAGTTCGCCTCTCGTCACGGACAGAAGGGAACAATTGGTATCACTTACCGCCAGGAGGATATGCCTTTCACTCGCGAGGGTATTGTGCCTGACCTCATCATCAACCCCCACGCCATTCCATCTCGTATGACAATTGCTCATTGGTATCTCCAAGGATGGCCAGACCCGTGAGCACGCCCTGCTCGCCTACACCCTTGGTGTTAGGCAGATCATCGTTGCCATCAAC-AAGATGGACACCA-CCAAGTGGTCCGAGGCCCGCTTCAACGAGATCATCAAGGAGACCACCAACTTCATCAAGAAGGTCGGATACAACCCCAAGTCCATTGCCTTCGTCCCCATCTCCGGCTTCAACGGTGACAACATGATTGATGTTTCCACCAACTGCCCATGGTACAAGGGTTGGGAGAAGGAGACCAAGGA---GGGAAAGAAGTCCGGAAAGACTCTTCTCGAGGCCATTGACGGCATCGACCCCCCGTCCCGCCCAACTGACAAGCCCCTCCGCCTTCCTCTCCAGGATGTCTACAAGATTGGCGGTATTGGCACGGTGCCAGTCGGCCGTGTCGAGACTGGTATTATCAAGTCCGGTATGTT--AT-AAGTCACGTG-GTTACTGTTTAATTTTTACTAATTC--CAAACCAGGCATGGTCGTCACCTTCGCCCCCGCTGGTGTCACCACCGAAGTCAAGTCCGTCGAGATGCACCACGAGCAGCTTGTTGAGGGTGTTCCCGGTGACAACGTTGGCTTCAACGTCAAGAACGTCTCCGTCAAGGAGATCCGTCGTGGTAACGTTGCTGGTGACTCCAAGAACGACCCCCCCAAGGGAGCCGAGTCCTTCAACGCCCAGGTCATTGTCCTGAACCACCCTGGTCAGATCGGTGCCGGTTACGCCCCAGTCCTGGATTGCCACACCGCCCACATTGCCTGCAAGTTCTCTGAGCTCCTCGAGAAGATTGATCGCCGTACCGGAAAGTCCATGGAGGACTCCCCCAAGTTCGTCAAGTCTGGTGATGCCGCCATCGTCAAGATGATT
>05NY09Pseudogymnoascus_roseus
T-ACCACCCTTTGTTTATTACA-CTTTG-TTGCTTTGGCAAGCCTG-CCCTCGGGCTGCTGGCTCCGGCCGGCGAGCGCTTGCCAGAGGACCT-AAACTCTGT-TTGTCTATACTGTCTGAGTACTATATAATAGTTAAAACTTTCAACAACGGATCTCTTGGTTCTGGCATCGATGAAGAACGCAGCGAAATGCGATAAGTAATGTGAATTGCAGAATTCAGTGAATCATCGAATCTTTG-AACGCACATTGCGCCCCCTGGTATTCCGGGGGGCATGCCTGTCCGAGCGTCATT-ACAACCCTC-AAGCTCAGCTTGGTATTGGGCTCCGCC-GACCCGGCGGGCCCTAAAGTCA-GTGGCGGTGCCGTCCGGCTCCGAGGCGTAGTAATTCTTCTCGCTCTGGAGGTACCGGT-TCGTGTGCTTGCCCCTCACGGTCCGAGTTGTAATTTGTAGAGGATGCTTCGAGCATGGTCTGGCCTAAGTTCCTTGGAACAGGACGTCATAGAGGGTGAGAATCCCGTATGCGGCCAGGTGCCTACGCTCATGTGAAGCTCCTTCGACGAGTCGAGTTGTTTGGGAATGCAGCTCAAAATGGGTGGTAAATTTCATCTAAAGCTAAATATTGGCCAGAGACCGATAGCGCACAAGTAGAGTGATCGAAAGATGAAAAGCACTTTGGAAAGAGAGTTAAACAGTACGTGAAATTGTTGAAAGGGAAGCGCTTGCAACCAGACTTGCGCGCGGCCGATCATCCGGTGTTCTCACCGGTGCACTCGGCCGTGCTCAGGCCAGCATCGGTTTTGGCGGCTGGATAAAGGCCCTAGGAATGTAGCTCCTCTC-GGGGAGTGTTATAGCCTAGGGTGCAATGCAGCCTGCTGGGACCGAGGACCGCGCTTCGGCTAGGATGCTGGCGTAATGGTTGTAAGCGGCCCGTCTTGAAACACGGACCAAGGAGTCTAACATCTATGCGAGTGTTTGGGTGTCAAACCCATACGCGTAATGAAAGTGAACGGAGGTGAGAACCCTTAAGGGTGCATCATCGACCGATCCTGATGTCTTCGGAAGGATTTGAGTAAGAGCATAGCTGTTGGGACCCGAAAGATGGTGAACTATGCCTGAATAGGGTGAAGCCAGAGGAAACTCTGGTGGAGGCTCGCAGCGGTTCTGACGTGCAAATCGATCGTCAAATTTGGGTATAGGGGCGAAAGACTAATCTGACTGAATGCCCATCAGAGGACTGCAAAGTCAACAATGCCAAAGGAAACCTATTCTCTTCCATGCGAGCTTCCAAATTTGTCCCTTTCCAGGAAGTCAAAATCCAAGAAGTCCCAGATCAAGTTCCAGTTGGACATATCCCAAGACAACTGACCATTCTGTGCCACGGAGCACTTGTACGCCAGATCAGCCCAGGAGACCTTATCGACTGTGGTGGAATCTTTCTGCCGACCCCATACACGGGCTTTAAAGCGATGAGAGCTGGTCTGTTAACAGACACATATCTAGAGGCACAGCACGTTATCCAACACAAAAAGGCATACGAGCACATGACAAGTGACCCGAAAATCTTCAAGCGACTAGATGCATACGGTGCGTCAGGGCAGATGTATGAGTACTTGGCCAAATCTATTGCGCCTGAAATTTTTGGTCATCTTGATGTCAAGAAGGCTCTGCTGCTATTGCTGGTTGGGGGTTCCGTGAACTGCCTGCTGGGCAAAATGCCATTGTCGCCATTCTTTGCTACTCTGGTTATAACCAGGAAGATTCCGTCATTATGAACCAGAGCAGTATCGATCGCGGCCTTTTCCGCAGTTTGTTCTACAGAGCTTACCACGACCAAGAAAAGAGGATCGGTATGAATGTGGTTGAGCAGTTCGAGAAGCCTTTCCGTAGCGATACCTTGAAGCTCAAGCACGGAACCTATGACAAGCTGGACGATGACGGAATTGTTGCTCCTGGTGTCAGAATCTCTGGAGAAGATATCATTATTGGTAAAACCGCGCCACTTCCACCGGATGCAGAGGAACTTGGGCAGCGCACCAAATCGCATACCAAGCGTGATGCGTCGACTCCCCTTCGTAGCACGGAGAACGGTATCGTTGACCAGGTCTTGATCACCACCAACGCCGAAGGTCTCCGCTTTGTCAAGGTCCGCATGCGTACAACGAAGGTTCCTCAAATTGGTGATAAGTTCGCCTCTCGTCACGGACAGAAGGGAACAATTGGTATCACTTACCGCCAGGAGGATATGCCTTTCACTCGCGAGGGTATTGTGCCTGACCTCATCATCAACCCCCACGCCATTCCATCTCGTATGACAATTGCTCATTGGTATCTCCAAGGATGGCCAGACCCGTGAGCACGCCCTGCTCGCCTACACCCTTGGTGTTAGGCAGATCATCGTTGCCATCAAC-AAGATGGACACCA-CCAAGTGGTCCGAGGCCCGCTTCAACGAGATCATCAAGGAGACCACCAACTTCATCAAGAAGGTCGGATACAACCCCAAGTCTATTGCCTTCGTCCCCATCTCCGGCTTCAACGGTGACAACATGATTGATGTTTCCACCAACTGCCCATGGTACAAGGGTTGGGAGAAGGAGACCAAGGA---GGGAAAGAAGTCCGGAAAGACTCTTCTCGAGGCCATTGACGGCATCGACCCCCCGTCCCGCCCAACTGACAAGCCCCTCCGCCTTCCTCTCCAGGATGTCTACAAGATTGGCGGTATTGGCACGGTGCCAGTCGGCCGTGTCGAGACTGGTATTATCAAGTCCGGTATGTT--AT-AAGTCACGTG-GTTATTGTTTAATTTTTACTAATTC--CAAACCAGGCATGGTCGTCACCTTCGCCCCCGCTGGTGTCACCACCGAAGTCAAGTCCGTCGAGATGCACCACGAGCAGCTTGTTGAGGGTGTTCCCGGTGACAACGTTGGCTTCAACGTCAAGAACGTCTCCGTCAAGGAGATCCGTCGTGGTAACGTTGCTGGTGACTCCAAGAACGACCCCCCCAAGGGAGCCGAGTCCTTCAACGCCCAGGTCATTGTCCTGAACCACCCTGGTCAGATCGGTGCCGGTTACGCCCCAGTCCTGGATTGCCACACCGCCCACATTGCCTGCAAGTTCTCTGAGCTCCTCGAGAAGATTGATCGCCGTACCGGAAAGTCCATGGAGGACTCCCCCAAGTTCGTCAAGTCTGGTGATGCCGCCATCGTCAAGATGATT
>07MA02Pseudogymnoascus_appendiculatus
T-ACCACCCTTTGTTTATTACA-CTTTG-TTGCTTTGGCAGGCCTG-CCTTCGGGCTGCTGGCTCCGGCCGGCGAGCGCTTGCCAGAGGATCT-AAACTCTGT-TTGTCTATACTGTCTGAGTACTATATAATAGTTAAAACTTTCAACAACGGATCTCTTGGTTCTGGCATCGATGAAGAACGCAGCGAAATGCGATAAGTAATGTGAATTGCAGAATTCAGTGAATCATCGAATCTTTG-AACGCACATTGCGCCCCCTGGTATTCCGGGGGGCATGCCTGTCCGAGCGTCATT-ACAACCCTC-AAGCTCTGCTTGGTGTTGGGCCCCGCC-GCCCCGGCGGGCCCTAAAGTCA-GTGGCGGTGCCATCCGGCTCCGA-GCGTAGTAATTCTTCTCGCTCTGGAGGT--CCGG-TTGTGTGCTTGCCCCTCACGGTCCGAGTTGTAATTTGTAGAGGATGCTTCGAGCATGGTCTGGCCTAAGTTCCTTGGAACAGGACGTCATAGAGGGTGAGAATCCCGTATGCGGCCAGGTGCCTACGCTCATGTGAAGCTCCTTCGACGAGTCGAGTTGTTTGGGAATGCAGCTCAAAATGGGTGGTAAATTTCATCTAAAGCTAAATATTGGCCAGAGACCGATAGCGCACAAGTAGAGTGATCGAAAGATGAAAAGCACTTTGGAAAGAGAGTTAAACAGTACGTGAAATTGTTGAAAGGGAAGCGCTTGCAACCAGACTTGCGCGCGGCCGATCATCCGGTGTTCTCACCGGTGCACTCGGCCGTGCTCAGGCCAGCATCGGTTTTGGCGGCTGGATAAAGGCCCTAGGAATGTAGCTCCTCTC-GGGGAGTGTTATAGCCTAGGGTGCAATGCAGCCTGCTGGGACCGAGGACCGCGCTTCGGCTAGGATGCTGGCGTAATGGTTGTAAGCGGCCCGTCTTGAAACACGGACCAAGGAGTCTAACATCTATGCGAGTGTTTGGGTGTCAAACCCATACGCGTAATGAAAGTGAACGGAGGTGAGAACCCTTAAGGGTGCATCATCGACCGGTCCTGAAGTTTACGGAAGGATCTGAGTAAGAGCATAGCTGTTGGGACCCGAAAGATGGTGAACTATGCCTGAATAGGGTGAAGCCAGAGGAAACTCTGGTGGAGGCTCGCAGCGGTTCTGACGTGCAAATCGATCGTCAAATTTGGGTATAGGGGCGAAAGACTAATCTGACTGAATGTCCGTCAGAGGACTGCAGAGTTAACAATGCTAAGGGGAACCTGTTTTCTTCGATGCGCGCTTCCAAATTTGTTCCCTTCCAGGAAGTCAAAATCCAAGAAGTCCCAGATCAAGTACCTGTTGGACATATTCCGAGACAGCTGACCATTCTGTGCCATGGAGCGCTTGTGCGTCAGATCAGCCCCGGAGACCTTATCGACTGCGGAGGAATCTTCCTGCCGACTCCGTACACAGGCTTCAAAGCGATGAGAGCCGGTCTGTTAACAGACACTTACCTGGAGGCGCAGCACGTTATTCAACACAAGAAGGCCTATGAGCACATGACCAGTGACCCAAAAATCTTCAAGCGACTGGATCAATACAGTGCGACAGGGCAGATGTATGAGTACTTGGCCAAATCAATTGCGCCTGAAATTTATGGCCATCTTGATGTCAAGAAGGCTCTGCTGCTGCTGCTGGTCGGAGG------------------------------------------------TACTCTGGTTATAACCAGGAAGATTCCGTCATTATGAACCAGAGCAGTATCGATCGTGGTCTTTTCCGCAGTTTGTTTTACAGAGCTTATCACGATCAAGAAAAGAGGATTGGTATGAATGTGGTTGAGCAGTTCGAAAAGCCTTTCCGTAGCGACACTCTCAAGCTCAAGCACGGGACCTATGACAAGCTAGACGATGACGGAATTGTGGCTCCTGGTGTCAGAATCTCTGGAGAAGATATCATTATTGGTAAGACCGCACCACTTGCACCAGATGCAGAAGAACTGGGACAGCGCACCAAAACGCATACCAAGCGTGATGCGTCGACACCCCTTCGTAGCACGGAGAATGGTATCGTCGACCAAGTCTTGATCACCACAAACGCTGAAGGTCTCCGTTTCGTCAAGGTCCGCATGCGGACAACGAAGGTTCCTCAAATTGGTGATAAGTTCGCTTCTCGCCACGGACAGAAGGGAACCATTGGTATCACCTACCGCCAAGAGGATATGCCTTTCACCCGCGAGGGTATTGTGCCTGACCTCATCATCAACCCCCACGCCATTCCTTCTCGTATGACGATTGCTCATTGGTATCTCCAAGGATGGCCAGACCCGTGAGCACGCTCTGCTCGCCTACACCCTCGGTGTTAGGCAGATCATCGTTGCCATCAAC-AAGATGGACACCA-CCAAGTGGTCTGAGGCCCGTTTCGGTGAGATCATCAAGGAGACCACCAACTTCATCAAGAAGGTTGGCTACAACCCCAAGTCTATTGCCTTCGTTCCTATCTCCGGATTCAACGGTGACAACATGATTGAGGCCTCCACCAACTGCCCTTGGTACAAGGGTTGGGAGAAGGAGACCAAGGA---GGGAAAGAAGTCCGGAAAGACTCTTCTCGAGGCCATTGACGGCATCGACCCCCCGTCCCGCCCAACTGACAAGCCCCTCCGCCTTCCTCTCCAGGATGTCTACAAGATCGGCGGTATTGGCACGGTGCCAGTCGGTCGTGTTGAGACCGGTATCATCAAGGCC----------------------------------------------------------GGTATGGTCGTCACCTTCGCCCCCGCTGGTGTCACCACCGAAGTCAAGTCCGTCGAGATGCACCACGAGCAGCTTGTTGAGGGTGTCCCCGGTGACAACGTTGGCTTCAACGTCAAGAACGTCTCCGTCAAGGAGATCCGTCGTGGTAACGTTGCTGGTGACTCCAAGAACGACCCCCCCAAGGGTGCCGAGTCCTTCAACGCCCAGGTCATTGTCCTGAACCACCCTGGTCAGATCGGTGCCGGTTACGCTCCAGTCCTGGATTGCCACACCGCCCACATTGCCTGCAAGTTCTCTGAGCTCCTCGAGAAGATTGACCGCCGTACCGGAAAGTCCATGGAGGACTCCCCCAAGTTCGTCAAGTCTGGTGATGCCGCCATCGTCAAGATGATT
>10NY08Pseudogymnoascus_sp_
T-ACCACCCTTTGTTTATTACA-CTTTG-TTGCTTTGGCAGGCCTG-CCCTCGGGCTGCTGGCTCCGGCCGGCGAGCGTCTGCCAGAGGACCT-AAACTCTGT-TTGTCTATAATGTCTGAGTACTATATAATAGTTAAAACTTTCAACAACGGATCTCTTGGTTCTGGCATCGATGAAGAACGCAGCGAAATGCGATAAGTAATGTGAATTGCAGAATTCAGTGAATCATCGAATCTTTG-AACGCACATTGCGCCCCCTGGTATTCCGGGGGGCATGCCTGTCCGAGCGTCATT-ACAACCCTC-AAGCTCAGCTTGGTGTTGGGCCCCGCC-GCCCCGGCGGGCCCTAAAGTCA-GTGGCGGTGCCGTCCGGCTCCGA-GCGTAGTAATTCTTCTCGCTCTGGAGGT--CCGG-TCGTGTGCTTGCCCCTCACGGTCCGAGTTGTAATTTGTAGAGGATGCTTCGAGCATGGTCTGGCCTAAGTTCCTTGGAACAGGACGTCATAGAGGGTGAGAATCCCGTATGCGGTCAGGTGCCTACGCTCATGTGAAGCTCCTTCGACGAGTCGAGTTGTTTGGGAATGCAGCTCAAAATGGGTGGTAAATTTCATCTAAAGCTAAATATTGGCCAGAGACCGATAGCGCACAAGTAGAGTGATCGAAAGATGAAAAGCACTTTGGAAAGAGAGTTAAACAGTACGTGAAATTGTTGAAAGGGAAGCGCTTGCAACCAGACTTGCGCGCGGCCGATCATCCGGTGTTCTCACCGGTGCACTCGGCCGTGCTCAGGCCAGCATCGGTTTTGGCGGCTGGATAAAGGCCCTAGGAATGTAGCTCCTCTC-GGGGAGTGTTATAGCCTAGGGTGCAATGCAGCCTGCTGGGACCGAGGACCGCGCTTCGGCTAGGATGCTGGCGTAATGGTTGTAAGCGGCCCGTCTTGAAACACGGACCAAGGAGTCTAACATCTATGCGAGTGTTTGGGTGTCAAACCCATACGCGTAATGAAAGTGAACGGAGGTGAGAACCCTTAAGGGTGCATCATCGACCGATCCTGATGTCTTCGGAAGGATTTGAGTAAGAGCATAGCTGTTGGGACCCGAAAGATGGTGAACTATGCCTGAATAGGGTGAAGCCAGAGGAAACTCTGGTGGAGGCTCGCAGCGGTTCTGACGTGCAAATCGATCGTCAAATTTGGGTATAGGGGCGAAAGACTAATCTGACTGAATGTCCGTCAGACGATTGCAAAGTCAACAATGCCAAAGGGAACCTATTCTCTTCGATGCGAGCTTCCAAATTTGTCCCTTTCCAGGAAGTTAAAATTCAAGAAGTCCCAGATCAAGTTCCAGTTGGTCATATCCCAAGACAACTCACCATACTGTGCCATGGAGCACTAGTACGCCAGATCAGCCCAGGGGACCTCATCGACTGCGGCGGAATCTTTCTGCCGACCCCATATACAGGCTTTAAAGCGATGAGAGCTGGTCTGTTAACAGACACATATCTGGAGGCTCAGCACGTTATTCAGCACAAGAAGGCATACGAGCACATGACAAGTGACCCAAAGATTTTCAAACGACTTGACGCATACAGTGAGTCGGGGCAAATGTACGAGTACTTGGCCAAATCTATCGCGCCTGAAATTTATGGCCATCTCGATGTCAAGAAGGCGTTGTTGCTGTTGTTGGTTGGGGGTTCCGAGAGCTGCCTGCTGGCCAAAATGCCATTGTCGCCATTCTTTGCTACTCCGGTTATAACCAAGAAGATTCCGTCATTATGAATCAGAGCAGTATCGATCGTGGCCTTTTCCGCAGTTTGTTTTACAGAGCTTATCACGACCAAGAAAAGAGGATCGGTATGAATGTGGTTGAGCAGTTCGAAAAACCTTTCCGTAGCGATACTCTCAAGCTCAAGCACGGAACTTATGATAAATTGGACGATGACGGAATTGTTGCTCCAGGTGTCAGAATTTCTGGAGAAGACATCATTATTGGTAAAACCGCGCCGCTTCCACCAGATGCAGAGGAACTTGGGCAGCGCACCAAATCGCATACCAAGCGTGATGCGTCAACGCCCCTTCGTAGCACGGAGAATGGTATCGTTGACCAAGTCTTGATCACCACCAATGCCGAAGGTCTCCGCTTCGTCAAGGTCCGCATGCGCACAACGAAGATTCCTCAGATTGGTGATAAGTTCGCCTCTCGTCACGGGCAGAAGGGAACCATTGGTATCACTTACCGCCAAGAAGATATGCCTTTCACTCGCGAGGGTATTGTGCCTGACCTCATCATCAACCCTCACGCCATTCCTTCGCGTATGACGATTGCTCATTGGTATCTCCAAGGATGGCCAGACCCGTGAGCACGCTCTGCTCGCCTACACCCTTGGTGTTAGGCAGATCATCGTTGCCATCAAC-AAGATGGACACCA-CCAAGTGGTCCGAGGCCCGTTTCGGTGAGATCATCAAGGAGACCACCAACTTCATCAAGAAGGTCGGCTACAACCCCAAGACCATTGCCTTCGTCCCCATCTCCGGTTTTAACGGTGACAACATGATTGAGGCCTCCACCAACTGCCCATGGTACAAGGGTTGGGAGAAGGAGACCAAGGA---GGGAAAGAAGTCCGGAAAGACTCTTCTCGAAGCTATTGACGGCATCGACCCCCCGTCCCGCCCAACTGACAAGCCCCTCCGCCTTCCTCTCCAGGATGTCTACAAGATTGGCGGTATTGGCACGGTGCCAGTCGGTCGTGTTGAGACCGGTATCATCAAGGCCGGTAAGTT--TA-AAGTCACGTGAATTATTGTTTACCTTTTACTAATTC--CTTACCAGGTATGGTCGTCACCTTCGCCCCCGCTGGTGTCACCACCGAAGTCAAGTCCGTTGAGATGCACCACGAGCAGCTTGTCGAGGGTGTCCCCGGTGACAACGTTGGCTTCAACGTCAAGAACGTTTCCGTCAAGGAGATCCGTCGTGGTAACGTTGCTGGTGACTCCAAGAACGACCCCCCGAAGGGAGCCGAGTCTTTCAACGCCCAGGTCATTGTCCTGAACCACCCTGGTCAGATCGGTGCCGGTTACGCCCCAGTCTTGGATTGCCACACCGCCCACATTGCCTGCAAGTTCTCTGAGCTCCTCGAGAAGATTGATCGCCGTACCGGTAAGTCCATGGAGGACTCGCCCAAGTTCGTCAAGTCTGGTGATGCCGCCATCGTCAAGATGATT
>10NY09Pseudogymnoascus_sp_
T-ACCACCCTTTGTTTATTACA-CTTTG-TTGCTTTGGCAGGCCTG-CCCTCGGGCTGCTGGCTCCGGCCGGCGAGCGTCTGCCAGAGGACCT-AAACTCTGT-TTGTCTATAATGTCTGAGTACTATATAATAGTTAAAACTTTCAACAACGGATCTCTTGGTTCTGGCATCGATGAAGAACGCAGCGAAATGCGATAAGTAATGTGAATTGCAGAATTCAGTGAATCATCGAATCTTTG-AACGCACATTGCGCCCCCTGGTATTCCGGGGGGCATGCCTGTCCGAGCGTCATT-ACAACCCTC-AAGCTCAGCTTGGTGTTGGGCCCCGCC-GCCCCGGCGGGCCCTAAAGTCA-GTGGCGGTGCCGTCCGGCTCCGA-GCGTAGTAATTCTTCTCGCTCTGGAGGT--CCGG-TCGTGTGCTTGCCCCTCACGGTCCGAGTTGTAATTTGTAGAGGATGCTTCGAGCATGGTCTGGCCTAAGTTCCTTGGAACAGGACGTCATAGAGGGTGAGAATCCCGTATGCGGTCAGGTGCCTACGCTCATGTGAAGCTCCTTCGACGAGTCGAGTTGTTTGGGAATGCAGCTCAAAATGGGTGGTAAATTTCATCTAAAGCTAAATATTGGCCAGAGACCGATAGCGCACAAGTAGAGTGATCGAAAGATGAAAAGCACTTTGGAAAGAGAGTTAAACAGTACGTGAAATTGTTGAAAGGGAAGCGCTTGCAACCAGACTTGCGCGCGGCCGATCATCCGGTGTTCTCACCGGTGCACTCGGCCGTGCTCAGGCCAGCATCGGTTTTGGCGGCTGGATAAAGGCCCTAGGAATGTAGCTCCTCTC-GGGGAGTGTTATAGCCTAGGGTGCAATGCAGCCTGCTGGGACCGAGGACCGCGCTTCGGCTAGGATGCTGGCGTAATGGTTGTAAGCGGCCCGTCTTGAAACACGGACCAAGGAGTCTAACATCTATGCGAGTGTTTGGGTGTCAAACCCATACGCGTAATGAAAGTGAACGGAGGTGAGAACCCTTAAGGGTGCATCATCGACCGATCCTGATGTCTTCGGAAGGATTTGAGTAAGAGCATAGCTGTTGGGACCCGAAAGATGGTGAACTATGCCTGAATAGGGTGAAGCCAGAGGAAACTCTGGTGGAGGCTCGCAGCGGTTCTGACGTGCAAATCGATCGTCAAATTTGGGTATAGGGGCGAAAGACTAATCTGACTGAATGTCCGTCAGACGATTGCAAAGTCAACAATGCCAAAGGGAACTTATTCTCTTCGATGCGAGCTTCCAAATTTGTCCCTTTCCAGGAAGTTAAAATTCAAGAAGTCCCAGATCAAGTTCCAGTTGGCCATATCCCAAGACAACTCACCATACTGTGCCACGGAGCACTAGTACGCCAGATCAGCCCAGGAGACCTCATCGACTGCGGCGGAATATTTCTGCCGACCCCATATACAGGCTTTAAAGCGATGAGAGCTGGTCTGTTAACAGACACATATCTGGAGGCTCAGCACGTTATTCAGCACAAGAAGGCATACGAGCACATGACAAGTGACCCAAAGATTTTCAAACGACTTGACGCATACAGTGAGTCGGGGCAAATGTACGAGTACTTGGCCAAATCTATCGCGCCTGAAATTTATGGCCATCTCGATGTCAAGAAGGCGCTGTTGCTGTTGTTGGTTGGGGGTTCCGAGAGCTGCCTGCTGGCCAAAATGCCATTGTCGCCATTCTTTGCTACTCCGGTTATAACCAAGAAGATTCCGTCATTATGAATCAGAGCAGTATCGATCGTGGCCTTTTCCGCAGTTTGTTTTACAGAGCTTATCACGACCAAGAAAAGAGGATCGGTATGAATGTGGTTGAGCAGTTCGAAAAACCTTTCCGTAGCGATACTCTCAAGCTCAAGCACGGAACTTATGATAAATTGGACGATGACGGAATTGTTGCTCCAGGTGTCAGAATTTCTGGAGAAGACATCATTATTGGTAAAACCGCGCCGCTTCCACCAGATGCAGAGGAACTTGGGCAGCGCACCAAATCGCATACCAAGCGTGATGCGTCAACGCCCCTTCGTAGCACGGAGAATGGTATTGTTGACCAAGTCTTGATCACCACCAATGCCGAAGGTCTCCGCTTCGTCAAGGTCCGCATGCGCACAACGAAGATTCCTCAGATTGGTGATAAGTTCGCCTCTCGTCACGGGCAGAAGGGAACCATTGGTATCACTTACCGCCAAGAAGATATGCCTTTCACTCGCGAGGGTATTGTGCCTGACCTCATCATCAACCCCCACGCCATTCCTTCGCGTATGACGATTGCTCATTGGTATCTCCAAGGATGGCCAGACCCGTGAGCACGCTCTGCTCGCCTACACCCTTGGTGTTAGGCAGATCATCGTTGCCATCAAC-AAGATGGACACCA-CCAAGTGGTCCGAGGCCCGTTTCGGTGAGATCATCAAGGAGACCACCAACTTCATCAAGAAGGTCGGCTACAACCCCAAGTCCATTGCCTTCGTCCCCATCTCCGGTTTCAACGGTGACAACATGATTGAGGCCTCCTCCAACTGCCCATGGTACAAGGGTTGGGAGAAGGAGACCAAGGA---GGGAAAGAAGTCCGGAAAGACTCTACTCGAAGCTATTGACGGCATCGACCCCCCGTCCCGCCCAACTGACAAGCCCCTCCGCCTTCCTCTCCAGGATGTCTACAAGATTGGCGGTATTGGCACGGTGCCAGTCGGTCGTGTTGAGACCGGTATCATCAAGGCCGGTAAGTT--TG-AAATCACGTGAATCATTATTTACTTTTTACTAATTC--CGTACCAGGTATGGTCGTCACCTTCGCCCCCGCTGGTGTCACCACCGAAGTCAAGTCCGTCGAGATGCACCACGAGCAGCTTGTCGAGGGTGTCCCCGGTGACAACGTTGGCTTCAACGTCAAGAACGTTTCCGTCAAGGAGATCCGTCGTGGTAACGTTGCTGGTGACTCCAAGAACGACCCCCCGAAGGGCGCCGAGTCCTTCAACGCCCAGGTCATTGTCCTGAACCACCCTGGTCAGATCGGTGCCGGTTACGCCCCAGTCTTGGATTGCCACACCGCCCACATTGCCTGCAAGTTCTCTGAGCTCCTCGAGAAGATTGATCGCCGTACCGGTAAGTCCATGGAGGACTCGCCCAAGTTCGTCAAGTCTGGTGATGCCGCCATCGTCAAGATGATT
>10NY10Pseudogymnoascus_sp_
T-ACCACCCTTTGTTTATTACA-CTTTG-TTGCTTTGGCAGGCCTG-CCCTCGGGCTGCTGGCTCCGGCCGGCGAGCGCTTGCCAGAGGACCT-AAACTCTGT-CTGTCTATACTGTCTGAGTACTATATAATAGTTAAAACTTTCAACAACGGATCTCTTGGTTCTGGCATCGATGAAGAACGCAGCGAAATGCGATAAGTAATGTGAATTGCAGAATTCAGTGAATCATCGAATCTTTG-AACGCACATTGCGCCCCCTGGTATTCCGGGGGGCATGCCTGTCCGAGCGTCATT-ACAACCCTC-AAGCTCAGCTTGGTATTGGGCCCCGCC-GCTCCGGCGGGCCCTAAAGTCA-GTGGCGGTGCCGTCCGGCTCCGA-GCGTAGTAATTCTTCTCGCTCTGGAGGC--CCGG-TCGTGTGCTCGCCCCTCACGGTCCGAGTTGTAATTTGTAGAGGATGCTTCGAGCATGGTCTGGCCTAAGTTCCTTGGAACAGGACGTCATAGAGGGTGAGAATCCCGTATGCGGCCAGGTGCCTACGCTCATGTGAAGCTCCTTCGACGAGTCGAGTTGTTTGGGAATGCAGCTCAAAATGGGTGGTAAATTTCATCTAAAGCTAAATATTGGCCAGAGACCGATAGCGCACAAGTAGAGTGATCGAAAGATGAAAAGCACTTTGGAAAGAGAGTTAAACAGTACGTGAAATTGTTGAAAGGGAAGCGCTTGCAACCAGACTTGCGCGCGGCCGATCATCCGGTGTTCTCACCGGTGCACTCGGCCGTGCTCAGGCCAGCATCGGTTTTGGCGGCTGGATAAAGGCCCTAGGAATGTAGCTCCTCTC-GGGGAGTGTTATAGCCTAGGGTGCAATGCAGCCTGCTGGGACCGAGGACCGCGCTTCGGCTAGGATGCTGGCGTAATGGTTGTAAGCGGCCCGTCTTGAAACACGGACCAAGGAGTCTAACATCTATGCGAGTGTTTGGGTGTCAAACCCATACGCGTAATGAAAGTGAACGGAGGTGAGAACCCTTAAGGGTGCATCATCGACCGGTCCTGAAGTTTACGGAAGGATCTGAGTAAGAGCATAGCTGTTGGGACCCGAAAGATGGTGAACTATGCCTGAATAGGGTGAAGCCAGAGGAAACTCTGGTGGAGGCTCGCAGCGGTTCTGACGTGCAAATCGATCGTCAAATTTGGGTATAGGGGCGAAAGACTAATC???????????????????????????????????????????????????????????????????????????????????????????????????????????????????????????????????????????????????????????????????????????????????????????????????????????????????????????????????????????????????????????????????????????????????????????????????????????????????????????????????????????????????????????????????????????????????????????????????????????????????????????????????????????????????????????????????????????????????????????TTCCGTGAACTGCCTGCGGGTCAGAATGCCATTGTTGCCATTCTTTGCTACTCTGGTTATAACCAGGAAGATTCCGTTATTATGAACCAGAGCAGTATCGATCGTGGACTTTTCCGCAGTTTGTTCTACAGAGCTTACCACGATCAAGAAAAGCGGATCGGTATGAATGTGGTTGAGCAGTTTGAGAAGCCCTTCCGTAGCGATACTCTCAAGCTCAAGCACGGAACCTATGACAAACTGGATGACGACGGAATTGTTGCTCCTGGTGTCAGAATCTCCGGAGAAGATATCATCATTGGGAAAACCGCGCCGCTTCCACCAGATGCAGAGGAACTTGGACAGCGTACCAAATCGCATACCAAGCGCGATGCATCGACTCCTCTTCGTAGCACGGAGAATGGTATTGTTGACCAGGTCTTGATCACCACCAACGCCGAAGGTCTCCGCTTCGTCAAGGTGCGCATGCGTACAACGAAGGTTCCTCAAATTGGTGATAAGTTCGCCTCTCGTCACGGACAGAAGGGAACAATTGGTATCACTTACCGCCAGGAGGATATGCCTTTCACTCGCGAGGGTATTGTGCCTGACCTGATCATTAACCCCCACGCCATTCCTTCTCGTATGACGATTGCTCATTGGTATCTCCAAGGATGGCCAGACCCGTGAGCACGCTCTGCTCGCCTACACCCTTGGTGTTAGGCAGATCATCGTTGCCATCAAC-AAGATGGACACCA-CCAAGTGGTCCGAGGCCCGTTTCGGTGAGATCATCAAGGAGACCACCAACTTCATCAAGAAGGTCGGATACAACCCCAAGACCATTGCCTTCGTCCCCATCTCCGGTTTCAACGGTGACAACATGATTGAGGCCTCCACCAACTGCCCATGGTACAAGGGTTGGGAGAAGGAGACCAAGGA---GGGAAAGAAGTCCGGAAAGACTCTTCTCGAAGCCATTGACGGCATCGACCCCCCGTCCCGCCCAACTGACAAGCCCCTCCGCCTTCCTCTCCAGGATGTCTACAAGATTGGCGGTATTGGCACGGTGCCAGTCGGCCGTGTCGAGACTGGTATTATCAAGTCCGGTATGTT--AGAAAGTCATGTG-ATCTGTGTTTACTTTTTACTAACTC--CATTCCAGGCATGGTCGTCACCTTCGCCCCCGCTGGTGTCACCACTGAAGTCAAGTCCGTCGAGATGCACCACGAGCAGCTTGTTGAGGGTGTCCCCGGTGACAACGTTGGCTTCAACGTCAAGAACGTTTCCGTCAAGGAGATCCGTCGTGGTAACGTTGCTGGTGACTCCAAGAACGACCCCCCCAAGGGAGCCGAGTCTTTCAACGCCCAGGTCATTGTCCTGAACCACCCTGGTCAGATCGGTGCCGGTTACGCTCCAGTCTTGGATTGCCACACCGCCCACATTGCCTGCAAGTTCTCTGAGCTCCTCGAGAAGATTGACCGCCGTACCGGAAAGTCCATGGAGGACTCCCCCAAGTTCGTCAAGTCTGGTGATGCCGCCATCGTCAAGATGATT
>11MA03Pseudogymnoascus_sp_
T-ACCACCCTTTGTTTATTACA-CTTTG-TTGCTTTGGCAGGCCTG-CCCTCGGGCTGCTGGCTCCGGCCGGCGAGCGCCTGCCAGAGGACCT-AAACTCTGT-TTGTCTATACTGTCTGAGTACTATATAATAGTTAAAACTTTCAACAACGGATCTCTTGGTTCTGGCATCGATGAAGAACGCAGCGAAATGCGATAAGTAATGTGAATTGCAGAATTCAGTGAATCATCGAATCTTTG-AACGCACATTGCGCCCCCTGGTATTCCGGGGGGCATGCCTGTCCGAGCGTCATT-ACAACCCTC-AAGCTCAGCTTGGTATTGGGCCCCGCC-GCTCCGGCGGGCCCTAAAGTCA-GTGGCGGTGCCGTCCGGCTCCGA-GCGTAGTAATTCTTCTCGCTCTGGAGGT--CCGG-TCGTGTGCTCGCCCCTCACGGTCCGAGTTGTAATTTGTAGAGGATGCTTCGAGCATGGTCTGGCCTAAGTTCCTTGGAACAGGACGTCATAGAGGGTGAGAATCCCGTATGCGGCCAGGTGCCTACGCTCATGTGAAGCTCCTTCGACGAGTCGAGTTGTTTGGGAATGCAGCTCAAAATGGGTGGTAAATTTCATCTAAAGCTAAATATTGGCCAGAGACCGATAGCGCACAAGTAGAGTGATCGAAAGATGAAAAGCACTTTGGAAAGAGAGTTAAACAGTACGTGAAATTGTTGAAAGGGAAGCGCTTGCAACCAGACTTGCGCGCGGCCGATCATCCGGTGTTCTCACCGGTGCACTCGGCCGTGCTCAGGCCAGCATCGGTTTTGGCGGCTGGATAAAGGCCCTAGGAATGTAGCTCCTCTC-GGGGAGTGTTATAGCCTAGGGTGCAATGCAGCCTGCTGGGACCGAGGACCGCGCTTCGGCTAGGATGCTGGCGTAATGGTTGTAAGCGGCCCGTCTTGAAACACGGACCAAGGAGTCTAACATCTATGCGAGTGTTTGGGTGTCAAACCCATACGCGTAATGAAAGTGAACGGAGGTGAGAACCCTTAAGGGTGCATCATCGACCGGTCCTGAAGTTTACGGAAGGATCTGAGTAAGAGCATAGCTGTTGGGACCCGAAAGATGGTGAACTATGCCTGAATAGGGTGAAGCCAGAGGAAACTCTGGTGGAGGCTCGCAGCGGTTCTGACGTGCAAATCGATCGTCAAATTTGGGTATAGGGGCGAAAGACTAATCTGACTGAATGTCCGTCCGAGGACTGCAGAGTCAACAATGCCAAGGGGAACCTCTTCTCTTCAATGAGAGCTTCCAAATTTGTCCCTTTCCAGGAAGTCAAAATCCAAGAAGTNCCAGATCAAGTTCCAGTTGGACATATCCCGAGACAACTGACCATTCTGTGTCATGGAGCACTTGTACGCCAGATCAGCTCGGGAGACCTCATCGACTGCGGTGGAATCTTTCTGCCGACCCCATACACGGGCTTCAAAGCGATGAGAGCTGGCCTGTTNACAGACACATACCTGGAGGCTCAGCACGTCATTCAACACAAAAAGGCATATGAGCACCTGGCAAGTGACCCGAAAATCTTCAAACGGCNTGATGCGTACANTCAGTCAGGGCAAATGTACGAGTACTTGGCCAAATCTATTGCGCCTGAAATCTTTGGCCATCTTGATGTCAAGAAGGCCCTACTGTTGCTGCTGGTTGGGGGTTCCGTGAACTGCCTGCGGGTCAGAATGCCATTGTTGCCATTCTTTGCTACTCTGGTTATAACCAGGAAGATTCCGTTATTATGAACCAGAGCAGTATCGATCGTGGACTTTTCCGCAGTTTGTTCTACAGAGCTTACCACGATCAAGAAAAGCGGATCGGTATGAATGTGGTTGAGCAGTTTGAGAAGCCTTTCCGTAGCGATACTCTCAAGCTCAAGCACGGAACCTATGACAAACTGGATGATGATGGAATTGTTGCTCCTGGTGTCAGAATCTCTGGAGAAGATATCATCATTGGGAAAACTGCGCCGCTTCCACCAGATGCGGAGGAACTTGGGCAGCGTACCAAATCGCATACCAAGCGCGATGCGTCGACTCCTCTTCGTAGCACGGAGAATGGTATTGTTGACCAGGTCTTGATCACCACCAACGCAGAAGGTCTCCGCTTCGTCAAGGTGCGCATGCGTACAACGAAGGTTCCTCAAATTGGTGATAAGTTCGCCTCTCGTCACGGACAGAAGGGAACAATTGGTATCACTTACCGCCAGGAGGATATGCCTTTCACTCGCGAGGGTATTGTGCCCGACCTGATCATTAACCCTCACGCCATTCCTTCTCGTATGACGATTGCTCATTGGTATCTCCAAGGATGGCCAGACCCGTGAGCACGCTCTGCTCGCCTACACCCTTGGTGTTAGGCAGATCATCGTTGCCATCAAC-AAGATGGACACCA-CCAAGTGGTCCGAGGCCCGTTTCGGTGAGATCATCAAGGAGACCACCAACTTCATCAAGAAGGTCGGATACAACCCCAAGTCCATTGCCTTCGTCCCCATCTCCGGTTTCAACGGTGACAACATGATTGAGGCCTCCACCAACTGCCCATGGTACAAGGGTTGGGAGAAGGAGACCAAGGA---GGGAAAGAAGTCCGGAAAGACTCTTCTCGAAGCCATTGACGGCATCGACCCCCCGTCCCGCCCAACTGACAAGCCCCTCCGCCTTCCTCTCCAGGATGTCTACAAGATTGGCGGTATTGGCACGGTGCCAGTCGGCCGTGTCGAGACTGGTATTATCAAGTCCGGTATGTT--ATGAAGTCATGTG-ATCTTTGTTTACTTTTTTCTAACTC--CATTCCAGGCATGGTCGTCACCTTCGCCCCCGCTGGTGTCACCACTGAAGTCAAGTCCGTCGAGATGCACCACGAGCAGCTTGTTGAGGGTGTCCCCGGTGACAACGTTGGCTTCAACGTCAAGAACGTTTCCGTCAAGGAGATCCGTCGTGGTAACGTTGCTGGTGACTCCAAGAACGACCCCCCCAAGGGAGCCGAGTCTTTCAACGCCCAGGTCATTGTCCTGAACCACCCTGGTCAGATCGGTGCCGGTTACGCCCCAGTCTTGGATTGCCACACCGCCCACATTGCCTGCAAGTTCTCTGAGCTCCTCGAGAAGATTGACCGCCGTACCGGAAAGTCCATGGAGGACTCCCCCAAGTTCGTCAAGTCTGGTGATGCCGCCATCGTCAAGATGATT
>11MA05Pseudogymnoascus_sp_
T-ACCACCCTTTGTTTATTACA-CTTTG-TTGCTTTGGCAGGCCTG-CCCTCGGGCTGCTGGCTCCGGCCGGCGAGCGCCTGCCAGAGGACCT-AAACTCTGT-TTGTCTATATTGTCTGAGTACTATATAATAGTTAAAACTTTCAACAACGGATCTCTTGGTTCTGGCATCGATGAAGAACGCAGCGAAATGCGATAAGTAATGTGAATTGCAGAATTCAGTGAATCATCGAATCTTTG-AACGCACATTGCGCCCCCTGGTATTCCGGGGGGCATGCCTGTCCGAGCGTCATT-ACAACCCTC-AAGCTCAGCTTGGTGTTGGGCCCCGCC-GCCCCGGCGGGCCCTAAAGTCA-GTGGCGGTGCCGTCCGGCTCCGA-GCGTAGTAATTCTTCTCGCTCTGGAGGT--CCGG-TCGTGTGCTCGCCCCTCACGGTCCGAGTTGTAATTTGTAGAGGATGCTTCGAGCATGGTCTGGCCTAAGTTCCTTGGAACAGGACGTCATAGAGGGTGAGAATCCCGTATGCGGCCAGGTGCCTACGCTCATGTGAAGCTCCTTCGACGAGTCGAGTTGTTTGGGAATGCAGCTCAAAATGGGTGGTAAATTTCATCTAAAGCTAAATATTGGCCAGAGACCGATAGCGCACAAGTAGAGTGATCGAAAGATGAAAAGCACTTTGGAAAGAGAGTTAAACAGTACGTGAAATTGTTGAAAGGGAAGCGCTTGCAACCAGACTTGCGCGCGGCCGATCATCCGGTGTTCTCACCGGTGCACTCGGCCGTGCTCAGGCCAGCATCGGTTTTGGCGGCTGGATAAAGGCCCTAGGAATGTAGCTCCTCTC-GGGGAGTGTTATAGCCTAGGGTGCAATGCAGCCTGCTGGGACCGAGGACCGCGCTTCGGCTAGGATGCTGGCGTAATGGTTGTAAGCGGCCCGTCTTGAAACACGGACCAAGGAGTCTAACATCTATGCGAGTGTTTGGGTGTCAAACCCATACGCGTAATGAAAGTGAACGGAGGTGAGAACCCTTAAGGGTGCATCATCGACCGGTCCTGAAGTTTACGGAAGGATCTGAGTAAGAGCATAGCTGTTGGGACCCGAAAGATGGTGAACTATGCCTGAATAGGGTGAAGCCAGAGGAAACTCTGGTGGAGGCTCGCAGCGGTTCTGACGTGCAAATCGATCGTCAAATTTGGGTATAGGGGCGAAAGACTAATCTGACTGAATGTCCGTCAGAGGACTGCAGAGTCAACAATGCCAAGGGGAACCTCTTCTCTTCGATGAGAGCTTCCAAATTTGTCCCTTTCCAGGAAGTCAAAATCCAAGAAGTCCCAGATCAAGTTCCAGTTGGGCATATCCCAAGACAACTGACCATTCTGTGTCATGGAGCACTTGTACGCCAGATCAGCCCAGGAGACCTCATCGACTGCGGCGGAATCTTTCTGCCGACTCCATATACGGGCTTCAAAGCGATGAGAGCTGGTCTATTAACAGACACATACCTAGAGGCTCAACACGTCATTCAACACAAAAAGGCATACGAGCACATGGCAAGTGACCCGAAAATCTTCAAACGGCTTGATGCATACAGCCAGTCAGGGCAAATGTACGAGTACCTGGCCAAATCTATTGCGCCTGAAATCTATGGCCATCTTGATGTCAAGAAGGCTCTGCTGTTACTGCTGGTTGGTGGTTCCGTGAACTGCCTGCTGGTCAAAATGCTATTGTTGCCATTCTTTGCTACTCTGGTTACAACCAGGAAGATTCCGTTATTATGAACCAGAGCAGTATCGATCGTGGACTTTTCCGCAGTTTGTTCTACAGAGCTTACCACGATCAAGAAAAGCGGATTGGTATGAATGTGGTTGAGCAGTTTGAGAAGCCTTTCCGTAGCGATACTCTCAAGCTCAAGCACGGAACCTATGACAAACTGGATGACGACGGAATTGTTGCTCCTGGTGTCAGAATCTCTGGAGAAGATATCATCATTGGGAAAACCGCGCCGCTTCCACCAGATGCAGAGGAACTTGGACAGCGTACCAAATCGCATACCAAGCGTGATGCGTCGACTCCTCTTCGTAGCACGGAGAATGGTATCGTTGATCAAGTTTTGATCACCACCAACGCCGAAGGCCTCCGCTTCGTCAAGGTGCGCATGCGTACAACGAAGGTTCCTCAAATTGGTGACAAGTTCGCCTCTCGTCACGGACAGAAGGGAACAATTGGTATCACTTACCGCCAGGAGGATATGCCTTTCACTCGCGAGGGTATTGTGCCTGACCTAATTATCAACCCGCACGCTATCCCTTCTCGTATGACGATTGCTCATTGGTATCTCCAAGGATGGCCAGACCCGTGAGCACGCTCTGCTCGCCTACACCCTTGGTGTTAGGCAGATCATCGTTGCCATCAAC-AAGATGGACACCA-CCAAGTGGTCCGAGGCCCGTTTCAATGAGATCATCAAGGAGACCACCAACTTCATCAAGAAGGTCGGATACAACCCCAAGTCCATTGCCTTCGTCCCCATCTCCGGTTTCAACGGCGACAACATGATTGAGGTCTCCACCAACTGCCCATGGTACAAGGGTTGGGAGAAGGAGACCAAGGA---GGGAAAGAAGTCCGGAAAGACTCTTCTCGAGGCCATTGACGGCATCGACCCCCCGTCCCGCCCAACTGACAAGCCCCTCCGCCTTCCTCTCCAGGATGTCTACAAGATTGGCGGTATTGGCACGGTGCCAGTCGGCCGTGTCGAGACTGGTATTATCAAGTCCGGTATGTT--ATAAAGTCATGTG-ATCTCTGTTTACATTTTACTAACTC--CATTCCAGGCATGGTCGTCACCTTCGCCCCCGCTGGTGTCACCACTGAAGTCAAGTCCGTCGAGATGCACCACGAGCAGCTTGTTGAGGGTGTCCCCGGTGACAACGTTGGCTTCAACGTCAAGAACGTTTCCGTCAAGGAGATCCGTCGTGGTAACGTTGCTGGTGACTCCAAGAACGACCCCCCCAAGGGAGCCGAGTCTTTCAACGCCCAGGTCATTGTCCTGAACCACCCTGGTCAGATCGGTGCCGGTTACGCCCCAGTCTTGGATTGCCACACCGCCCACATTGCCTGCAAGTTCTCTGAGCTCCTCGAGAAGATTGACCGCCGTACCGGAAAGTCCATGGAGGACTCCCCCAAGTTCGTCAAGTCTGGTGATGCCGCCATCGTCAAGATGATT
>11MA07Pseudogymnoascus_sp_
T-ACCACCCTTTGTTTATTACA-CTTTG-TTGCTTTGGCAGGCCTG-CCCTCGGGCTGCTGGCTCCGGCCGGCGAGCGCCTGCCAGAGGACCT-AAACTCTGT-TTGTCTATATTGTCTGAGTACTATATAATAGTTAAAACTTTCAACAACGGATCTCTTGGTTCTGGCATCGATGAAGAACGCAGCGAAATGCGATAAGTAATGTGAATTGCAGAATTCAGTGAATCATCGAATCTTTG-AACGCACATTGCGCCCCCTGGTATTCCGGGGGGCATGCCTGTCCGAGCGTCATT-ACAACCCTC-AAGCTCAGCTTGGTGTTGGGCCCCGCC-GCCCCGGCGGGCCCTAAAGTCA-GTGGCGGTGCCGTCCGGCTCCGA-GCGTAGTAATTCTTCTCGCTCTGGAGGT--CCGG-TCGTGTGCTTGCCCCTCACGGTCCGAGTTGTAATTTGTAGAGGATGCTTCGAGCATGGTCTGGCCTAAGTTCCTTGGAACAGGACGTCATAGAGGGTGAGAATCCCGTATGCGGCCAGGTGCCTACGCTCATGTGAAGCTCCTTCGACGAGTCGAGTTGTTTGGGAATGCAGCTCAAAATGGGTGGTAAATTTCATCTAAAGCTAAATATTGGCCAGAGACCGATAGCGCACAAGTAGAGTGATCGAAAGATGAAAAGCACTTTGGAAAGAGAGTTAAACAGTACGTGAAATTGTTGAAAGGGAAGCGCTTGCAACCAGACTTGCGCGCGGCCGATCATCCGGTGTTCTCACCGGTGCACTCGGCCGTGCTCAGGCCAGCATCGGTTTTGGCGGCTGGATAAAGGCCCTAGGAATGTAGCTCCTCTC-GGGGAGTGTTATAGCCTAGGGTGCAATGCAGCCTGCTGGGACCGAGGACCGCGCTTCGGCTAGGATGCTGGCGTAATGGTTGTAAGCGGCCCGTCTTGAAACACGGACCAAGGAGTCTAACATCTATGCGAGTGTTTGGGTGTCAAACCCATACGCGTAATGAAAGTGAACGGAGGTGAGAACCCTTAAGGGTGCATCATCGACCGGTCCTGAAGTTTACGGAAGGATCTGAGTAAGAGCATAGCTGTTGGGACCCGAAAGATGGTGAACTATGCCTGAATAGGGTGAAGCCAGAGGAAACTCTGGTGGAGGCTCGCAGCGGTTCTGACGTGCAAATCGATCGTCAAATTTGGGTATAGGGGCGAAAGACTAATCTGACTGAATGTCCGTCAGAGGACTGCAGAGTCAACAATGCCAAGGGGAACCTCTTCTCTTCGATGAGAGCTTCCAAATTTGTCCCTTTCCAGGAAGTCAAAATCCAAGAAGTCCCGGATCAAGTTCCAGTTGGACATATCCCAAGACAACTGACCATTCTGTGTCACGGAGCACTTGTGCGCCAGATCAGCCCAGGAGACCTCATCGACTGCGGTGGAATCTTTCTGCCGACCCCATATACGGGCTTCAAGGCGATGAGAGCTGGTCTGTTAACAGACACATATCTGGAGGCCCAGCACGTCATACAACACAAAAAGGCATACGAGCACATGGCAAGTGACCCGAAAATCTTCAAACGACTTGATGCATACAGTCAGTCAGGGCAAATGTATGAGTACCTGGCCAAATCTATTGCGCCTGAAATCTTTGGCCATCTTGATGTCAAGAAGGCTCTGCTATTATTGCTGGTTGGGGGTTCCGTGAACTGCCTGCTGGTCAAAATGCCATTGTTGCCATTCTTTGCTACTCTGGTTATAACCAGGAAGATTCCGTTATTATGAACCAGAGCAGTATCGATCGTGGACTTTTCCGCAGTTTGTTCTACAGAGCTTATCACGATCAAGAAAAGCGGATTGGTATGAATGTGGTTGAGCAGTTTGAGAAGCCTTTCCGTAGCGATACTCTCAAGCTCAAGCACGGAACCTATGACAAACTGGATGACGACGGAATTGTTGCTCCTGGTGTCAGAATCTCTGGAGAAGATATCATCATTGGGAAAACTGCGCCGCTTCCACCAGATGCAGAGGAACTTGGACAGCGTACCAAATCGCATACCAAGCGTGATGCGTCGACTCCTCTTCGTAGCACGGAGAATGGTATCGTTGATCAAGTTTTGATCACCACCAACGCCGAAGGTCTCCGCTTCGTCAAGGTGCGCATGCGTACAACGAAGATTCCTCAAATTGGTGACAAGTTCGCCTCTCGTCACGGACAGAAGGGAACAATTGGTATTACTTACCGCCAGGAGGATATGCCTTTCACTCGCGAGGGTATTGTGCCTGACCTAATTATCAACCCGCACGCTATTCCTTCTCGTATGACGATTGCTCATTGGTATCTCCAAGGATGGCCAGACCCGTGAGCACGCTCTGCTCGCCTACACCCTTGGTGTTAGGCAGATCATCGTTGCCATCAAC-AAGATGGACACCA-CCAAGTGGTCCGAGGCCCGTTTCGCTGAGATCATCAAGGAGACCACCAACTTCATCAAGAAGGTCGGATACAACCCCAAGTCCATTGCCTTCGTCCCCATCTCCGGTTTCAACGGTGACAACATGATTGAGGTCTCCACCAACTGCCCATGGTACAAGGGTTGGGAGAAGGAGACCAAGGA---GGGAAAGAAGTCCGGAAAGACTCTTCTCGAGGCCATTGACGGCATCGACCCCCCGTCCCGCCCAACTGACAAGCCCCTCCGCCTTCCTCTCCAGGATGTTTACAAGATTGGCGGTATTGGCACGGTGCCAGTCGGCCGTGTCGAGACTGGTATTATCAAGTCCGGTATGTT--ATGAAATCACGTG-TTATCTGTTTACT-TTTACTAATT---CATACTAGGCATGGTCGTCACCTTCGCCCCCGCTGGTGTCACCACTGAAGTCAAGTCCGTCGAGATGCACCACGAGCAGCTTGTTGAGGGTGTCCCCGGTGACAACGTTGGCTTCAACGTCAAGAACGTTTCCGTCAAGGAGATCCGTCGTGGTAACGTTGCTGGTGACTCCAAGAACGACCCCCCCAAGGGAGCCGAGTCTTTCAACGCCCAGGTCATTGTCCTGAACCACCCTGGTCAGATCGGTGCCGGTTACGCCCCAGTCTTGGATTGCCACACCGCCCACATTGCCTGCAAGTTCTCTGAGCTCCTCGAGAAGATTGACCGCCGTACCGGAAAGTCCATGGAGGACTCCCCCAAGTTCGTCAAGTCTGGTGATGCCGCCATCGTCAAGATGATT
>11MA08Pseudogymnoascus_sp_
T-ACCACCCTTTGTTTATTACA-CTTTG-TTGCTTTGGCAAGCCTG-CCCTCGGGCTGCTGGCTCCGGCCGGCGAGCGCTTGCCAGAGGACCT-AAACTCTGT-TTGTTTATACTGTCTGAGTACTATATAATAGTTAAAACTTTCAACAACGGATCTCTTGGTTCTGGCATCGATGAAGAACGCAGCGAAATGCGATAAGTAATGTGAATTGCAGAATTCAGTGAATCATCGAATCTTTG-AACGCACATTGCGCCCCCTGGTATTCCGGGGGGCATGCCTGTCCGAGCGTCATT-ACAACCCTC-AAGCTCAGCTTGGTGTTGGGCCCCGCC-GCCCCGGCGGGCCCTAAAGTCA-GTGGCGGTGCCGTCCGGCTCCGA-GCGTAGTAATTCTTCTCGCTCTGGAGGT--CCGG-TCGTGTGCTCGCCCCTCACGGTCCGAGTTGTAATTTGTAGAGGATGCTTCGAGCATGGTCTGGCCTAAGTTCCTTGGAACAGGACGTCATAGAGGGTGAGAATCCCGTATGCGGCCAGGTGCCTACGCTCATGTGAAGCTCCTTCGACGAGTCGAGTTGTTTGGGAATGCAGCTCAAAATGGGTGGTAAATTTCATCTAAAGCTAAATATTGGCCAGAGACCGATAGCGCACAAGTAGAGTGATCGAAAGATGAAAAGCACTTTGGAAAGAGAGTTAAACAGTACGTGAAATTGTTGAAAGGGAAGCGCTTGCAACCAGACTTGCGCGCGGCCGATCATCCGGTGTTCTCACCGGTGCACTCGGCCGTGCTCAGGCCAGCATCGGTTTTGGCGGCTGGATAAAGGCCCTAGGAATGTAGCTCCTCTC-GGGGAGTGTTATAGCCTAGGGTGCAATGCAGCCTGCTGGGACCGAGGACCGCGCTTCGGCTAGGATGCTGGCGTAATGGTTGTAAGCGGCCCGTCTTGAAACACGGACCAAGGAGTCTAACATCTATGCGAGTGTTTGGGTGTCAAACCCATACGCGTAATGAAAGTGAACGGAGGTGAGAACCCTTAAGGGTGCATCATCGACCGGTCCTGAAGTTTACGGAAGGATCTGAGTAAGAGCATAGCTGTTGGGACCCGAAAGATGGTGAACTATGCCTGAATAGGGTGAAGCCAGAGGAAACTCTGGTGGAGGCTCGCAGCGGTTCTGACGTGCAAATCGATCGTCAAATTTGGGTATAGGGGCGAAAGACTAATCTGACTGAATGTCCGTCAGAGGACTGTAGAGTCAACAATGCCAAGGGGAACCTATTCTCTTCGATGAGAGCTTCCAAATTTGTCCCTTTCCAGGAAGTCAAAATCCAAGAAGTTCCAGATCAAGTTCCAGTTGGACATATCCCAAGACAACTGACCATTCTGTGTCATGGAGCACTTGTGCGCCAGATCAGCCCAGGAGACCTCATCGACTGCGGCGGAATCTTTCTGCCGACCCCATACACGGGCTTCAAAGCGATGAGAGCTGGCCTGTTAACAGATACATATTTGGAGGCTCAGCATGTCATACAACACAAAAAGGCATACGAGCACATGGCAACTGACCCGAAAATATTCAAACGGCTTGATGCATACAGTCAGTCGGGGCAAATGTACGAGTACTTGGCCAAATCTATTGCGCCTGAAATCTTTGGCCATCTTGATGTCAAGAAGGCTCTGCTGTTACTGTTGGTTGGGGGTTCCGTGAACTGCCTGCTGGTCAAAATGCCATTGTTGCCATTCTTTGCTACTCTGGTTATAACCAGGAAGATTCCGTTATTATGAACCAGAGCAGTATCGATCGTGGACTTTTCCGCAGCTTGTTCTACAGAGCTTACCACGATCAAGAAAAGCGGATCGGTATGAATGTGGTTGAGCAGTTTGAGAAGCCTTTCCGTAGCGATACGCTCAAGCTCAAGCATGGAACCTATGATAAACTGGACGACGACGGAATTGTTGCTCCTGGTGTCAGAATCTCTGGAGAAGATATCATCATTGGGAAAACCGCGCCGCTTCCACCAGATGCAGAGGAACTGGGACAGCGTACCAAATCGCATACCAAGCGTGATGCGTCGACTCCTCTTCGTAGCACGGAGAATGGTATTGTTGATCAGGTGTTGATCACCACCAACGCCGAAGGTCTCCGCTTCGTCAAGGTGCGCATGCGTACAACCAAGATCCCCCAAATTGGTGATAAGTTCGCCTCTCGTCACGGGCAGAAGGGAACAATTGGTATCACTTACCGCCAGGAGGATATGCCTTTCACTCGCGAGGGTATTGTGCCTGACCTTATTATTAACCCTCACGCCATTCCTTCTCGTATGACGATTGCTCATTGGTATCTCCAAGGATGGCCAGACCCGTGAGCACGCTCTGCTCGCCTACACCCTTGGTGTTAGGCAGATCATCGTTGCCATCAAC-AAGATGGACACCA-CCAAGTGGTCCGAGGCCCGTTTCAATGAGATCATCAAGGAGACCACCAACTTCATCAAGAAGGTCGGATACAACCCCAAGTCCATCGCCTTCGTCCCCATCTCCGGTTTCAACGGTGACAACATGATTGACGTTTCCACCAACTGCCCATGGTACAAGGGTTGGGAGAAGGAGACCAAGGA---GGGAAAGAAGTCCGGAAAGACTCTTCTCGAAGCCATTGACGGCATCGACCCCCCGTCCCGCCCAACTGACAAGCCCCTCCGCCTTCCTCTCCAGGATGTCTACAAGATTGGCGGTATTGGCACGGTGCCAGTCGGTCGTGTCGAGACCGGTATCATCAAGGCCGGTATGTT--ATAAAGTCACGTG-TTCTTTGTTTACTTTTCACTAACTC--CATTCCAGGTATGGTCGTCACCTTCGCCCCCGCTGGTGTCACCACTGAAGTCAAGTCCGTCGAGATGCACCACGAGCAGCTTGTTGAGGGTGTCCCCGGTGACAACGTTGGCTTCAACGTCAAGAACGTTTCCGTCAAGGAGATCCGTCGTGGTAACGTTGCTGGTGACTCCAAGAACGACCCCCCCAAGGGAGCCGAGTCTTTCAACGCCCAGGTCATTGTCCTGAACCACCCTGGTCAGATCGGTGCCGGTTACGCCCCAGTCCTGGATTGCCACACCGCCCACATTGCCTGCAAGTTCTCTGAGCTCCTCGAGAAGATTGACCGCCGTACCGGAAAGTCCATGGAGGACTCCCCCAAGTTCGTCAAGTCTGGTGATGCCGCCATCGTCAAGATGATT
>12NJ08Undetermined
T-TCCACCCTTTGTTTATCACA-CTTTG-TTGCTTTGGCAGGCCTG-CCTCCGGGCTGCTGGCTCCGGCCGGCGAGCGCCTGCCAGAGGACCC-AAACTCTGT-TTGTCTGTAACGTCTGAGTACTATATAATAGTTAAAACTTTCAACAACGGATCTCTTGGTTCTGGCATCGATGAAGAACGCAGCGAAATGCGATAAGTAATGTGAATTGCAGAATTCAGTGAATCATCGAATCTTTG-AACGCACATTGCGCCCCCTGGTATTCCGGGGGGCATGCCTGTCCGAGCGTCATT-ACAACCCTC-AAGCCTAGCTTGGTGTTGGGCTCCGCC-G-CCTGGCGGGCCCTAAAGTCA-GTGGCGGTGCCGTCCAGCTCCGA-GCGTAGTAATTCTTCTCGCTCTGGAGGC--CTGG-GCGCGTGCTTGCCCCTCACGGCCCGAGTTGTAATTTGTAGAGGATGCTTCGAGCATGGTCCGGCCTAAGTTCCTTGGAACAGGACGTCATAGAGGGTGAGAATCCCGTATGCGGCTGGGTGCCTACGCTCATGTGAAGCTCCTTCGACGAGTCGAGTTGTTTGGGAATGCAGCTCAAAATGGGTGGTAAATTTCATCTAAAGCTAAATATTGGCCAGAGACCGATAGCGCACAAGTAGAGTGATCGAAAGATGAAAAGCACTTTGGAAAGAGAGTTAAACAGTACGTGAAATTGTTGAAAGGGAAGCGCTTGCGACCAGACTTGCGTGCGGCCGATCATCCGGTGTTCTCACCGGTGCACTCGGCCGTGCTCAGGCCAGCATCGGTTTCGGCGGCTGGATAAAGGCCCTAGGAATGTGGCTCCTCTC-GGGGAGTGTTATAGCCTAGGGTGCAATGCAGCCCGCTGGGACCGAGGACCGCGCTTCGGCTAGGATGCTGGCGTAATGGTCGTAAGCGGCCCGTCTTGAAACACGGACCAAGGAGTCTAACATCTATGCGAGTGTTTGGGTGTCAAACCCATACGCGTAATGAAAGTGAACGGAGGTGAGAACCCTTAAGGGTGCATCATCGACCGATCCTGATGTCTTCGGAAGGATTTGAGTAAGAGCATAGCTGTTGGGACCCGAAAGATGGTGAACTATGCCTGAATAGGGTGAAGCCAGAGGAAACTCTGGTGGAGGCTCGCAGCGGTTCTGACGTGCAAATCGATCGTCAAATTTGGGTATAGGGGCGAAAGACTAATCTGACTGAGTGTCCCTCAGAGGACTGCAAAGTCAACAATGCTAAAGGGAACCTATTTTCGTCGATGCGCGCTTCCAAGTTCCATGCTTTCCAGGAAGTTAAAATTCAAGAAATTCCAGATCAAGTGCCCGTCGGACACATTCCAAGACAATTAACCATATTGTGTCATGGAGCGCTTGTACGACGGATCAACCCAGGAGATCTCATTGACTGTGCCGGAATATTTCTTCCGACTCCGTATACGGGATTTAAAGCAATTAGAGCTGGCCTGTTAACAGATACATATCTGGAGGCGCAGCACGTCACACAGCACAAGAAAGCATACGAAGCAATGACGACTGACGCGAAGGTCTTCCGACGACTTGACCAATATCGCGAATCAGGGCATATGTACGAGTACCTCGCCAAGTCTATCGCTCCTGAAATATATGGTCATCTTGATGTCAAGAAAGCACTACTTCTGTTGTTAGTTGGAGG????????????????????????????????????????????????????????????????????????????????????????????????????????????????????????????????????????????????????????????????????????????????????????????????????????????????????????????????????????????????????????????????????????????????????????????????????????????????????????????????????????????????????????????????????????????????????????????????????????????????????????????????????????????????????????????????????????????????????????????????????????????????????????????????????????????????????????????????????????????????????????????????????????????????????????????????????????????????????????????TGGTATCTCCAAGGATGGTCAGACCCGTGAGCACGCCCTTCTCGCCTATACCCTTGGTGTTAGGCAGATCATCGTTGCCATCAAC-AAGATGGACACCA-CCAAGTGGTCCGAGAGTCGTTTCCAGGAGATCATCAAGGAGACCACCAACTTCATCAAGAAGGTTGGATACAACCCCAAGTCCATTGCTTTCGTACCCATCTCCGGCTTCAACGGCGACAACATGATTGACGTCTCCACAAACTGCCCGTGGTACAAGGGTTGGGAGAAGGAGACCAAGGA---GGGAAAGAAGACCGGAAAGACACTCCTCGAGGCCATCGATGGTATTGACCCACCTGCACGCCCAACCGACAAGCCCCTCCGTCTTCCTCTCCAGGATGTCTACAAGATTGGTGGTATTGGCACGGTGCCAGTCGGTCGTGTTGAGACCGGTATCATCAAGGCTGGTAAGTT--CC-AAGGTTC-AC-GTTGTTATTTAC--TTTACTGATCA--TTTGTCAGGTATGGTTGTCACCTTCGCCCCAGCGGGTGTCACCACTGAAGTCAAGTCCGTTGAGATGCACCACGAGCAGCTTGTCGAGGGTGCCCCAGGTGACAATGTTGGCTTCAACGTCAAGAACGTTTCCGTGAAGGAAATCCGTCGTGGTAATGTTGCTGGTGATTCCAAGAACGACCCACCGAAGGGTGCCGAGTCTTTCAACGCCCAGGTTATTGTCCTCAACCACCCTGGGCAGGTCGGTGCTGGTTACGCACCAGTCTTGGATTGCCACACTGCCCACATTGCCTGCAAGTTCGCTGAGCTCCTTGAGAAGATTGATCGCCGTACCGGAAAGTCTATTGAAGACTCCCCCAAGTTCGTCAAGTCTGGTGATGCCGCTATCGTCAAGATGATT
>12NJ10Undetermined
T-TCCACCCTTTGCTTATTACACSTTTGCTTGCTTTGGTAGGMCCGATCCTCGGACCGCCGGCTCCGGCCGGCCCGCGCCTGCCAGAGGACCT-AAACTCTGTCCTGTACATGCCGTCTGAGTACTATATAATAGTTAAAACTTTCAACAACGGATCTCTTGGTTCTGGCATCGATGAAGAACGCAGCGAAATGCGATAAGTAATGTGAATTGCAGAATTCAGTGAATCATCGAATCTTTG-AACGCACATTGCGCCCCTTGGTATTCCGGGGGGCATGCCTGTCCGAGCGTCATT-ACAACCCTCAAAGCCCTGCTTGGTGTTGGGCCCCGCC-GCCCCGGCGGGCCCTAAAGTTA-GTGGCGGTGCCGTCCGGCTCCGA-GCGTAGTAAATCTTCTCGCTCTGGAGGC--CTGG--CGCGTGCCTGCCCCTCACGGCCCGAGTTGTAATTTGTAGAGGATGCTTCGAGCATGGTCCGGCCTAAGTTCCTTGGAACAGGACGTCATAGAGGGTGAGAATCCCGTATGCGGCCGGGTGCCTACGCTCGTGTGAAGCTCCTTCGACGAGTCGAGTTGTTTGGGAATGCAGCTCAAAATGGGTGGTAAATTTCATCTAAAGCTAAATATTGGCCAGAGACCGATAGCGCACAAGTAGAGTGATCGAAAGATGAAAAGCACTTTGGAAAGAGAGTTAAACAGTACGTGAAATTGTTGAAAGGGAAGCGCTTGCGACCAGACTTGCGCGCGGCCGATCATCCGGTGTTCTCACCGGTGCACTCGGCCGTGCTCAGGCCAGCATCGGTTCTGGCGGCTGGATAAAGGCCCTAGGAATGTGGCTCCTCTC-GGGGAGTGTTATAGCCTAGGGTGCAATGCAGCCTGCTGGGACCGAGGACCGCGCTTCGGCTAGGATGCTGGCGTAATGGTCGTAAGCGGCCCGTCTTGAAACACGGACCAAGGAGTCTAACATCTATGCGAGTGTTTGGGTGTCAAACCCATACGCGTAATGAAAGTGAACGGAGGTGAGAACCCTTAAGGGTGCATCATCGACCGATCCTGATGTCTTCGGAAGGATTTGAGTAAGAGCATAGCTGTTGGGACCCGAAAGATGGTGAACTATGCCTGAATAGGGTGAAGCCAGAGGAAACTCTGGTGGAGGCTCGCAGCGGTTCTGACGTGCAAATCGATCGTCAAATTTGGGTATAGGGGCGAAAGACTAATCTAACAGAATGCCCATCAGCCGACTGCAAAGTTAACAACGCTAAGGGGAACCTATTTTCTTCTATGCGAGCGTCTAAATTTCATGCATTCCAGGAAGTCAAAATTCAAGAAATCCCAGATCAAGTGCCTGTTGGACATATCCCGAGGCAACTGACCATTTTGTGCCATGGAGCGCTTGTACGACGCATCAATCCGGGAGACCTCATTGATTGTGGCGGAATCTTTCTTCCGACCCCATACACGGGTTTTAAAGCCATTAGAGCTGGCCTATTAACGGACACATATCTGGAGGCGCAGCACGTTACGCAGCACAAGAAAGCATACGAGGACATGACGACTGACGCCAGAGTCTTCCAGCGGCTTGACCAATATCGCGACTCAGGTCATATGTATGAATATCTTGCCAAGTCTATTGCCCCTGAAATATATGGCCACCTTGATGTAAAGAAAGCCCTGCTTCTGTTATTGGTTGGAGG----------------------AAAATGCCATTGTAGCCATTCTTTGTTACTCTGGCTATAACCAAGAAGATTCGGTCATTATGAACCAGAGCAGTATCGATCGTGGTCTTTTCCGTAGTTTATTCTACAGAGCTTATCATGACCAAGAGAAGAGGATTGGCATGAATGTAGTGGAGCAGTTTGAGAAACCTTTCCGCAGCGATACCCTGAAGCTCAAGCACGGAACTTATGACAAACTGGACGAGGACGGAATTGTTGCTCCAGGTGTTAGAATCTCTGGAGAGGATATCATTATTGGTAAAACCGCCCCGCTTGCACCGGATGCCGAGGAGCTTGGTCAACGCACCAAAACTCATACAAAGCGTGATGCCTCAACTCCTCTTCGTAGTACCGAGAATGGTATTGTTGATCAAGTCTTGATCACTACCAACGCCGAAGGCCTCCGCTTCGTCAAGGTACGCATGCGAACAACTAAAATTCCTCAAATTGGTGACAAGTTCGCCTCTCGTCACGGCCAAAAAGGAACAATTGGTATCACGTACCGCCAAGAAGATATGCCATTCACCCGCGAGGGTGTTGTGCCTGACCTCATCATCAACCCCCATGCCATTCCGTCTCGTATGACAATCGCTCATTGGTATCTCCAAGGATGGCCAGACCCGTGAGCACGCTCTCCTTGCCTACACCCTTGGTGTTAGGCAGATCATCGTTGCCATCAAC-AAGATGGACACTA-CCAAGTGGTCCGAGGCTCGTTTCAGTGAGATCATCAAGGAGACTTCCAACTTCATCAAGAAGGTTGGATACAACCCGAAGTCTATTGCTTTCGTCCCCATCTCTGGCTTCAACGGTGACAACATGATTGAGGTCTCCACCAACTGCCCATGGTACAAGGGTTGGGAGAAGGAGACCAAGGA---GGGAAAGAAGACAGGAAAGACTCTTCTCGAGGCCATTGACGGCATTGACCCACCTTCCCGCCCAACTGACAAGCCCCTCCGTCTTCCTCTCCAGGATGTGTACAAGATTGGCGGTATTGGCACGGTGCCAGTCGGTCGTGTTGAGACCGGTGTCATCAAGGCTGGTAAGTG--AT-GGAGGTCATG-TTTTTAAATCAA--CTTACTAACAT--CTTGCTAGGTATGGTCGTCACCTTCGCCCCAGCTGGTGTCACCACTGAAGTCAAGTCTGTTGAGATGCACCACGAACAGCTTGTCGAGGGTCTCCCAGGAGACAACGTTGGCTTCAACGTCAAGAACGTTTCCGTGAAGGAGATTCGTCGTGGTAACGTTGCTGGTGACTCCAAGAACGACCCACCGAAGGCTGCCGAGTCTTTCAACGCCCAGGTCATTGTTCTCAACCACCCTGGTCAGGTCGGTGCCGGTTACGCACCAGTCTTGGATTGCCACACTGCCCACATTGCTTGCAAGTTCTCTGAGCTCCTTGAGAAGATTGATCGCCGTACCGGAAAGTCTATTGAAGACTCCCCCAAGTTCATCAAGTCTGGTGATGCCGCCATCGTCAAGATGGTG
>12NJ13Pseudogymnoascus_sp_
T-ACCACCCTTTGTTTATCACA-CTTTG-TTGCTTTGGCAGGCCTG-CCCTCGGGCTGCTGGCTCCGGCCGGCGAGCGCCTGCCAGAGGACCT-AAACTCTGT-TTGTCTATACTGTCTGAGTACTATATAATAGTTAAAACTTTCAACAACGGATCTCTTGGTTCTGGCATCGATGAAGAACGCAGCGAAATGCGATAAGTAATGTGAATTGCAGAATTCAGTGAATCATCGAATCTTTG-AACGCACATTGCGCCCCCTGGTATTCCGGGGGGCATGCCTGTCCGAGCGTCATT-ACAACCCTC-AAGCTCAGCTTGGTGTTGGGCCCCGCC-GCCCCGGCGGGCCCTAAAGTCA-GTGGCGGTGCCGTCCGGCTCCGA-GCGTAGTAATTCTTCTCGCTCTGGAGGC--CCGG-TCGCGTGCCCGCCCCTCACGGTCCGAGTTGTAATTTGTAGAGGATGCTTCGAGCATGGTCTGGCCTAAGTTCCTTGGAACAGGACGTCATAGAGGGTGAGAATCCCGTATGCGGCCAGGTGCCTACGCTCATGTGAAGCTCCTTCGACGAGTCGAGTTGTTTGGGAATGCAGCTCAAAATGGGTGGTAAATTTCATCTAAAGCTAAATATTGGCCAGAGACCGATAGCGCACAAGTAGAGTGATCGAAAGATGAAAAGCACTTTGGAAAGAGAGTTAAACAGTACGTGAAATTGTTGAAAGGGAAGCGCTTGCAACCAGACTTGCGCGCGGCCGATCATCCGGTGTTCTCACCGGTGCACTCGGCCGTGCTCAGGCCAGCATCGGTTTTGGCGGCTGGATAAAGGCCCTAGGAATGTGGCTCCTCTC-GGGGAGTGTTATAGCCTAGGGTGCAATGCAGCCTGCTGGGACCGAGGACCGCGCTTCGGCTAGGATGCTGGCGTAATGGTTGTAAGCGGCCCGTCTTGAAACACGGACCAAGGAGTCTAACATCTATGCGAGTGTTTGGGTGTCAAACCCATACGCGTAATGAAAGTGAACGGAGGTGAGAACCCTTAAGGGTGCATCATCGACCGATCCTGATGTCTTCGGAAGGATTTGAGTAAGAGCATAGCTGTTGGGACCCGAAAGATGGTGAACTATGCCTGAATAGGGTGAAGCCAGAGGAAACTCTGGTGGAGGCTCGCAGCGGTTCTGACGTGCAAATCGATCGTCAAATTTGGGTATAGGGGCGAAAGACTAATCTGACTGAATGTCCGTCAGAAGACTGCAAAGTGAACAAGGCCAAGGGGAACCTATTTACTTCGATGAGAGCTTCCAAATTTGTTCCTTTCCAGGAAGTCAAAATTCAAGAAGTCCCAGATCAAGTTCCAGTTGGACATATCCCAAGGCAACTGACCGTCCTGTGTCACGGAGCACTTGTTCGCCAGATCAGCCCGGGAGACCTCATCGATTGCGGCGGCATCTTTCTGCCGACTCCATATACGGGCTTTAAGGCGATGAAAGCTGGCCTGTTGACAGATACGTATTTGGAGGCTCAGCACGTTATACAACACAAGAAGGCATACGAGCACATGGCAAGTGACCCAAAGATCTTCAAACGGCTCGATGCATACAGCGAGTCAGGACAAATGTACGAGTACTTAGCCAAATCTATTGCGCCTGAAATCTACGGCCATCTTGATGTCAAGAAGGCTTTGTTGCTATTACTGGTTGGAGG--------------------CCAAAATGCCATTGTCGCCATTCTTTGTTACTCTGGTTATAACCAGGAAGATTCCGTCATTATGAACCAGAGCAGTATTGATCGTGGTCTTTTCCGCAGTTTGTTCTACAGAGCTTATCACGATCAAGAAAAGAGGATCGGTATGAATGTGGTTGAACAGTTTGAGAAACCTTTCCGTAGCGATACTCTCAAGCTCAAGCATGGAACATATGACAAACTGGACGATGACGGAATTGTTGCTCCTGGTGTCAGAATCTCTGGAGAAGATATTATTATTGGTAAAACCGCGCCGCTTCCACCAGATGCAGAGGAACTCGGTCAGCGCACCAAATCCCATACGAAGCGTGATGCATCGACGCCCCTTCGTAGCACGGAGAATGGTATTGTTGACCAAGTTTTGATCACCACCAACGCCGAAGGCCTCCGCTTTGTCAAGGTCCGCATGCGCACAACGAAGATTCCTCAAATTGGTGATAAGTTCGCCTCTCGTCACGGTCAAAAAGGAACCATTGGTATCACTTACCGCCAAGAAGACATGCCTTTCACTCGCGAGGGTATTGTGCCTGACCTCATCATCAACCCCCACGCTATTCCCTCTCGTATGACGATTGCTCATTGGTATCTCCAAGGATGGCCAGACCCGTGAGCACGCTCTCCTCGCCTACACCCTTGGTGTTAGGCAGATCATCGTTGCCATCAAC-AAGATGGACACCA-CCAAGTGGTCTGAGGCCCGTTTCAGTGAGATCATCAAGGAGACCACCAACTTCATCAAGAAGGTCGGCTACAACCCCAAGTCCATCGCCTTCGTCCCCATCTCCGGTTTCAACGGTGATAACATGATTGAGGTCTCCACCAACTGCCCATGGTACAAGGGTTGGGAGAAGGAGACCAAGGA---GGGAAAGAAGTCCGGAAAGACTCTTCTCGAGGCCATTGACGGCATCGACCCCCCGTCCCGCCCAACTGACAAGCCCCTCCGCCTTCCTCTCCAGGATGTTTACAAGATTGGCGGTATTGGCACGGTGCCAGTCGGTCGTGTTGAGACCGGTATCATCAAGGCCGGTAAGTT--TT-GAGTCACGTG-GTTATTGTTTACTTCTTACTAATTC--CATCTCAGGTATGGTCGTCACCTTCGCCCCCGCTGGTGTCACCACCGAAGTCAAGTCCGTCGAGATGCACCACGAGCAGCTTGTTGAGGGTGTCCCCGGTGACAACGTTGGCTTCAACGTCAAGAACGTTTCCGTCAAGGAGATCCGTCGTGGTAACGTTGCTGGTGACTCCAAGAACGACCCCCCCAAGGGAGCCGAGTCCTTCAACGCCCAGGTCATTGTCCTGAACCACCCTGGTCAGATCGGTGCCGGTTACGCCCCAGTCTTGGATTGCCACACCGCCCACATTGCCTGCAAGTTCTCTGAGCTCCTCGAGAAGATTGATCGCCGTACCGGAAAGTCCATGGAGGACTCCCCCAAGTTCGTCAAGTCTGGTGATGCCGCCATCGTTAAGATGGTT
>CGMCC3.20879TPseudogymnoascus_yunnanensis
T-ACCACCCTTTGTTTATCACA-CTTTG-TTGCTTTGGCAGGCCTG-CCCTCGGGCTGCTGGCTCCGGCCGGCGAGCGCCTGCCAGAGGACCT-AAACTCTGT-TTGTCTATACTGTCTGAGTACTATATAATAGTTAAAACTTTCAACAACGGATCTCTTGGTTCTGGCATCGATGAAGAACGCAGCGAAATGCGATAAGTAATGTGAATTGCAGAATTCAGTGAATCATCGAATCTTTG-AACGCACATTGCGCCCCCTGGTATTCCGGGGGGCATGCCTGTCCGAGCGTCATT-ACAACCCTC-AAGCTCAGCTTGGTGTTGGGCCCCGCC-GCCCCGGCGGGCCCTAAAGTCA-GTGGCGGTGCCGTCCGGCTCCGA-GCGTAGTAATTCTTCTCGCTCTGGAGGC--CCGG-TCGCGTGCCCGCCCCTCACGGTCCGAGTTGTAATTTGTAGAGGATGCTTCGAGCATGGTCTGGCCTAAGTTCCTTGGAACAGGACGTCATAGAGGGTGAGAATCCCGTATGCGGCCAGGTGCCTACGCTCATGTGAAGCTCCTTCGACGAGTCGAGTTGTTTGGGAATGCAGCTCAAAATGGGTGGTAAATTTCATCTAAAGCTAAATATTGGCCAGAGACCGATAGCGCACAAGTAGAGTGATCGAAAGATGAAAAGCACTTTGGAAAGAGAGTTAAACAGTACGTGAAATTGTTGAAAGGGAAGCGCTTGCAACCAGACTTGCGCGCGGCCGATCATCCGGTGTTCTCACCGGTGCACTCGGCCGTGCTCAGGCCAGCATCGGTTTTGGCGGCTGGATAAAGGCCCTAGGAATGTGGCTCCTCTC-GGGGAGTGTTATAGCCTAGGGTGCAATGCAGCCTGCCGGGACCGAGGACCGCGCTTCGGCTAGGATGCTGGCGTAATGGTTGTAAGCGGCCCGTCTTGAAACACGGACCAAGGAGTCTAACATCTATGCGAGTGTTTGGGTGTCAAACCCATACGCGTAATGAAAGTGAACGGAGGTGAGAACCCTTAAGGGTGCATCATCGACCGATCCTGATGTCTTCGGAAGGATTTGAGTAAGAGCATAGCTGTTGGGACCCGAAAGATGGTGAACTATGCCTGAATAGGGTGAAGCCAGAGGAAACTCTGGTGGAGGCTCGCAGCGGTTCTGACGTGCAAATCGATCGTCAAATTTGGGTATAGGGGCGAAAGACTAATCTGACTGAATGTCCCTCAGAAGACTGCAAAGTAAACAAGGCTAAGGGGAACCTATTTACTTCGATGAGAGCTTCCAAATTTGTTCCTTTCCAGGAAGTCAAAATCCAAGAAGTCCCAGATCAAGTTCCAGTTGGGCATATCCCAAGACAACTGACCGTCCTGTGTCACGGAGCACTTGTTCGCCAGATCAGCCCGGGAGACCTCATCGATTGCGGTGGCATATTTCTGCCGACCCCATATACAGGATTTAAAGCGATGAGAGCTGGCCTGTTGACAGATACGTATCTGGAGGCTCAGCACGTCATACAACACAAGAAGGCATATGAGCACATGGCAAGCGACCCGAAAATCTTCAAACGACTTGATGCATACAGTGAGTCAGGACACATGTACGAGTACTTGGCCAAATCTATTGCGCCTGAAATCTACGGCCATCTTGATGTCAAGAAGGCTCTGCTACTATTACTGGTTGGAGGTTCCGAGAACTGCCCGCTGGCCAAAATGCCATTGTCGCCATTCTTTGCTACTCTGGTTATAACCAGGAAGATTCCGTTATTATGAACCAGAGCAGTATTGATCGTGGTCTTTTCCGCAGTTTGTTCTACAGAGCTTATCACGACCAAGAAAAGAGGATTGGTATGAATGTGGTTGAGCAGTTTGAGAAACCTTTCCGTAGCGATACTCTCAAGCTCAAGCACGGAACATATGACAAACTGGACGATGACGGAATTGTTGCTCCTGGTGTCAGAATCTCTGGAGAGGATATCATTATTGGTAAAACCGCGCCACTTCCACCAGATGCAGAGGAACTTGGTCAGCGCACCAAATCCCATACCAAGCGTGATGCGTCGACGCCCCTTCGTAGCACGGAGAATGGTATTGTTGACCAAGTTTTGATCACCACCAACGCCGAAGGCCTCCGCTTCGTCAAAGTCCGCATGCGCACAACGAAGATTCCTCAAATTGGTGATAAGTTCGCCTCTCGTCACGGTCAAAAGGGAACCATTGGTATCACTTACCGCCAAGAAGACATGCCTTTCACTCGCGAGGGTATTGTGCCTGACCTCATTATTAACCCCCACGCTATTCCCTCTCGTATGACGATTGCTCATTGGTATCTCCAAGGATGGCCAGACCCGTGAGCACGCTCTCCTCGCCTACACCCTTGGTGTTAGGCAGATCATCGTTGCCATCAAC-AAGATGGACACCA-CCAAGTGGTCCGAGGCCCGTTTCGGTGAGATCATCAAGGAGACCACCAACTTCATCAAGAAGGTCGGCTACAACCCCAAGTCCATTGCCTTCGTCCCCATCTCCGGTTTCAACGGTGACAACATGATTGAGGCCTCCACCAACTGCCCATGGTACAAGGGTTGGGAGAAGGAGACCAAGGA---GGGAAAGAAGTCTGGAAAGACTCTTCTCGAGGCCATTGACGGCATCGACCCCCCGTCCCGCCCAACTGACAAGCCCCTCCGCCTTCCTCTCCAGGATGTCTACAAGATTGGCGGTATTGGCACGGTGCCAGTCGGTCGTGTTGAGACCGGTATCATCAAGGCCGGTAAGTT--TT-GAGTCACGTG-GTTATTGTTTACTTTTTACTAATTC--CATCTCAGGTATGGTCGTCACCTTCGCCCCCGCTGGTGTCACCACTGAAGTCAAGTCCGTCGAGATGCACCACGAGCAGCTTGTCGAGGGTGTTCCCGGTGACAACGTTGGCTTCAACGTCAAGAACGTTTCCGTCAAGGAGATCCGTCGTGGTAACGTTGCTGGTGACTCCAAGAACGACCCCCCCAAGGGAGCCGAGTCCTTCAACGCCCAGGTCATTGTCCTGAACCACCCTGGTCAGATCGGTGCCGGTTACGCCCCAGTCTTGGATTGCCACACCGCCCACATTGCCTGCAAGTTCTCTGAGCTCCTCGAGAAGATTGATCGCCGTACCGGAAAGTCCATGGAGGACTCCCCCAAGTTCGTCAAGTCTGGTGATGCCGCCATCGTCAAGATGATT
>GZUIFR22.047Pseudogymnoascus_yunnanensis
T-ACCACCCTTTGTTTATCACA-CTTTG-TTGCTTTGGCAGGCCTG-CCCTCGGGCTGCTGGCTCCGGCCGGCGAGCGCCTGCCAGAGGACCT-AAACTCTGT-TTGTCTATACTGTCTGAGTACTATATAATAGTTAAAACTTTCAACAACGGATCTCTTGGTTCTGGCATCGATGAAGAACGCAGCGAAATGCGATAAGTAATGTGAATTGCAGAATTCAGTGAATCATCGAATCTTTG-AACGCACATTGCGCCCCCTGGTATTCCGGGGGGCATGCCTGTCCGAGCGTCATT-ACAACCCTC-AAGCTCAGCTTGGTGTTGGGCCCCGCC-GCCCCGGCGGGCCCTAAAGTCA-GTGGCGGTGCCGTCCGGCTCCGA-GCGTAGTAATTCTTCTCGCTCTGGAGGC--CCGG-TCGCGTGCCCGCCCCTCACGGTCCGAGTTGTAATTTGTAGAGGATGCTTCGAGCATGGTCTGGCCTAAGTTCCTTGGAACAGGACGTCATAGAGGGTGAGAATCCCGTATGCGGCCAGGTGCCTACGCTCATGTGAAGCTCCTTCGACGAGTCGAGTTGTTTGGGAATGCAGCTCAAAATGGGTGGTAAATTTCATCTAAAGCTAAATATTGGCCAGAGACCGATAGCGCACAAGTAGAGTGATCGAAAGATGAAAAGCACTTTGGAAAGAGAGTTAAACAGTACGTGAAATTGTTGAAAGGGAAGCGCTTGCAACCAGACTTGCGCGCGGCCGATCATCCGGTGTTCTCACCGGTGCACTCGGCCGTGCTCAGGCCAGCATCGGTTTTGGCGGCTGGATAAAGGCCCTAGGAATGTGGCTCCTCTC-GGGGAGTGTTATAGCCTAGGGTGCAATGCAGCCTGCCGGGACCGAGGACCGCGCTTCGGCTAGGATGCTGGCGTAATGGTTGTAAGCGGCCCGTCTTGAAACACGGACCAAGGAGTCTAACATCTATGCGAGTGTTTGGGTGTCAAACCCATACGCGTAATGAAAGTGAACGGAGGTGAGAACCCTTAAGGGTGCATCATCGACCGATCCTGATGTCTTCGGAAGGATTTGAGTAAGAGCATAGCTGTTGGGACCCGAAAGATGGTGAACTATGCCTGAATAGGGTGAAGCCAGAGGAAACTCTGGTGGAGGCTCGCAGCGGTTCTGACGTGCAAATCGATCGTCAAATTTGGGTATAGGGGCGAAAGACTAATCTGACTGAATGTCCCTCAGAAGACTGCAAAGTAAACAAGGCTAAGGGGAACCTATTTACTTCGATGAGAGCTTCCAAATTTGTTCCTTTCCAGGAAGTCAAAATCCAAGAAGTCCCAGATCAAGTTCCAGTTGGGCATATCCCAAGACAACTGACCGTCCTGTGTCACGGAGCACTTGTTCGCCAGATCAGCCCGGGAGACCTCATCGATTGCGGTGGCATATTTCTGCCGACCCCATATACAGGATTTAAAGCGATGAGAGCTGGCCTGTTGACAGATACGTATCTGGAGGCTCAGCACGTCATACAACACAAGAAGGCATATGAGCACATGGCAAGCGACCCGAAAATCTTCAAACGACTTGATGCATACAGTGAGTCAGGACACATGTACGAGTACTTGGCCAAATCTATTGCGCCTGAAATCTACGGCCATCTTGATGTCAAGAAGGCTCTGCTACTATTACTGGTTGGAGGTTCCGAGAACTGCCCGCTGGCCAAAATGCCATTGTCGCCATTCTTTGCTACTCTGGTTATAACCAGGAAGATTCCGTTATTATGAACCAGAGCAGTATTGATCGTGGTCTTTTCCGCAGTTTGTTCTACAGAGCTTATCACGACCAAGAAAAGAGGATTGGTATGAATGTGGTTGAGCAGTTTGAGAAACCTTTCCGTAGCGATACTCTCAAGCTCAAGCACGGAACATATGACAAACTGGACGATGACGGAATTGTTGCTCCTGGTGTCAGAATCTCTGGAGAGGATATCATTATTGGTAAAACCGCGCCACTTCCACCAGATGCAGAGGAACTTGGTCAGCGCACCAAATCCCATACCAAGCGTGATGCGTCGACGCCCCTTCGTAGCACGGAGAATGGTATTGTTGACCAAGTTTTGATCACCACCAACGCCGAAGGCCTCCGCTTCGTCAAAGTCCGCATGCGCACAACGAAGATTCCTCAAATTGGTGATAAGTTCGCCTCTCGTCACGGTCAAAAGGGAACCATTGGTATCACTTACCGCCAAGAAGACATGCCTTTCACTCGCGAGGGTATTGTGCCTGACCTCATTATTAACCCCCACGCTATTCCCTCTCGTATGACGATTGCTCATTGGTATCTCCAAGGATGGCCAGACCCGTGAGCACGCTCTCCTCGCCTACACCCTTGGTGTTAGGCAGATCATCGTTGCCATCAAC-AAGATGGACACCA-CCAAGTGGTCCGAGGCCCGTTTCGGTGAGATCATCAAGGAGACCACCAACTTCATCAAGAAGGTCGGCTACAACCCCAAGTCCATTGCCTTCGTCCCCATCTCCGGTTTCAACGGTGACAACATGATTGAGGCCTCCACCAACTGCCCATGGTACAAGGGTTGGGAGAAGGAGACCAAGGA---GGGAAAGAAGTCTGGAAAGACTCTTCTCGAGGCCATTGACGGCATCGACCCCCCGTCCCGCCCAACTGACAAGCCCCTCCGCCTTCCTCTCCAGGATGTCTACAAGATTGGCGGTATTGGCACGGTGCCAGTCGGTCGTGTTGAGACCGGTATCATCAAGGCCGGTAAGTT--TT-GAGTCACGTG-GTTATTGTTTACTTTTTACTAATTC--CATCTCAGGTATGGTCGTCACCTTCGCCCCCGCTGGTGTCACCACTGAAGTCAAGTCCGTCGAGATGCACCACGAGCAGCTTGTCGAGGGTGTTCCCGGTGACAACGTTGGCTTCAACGTCAAGAACGTTTCCGTCAAGGAGATCCGTCGTGGTAACGTTGCTGGTGACTCCAAGAACGACCCCCCCAAGGGAGCCGAGTCCTTCAACGCCCAGGTCATTGTCCTGAACCACCCTGGTCAGATCGGTGCCGGTTACGCCCCAGTCTTGGATTGCCACACCGCCCACATTGCCTGCAAGTTCTCTGAGCTCCTCGAGAAGATTGATCGCCGTACCGGAAAGTCCATGGAGGACTCCCCCAAGTTCGTCAAGTCTGGTGATGCCGCCATCGTCAAGATGATT
>15PA04Leuconeurospora_sp_
T-CCCACCCTATGTTTATCATACCTCTG-TTGCTTTGGCAGGCCCG-TCTTCGGACCACCGGCTCCGGCCGGTCCGTGCCTGCCAGAGGACCTAAAACTCTGT-TTGTTAATGCAGTCTGAGTACTATATAATAGTTAAAACTTTCAACAACGGATCTCTTGGTTCTGGCATCGATGAAGAACGCAGCGAAATGCGATAAGTAATGTGAATTGCAGAATTCAGTGAATCATCGAATCTTTG-AACGCACATTGCGCCCCCTGGTATTCCGGGGGGCATGCCTGTTCGAGCGTCATT-ACAACCCTC-AAGCTCTGCTTGGTATTGGGCCCCGCCAGTTCTGGCGGGCCCTAAAGTCA-GTGGCGGTGCCTTCCGGCTCCGA-GCGTAGTAATTCTTCTCGCTCTGGAGAC--CCGG-TTGTGTGCTTGCCCCTCACGGTCCGAGTTGTAATTTGTAGAGGATGTTTCGAGCATGGTCTGGCCTAAGTTCCTTGGAACAGGACGTCATAGAGGGTGAGAATCCCGTATGCGGTCAGGTGCCTACGCTCATGTGAAACTCCTTCGACGAGTCGAGTTGTTTGGGAATGCAGCTCAAAATGGGTGGTAAATTTCATCTAAAGCTAAATATTGGCCAGAGACCGATAGCGCACAAGTAGAGTGATCGAAAGATGAAAAGCACTTTGGAAAGAGAGTTAAACAGTACGTGAAATTGTTGAAAGGGAAGCGCTTGCAACCAGACTTGCGCGCGGCTGATCATCCGGTGTTCTCACTGGTGCACTCGGTCGCGCTCAGGCCAGCATCGGTTTTGGTGGTTGGATAAAGGCCTTAGGAATGTAGCTCCTCTC-GGGGAGTGTTATAGCCTAGGGTGCAATGCAGCCTACCGGGACCGAGGACCGCGCTTCGGCTAGGATGCTGGCGTAATGGTTGTAAGCGGCCCGTCTTGAAACACGGACCAAGGAGTCTAACATCTATGCGAGTGTTTGGGTGTCAAACCCATACGCGTAATGAAAGTGAACGGAGGTGAGAACCCTTAAGGGTGCATCATCGACCGATCCTGATGTCTTCGGATGGATTTGAGTAAGAGCATAGCTGTTGGGACCCGAAAGATGGTGAACTATGCCTGAATAGGGTGAAGCCAGAGGAAACTCTGGTGGAGGCTCGCAGCGGTTCTGACGTGCAAATCGATCGTCAAATTTGGGTATAGGGGCGAAAGACTAATCTGACTGAGTGTCCCTCGGAAGACTGCAAACTCAACAATGCTAAGGGACAGTTATTCCCCTCGACCCGCGCCTCAAAATTCCATGCGTTTCAAGAAGTCAAGATCCAAGAGATCCCAGATCAAGTACCTGTCGGACATATCCCGCGACAACTGACCATCTTATGCCATGGTGCACTTGTACGACGGATTAGTCCCGGAGACCTCATAGATTGTGCAGGAATCTTTCTGCCAACTCCATACACTGGCTTCAAAGCCATCCGCGCTGGGCTACTAACAGACACATATCTCGAGGCACAGCACGTTACACAGCACAAGAAGGCATATGAGGACATGACAGCCGACGCAAGAGTTTTCCAACGCATTGAGCAATATCGTAATACTGGACATGTTTATGAATATCTCGCCAAATCCATTGCTCCTGAAATATTCGGTCATCTGGATGTCAAGAAGGCATTGCTGTTGTTGCTGGTCGGCGGTTCCGAGAACTGCCCGCTGGCCAAAATGCTATAGTCGCCATTCTGTGTTACTCTGGTTATAACCAGGAAGATTCCGTCATCATGAACCAGAGCAGTATCGATCGTGGTCTCTTCCGTAGTTTGTTCTACAGAGCCTATCACGACCAAGAGAAGAGAATTGGCATGAATGTGGTTGAACAGTTTGAGAAGCCCTTCCGAAGCGACACATTGAAACTTAAGCACGGAACATACGAAAAGCTTGACGACGATGGAATTGTAGCTCCCGGTGTCAGAATCTCTGGAGAGGACATCATCATTGGTAAGACCGCACCGCTTGCACCGGATACAGAAGAGCTTGGACAGCGCACAAAAGCACATACGAAGCGCGATGCCTCGACGCCTCTTCGCAGCACCGAGAACGGTATTGTTGACCAGGTCTTGATCACCACCAACGCCGAAGGTCTCCGCTTCGTCAAGGTCCGCATGCGTACAACCAAGATCCCACAAATTGGTGACAAGTTCGCATCTCGTCACGGACAGAAAGGAACAATTGGTATCACTTACCGCCAAGAAGACATGCCATTCACTCGCGAGGGCATTGTCCCAGACATCATCATCAACCCCCACGCCATTCCTTCCCGTATGACAATCGCCCATTGGTATCTCCAAGGATGGCCAGACCCGCGAGCACGCTCTGCTTGCCTACACCCTTGGTGTTAAGCAGCTCATCGTTGCCATCAAC-AAGATGGACACCA-CCAAGTGGTCCGAGGCCCGCTTCAACGAGATCATCAAGGAGACCACCAACTTCATCAAGAAGGTCGGTTACAACCCAAAGACTGTTGCCTTCGTTCCTATCTCCGGATTCAACGGTGACAACATGATTGAGGTTTCCCCCAACTGCCCATGGTACAAGGGTTGGGAGAAGGAGACCAAGGA---GGGCAAGAAGTCCGGAAAGACCCTCCTCGAGGCTATTGATGGCATTGACCCACCTTCCCGCCCAACTGACAAGCCTCTCCGCCTTCCTCTCCAGGATGTTTACAAGATTGGCGGTATTGGCACGGTGCCAGTCGGTCGTGTTGAGACCGGTATCATCAAGGCC----------------------------------------------------------GGCATGGTCGTCACCTTCGCCCCAGCCGGTGTCACCACTGAAGTCAAGTCCGTCGAGATGCATCACGAGCAGCTTGTCGAGGGTATCCCAGGTGACAATGTTGGCTTCAACGTCAAGAACGTTTCCGTCAAGGAGATCCGTCGTGGTAACGTTGCTGGTGACTCCAAGAACGATCCACCAAAGGCCGCCGAGTCTTTCAACGCCCAGGTCATTGTCCTGAACCATCCTGGTCAGGTCGGTGCCGGTTACGCTCCAGTCCTGGATTGCCATACCGCCCATATTGCCTGCAAGTTCGCCGAGATCTTGGAGAAGATTGATCGCCGTACCGGTAAATCCATTGAGGATGCACCAAAGTTCATCAAGTCTGGTGACGCCGCTATCGTCAAGATGGTA
>15PA10BPseudogymnoascus_sp_
T-ACCACCCTTTGTTTATTACA-CTTTG-TTGCTTTGGCAGGCCTG-CCCTCGGGCTGCTGGCTCCGGCCGGCGAGCGCTTGCCAGAGGACCT-AAACTCTGT-TTGTCTATACTGTCTGAGTACTATATAATAGTTAAAACTTTCAACAACGGATCTCTTGGTTCTGGCATCGATGAAGAACGCAGCGAAATGCGATAAGTAATGTGAATTGCAGAATTCAGTGAATCATCGAATCTTTG-AACGCACATTGCGCCCCCTGGTATTCCGGGGGGCATGCCTGTCCGAGCGTCATT-ACAACCCTC-AAGCTCAGCTTGGTATTGGGCCCCGCC-GCTCCGGCGGGCCCTAAAGTCA-GTGGCGGTGCCGTCCGGCTCCGA-GCGTAGTAATTCTTCTCGCTCTGGAGGT--CCGG-TCGTGTGCTCGCCCCTCACGGTCCGAGTTGTAATTTGTAGAGGATGCTTCGAGCATGGTCTGGCCTAAGTTCCTTGGAACAGGACGTCATAGAGGGTGAGAATCCCGTATGCGGCCAGGTGCCTACGCTCATGTGAAGCTCCTTCGACGAGTCGAGTTGTTTGGGAATGCAGCTCAAAATGGGTGGTAAATTTCATCTAAAGCTAAATATTGGCCAGAGACCGATAGCGCACAAGTAGAGTGATCGAAAGATGAAAAGCACTTTGGAAAGAGAGTTAAACAGTACGTGAAATTGTTGAAAGGGAAGCGCTTGCAACCAGACTTGCGCGCGGCCGATCATCCGGTGTTCTCACCGGTGCACTCGGCCGTGCTCAGGCCAGCATCGGTTTTGGCGGCTGGATAAAGGCCCTAGGAATGTAGCTCCTCTC-GGGGAGTGTTATAGCCTAGGGTGCAATGCAGCCTGCTGGGACCGAGGACCGCGCTTCGGCTAGGATGCTGGCGTAATGGTTGTAAGCGGCCCGTCTTGAAACACGGACCAAGGAGTCTAACATCTATGCGAGTGTTTGGGTGTCAAACCCATACGCGTAATGAAAGTGAACGGAGGTGAGAACCCTTAAGGGTGCATCATCGACCGGTCCTGAAGTTTACGGAAGGATCTGAGTAAGAGCATAGCTGTTGGGACCCGAAAGATGGTGAACTATGCCTGAATAGGGTGAAGCCAGAGGAAACTCTGGTGGAGGCTCGCAGCGGTTCTGACGTGCAAATCGATCGTCAAATTTGGGTATAGGGGCGAAAGACTAATCTGACTGAATGTCCGTCAGAGGACTGCAGAGTCAACAATGCCAAGGGGAACCTATTCTCTTCAATGAGAGCTTCCAAATTTGTCCCTTTCCAGGAAGTCAAAATCCAAGAAGTCCCAGATCAAGTTCCAGTTGGACATATCCCAAGACAACTGACCATATTGTGTCATGGAGCACTTGTGCGCCAGATCAGCCCAGGAGACCTCATCGACTGCGGCGGAATCTTTCTGCCGACCCCATATACAGGCTTCAAAGCGATGAGAGCTGGCCTGTTAACAGACACATACCTGGAGGCTCAGCACGTCATTCAACACAAAAAGGCATACGAGCACATGGCAAGTGACCCGAAAATCTTCAAACGGCTCGATGCATACAGTCAGTCAGGGCAAATGTACGAGTACTTGGCCAAATCTATTGCGCCTGAAATCTTTGGCCATCTTGATGTCAAGAAGGCCCTACTGTTACTGCTGGTTGGGGGTTCCGTGAACTGCCTGCGGGTCAGAATGCCATTGTTGCCATTCTTTGCTACTCTGGTTATAACCAGGAAGATTCCGTTATTATGAACCAGAGCAGTATCGATCGTGGACTTTTCCGCAGTTTGTTCTACAGAGCTTACCACGATCAAGAAAAGCGGATCGGTATGAATGTGGTTGAGCAGTTTGAGAAGCCTTTCCGTAGCGATACTCTCAAGCTCAAGCACGGAACCTATGACAAACTGGATGACGACGGAATTGTTGCTCCTGGTGTCAGAATCTCTGGAGAAGATATCATCATTGGGAAAACCGCGCCGCTTCCACCAGATGCAGAGGAACTTGGGCAGCGTACCAAATCGCATACCAAGCGCGATGCATCGACTCCTCTTCGTAGCACGGAGAATGGTATTGTTGACCAGGTCTTGATCACCACCAACGCCGAAGGTCTCCGCTTCGTCAAGGTGCGCATGCGTACAACAAAGGTTCCTCAAATTGGTGATAAGTTCGCCTCTCGTCACGGACAGAAGGGAACAATTGGTATCACTTACCGCCAGGAGGATATGCCTTTCACTCGCGAGGGTATTGTGCCTGACCTGATCATTAACCCCCACGCCATTCCTTCTCGTATGACAATTGCTCATTGGTATCTCCAAGGATGGCCAGACCCGTGAGCACGCTCTGCTCGCCTACACCCTTGGTGTTAGGCAGATCATCGTTGCCATCAAC-AAGATGGACACCA-CCAAGTGGTCCGAGGCCCGTTTCGGTGAGATCATCAAGGAGACCACCAACTTCATCAAGAAGGTCGGATACAACCCCAAGACCATTGCCTTCGTCCCCATCTCCGGTTTCAACGGTGACAACATGATTGAGGCCTCCACCAACTGCCCATGGTACAAGGGTTGGGAGAAGGAGACCAAGGA---GGGAAAGAAGTCCGGAAAGACTCTTCTCGAAGCCATTGACGGCATCGACCCCCCGTCCCGCCCAACTGACAAGCCCCTCCGCCTTCCTCTCCAGGATGTCTACAAGATTGGCGGTATTGGCACGGTGCCAGTCGGCCGTGTCGAGACTGGTGTTATCAAGTCCGGTATGTT--ATGAAGTCATGTG-ATCTGTGTTTACTTTTTACTAACTC--TATTCCAGGCATGGTCGTCACCTTCGCCCCCGCTGGTGTCACCACTGAAGTCAAGTCCGTCGAGATGCACCACGAGCAGCTTGTTGAGGGTGTCCCCGGTGACAACGTTGGCTTCAACGTCAAGAACGTTTCCGTCAAGGAGATCCGTCGTGGTAACGTTGCTGGTGACTCCAAGAACGACCCCCCCAAGGGAGCCGAGTCTTTCAACGCCCAGGTCATTGTCCTGAACCACCCTGGTCAGATCGGCGCCGGTTACGCCCCAGTCTTGGATTGCCACACCGCCCACATTGCCTGCAAGTTCTCTGAGCTCCTCGAGAAGATTGACCGCCGTACCGGAAAGTCCATGGAGGACTCCCCCAAGTTCGTCAAGTCTGGTGATGCCGCCATCGTCAAGATGATT
>15PA11Pseudogymnoascus_sp_
T-ACCACCCTTTGTTTATTACA-CTTTG-TTGCTTTGGCAGGCCTG-CCCTCGGGCTGCTGGCTCCGGCCGGCGAGCGTCTGCCAGAGGACCT-AAACTCTGT-TTGTCTATACTGTCTGAGTACTATATAATAGTTAAAACTTTCAACAACGGATCTCTTGGTTCTGGCATCGATGAAGAACGCAGCGAAATGCGATAAGTAATGTGAATTGCAGAATTCAGTGAATCATCGAATCTTTG-AACGCACATTGCGCCCCCTGGTATTCCGGGGGGCATGCCTGTCCGAGCGTCATT-ACAACCCTC-AAGCTCAGCTTGGTGTTGGGCCCCGCC-GCCCCGGCGGGCCCTAAAGTCA-GTGGCGGTGCCGTCCGGCTCCGA-GCGTAGTAATTCTTCTCGCTCTGGAGGC--CCGG-TCGTGTGCTCGCCCCTCACGGTCCGAGTTGTAATTTGTAGAGGATGCTTCGAGCATGGTCTGGCCTAAGTTCCTTGGAACAGGACGTCATAGAGGGTGAGAATCCCGTATGCGGCCAGGTGCCTACGCTCATGTGAAGCTCCTTCGACGAGTCGAGTTGTTTGGGAATGCAGCTCAAAATGGGTGGTAAATTTCATCTAAAGCTAAATATTGGCCAGAGACCGATAGCGCACAAGTAGAGTGATCGAAAGATGAAAAGCACTTTGGAAAGAGAGTTAAACAGTACGTGAAATTGTTGAAAGGGAAGCGCTTGCAACCAGACTTGCGCGCGGCCGATCATCCGGTGTTCTCACCGGTGCACTCGGCCGTGCTCAGGCCAGCATCGGTTTTGGCGGCTGGATAAAGGCCTTAGGAATGTAGCTCCTCTC-GGGGAGTGTTATAGCCTAGGGTGCAATGCAGCCTGCTGGGACCGAGGACCGCGCTTCGGCTAGGATGCTGGCGTAATGGTTGTAAGCGGCCCGTCTTGAAACACGGACCAAGGAGTCTAACATCTATGCGAGTGTTTGGGTGTCAAACCCATACGCGTAATGAAAGTGAACGGAGGTGAGAACCCTTAAGGGTGCATCATCGACCGATCCTGATGTCTTCGGAAGGATTTGAGTAAGAGCATAGCTGTTGGGACCCGAAAGATGGTGAACTATGCCTGAATAGGGTGAAGCCAGAGGAAACTCTGGTGGAGGCTCGCAGCGGTTCTGACGTGCAAATCGATCGTCAAATTTGGGTATAGGGGCGAAAGACTAATCTGACCGAATGCCCGTCAGACGACTGCAAAGTCAACAATGCCAAGGGAAACCTTTTCTCGTCGATGAGGGCCTCCAAGTTTGTTCCTTTCCAGGAAGTCAAAATTCAGGAAGTCCCAGATCAAGTTCCAGTTGGACATATCCCAAGACAACTGACCGTGCTGTGCCATGGAGCACTTGTACGCCAGATCAGCCCTGGAGATCTCATCGACTGCGGTGGAATTTTCCTGCCTACCCCATACACGGGCTTCAAGGCGATGAGAGCCGGCCTGTTAACAGACACATACCTGGAGGCTCAGCATGTTATCCAACACAAGAAGGCATACGAACACATGACAAGCGACCCGAAAATCTTCAAGCGTCTCGATGCATACAGCGAGTCAGGACAAATGTACGAGTACTTGGCCAAGTCTATTGCGCCTGAAATCTACGGCCATGTTGATGTCAAGAAGGCTCTGTTGTTGTTGCTGGTTGGAGGTTCCGTGAACTGCCTGCTGGCCAAAATGCCATTGTCGCCATTCTTTGCTACTCTGGTTATAACCAGGAAGATTCTGTCATTATGAACCAGAGCAGTATCGATCGTGGTCTTTTCCGCAGTTTGTTCTACAGAGCTTATCACGATCAAGAAAAGCGAATTGGTATGAACGTGGTTGAGCAGTTTGAAAAGCCGTTCCGTAGCGATACCCTTAAGCTCAAGCACGGTACTTATGACAAACTGGATGACGACGGAATTGTTGCTCCTGGTGTCAGAATCTCTGGAGAGGACATCATTATTGGTAAAACCGCGCCGCTTCCACCAGATGCGGAGGAACTCGGTCAACGCACCAAGTCTCATACCAAACGTGATGCGTCGACACCTCTTCGTAGCACGGAGAACGGTATCGTTGACCAAGTCTTGATCACCACCAACGCTGAAGGTCTCCGCTTCGTCAAGGTCCGAATGCGCACAACGAAGGTCCCTCAAATTGGTGACAAGTTCGCCTCTCGTCACGGTCAAAAAGGAACCATTGGTATCACTTACCGCCAAGAAGATATGCCTTTCACTCGTGAGGGTATTGTGCCTGATCTTATCATCAACCCCCACGCCATTCCTTCTCGTATGACAATTGCCCATTGGTATCTCCAAGGATGGCCAGACCCGTGAGCACGCTCTGCTCGCCTACACCCTTGGTGTTAGGCAGATCATTGTTGCCATCAAC-AAGATGGACACCA-CCAAGTGGTCCGAGGCCCGTTTCGGTGAGATCATCAAGGAGACCACCAACTTCATCAAGAAGGTCGGCTACAACCCCAAGACCATTGCCTTCGTTCCCATCTCCGGTTTCAACGGTGACAACATGATTGAGGCCTCCACCAACTGCCCTTGGTACAAGGGTTGGGAGAAGGAGACCAAGGA---GGGAAAGAAGTCCGGAAAGACTCTTCTCGAAGCCATTGACGGCATCGACCCCCCGTCCCGCCCAACTGACAAGCCCCTCCGCCTTCCTCTCCAGGATGTCTACAAGATTGGCGGTATTGGCACGGTGCCAGTCGGTCGTGTTGAGACCGGTATCATCAAGGCC----------------------------------------------------------GGTATGGTCGTCACCTTCGCCCCCGCTGGTGTCACCACCGAAGTCAAGTCCGTCGAGATGCACCACGAGCAGCTTACCGAGGGTGTCCCCGGTGACAACGTTGGCTTCAACGTCAAGAACGTTTCCGTCAAGGAGATCCGTCGTGGTAACGTTGCTGGTGACTCCAAGAACGACCCCCCCAAGGGAGCCGAGTCCTTCAACGCCCAGGTCATTGTCCTGAACCACCCTGGTCAGATCGGTGCCGGTTACGCCCCAGTCTTGGATTGCCACACCGCCCACATTGCCTGCAAGTTCTCTGAGCTCCTCGAGAAGATTGACCGCCGTACCGGAAAGTCCATGGAGGACTCCCCCAAGTTCGTCAAGTCTGGTGATGCCGCCATCGTCAAGATGATT
>CGMCC3.20875TPseudogymnoascus_botryoidalis
T-ACCACCCTTTGTTTATCACA-CTTTG-TTGCTTTGGCAGGCCTG-CCCTCGGGCTGCTGGCTCCGGCCGGCGAGCGCCTGCCAGAGGACCT-AAACTCTGT-TTGTCTATACTGTCTGAGTACTATATAATAGTTAAAACTTTCAACAACGGATCTCTTGGTTCTGGCATCGATGAAGAACGCAGCGAAATGCGATAAGTAATGTGAATTGCAGAATTCAGTGAATCATCGAATCTTTG-AACGCACATTGCGCCCCCTGGTATTCCGGGGGGCATGCCTGTCCGAGCGTCATT-ACAACCCTC-AAGCTCAGCTTGGTGTTGGGCCCCGCC-GCCCCGGCGGGCCCTAAAGTCA-GTGGCGGTGCCGTCCGGCTCCGA-GCGTAGTAACTCTTCTCGCTCTGGAGGC--CCGG-TCGCGTGCTCGCCCCTCACGGTCCGAGTTGTAATTTGTAGAGGATGCTTCGAGCATGGTCTGGCCTAAGTTCCTTGGAACAGGACGTCATAGAGGGTGAGAATCCCGTATGCGGCCAGGTGCCTACGCTCATGTGAAGCTCCTTCGACGAGTCGAGTTGTTTGGGAATGCAGCTCAAAATGGGTGGTAAATTTCATCTAAAGCTAAATATTGGCCAGAGACCGATAGCGCACAAGTAGAGTGATCGAAAGATGAAAAGCACTTTGGAAAGAGAGTTAAACAGTACGTGAAATTGTTGAAAGGGAAGCGCTTGCAACCAGACTTGCGCGCGGCCGATCATCCGGTGTTCTCACCGGTGCACTCGGCCGCGCTCAGGCCAGCATCGGTTTTGGCGGCTGGATAAAGGCCTTAGGAATGTAGCTCCTCTC-GGGGAGTGTTATAGCCTAGGGTGCAATGCAGCCTGCCGGGACCGAGGACCGCGCTTCGGCTAGGATGCTGGCGTAATGGTTGTAAGCGGCCCGTCTTGAAACACGGACCAAGGAGTCTAACATCTATGCGAGTGTTTGGGTGTCAAACCCATACGCGTAATGAAAGTGAACGGAGGTGAGAACCCTTAAGGGTGCATCATCGACCGATCCTGATGTCTTCGGAAGGATTTGAGTAAGAGCATAGCTGTTGGGACCCGAAAGATGGTGAACTATGCCTGAATAGGGTGAAGCCAGAGGAAACTCTGGTGGAGGCTCGCAGCGGTTCTGACGTGCAAATCGATCGTCAAATTTGGGTATAGGGGCGAAAGACTAATC???????????????????????????????????????????????????????????????????????????????????????????????????????????????????????????????????????????????????????????????????????????????????????????????????????????????????????????????????????????????????????????????????????????????????????????????????????????????????????????????????????????????????????????????????????????????????????????????????????????????????????????????????????????????????????????????????????????????????????????TTCCGTGAACTGCCTGCTGGCCAAAATGCAATTGTTGCCATTCTCTGTTACTCTGGCTACAACCAAGAAGATTCCGTTATTATGAACCAGAGCAGTATCGATCGTGGCCTTTTCAGAAGTTTGTTTTACCGAGCTTACCACGACCAAGAAAAGCGGATTGGTATGAACGTGGTTGAGCAGTTTGAAAAGCCGTTCCGTAGCGATACCCTCAAGCTCAAGCACGGTACTTACGACAAACTGGATGACGACGGAATTGTTGCCCCTGGTGTCAGAATCTCTGGAGAAGATATTATTATTGGTAAAACTGCTCCGCTCCCACCAGATGCGGAGGAACTCGGACAACGCACTAAATCTCATACCAAACGTGATGCGTCGACTCCTCTTCGTAGCACGGAGAACGGTATCGTTGACCAAGTCTTAATCACCACCAACGCCGAAGGTCTCCGCTTCGTCAAGGTCCGTATGCGCACAACAAAGGTTCCTCAAATTGGTGATAAGTTCGCCTCTCGTCACGGTCAAAAGGGAACCATCGGTATCACTTACCGCCAAGAAGACATGCCTTTCACCCGGGAGGGTATTGTGCCTGATCTTATCATCAACCCCCACGCCATTCCATCTCGTATGACAATTGCTCATTGGTATCTCCAAGGATGGCCAGACCCGTGAGCACGCTCTCCTCGCCTACACCCTTGGTGTTAGGCAGATCATCGTTGCCATCAAC-AAGATGGACACCA-CCAAGTGGTCCGAGGCCCGTTTCGGTGAGATCATCAAGGAGACCACCAACTTCATCAAGAAGGTTGGCTACAACCCCAAGACCATTGCCTTCGTCCCCATCTCCGGTTTCAACGGTGACAACATGATTGAGGCCTCCACCAACTGCCCTTGGTACAAGGGTTGGGAGAAGGAGACCAAGGA---GGGCAAGAAGACCGGAAAGACTCTTCTCGAGGCCATTGACGGCATTGACCCCCCCTCCCGCCCAACTGACAAGCCCCTCCGTCTTCCTCTCCAGGATGTCTACAAGATTGGCGGTATTGGCACGGTGCCAGTCGGTCGTGTTGAGACCGGTATCATCAAGGCC----------------------------------------------------------GGTATGGTCGTCACCTTCGCCCCCGCTGGTGTCACCACCGAAGTCAAGTCCGTCGAGATGCACCACGAGCAGCTTGCTGAGGGTGTCCCCGGTGACAACGTTGGCTTCAACGTCAAGAACGTTTCCGTCAAGGAGATCCGTCGTGGTAACGTTGCTGGTGACTCCAAGAACGACCCCCCCAAGGGAGCCGAGTCCTTCAACGCCCAGGTCATTGTCCTGAACCACCCTGGTCAGATCGGTGCCGGTTACGCCCCAGTCTTGGATTGCCACACCGCCCACATTGCCTGCAAGTTCTCTGAGCTCCTCGAGAAGATTGACCGCCGTACCGGAAAGTCCATGGAGGACTCCCCCAAGTTCGTCAAGTCTGGTGATGCCGCCATCGTCAAGATGATT
>GZUIFR22.044Pseudogymnoascus_botryoidalis
T-ACCACCCTTTGTTTATCACA-CTTTG-TTGCTTTGGCAGGCCTG-CCCTCGGGCTGCTGGCTCCGGCCGGCGAGCGCCTGCCAGAGGACCT-AAACTCTGT-TTGTCTATACTGTCTGAGTACTATATAATAGTTAAAACTTTCAACAACGGATCTCTTGGTTCTGGCATCGATGAAGAACGCAGCGAAATGCGATAAGTAATGTGAATTGCAGAATTCAGTGAATCATCGAATCTTTG-AACGCACATTGCGCCCCCTGGTATTCCGGGGGGCATGCCTGTCCGAGCGTCATT-ACAACCCTC-AAGCTCAGCTTGGTGTTGGGCCCCGCC-GCCCCGGCGGGCCCTAAAGTCA-GTGGCGGTGCCGTCCGGCTCCGA-GCGTAGTAACTCTTCTCGCTCTGGAGGC--CCGG-TCGCGTGCTCGCCCCTCACGGTCCGAGTTGTAATTTGTAGAGGATGCTTCGAGCATGGTCTGGCCTAAGTTCCTTGGAACAGGACGTCATAGAGGGTGAGAATCCCGTATGCGGCCAGGTGCCTACGCTCATGTGAAGCTCCTTCGACGAGTCGAGTTGTTTGGGAATGCAGCTCAAAATGGGTGGTAAATTTCATCTAAAGCTAAATATTGGCCAGAGACCGATAGCGCACAAGTAGAGTGATCGAAAGATGAAAAGCACTTTGGAAAGAGAGTTAAACAGTACGTGAAATTGTTGAAAGGGAAGCGCTTGCAACCAGACTTGCGCGCGGCCGATCATCCGGTGTTCTCACCGGTGCACTCGGCCGCGCTCAGGCCAGCATCGGTTTTGGCGGCTGGATAAAGGCCTTAGGAATGTAGCTCCTCTC-GGGGAGTGTTATAGCCTAGGGTGCAATGCAGCCTGCCGGGACCGAGGACCGCGCTTCGGCTAGGATGCTGGCGTAATGGTTGTAAGCGGCCCGTCTTGAAACACGGACCAAGGAGTCTAACATCTATGCGAGTGTTTGGGTGTCAAACCCATACGCGTAATGAAAGTGAACGGAGGTGAGAACCCTTAAGGGTGCATCATCGACCGATCCTGATGTCTTCGGAAGGATTTGAGTAAGAGCATAGCTGTTGGGACCCGAAAGATGGTGAACTATGCCTGAATAGGGTGAAGCCAGAGGAAACTCTGGTGGAGGCTCGCAGCGGTTCTGACGTGCAAATCGATCGTCAAATTTGGGTATAGGGGCGAAAGACTAATC???????????????????????????????????????????????????????????????????????????????????????????????????????????????????????????????????????????????????????????????????????????????????????????????????????????????????????????????????????????????????????????????????????????????????????????????????????????????????????????????????????????????????????????????????????????????????????????????????????????????????????????????????????????????????????????????????????????????????????????TTCCGTGAACTGCCTGCTGGCCAAAATGCAATTGTTGCCATTCTCTGTTACTCTGGCTACAACCAAGAAGATTCCGTTATTATGAACCAGAGCAGTATCGATCGTGGCCTTTTCAGAAGTTTGTTTTACCGAGCTTACCACGACCAAGAAAAGCGGATTGGTATGAACGTGGTTGAGCAGTTTGAAAAGCCGTTCCGTAGCGATACCCTCAAGCTCAAGCACGGTACTTACGACAAACTGGATGACGACGGAATTGTTGCCCCTGGTGTCAGAATCTCTGGAGAAGATATTATTATTGGTAAAACTGCTCCGCTCCCACCAGATGCGGAGGAACTCGGACAACGCACTAAATCTCATACCAAACGTGATGCGTCGACTCCTCTTCGTAGCACGGAGAACGGTATCGTTGACCAAGTCTTAATCACCACCAACGCCGAAGGTCTCCGCTTCGTCAAGGTCCGTATGCGCACAACAAAGGTTCCTCAAATTGGTGATAAGTTCGCCTCTCGTCACGGTCAAAAGGGAACCATCGGTATCACTTACCGCCAAGAAGACATGCCTTTCACCCGGGAGGGTATTGTGCCTGATCTTATCATCAACCCCCACGCCATTCCATCTCGTATGACAATTGCTCATTGGTATCTCCAAGGATGGCCAGACCCGTGAGCACGCTCTCCTCGCCTACACCCTTGGTGTTAGGCAGATCATCGTTGCCATCAAC-AAGATGGACACCA-CCAAGTGGTCCGAGGCCCGTTTCGGTGAGATCATCAAGGAGACCACCAACTTCATCAAGAAGGTTGGCTACAACCCCAAGACCATTGCCTTCGTCCCCATCTCCGGTTTCAACGGTGACAACATGATTGAGGCCTCCACCAACTGCCCTTGGTACAAGGGTTGGGAGAAGGAGACCAAGGA---GGGCAAGAAGACCGGAAAGACTCTTCTCGAGGCCATTGACGGCATTGACCCCCCCTCCCGCCCAACTGACAAGCCCCTCCGTCTTCCTCTCCAGGATGTCTACAAGATTGGCGGTATTGGCACGGTGCCAGTCGGTCGTGTTGAGACCGGTATCATCAAGGCC----------------------------------------------------------GGTATGGTCGTCACCTTCGCCCCCGCTGGTGTCACCACCGAAGTCAAGTCCGTCGAGATGCACCACGAGCAGCTTGCTGAGGGTGTCCCCGGTGACAACGTTGGCTTCAACGTCAAGAACGTTTCCGTCAAGGAGATCCGTCGTGGTAACGTTGCTGGTGACTCCAAGAACGACCCCCCCAAGGGAGCCGAGTCCTTCAACGCCCAGGTCATTGTCCTGAACCACCCTGGTCAGATCGGTGCCGGTTACGCCCCAGTCTTGGATTGCCACACCGCCCACATTGCCTGCAAGTTCTCTGAGCTCCTCGAGAAGATTGACCGCCGTACCGGAAAGTCCATGGAGGACTCCCCCAAGTTCGTCAAGTCTGGTGATGCCGCCATCGTCAAGATGATT
>GZUIFR22.045Pseudogymnoascus_botryoidalis
T-ACCACCCTTTGTTTATCACA-CTTTG-TTGCTTTGGCAGGCCTG-CCCTCGGGCTGCTGGCTCCGGCCGGCGAGCGCCTGCCAGAGGACCT-AAACTCTGT-TTGTCTATACTGTCTGAGTACTATATAATAGTTAAAACTTTCAACAACGGATCTCTTGGTTCTGGCATCGATGAAGAACGCAGCGAAATGCGATAAGTAATGTGAATTGCAGAATTCAGTGAATCATCGAATCTTTG-AACGCACATTGCGCCCCCTGGTATTCCGGGGGGCATGCCTGTCCGAGCGTCATT-ACAACCCTC-AAGCTCAGCTTGGTGTTGGGCCCCGCC-GCCCCGGCGGGCCCTAAAGTCA-GTGGCGGTGCCGTCCGGCTCCGA-GCGTAGTAACTCTTCTCGCTCTGGAGGC--CCGG-TCGCGTGCTCGCCCCTCACGGTCCGAGTTGTAATTTGTAGAGGATGCTTCGAGCATGGTCTGGCCTAAGTTCCTTGGAACAGGACGTCATAGAGGGTGAGAATCCCGTATGCGGCCAGGTGCCTACGCTCATGTGAAGCTCCTTCGACGAGTCGAGTTGTTTGGGAATGCAGCTCAAAATGGGTGGTAAATTTCATCTAAAGCTAAATATTGGCCAGAGACCGATAGCGCACAAGTAGAGTGATCGAAAGATGAAAAGCACTTTGGAAAGAGAGTTAAACAGTACGTGAAATTGTTGAAAGGGAAGCGCTTGCAACCAGACTTGCGCGCGGCCGATCATCCGGTGTTCTCACCGGTGCACTCGGCCGCGCTCAGGCCAGCATCGGTTTTGGCGGCTGGATAAAGGCCTTAGGAATGTAGCTCCTCTC-GGGGAGTGTTATAGCCTAGGGTGCAATGCAGCCTGCCGGGACCGAGGACCGCGCTTCGGCTAGGATGCTGGCGTAATGGTTGTAAGCGGCCCGTCTTGAAACACGGACCAAGGAGTCTAACATCTATGCGAGTGTTTGGGTGTCAAACCCATACGCGTAATGAAAGTGAACGGAGGTGAGAACCCTTAAGGGTGCATCATCGACCGATCCTGATGTCTTCGGAAGGATTTGAGTAAGAGCATAGCTGTTGGGACCCGAAAGATGGTGAACTATGCCTGAATAGGGTGAAGCCAGAGGAAACTCTGGTGGAGGCTCGCAGCGGTTCTGACGTGCAAATCGATCGTCAAATTTGGGTATAGGGGCGAAAGACTAATC???????????????????????????????????????????????????????????????????????????????????????????????????????????????????????????????????????????????????????????????????????????????????????????????????????????????????????????????????????????????????????????????????????????????????????????????????????????????????????????????????????????????????????????????????????????????????????????????????????????????????????????????????????????????????????????????????????????????????????????TTCCGTGAACTGCCTGCTGGCCAAAATGCAATTGTTGCCATTCTCTGTTACTCTGGCTACAACCAAGAAGATTCCGTTATTATGAACCAGAGCAGTATCGATCGTGGCCTTTTCAGAAGTTTGTTTTACCGAGCTTACCACGACCAAGAAAAGCGGATTGGTATGAACGTGGTTGAGCAGTTTGAAAAGCCGTTCCGTAGCGATACCCTCAAGCTCAAGCACGGTACTTACGACAAACTGGATGACGACGGAATTGTTGCCCCTGGTGTCAGAATCTCTGGAGAAGATATTATTATTGGTAAAACTGCTCCGCTCCCACCAGATGCGGAGGAACTCGGACAACGCACTAAATCTCATACCAAACGTGATGCGTCGACTCCTCTTCGTAGCACGGAGAACGGTATCGTTGACCAAGTCTTAATCACCACCAACGCCGAAGGTCTCCGCTTCGTCAAGGTCCGTATGCGCACAACAAAGGTTCCTCAAATTGGTGATAAGTTCGCCTCTCGTCACGGTCAAAAGGGAACCATCGGTATCACTTACCGCCAAGAAGACATGCCTTTCACCCGGGAGGGTATTGTGCCTGATCTTATCATCAACCCCCACGCCATTCCATCTCGTATGACAATTGCTCATTGGTATCTCCAAGGATGGCCAGACCCGTGAGCACGCTCTCCTCGCCTACACCCTTGGTGTTAGGCAGATCATCGTTGCCATCAAC-AAGATGGACACCA-CCAAGTGGTCCGAGGCCCGTTTCGGTGAGATCATCAAGGAGACCACCAACTTCATCAAGAAGGTTGGCTACAACCCCAAGACCATTGCCTTCGTCCCCATCTCCGGTTTCAACGGTGACAACATGATTGAGGCCTCCACCAACTGCCCTTGGTACAAGGGTTGGGAGAAGGAGACCAAGGA---GGGCAAGAAGACCGGAAAGACTCTTCTCGAGGCCATTGACGGCATTGACCCCCCCTCCCGCCCAACTGACAAGCCCCTCCGTCTTCCTCTCCAGGATGTCTACAAGATTGGCGGTATTGGCACGGTGCCAGTCGGTCGTGTTGAGACCGGTATCATCAAGGCC----------------------------------------------------------GGTATGGTCGTCACCTTCGCCCCCGCTGGTGTCACCACCGAAGTCAAGTCCGTCGAGATGCACCACGAGCAGCTTGCTGAGGGTGTCCCCGGTGACAACGTTGGCTTCAACGTCAAGAACGTTTCCGTCAAGGAGATCCGTCGTGGTAACGTTGCTGGTGACTCCAAGAACGACCCCCCCAAGGGAGCCGAGTCCTTCAACGCCCAGGTCATTGTCCTGAACCACCCTGGTCAGATCGGTGCCGGTTACGCCCCAGTCTTGGATTGCCACACCGCCCACATTGCCTGCAAGTTCTCTGAGCTCCTCGAGAAGATTGACCGCCGTACCGGAAAGTCCATGGAGGACTCCCCCAAGTTCGTCAAGTCTGGTGATGCCGCCATCGTCAAGATGATT
>GZUIFR22.046Pseudogymnoascus_botryoidalis
T-ACCACCCTTTGTTTATCACA-CTTTG-TTGCTTTGGCAGGCCTG-CCCTCGGGCTGCTGGCTCCGGCCGGCGAGCGCCTGCCAGAGGACCT-AAACTCTGT-TTGTCTATACTGTCTGAGTACTATATAATAGTTAAAACTTTCAACAACGGATCTCTTGGTTCTGGCATCGATGAAGAACGCAGCGAAATGCGATAAGTAATGTGAATTGCAGAATTCAGTGAATCATCGAATCTTTG-AACGCACATTGCGCCCCCTGGTATTCCGGGGGGCATGCCTGTCCGAGCGTCATT-ACAACCCTC-AAGCTCAGCTTGGTGTTGGGCCCCGCC-GCCCCGGCGGGCCCTAAAGTCA-GTGGCGGTGCCGTCCGGCTCCGA-GCGTAGTAACTCTTCTCGCTCTGGAGGC--CCGG-TCGCGTGCTCGCCCCTCACGGTCCGAGTTGTAATTTGTAGAGGATGCTTCGAGCATGGTCTGGCCTAAGTTCCTTGGAACAGGACGTCATAGAGGGTGAGAATCCCGTATGCGGCCAGGTGCCTACGCTCATGTGAAGCTCCTTCGACGAGTCGAGTTGTTTGGGAATGCAGCTCAAAATGGGTGGTAAATTTCATCTAAAGCTAAATATTGGCCAGAGACCGATAGCGCACAAGTAGAGTGATCGAAAGATGAAAAGCACTTTGGAAAGAGAGTTAAACAGTACGTGAAATTGTTGAAAGGGAAGCGCTTGCAACCAGACTTGCGCGCGGCCGATCATCCGGTGTTCTCACCGGTGCACTCGGCCGCGCTCAGGCCAGCATCGGTTTTGGCGGCTGGATAAAGGCCTTAGGAATGTAGCTCCTCTC-GGGGAGTGTTATAGCCTAGGGTGCAATGCAGCCTGCCGGGACCGAGGACCGCGCTTCGGCTAGGATGCTGGCGTAATGGTTGTAAGCGGCCCGTCTTGAAACACGGACCAAGGAGTCTAACATCTATGCGAGTGTTTGGGTGTCAAACCCATACGCGTAATGAAAGTGAACGGAGGTGAGAACCCTTAAGGGTGCATCATCGACCGATCCTGATGTCTTCGGAAGGATTTGAGTAAGAGCATAGCTGTTGGGACCCGAAAGATGGTGAACTATGCCTGAATAGGGTGAAGCCAGAGGAAACTCTGGTGGAGGCTCGCAGCGGTTCTGACGTGCAAATCGATCGTCAAATTTGGGTATAGGGGCGAAAGACTAATC???????????????????????????????????????????????????????????????????????????????????????????????????????????????????????????????????????????????????????????????????????????????????????????????????????????????????????????????????????????????????????????????????????????????????????????????????????????????????????????????????????????????????????????????????????????????????????????????????????????????????????????????????????????????????????????????????????????????????????????TTCCGTGAACTGCCTGCTGGCCAAAATGCAATTGTTGCCATTCTCTGTTACTCTGGCTACAACCAAGAAGATTCCGTTATTATGAACCAGAGCAGTATCGATCGTGGCCTTTTCAGAAGTTTGTTTTACCGAGCTTACCACGACCAAGAAAAGCGGATTGGTATGAACGTGGTTGAGCAGTTTGAAAAGCCGTTCCGTAGCGATACCCTCAAGCTCAAGCACGGTACTTACGACAAACTGGATGACGACGGAATTGTTGCCCCTGGTGTCAGAATCTCTGGAGAAGATATTATTATTGGTAAAACTGCTCCGCTCCCACCAGATGCGGAGGAACTCGGACAACGCACTAAATCTCATACCAAACGTGATGCGTCGACTCCTCTTCGTAGCACGGAGAACGGTATCGTTGACCAAGTCTTAATCACCACCAACGCCGAAGGTCTCCGCTTCGTCAAGGTCCGTATGCGCACAACAAAGGTTCCTCAAATTGGTGATAAGTTCGCCTCTCGTCACGGTCAAAAGGGAACCATCGGTATCACTTACCGCCAAGAAGACATGCCTTTCACCCGGGAGGGTATTGTGCCTGATCTTATCATCAACCCCCACGCCATTCCATCTCGTATGACAATTGCTCATTGGTATCTCCAAGGATGGCCAGACCCGTGAGCACGCTCTCCTCGCCTACACCCTTGGTGTTAGGCAGATCATCGTTGCCATCAAC-AAGATGGACACCA-CCAAGTGGTCCGAGGCCCGTTTCGGTGAGATCATCAAGGAGACCACCAACTTCATCAAGAAGGTTGGCTACAACCCCAAGACCATTGCCTTCGTCCCCATCTCCGGTTTCAACGGTGACAACATGATTGAGGCCTCCACCAACTGCCCTTGGTACAAGGGTTGGGAGAAGGAGACCAAGGA---GGGCAAGAAGACCGGAAAGACTCTTCTCGAGGCCATTGACGGCATTGACCCCCCCTCCCGCCCAACTGACAAGCCCCTCCGTCTTCCTCTCCAGGATGTCTACAAGATTGGCGGTATTGGCACGGTGCCAGTCGGTCGTGTTGAGACCGGTATCATCAAGGCC----------------------------------------------------------GGTATGGTCGTCACCTTCGCCCCCGCTGGTGTCACCACCGAAGTCAAGTCCGTCGAGATGCACCACGAGCAGCTTGCTGAGGGTGTCCCCGGTGACAACGTTGGCTTCAACGTCAAGAACGTTTCCGTCAAGGAGATCCGTCGTGGTAACGTTGCTGGTGACTCCAAGAACGACCCCCCCAAGGGAGCCGAGTCCTTCAACGCCCAGGTCATTGTCCTGAACCACCCTGGTCAGATCGGTGCCGGTTACGCCCCAGTCTTGGATTGCCACACCGCCCACATTGCCTGCAAGTTCTCTGAGCTCCTCGAGAAGATTGACCGCCGTACCGGAAAGTCCATGGAGGACTCCCCCAAGTTCGTCAAGTCTGGTGATGCCGCCATCGTCAAGATGATT
>17WV03Pseudogymnoascus_sp_
T-ACCACCCTTTGTTTATTACA-CTTTG-TTGCTTTGGCAGGCCTG-CCCTCGGGCTGCTGGCTCCGGCCGGCGAGCGCTTGCCAGAGGACCT-AAACTCTGT-TTGTCTATACTGTCTGAGTACTATATAATAGTTAAAACTTTCAACAACGGATCTCTTGGTTCTGGCATCGATGAAGAACGCAGCGAAATGCGATAAGTAATGTGAATTGCAGAATTCAGTGAATCATCGAATCTTTG-AACGCACATTGCGCCCCCTGGTATTCCGGGGGGCATGCCTGTCCGAGCGTCATT-ACAACCCTC-AAGCTCAGCTTGGTATTGGGCCCCGCC-GCTCCGGCGGGCCCTAAAGTCA-GTGGCGGTGCCGTCCGGCTCCGA-GCGTAGTAATTCTTCTCGCTCTGGAGGT--CCGG-TCGTGTGCTCGCCCCTCACGGTCCGAGTTGTAATTTGTAGAGGATGCTTCGAGCATGGTCTGGCCTAAGTTCCTTGGAACAGGACGTCATAGAGGGTGAGAATCCCGTATGCGGCCAGGTGCCTACGCTCATGTGAAGCTCCTTCGACGAGTCGAGTTGTTTGGGAATGCAGCTCAAAATGGGTGGTAAATTTCATCTAAAGCTAAATATTGGCCAGAGACCGATAGCGCACAAGTAGAGTGATCGAAAGATGAAAAGCACTTTGGAAAGAGAGTTAAACAGTACGTGAAATTGTTGAAAGGGAAGCGCTTGCAACCAGACTTGCGCGCGGCCGATCATCCGGTGTTCTCACCGGTGCACTCGGCCGTGCTCAGGCCAGCATCGGTTTTGGCGGCTGGATAAAGGCCCTAGGAATGTAGCTCCTCTC-GGGGAGTGTTATAGCCTAGGGTGCAATGCAGCCTGCTGGGACCGAGGACCGCGCTTCGGCTAGGATGCTGGCGTAATGGTTGTAAGCGGCCCGTCTTGAAACACGGACCAAGGAGTCTAACATCTATGCGAGTGTTTGGGTGTCAAACCCATACGCGTAATGAAAGTGAACGGAGGTGAGAACCCTTAAGGGTGCATCATCGACCGGTCCTGAAGTTTACGGAAGGATCTGAGTAAGAGCATAGCTGTTGGGACCCGAAAGATGGTGAACTATGCCTGAATAGGGTGAAGCCAGAGGAAACTCTGGTGGAGGCTCGCAGCGGTTCTGACGTGCAAATCGATCGTCAAATTTGGGTATAGGGGCGAAAGACTAATCTGACTGAATGTCCGTCAGAGGACTGCAGAGTCAACAATGCCAAGGGGAACCTGTTCTCTTCAATGAGAGCTTCCAAATTTGTCCCTTTCCAGGAAGTCAAAATTCAAGAAGTCCCAGATCAAGTTCCAGTTGGACATATCCCAAGACAACTGACCATTCTGTGTCATGGAGCACTTGTACGCCAGATCAGCCCAGGAGACCTCATCGACTGCGGCGGAATCTTTCTGCCGACCCCATATACAGGCTTCAAAGCGATGAGAGCTGGCCTGTTAACAGACACATACCTGGAGGCTCAGCACGTCATTCAACACAAAAAGGCATACGAGCACATGGCAAGTGACCCGAAAATCTTCAAACGGCTTGATGCATACAGTCAGTCAGGGCAAATGTACGAGTACTTGGCCAAATCTATTGCGCCTGAAATCTTTGGCCATCTTGATGTCAAGAAGGCCCTACTGTTACTGCTGGTTGGGGGTTCCGTGAACTGCCTGCGGGTCAGAATGCCATTGTTGCCATTCTTTGCTACTCTGGTTATAACCAGGAAGATTCCGTTATTATGAACCAGAGCAGTATCGATCGTGGACTTTTCCGCAGTTTGTTCTACAGAGCTTACCACGATCAAGAAAAGCGGATCGGTATGAATGTGGTTGAGCAGTTTGAGAAGCCCTTCCGTAGCGATACTCTCAAGCTCAAGCACGGAACCTATGACAAACTGGATGACGACGGAATTGTTGCTCCTGGTGTCAGAATCTCCGGAGAAGATATCATCATTGGGAAAACCGCGCCGCTTCCACCAGATGCAGAGGAACTTGGACAGCGTACCAAATCGCATACCAAGCGCGATGCGTCGACTCCTCTTCGTAGCACGGAGAACGGTATTGTTGACCAGGTCTTGATCACCACCAACGCCGAAGGTCTCCGCTTCGTCAAGGTGCGCATGCGTACAACGAAGGTCCCTCAAATTGGTGATAAGTTCGCCTCTCGTCACGGACAGAAGGGAACAATTGGTATCACTTACCGCCAGGAGGATATGCCTTTCACTCGCGAGGGTATTGTGCCTGACCTGATCATTAACCCCCACGCCATTCCTTCCCGTATGACGATTGCTCATTGGTATCTCCAAGGATGGCCAGACCCGTGAGCACGCTCTGCTCGCCTACACCCTTGGTGTTAGGCAGATCATCGTTGCCATCAAC-AAGATGGACACCA-CCAAGTGGTCCGAGGCCCGTTTCGGTGAGATCATCAAGGAGACCACCAACTTCATCAAGAAGGTCGGATACAACCCCAAGACCATTGCCTTCGTCCCTATCTCCGGTTTCAACGGTGACAACATGATTGAGGCCTCCACCAACTGCCCATGGTACAAGGGTTGGGAGAAGGAGACCAAGGA---GGGAAAGAAGTCCGGAAAGACTCTTCTCGAAGCCATTGACGGCATCGACCCCCCGTCCCGCCCAACTGACAAGCCCCTCCGCCTTCCTCTCCAGGATGTCTACAAGATTGGCGGTATTGGCACGGTGCCAGTCGGCCGTGTCGAGACTGGTATTATCAAGTCCGGTATGTT--ATGAAGTCATGTG-ATCTGTGTTTACTTTTTACTAACTCCACATTCCAGGCATGGTCGTCACCTTCGCCCCCGCTGGTGTCACCACTGAAGTCAAGTCCGTCGAGATGCACCACGAGCAGCTTGTTGAGGGTGTCCCCGGTGACAACGTTGGCTTCAACGTCAAGAACGTTTCCGTCAAGGAGATCCGTCGTGGTAACGTTGCTGGTGACTCCAAGAACGACCCCCCCAAGGGAGCCGAGTCTTTCAACGCCCAGGTCATTGTCCTGAACCACCCTGGTCAGATCGGTGCCGGTTACGCCCCAGTCTTGGATTGCCACACCGCCCACATTGCCTGCAAGTTCTCTGAGCTCCTCGAGAAGATTGACCGCCGTACCGGAAAGTCCATGGAGGACTCCCCCAAGTTCGTCAAGTCTGGTGATGCCGCCATCGTCAAGATGATT
>17WV06Pseudogymnoascus_sp_
T-ACCACCCTTTGTTTATCACA-CTTTG-TTGCTTTGGCAGGCCTG-CCCTCGGGCTGCTGGCTCCGGCCGGCGAGCGCCTGCCAGAGGACCT-AAACTCTGT-TTGTCTATACTGTCTGAGTACTATATAATAGTTAAAACTTTCAACAACGGATCTCTTGGTTCTGGCATCGATGAAGAACGCAGCGAAATGCGATAAGTAATGTGAATTGCAGAATTCAGTGAATCATCGAATCTTTG-AACGCACATTGCGCCCCCTGGTATTCCGGGGGGCATGCCTGTCCGAGCGTCATT-ACAACCCTC-AAGCTCAGCTTGGTGTTGGGCCCCGCC-GCCCCGGCGGGCCCTAAAGTCA-GTGGCGGTGCCGTCCGGCTCCGA-GCGTAGTAATTCTTCTCGCTCTGGAGGC--CCGG-TCGCGTGCCCGCC??????????????????????????????????????????????????????????????????????????????????????????????????????????????????????????????????????????????????????????????????????????????????????????????????????????????????????????????????????????????????????????????????????????????????????????????????????????????????????????????????????????????????????????????????????????????????????????????????????????????????????????????????????????????????????????????????????????????????????????????????????????????????????????????????????????????????????????????????????????????????????????????????????????????????????????????????????????????????????????????????????????????????????????????????????????????????????????????????????????????????????????????????????????????????????????????????????????????????????TGACTGAATGTCCGTCAGAAGACTGCAAAGTGAACAAGGCCAAGGGGAACCTATTTACTTCGATGAGAGCTTCCAAATTTGTTCCTTTCCAGGAAGTCAAAATTCAAGAAGTCCCAGATCAAGTTCCAGTTGGACATATCCCAAGGCAACTGACCGTCCTGTGTCACGGAGCACTTGTTCGCCAGATCAGCCCGGGAGACCTCATCGATTGCGGCGGCATCTTTCTGCCGACTCCATATACGGGCTTTAAGGCGATGAAAGCTGGCCTGTTGACAGATACGTATTTGGAGGCTCAGCACGTTATACAACACAAGAAGGCATACGAGCACATGGCAAGTGACCCAAAGATCTTCAAACGGCTCGATGCATACAGCGAGTCAGGACAAATGTACGAGTACTTAGCCAAATCTATTGCGCCTGAAATCTACGGCCATCTTGATGTCAAGAAGGCTTTGTTGCTATTACTGGTTGGAGGTTCCGAGAACTGCCCGCTGGCCAAAATGCCATTGTCGCCATTCTTTGTTACTCTGGTTATAACCAGGAAGATTCCGTCATTATGAACCAGAGCAGTATTGATCGTGGTCTTTTCCGCAGTTTGTTCTACAGAGCTTATCACGATCAAGAAAAGAGGATCGGTATGAATGTGGTTGAACAGTTTGAGAAACCTTTCCGTAGCGATACTCTCAAGCTCAAGCATGGAACATATGACAAACTGGACGATGACGGAATTGTTGCTCCTGGTGTCAGAATCTCTGGAGAAGATATTATTATTGGTAAAACCGCGCCGCTTCCACCAGATGCAGAGGAACTCGGTCAGCGCACCAAATCCCATACGAAGCGTGATGCATCGACGCCCCTTCGTAGCACGGAGAATGGTATTGTTGACCAAGTTTTGATCACCACCAACGCCGAAGGCCTCCGCTTTGTCAAGGTCCGCATGCGCACAACGAAGATTCCTCAAATTGGTGATAAGTTCGCCTCTCGTCACGGTCAAAAAGGAACCATTGGTATCACTTACCGCCAAGAAGACATGCCTTTCACTCGCGAGGGTATTGTGCCTGACCTCATCATCAACCCCCACGCTATTCCCTCTCGTATGACGATTGCTCATTGGTATCTCCAAGGATGGCCAGACCCGTGAGCACGCTCTCCTCGCCTACACCCTTGGTGTTAGGCAGATCATCGTTGCCATCAAC-AAGATGGACACCA-CCAAGTGGTCTGAGGCCCGTTTCAGTGAGATCATCAAGGAGACCACCAACTTCATCAAGAAGGTCGGCTACAACCCCAAGTCCATCGCCTTCGTCCCCATCTCCGGTTTCAACGGTGATAACATGATTGAGGTCTCCACCAACTGCCCATGGTACAAGGGTTGGGAGAAGGAGACCAAGGA---GGGAAAGAAGTCCGGAAAGACTCTTCTCGAGGCCATTGACGGCATCGACCCCCCGTCCCGCCCAACTGACAAGCCCCTCCGCCTTCCTCTCCAGGATGTTTACAAGATTGGCGGTATTGGCACGGTGCCAGTCGGTCGTGTTGAGACCGGTATCATCAAGGCCGGTAAGTT--TT-GAGTCACGTG-GTTATTGTTTACTTCTTACTAATTC--CATCTCAGGTATGGTCGTCACCTTCGCCCCCGCTGGTGTCACCACCGAAGTCAAGTCCGTCGAGATGCACCACGAGCAGCTTGTTGAGGGTGTCCCCGGTGACAACGTTGGCTTCAACGTCAAGAACGTTTCCGTCAAGGAGATCCGTCGTGGTAACGTTGCTGGTGACTCCAAGAACGACCCCCCCAAGGGAGCCGAGTCCTTCAACGCCCAGGTCATTGTCCTGAACCACCCTGGTCAGATCGGTGCCGGTTACGCCCCAGTCTTGGATTGCCACACCGCCCACATTGCCTGCAAGTTCTCTGAGCTCCTCGAGAAGATTGATCGCCGTACCGGAAAGTCCATGGAGGACTCCCCCAAGTTCGTCAAGTCTGGTGATGCCGCCATCGTTAAGATGGTT
>17WV09Undetermined
T-TCCACCCTTTGTTTATCACA-CTTTG-TTGCTTTGGCAGGCCTG-CCTCCGGGCTACCGGCTCCGGCCGGCGAGTGCCTGCCAGAGGACCC-AAACTCTGT-TTGTCTGTAACGTCTGAGTACTATATAATAGTTAAAACTTTCAACAACGGATCTCTTGGTTCTGGCATCGATGAAGAACGCAGCGAAATGCGATAAGTAATGTGAATTGCAGAATTCAGTGAATCATCGAATCTTTG-AACGCACATTGCGCCCCCTGGTATTCCGGGGGGCATGCCTGTCCGAGCGTCATT-ACAACCCTC-AAGCCTAGCTTGGTGTTGGGCTCCGCC-G-CCTGGCGGGCCCTAAAGTCA-GTGGCGGTGCCGTCCGGCTCCGA-GCGTAGTAATTCTTCTCGCTCTGGAGGC--CTGG-GCGCGTGCTTGCCCCTCACGGTCCGAGTTGTAATTTGTAGAGGATGCTTCGAGCATGGTCTGGCCTAAGTTCCTTGGAACAGGACGTCATAGAGGGTGAGAATCCCGTATGCGGCCAGGTGCCTACGCTCATGTGAAGCTCCTTCGACGAGTCGAGTTGTTTGGGAATGCAGCTCAAAATGGGTGGTAAATTTCATCTAAAGCTAAATATTGGCCAGAGACCGATAGCGCACAAGTAGAGTGATCGAAAGATGAAAAGCACTTTGGAAAGAGAGTTAAACAGTACGTGAAATTGTTGAAAGGGAAGCGCTTGCGACCAGACTTGCGTGCGGCCGATCATCTGGTGTTCTCACCGGTGCACTCGGCCGTGCTCAGGCCAGCATCGGTTTCGGCGGCTGGATAAAGGCCCTAGGAATGTGGCTCCTCTC-GGGGAGTGTTATAGCCTAGGGTGCAATGCAGCCCGCTGGGACCGAGGACCGCGCTTCGGCTAGGATGCTGGCGTAATGGTCGTAAGCGGCCCGTCTTGAAACACGGACCAAGGAGTCTAACATCTATGCGAGTGTTTGGGTGTCAAACCCATACGCGTAATGAAAGTGAACGGAGGTGAGAACCCTTAAGGGTGCATCATCGACCGATCCTGATGTCTTCGGAAGGATTTGAGTAAGAGCATAGCTGTTGGGACCCGAAAGATGGTGAACTATGCCTGAATAGGGTGAAGCCAGAGGAAACTCTGGTGGAGGCTCGCAGCGGTTCTGACGTGCAAATCGATCGTCAAATTTGGGTATAGGGGCGAAAGACTAATCTGACTGAGTGTCCCTCAGAGGACTGCAAAGTCAACAATGCCAAAGGGAACCTATTCTCGTCGATGCGCGCTTCCAAGTTCCATGCTTTCCAGGAAGTTAAAATTCAAGAAATTCCAGATCAAGTGCCCGTCGGACACATTCCAAGACAATTAACGATATTGTGTCATGGAGCGCTTGTACGGCGGATCAACCCAGGAGATCTCATTGACTGTGCCGGAATATTTCTTCCGACTCCGTATACGGGATTTAAAGCAATTAGAGCTGGCCTGTTAACAGATACATATCTGGAGGCGCAACACGTTACACAGCACAAGAAAGCATATGAAGCAATGACGACTGACGCGAAGGTCTTCCGACGACTTGACCAATATCGCGAATCAGGGCATATGTACGAATACCTCGCCAAGTCTATCGCTCCTGAAATATATGGTCATCTTGATGTTAAGAAAGCATTACTCCTCTTGTTAGTTGGAGG????????????????????????????????????????????????????????????????????????????????????????????????????????????????????????????????????????????????????????????????????????????????????????????????????????????????????????????????????????????????????????????????????????????????????????????????????????????????????????????????????????????????????????????????????????????????????????????????????????????????????????????????????????????????????????????????????????????????????????????????????????????????????????????????????????????????????????????????????????????????????????????????????????????????????????????????????????????????????????????TGGTATCTCCAAGGATGGTCAGACCCGTGAGCACGCCCTTCTCGCCTATACCCTTGGTGTTAGGCAGATCATCGTTGCCATCAAC-AAGATGGACACCA-CCAAGTGGTCCGAGTCTCGCTTCCAGGAGATCATCAAGGAGACCACCAACTTCATCAAGAAGGTTGGATACAACCCAAAGTCCATTGCTTTCGTACCCATCTCCGGCTTCAACGGCGACAACATGATTGATGTTTCCACAAACTGCCCGTGGTACAAGGGTTGGGAGAAGGAGACCAAGGA---GGGAAAGAAGTCCGGAAAGACACTCCTCGAGGCCATCGATGGTATTGACCCACCTGCCCGCCCAACCGACAAGCCCCTCCGTCTTCCTCTCCAAGATGTCTACAAGATTGGTGGTATTGGCACGGTGCCAGTCGGTCGTGTTGAGACCGGTATCATCAAGGCTGGTAAGTT--CC-AAGGTTC-AC-GTTTTTATTTAC--TTTACTGATTA--TTTGTCAGGTATGGTTGTCACCTTCGCCCCAGCGGGTGTCACCACTGAAGTCAAGTCCGTTGAGATGCACCACGAGCAACTTGTCGAGGGTGTCCCAGGTGACAATGTTGGCTTCAACGTCAAGAACGTTTCCGTGAAGGAAATCCGTCGTGGTAATGTTGCTGGTGATTCCAAGAACGACCCACCGAAGGGTGCCGAGTCTTTCAACGCCCAGGTTATTGTCCTCAACCACCCTGGGCAGGTCGGTGCTGGTTACGCACCAGTCTTGGATTGCCACACTGCTCACATTGCCTGCAAGTTCGCTGAGCTCCTTGAGAAGATTGATCGCCGTACCGGAAAGTCTATCGAAGACTCTCCTAAGTTCGTGAAGTCTGGTGATGCCGCTATCGTCAAGATGATT
>18VA07Pseudogymnoascus_sp_
T-ACCACCCTTTGTTTA-TACA-CTTTG-TTGCTTT-GCAGGCCTG-CCCTCGGGCTGCTGGCTCC-GCCGGCGAGCGCCTGCCAGAGGACCT-AAACTCTGT-TTGTCTATACTGTCTGAGTACTATATAATAGTTAAAACTTTCAACAACGGATCTCTTGGTTCTGGCATCGATGAAGAACGCAGCGAAATGCGATAAGTAATGTGAATTGCAGAATTCAGTGAATCATCGAATCTTTGAAACGCACATTGCGCCCCCTGGTATTCCGGGGGGCATGCCTGTCCGAGCGTCATT-ACAACCCTC-AAGCTCAGCTTGGTGTTTGGCCCC-SC-GCCCCGGCGGGCCCTAAAGTCAGGTGGCGGTGCCGTCCGGCTCCGA-GCGTAGTAATTCTTCTCGCTCTGGAGGC--CCGG-TCGCGTGCCCGCCCCTCACGGTCCGAGTTGTAATTTGTAGAGGATGCTTCGAGCATGGTCTGGCCTAAGTTCCTTGGAACAGGACGTCATAGAGGGTGAGAATCCCGTATGCGGCCAGGTGCCTACGCTCATGTGAAGCTCCTTCGACGAGTCGAGTTGTTTGGGAATGCAGCTCAAAATGGGTGGTAAATTTCATCTAAAGCTAAATATTGGCCAGAGACCGATAGCGCACAAGTAGAGTGATCGAAAGATGAAAAGCACTTTGGAAAGAGAGTTAAACAGTACGTGAAATTGTTGAAAGGGAAGCGCTTGCAACCAGACTTGCGCGCGGCCGATCATCCGGTGTTCTCACCGGTGCACTCGGCCGTGCTCAGGCCAGCATCGGTTTTGGCGGCTGGATAAAGGCCCTAGGAATGTGGCTCCTCTC-GGGGAGTGTTATAGCCTAGGGTGCAATGCAGCCTGCCGGGACCGAGGACCGCGCTTCGGCTAGGATGCTGGCGTAATGGTTGTAAGCGGCCCGTCTTGAAACACGGACCAAGGAGTCTAACATCTATGCGAGTGTTTGGGTGTCAAACCCATACGCGTAATGAAAGTGAACGGAGGTGAGAACCCTTAAGGGTGCATCATCGACCGATCCTGATGTCTTCGGAAGGATTTGAGTAAGAGCATAGCTGTTGGGACCCGAAAGATGGTGAACTATGCCTGAATAGGGTGAAGCCAGAGGAAACTCTGGTGGAGGCTCGCAGCGGTTCTGACGTGCAAATCGATCGTCAAATTTGGGTATAGGGGCGAAAGACTAATCTGACTGAATGTCCCTCAGAAGACTGCAAAGTAAACAAGGCTAAGGGGAACCTATTTACTTCGATGAGAGCTTCCAAATTTGTTCCTTTCCAGGAAGTCAAAATCCAAGAAGTCCCAGATCAAGTTCCAGTTGGGCATATCCCAAGACAACTGACCGTCCTGTGTCACGGAGCACTTGTTCGCCAGATCAGCCCGGGAGACCTCATCGATTGCGGTGGCATATTTCTGCCGACCCCATATACAGGATTTAAAGCGATGAGAGCTGGCCTGTTGACAGATACGTATCTGGAGGCTCAGCACGTTATACAACACAAGAAGGCATATGAGCACATGGCAAGCGACCCGAAAATCTTCAAACGACTTGATGCATACAGTGAGTCAGGACACATGTACGAGTACTTGGCCAAATCTATTGCGCCTGAAATCTACGGCCATCTTGATGTCAAGAAGGCTCTGCTGCTATTACTGGTTGGAGG????????????????????????????????????????????????????????????????????????????????????????????????????????????????????????????????????????????????????????????????????????????????????????????????????????????????????????????????????????????????????????????????????????????????????????????????????????????????????????????????????????????????????????????????????????????????????????????????????????????????????????????????????????????????????????????????????????????????????????????????????????????????????????????????????????????????????????????????????????????????????????????????????????????????????????????????????????????????????????????TGGTATCTCCAAGGATGGCCAGACCCGTGAGCACGCTCTCCTCGCCTACACCCTTGGTGTTAGGCAGATCATCGTTGCCATCAAC-AAGATGGACACCA-CCAAGTGGTCCGAGGCCCGTTTCGGTGAGATCATCAAGGAGACCACCAACTTCATCAAGAAGGTCGGCTACAACCCCAAGTCCATTGCCTTCGTCCCCATCTCCGGTTTCAACGGTGACAACATGATTGAGGCCTCCACCAACTGCCCATGGTACAAGGGTTGGGAGAAGGAGACCAAGGA---GGGAAAGAAGTCTGGAAAGACTCTTCTCGAGGCCATTGACGGCATCGACCCCCCGTCCCGCCCAACTGACAAGCCCCTCCGCCTTCCCCTCCAGGATGTCTACAAGATTGGCGGTATTGGCACGGTGCCAGTCGGTCGTGTTGAGACCGGTATCATCAAGGCTGGTAAGTT--TT-GAGTCACGTG-GTTATTGTTTACTTTTTACTAATTC--CATCTCAGGTATGGTCGTCACCTTCGCCCCCGCTGGTGTCACCACTGAAGTCAAGTCCGTCGAGATGCACCACGAGCAGCTTGTCGAGGGTGTTCCCGGTGACAACGTTGGCTTCAACGTCAAGAACGTTTCCGTCAAGGAGATCCGTCGTGGTAACGTTGCTGGTGACTCCAAGAACGACCCCCCCAAGGGAGCCGAGTCCTTCAACGCCCAGGTCATTGTCCTGAACCACCCTGGTCAGATCGGTGCCGGTTACGCCCCAGTCTTGGATTGCCACACCGCCCACATTGCCTGCAAGTTCTCTGAGCTCCTCGAGAAGATTGATCGCCGTACCGGAAAGTCCATGGAGGACTCCCCCAAGTTCGTCAAGTCTGGTGATGCCGCCATCGTCAAGATGATT
>18VA08Pseudogymnoascus_sp_
T-ACCACCCTTTGTTTATTACA-CTTTG-TTGCTTTGGCAGGCCTG-CCCTCGGGCTGCTGGCTCCGGCCGGCGAGCGCTTGCCAGAGGACCT-AAACTCTGT-CTGTCTATACTGTCTGAGTACTATATAATAGTTAAAACTTTCAACAACGGATCTCTTGGTTCTGGCATCGATGAAGAACGCAGCGAAATGCGATAAGTAATGTGAATTGCAGAATTCAGTGAATCATCGAATCTTTG-AACGCACATTGCGCCCCCTGGTATTCCGGGGGGCATGCCTGTCCGAGCGTCATT-ACAACCCTC-AAGCTCAGCTTGGTATTGGGCCCCGCC-GCTCCGGCGGGCCCTAAAGTCA-GTGGCGGTGCCGTCCGGCTCCGA-GCGTAGTAATTCTTCTCGCTCTGGAGGC--CCGG-TCGTGTGCTCGCCCCTCACGGTCCGAGTTGTAATTTGTAGAGGATGCTTCGAGCATGGTCTGGCCTAAGTTCCTTGGAACAGGACGTCATAGAGGGTGAGAATCCCGTATGCGGCCAGGTGCCTACGCTCATGTGAAGCTCCTTCGACGAGTCGAGTTGTTTGGGAATGCAGCTCAAAATGGGTGGTAAATTTCATCTAAAGCTAAATATTGGCCAGAGACCGATAGCGCACAAGTAGAGTGATCGAAAGATGAAAAGCACTTTGGAAAGAGAGTTAAACAGTACGTGAAATTGTTGAAAGGGAAGCGCTTGCAACCAGACTTGCGCGCGGCCGATCATCCGGTGTTCTCACCGGTGCACTCGGCCGTGCTCAGGCCAGCATCGGTTTTGGCGGCTGGATAAAGGCCCTAGGAATGTAGCTCCTCTC-GGGGAGTGTTATAGCCTAGGGTGCAATGCAGCCTGCTGGGACCGAGGACCGCGCTTCGGCTAGGATGCTGGCGTAATGGTTGTAAGCGGCCCGTCTTGAAACACGGACCAAGGAGTCTAACATCTATGCGAGTGTTTGGGTGTCAAACCCATACGCGTAATGAAAGTGAACGGAGGTGAGAACCCTTAAGGGTGCATCATCGACCGGTCCTGAAGTTTACGGAAGGATCTGAGTAAGAGCATAGCTGTTGGGACCCGAAAGATGGTGAACTATGCCTGAATAGGGTGAAGCCAGAGGAAACTCTGGTGGAGGCTCGCAGCGGTTCTGACGTGCAAATCGATCGTCAAATTTGGGTATAGGGGCGAAAGACTAATCTGACTGAGTGTCCGTCAGAGGACTGCAGAGTCAACAATGCCAAGGGGAACCTGTTCTCTTCGATGAGAGCTTCCAAATTTGTCCCTTTCCAGGAAGTCAAAATCCAAGAAGTCCCAGATCAAGTTCCAGTTGGACATATCCCAAGACAACTGACCATTCTGTGTCATGGAGCAATTGTACGCCAGATCAGCCCAGGAGACCTCATCGACTGCGGCGGAATCTTTCTGCCGACCCCATATACAGGCTTCAAAGCGATGAGAGCTGGCCTGTTAACAGACACATACCTGGAGGCTCAGCACGTCATTCAACACAAAAAGGCATACGAGCACATGGCAAGTGACCCGAAAATCTTCAAACGGCTTGATGCATACAGTCAGTCAGGGCAAATGTACGAGTACTTGGCCAAATCTATTGCGCCTGAAATCTTTGGCCATCTTGATGTCAAGAAGGCCCTACTGTTACTGCTGGTTGGGGGTTCCGTGAACTGCCTGCGGGTCAGAATGCCATTGTTGCCATTCTTTGCTACTCTGGTTATAACCAGGAAGATTCCGTTATTATGAACCAGAGCAGTATCGATCGTGGACTTTTCCGCAGTTTGTTCTACAGAGCTTACCACGATCAAGAAAAGCGGATCGGTATGAATGTGGTTGAGCAGTTTGAGAAGCCCTTCCGTAGCGATACTCTCAAGCTCAAGCACGGAACCTATGACAAACTGGATGACGACGGAATTGTTGCTCCTGGTGTCAGAATCTCCGGAGAAGATATCATCATTGGGAAAACCGCGCCGCTTCCACCAGATGCAGAGGAACTTGGACAGCGTACCAAATCGCATACCAAGCGCGATGCATCGACTCCTCTTCGTAGCACGGAGAATGGTATTGTTGACCAGGTCTTGATCACCACCAACGCCGAAGGTCTCCGCTTCGTCAAGGTGCGCATGCGTACAACGAAGGTTCCTCAAATTGGTGATAAGTTCGCCTCTCGTCACGGACAGAAGGGAACAATTGGTATCACTTACCGCCAGGAGGATATGCCTTTCACTCGCGAGGGTATTGTGCCTGACCTGATCATTAACCCCCACGCCATTCCTTCTCGTATGACGATTGCTCATTGGTATCTCCAAGGATGGCCAGACCCGTGAGCACGCTCTGCTCGCCTACACCCTTGGTGTTAGGCAGATCATCGTTGCCATCAAC-AAGATGGACACCA-CCAAGTGGTCCGAGGCCCGTTTCGGTGAGATCATCAAGGAGACCACCAACTTCATCAAGAAGGTCGGATACAACCCCAAGACCATTGCCTTCGTCCCCATCTCCGGTTTCAACGGTGACAACATGATTGAGGCCTCCACCAACTGCCCATGGTACAAGGGTTGGGAGAAGGAGACCAAGGA---GGGAAAGAAGTCCGGAAAGACTCTTCTCGAAGCCATTGACGGCATCGACCCCCCGTCCCGCCCAACTGACAAGCCCCTCCGCCTTCCTCTCCAGGATGTCTACAAGATTGGCGGTATTGGCACGGTGCCAGTCGGCCGTGTCGAGACTGGTATTATCAAGTCCGGTATGTT--AGAAAGTCATGTG-ATCTGTGTTTACTTTTTACTAACTC--CATTCCAGGCATGGTCGTCACCTTCGCCCCCGCTGGTGTCACCACTGAAGTCAAGTCCGTCGAGATGCACCACGAGCAGCTTGTTGAGGGTGTCCCCGGTGACAACGTTGGCTTCAACGTCAAGAACGTTTCCGTCAAGGAGATCCGTCGTGGTAACGTTGCTGGTGACTCCAAGAACGACCCCCCCAAGGGAGCCGAGTCTTTCAACGCCCAGGTCATTGTCCTGAACCACCCTGGTCAGATCGGTGCCGGTTACGCTCCAGTCTTGGATTGCCACACCGCCCACATTGCCTGCAAGTTCTCTGAGCTCCTCGAGAAGATTGACCGCCGTACCGGAAAGTCCATGGAGGACTCCCCCAAGTTCGTCAAGTCTGGTGATGCCGCCATCGTCAAGATGATT
>18VA12Pseudogymnoascus_sp_
T-ACCACCCTTTGTTTATTACA-CTTTG-TTGCTTTGGCAGGCCTG-CCCTCGGGCTGCTGGCTCCGGCCGGCGAGCGTCTGCCAGAGGACCT-AAACTCTGT-TTGTCTATACTGTCTGAGTACTATATAATAGTTAAAACTTTCAACAACGGATCTCTTGGTTCTGGCATCGATGAAGAACGCAGCGAAATGCGATAAGTAATGTGAATTGCAGAATTCAGTGAATCATCGAATCTTTG-AACGCACATTGCGCCCCCTGGTATTCCGGGGGGCATGCCTGTCCGAGCGTCATT-ACAACCCTC-AAGCTCAGCTTGGTGTTGGGCCCCGCC-GCCCCGGCGGGCCCTAAAGTCA-GTGGCGGTGCCGTCCGGCTCCGA-GCGTAGTAATTCTTCTCGCTCTGGAGGC--CCGG-TCGTGTGCTCGCCCCTCACGGTCCGAGTTGTAATTTGTAGAGGATGCTTCGAGCATGGTCTGGCCTAAGTTCCTTGGAACAGGACGTCATAGAGGGTGAGAATCCCGTATGCGGCCAGGTGCCTACGCTCATGTGAAGCTCCTTCGACGAGTCGAGTTGTTTGGGAATGCAGCTCAAAATGGGTGGTAAATTTCATCTAAAGCTAAATATTGGCCAGAGACCGATAGCGCACAAGTAGAGTGATCGAAAGATGAAAAGCACTTTGGAAAGAGAGTTAAACAGTACGTGAAATTGTTGAAAGGGAAGCGCTTGCAACCAGACTTGCGCGCGGCCGATCATCCGGTGTTCTCACCGGTGCACTCGGCCGTGCTCAGGCCAGCATCGGTTTTGGCGGCTGGATAAAGGCCCTAGGAATGTAGCTCCTCTC-GGGGAGTGTTATAGCCTAGGGTGCAATGCAGCCTGCCGGGACCGAGGACCGCGCTTCGGCTAGGATGCTGGCGTAATGGTTGTAAGCGGCCCGTCTTGAAACACGGACCAAGGAGTCTAACATCTATGCGAGTGTTTGGGTGTCAAACCCATACGCGTAATGAAAGTGAACGGAGGTGAGAACCCTTAAGGGTGCATCATCGACCGATCCTGATGTCTTCGGAAGGATTTGAGTAAGAGCATAGCTGTTGGGACCCGAAAGATGGTGAACTATGCCTGAATAGGGTGAAGCCAGAGGAAACTCTGGTGGAGGCTCGCAGCGGTTCTGACGTGCAAATCGATCGTCAAATTTGGGTATAGGGGCGAAAGACTAATC???????????????????????????????????????????????????????????????????????????????????????????????????????????????????????????????????????????????????????????????????????????????????????????????????????????????????????????????????????????????????????????????????????????????????????????????????????????????????????????????????????????????????????????????????????????????????????????????????????????????????????????????????????????????????????????????????????????????????????????TTCCGTGAACTGCCTGCTGGCCAAAATGCCATTGTCGCCATTCTTTGTTACTCTGGTTATAACCAGGAAGATTCCGTCATTATGAACCAGAGCAGTATCGATCGTGGTCTTTTCCGCAGTTTGTTCTACAGAGCTTATCACGATCAAGAAAAGCGAATTGGTATGAACGTGGTCGAGCAGTTTGAAAAGCCGTTCCGTAGCGATACCCTTAAGCTCAAGCACGGTACTTATGACAAACTGGATGACGACGGAATTGTTGCTCCTGGTGTCAGAATCTCTGGAGAAGATATCATCATTGGCAAAACCGCGCCGCTTCCACCAGATGCGGAGGAACTCGGTCAACGCACCAAATCTCATACCAAACGTGATGCGTCGACACCTCTTCGTAGCACGGAGAACGGTATCGTTGACCAAGTCTTGATCACCACCAATGCCGAAGGTCTCCGCTTCGTCAAGGTCCGCATGCGCACAACGAAGGTTCCTCAAATTGGTGATAAGTTCGCTTCTCGCCACGGTCAAAAAGGAACCATTGGTATCACTTACCGCCAAGAAGATATGCCTTTCACCCGTGAGGGTATTGTGCCTGATCTTATCATCAACCCCCACGCCATTCCTTCTCGTATGACAATTGCCCATTGGTATCTCCAAGGATGGCCAGACCCGTGAGCACGCTCTGCTCGCCTACACCCTTGGTGTTAGGCAGATCATCGTTGCCATCAAC-AAGATGGACACCA-CCAAGTGGTCTGAGGCCCGTTTCGGTGAGATCATCAAGGAGACCACCAACTTCATCAAGAAGGTCGGCTACAACCCCAAGTCTATTGCCTTCGTCCCCATCTCCGGTTTCAACGGTGACAACATGATTGAGGCCTCCACCAACTGCCCTTGGTACAAGGGTTGGGAGAAGGAGACCAAGGA---GGGAAAGAAGTCCGGAAAGACTCTTCTCGAGGCCATTGACGGCATCGACCCCCCGTCCCGCCCAACTGACAAGCCCCTCCGCCTTCCTCTCCAGGATGTCTACAAGATTGGCGGTATTGGCACGGTGCCAGTCGGTCGTGTTGAGACCGGTATCATCAAGGCC----------------------------------------------------------GGTATGGTCGTCACCTTCGCCCCCGCTGGTGTCACCACCGAAGTCAAGTCCGTCGAGATGCACCACGAGCAGCTTGTCGAGGGTGTCCCCGGTGACAACGTTGGCTTCAACGTCAAGAACGTTTCCGTCAAGGAGATCCGTCGTGGTAACGTTGCTGGTGACTCCAAGAACGACCCCCCCAAGGGAGCCGAGTCCTTCAACGCCCAGGTCATTGTCCTGAACCACCCTGGTCAGATCGGTGCCGGTTACGCCCCAGTCTTGGATTGCCACACCGCCCACATTGCCTGCAAGTTCTCTGAGCTCCTCGAGAAGATTGACCGCCGTACCGGAAAGTCCATGGAGGACTCCCCCAAGTTCGTCAAGTCTGGTGATGCCGCCATCGTCAAGATGATT
>18VA13Pseudogymnoascus_sp_
T-ACCACCCTTTGTTTATTACA-CTTTG-TTGCTTTGGCAGGCCTG-CCCTCGGGCTGCTGGCTCCGGCCGGCGAGCGTCTGCCACAGGACCT-AAACTCTGT-TTGTCTATACTGTCTGAGTACTATATAATAGTTAAAACTTTCAACAACGGATCTCTTGGTTCTGGCATCGATGAAGAACGCAGCGAAATGCGATAAGTAATGTGAATTGCAGAATTCAGTGAATCATCGAATCTTTG-AACGCACATTGCGCCCCCTGGTATTCCGGGGGGCATGCCTGTCCGAGCGTCATT-ACAACCCTC-AAGCTCAGCTTGGTGTTGGGCCCCGCC-GCCCCGGCGGGCCCTAAAGTCA-GTGGCGGTGCCGTCCGGCTCCGA-GCGTAGTAATTCTTCTCGCTCTGGAGGC--CCGG-TCGTGTGCTCGCCCCTCACGGTCCGAGTTGTAATTTGTAGAGGATGCTTCGAGCATGGTCTGGCCTAAGTTCCTTGGAACAGGACGTCATAGAGGGTGAGAATCCCGTATGCGGCCAGGTGCCTACGCTCATGTGAAGCTCCTTCGACGAGTCGAGTTGTTTGGGAATGCAGCTCAAAATGGGTGGTAAATTTCATCTAAAGCTAAATATTGGCCAGAGACCGATAGCGCACAAGTAGAGTGATCGAAAGATGAAAAGCACTTTGGAAAGAGAGTTAAACAGTACGTGAAATTGTTGAAAGGGAAGCGCTTGCAACCAGACTTGCGCGCGGCCGATCATCCGGTGTTCTCACCGGTGCACTCGGCCGTGCTCAGGCCAGCATCGGTTTTGGCGGCTGGATAAAGGCCCTAGGAATGTAGCTCCTCTC-GGGGAGTGTTATAGCCTAGGGTGCAATGCAGCCTGCCGGGACCGAGGACCGCGCTTCGGCTAGGATGCTGGCGTAATGGTTGTAAGCGGCCCGTCTTGAAACACGGACCAAGGAGTCTAACATCTATGCGAGTGTTTGGGTGTCAAACCCATACGCGTAATGAAAGTGAACGGAGGTGAGAACCCTTAAGGGTGCATCATCGACCGATCCTGATGTCTTCGGAAGGATTTGAGTAAGAGCATAGCTGTTGGGACCCGAAAGATGGTGAACTATGCCTGAATAGGGTGAAGCCAGAGGAAACTCTGGTGGAGGCTCGCAGCGGTTCTGACGTGCAAATCGATCGTCAAATTTGGGTATAGGGGCGAAAGACTAATC???????????????????????????????????????????????????????????????????????????????????????????????????????????????????????????????????????????????????????????????????????????????????????????????????????????????????????????????????????????????????????????????????????????????????????????????????????????????????????????????????????????????????????????????????????????????????????????????????????????????????????????????????????????????????????????????????????????????????????????TTCCGTGAACTGCCTGCTGGACAAAATGCCATTGTCGCCATTCTTTGTTACTCTGGTTATAACCAGGAAGATTCCGTCATTATGAACCAGAGCAGTATCGATCGTGGTCTTTTCCGCAGTTTGTTCTACAGAGCTTATCACGACCAAGAAAAGCGAATTGGTATGAACGTGGTCGAGCAGTTTGAAAAGCCGTTCCGTAGCGATACCCTTAAGCTCAAGCACGGTACTTATGACAAACTGGATGACGACGGAATTGTTGCTCCTGGTGTCAGAATCTCTGGAGAAGATATCATTATTGGCAAAACCGCGCCGCTTCCACCAGATGCGGAGGAACTCGGTCAACGCACCAAATCTCATACCAAACGTGATGCGTCGACACCTCTTCGTAGCACGGAGAACGGTATCGTTGACCAAGTCTTGATCACCACCAACGCCGAAGGTCTCCGCTTCGTCAAGGTCCGCATGCGCACAACGAAGGTCCCTCAAATTGGTGATAAGTTCGCTTCTCGCCACGGTCAAAAAGGAACCATTGGTATCACTTACCGCCAAGAAGATATGCCTTTCACTCGTGAGGGTATTGTGCCTGATCTTATCATCAATCCCCACGCCATTCCTTCTCGTATGACAATTGCCCATTGGTATCTCCAAGGATGGCCAGACCCGTGAGCACGCTCTGCTCGCCTACACCCTTGGTGTTAGGCAGATCATCGTTGCCATCAAC-AAGATGGACACCA-CCAAGTGGTCTGAGGCCCGTTTCGGTGAGATCATCAAGGAGACCACCAACTTCATCAAGAAGGTCGGCTACAACCCCAAGTCCATTGCCTTCGTCCCCATCTCCGGTTTCAACGGTGACAACATGATTGAGGCCTCCCCCAACTGCCCTTGGTACAAGGGTTGGGAGAAGGAGACCAAGGA---GGGAAAGAAGTCCGGAAAGACTCTTCTCGAGGCCATTGACGGCATCGACCCCCCGTCCCGCCCAACTGACAAGCCCCTCCGCCTTCCTCTCCAGGATGTCTACAAGATTGGCGGTATTGGCACGGTGCCAGTCGGTCGTGTTGAGACCGGTATCATCAAGTCC----------------------------------------------------------GGTATGGTCGTCACCTTCGCCCCCGCTGGTGTCACCACCGAAGTCAAGTCCGTCGAGATGCACCACGAGCAGCTTGTCGAGGGTGTCCCCGGTGACAACGTTGGCTTCAACGTCAAGAACGTTTCCGTCAAGGAGATCCGTCGTGGTAACGTTGCTGGTGACTCCAAGAACGACCCCCCCAAGGGAGCCGAGTCCTTCAACGCCCAGGTCATTGTCCTGAACCACCCTGGTCAGATCGGTGCCGGTTACGCCCCAGTCTTGGATTGCCACACCGCCCACATTGCCTGCAAGTTCTCTGAGCTCCTCGAGAAGATTGACCGCCGTACCGGAAAGTCCATGGAGGACTCCCCCAAGTTCGTCAAGTCTGGTGATGCCGCCATCGTCAAGATGATT
>20631_21Pseudogymnoascus_destructans
T-ACCACCCTTTGTTTATTACA-CTTTG-TTGCTTTGGCAGGCCTG-CCCTCGGGCTGCTGGCTCCGGCCGGCGAGCGCTTGCCAGAGGA-CT-AAACTCTGT-TTGTCTATACTGTCTGAGTACTATATAATAGTTAAAACTTTCAACAACGGATCTCTTGGTTCTGGCATCGATGAAGAACGCAGCGAAATGCGATAAGTAATGTGAATTGCAGAATTCAGTGAATCATCGAATCTTTG-AACGCACATTGCGCCCCCTGGTATTCCGGGGGGCATGCCTGTCCGAGCGTCATT-ACAACCCTC-AAGCTCAGCTTGGTATTGGGCCCCGCC-GACCCGGCGGGCCCTAAAGTCA-GTGGCGGTGCCGTCCGGCTCCGA-GCGTAGTAATTCTTCTCGCTCCGGAGGT--CCGG-TCGTGTGCTTGCCCCTCACGGTCCGAGTTGTAATTTGTAGAGGATGCTTCGAGCATGGTCTGGCCTAAGTTCCTTGGAACAGGACGTCATAGAGGGTGAGAATCCCGTATGCGGCCAGGTGCCTACGCTCATGTGAAGCTCCTTCGACGAGTCGAGTTGTTTGGGAATGCAGCTCAAAATGGGTGGTAAATTTCATCTAAAGCTAAATATTGGCCAGAGACCGATAGCGCACAAGTAGAGTGATCGAAAGATGAAAAGCACTTTGGAAAGAGAGTTAAACAGTACGTGAAATTGTTGAAAGGGAAGCGCTTGCAACCAGACTTGCGCGCGGCCGATCATCCGGTGTTCTCACCGGTGCACTCGGCCGTGCTCAGGCCAGCATCGGTTTTGGCGGCTGGATAAAGGCCCTAGGAATGTAGCTCCTCTC-GGGGAGTGTTATAGTCTAGGGTGCAATGCAGCCTGCTGGGACCGAGGACCGCGCTTCGGCTAGGATGCTGGCGTAATGGTTGTAAGCGGCCCGTCTTGAAACACGGACCAAGGAGTCTAACATCTATGCGAGTGTTTGGGTGTCAAACCCATACGCGTAATGAAAGTGAACGGAGGTGAGAACCCTTAAGGGTGCATCATCGACCGATCCTGATGTCTTCGGAAGGATTTGAGTAAGAGCATAGCTGTTGGGACCCGAAAGATGGTGAACTATGCCTGAATAGGGTGAAGCCAGAGGAAACTCTGGTGGAGGCTCGCAGCGGTTCTGACGTGCAAATCGATCGTCAAATTTGGGTATAGGGGCGAAAGACTAATCTGACTGAATGTCCGTCAGACGACTGCAAAGTCAACAATGCCAAGGGGAACTTATTCTCTTCGATGAGAGCTTCCAAATTTGTTCCTTTCCAGGAAGTCAAAATTCAAGAAGTCCCAGATCAAGTTCCAGTTGGACATATCCCAAGACAACTGACCATTCTCTGTCATGGAGCACTTGTACGCCAGATCAGCCCAGGAGACCTCATCGACTGCGGCGGAATCTTTCTGCCAACCCCATATACAGGCTTTAAAGCGATGAGAGCTGGTCTGTTAACAGACACATATCTGGAGGCTCAGCACGTTATGCAACACAAAAAGGCATACGAACACATGACAAGCGACCCGAAAATCTTCAAAAGGCTTAATGCGTACGGTGCATCAGGGCAAATGTACGAGTACTTGGCCAAATCTATTGCGCCTGAAATTTATGGCCATCTTGATGTCAAGAAGGCTCTGTTGCTATTACTGGTCGGGGGTTCCGTGAACTGCCTGCTGGGCAAAATGCCATTGTCGCCATTCTTTGCTACTCTGGTTATAACCAGGAAGATTCCGTCATTATGAACCAGAGCAGTATCGATCGTGGCCTTTTCCGCAGTTTGTTCTACAGAGCTTATCACGACCAAGAAAAGAGGATCGGTATGAATGTGGTTGAGCAGTTCGAGAAGCCTTTCCGTAGCGATACCCTCAAGCTCAAGCACGGAACTTATGACAAGCTGGACGATGATGGAATTGTTGCTCCTGGTGTCAGAATCTCTGGAGAAGATATCATTATTGGTAAAACCGCGCCACTTCCACCAGATGCAGAGGAACTTGGACAGCGCACCAAATCGCATACTAAGCGTGATGCGTCGACTCCTCTTCGTAGCACGGAGAATGGTATTGTTGATCAAGTCTTGATCACCACCAACGCCGAAGGTCTCCGCTTCGTCAAGGTGCGCATGCGCACAACGAAGATTCCTCAAATTGGTGATAAGTTCGCCTCTCGTCACGGACAGAAGGGAACAATTGGTATCACTTACCGCCAGGAGGATATGCCTTTCACTCGCGAGGGTGTTGTGCCTGACCTCATCATCAACCCCCACGCCATTCCATCTCGTATGACGATTGCTCATTGGTATCTCCAAGGATGGCCAGACCCGTGAGCACGCTCTGCTCGCCTACACCCTTGGTGTTAGGCAGATCATCGTTGCCATCAAC-AAGATGGACACCA-CCAAGTGGTCCGAGGCACGTTTCAATGAGATCATCAAGGAGACCACCAACTTCATCAAGAAGGTCGGATACAACCCCAAGTCCATTGCCTTCGTCCCTATCTCAGGTTTCAACGGTGACAACATGATTGATGTCTCCGCGAACTGCCCATGGTACAAGGGTTGGGAGAAGGAGACCAAGGA---GGGAAAGAAGTCCGGAAAGACTCTTCTTGAGGCCATTGACGGCATCGACCCCCCGTCCCGCCCAACTGACAAGCCCCTCCGCCTTCCTCTCCAGGATGTCTACAAGATTGGCGGTATTGGCACGGTGCCAGTCGGCCGTGTCGAGACTGGTATCATCAAGTCCGGTATGTT--CT-AAGTCACGTG-GTTATTGTTTACTTCTTACTAATTC--CAAACCAGGCATGGTCGTCACCTTCGCCCCCGCTGGTGTCACCACCGAAGTCAAGTCCGTCGAGATGCACCACGAGCAGCTTGTTGAGGGTGTCCCCGGTGACAACGTTGGCTTCAACGTCAAGAACGTTTCCGTCAAGGAGATCCGTCGTGGTAACGTTGCTGGTGACTCCAAGAACGACCCCCCGAAGGCCGCCGAGTCCTTCAACGCCCAGGTCATTGTCCTGAACCACCCTGGTCAGATCGGTGCCGGTTACGCCCCAGTCTTGGATTGCCACACCGCCCACATTGCCTGCAAGTTCTCTGAGCTCCTCGAGAAGATTGATCGCCGTACCGGAAAGTCCATGGAGGACTCCCCCAAGTTCGTCAAGTCTGGTGATGCCGCTATCGTCAAGATGATT
>20KY08Pseudogymnoascus_sp_
T-ACCACCCTTTGTTTATTACA-CTTTG-TTGCTTTGGCAGGCCTG-CCCTCGGGCTGCTGGCTCCGGCCGGCGAGCGCTTGCCAGAGGACCT-AAACTCTGT-TTGTCTATATCGTCTGAGTACTATATAATAGTTAAAACTTTCAACAACGGATCTCTTGGTTCTGGCATCGATGAAGAACGCAGCGAAATGCGATAAGTAATGTGAATTGCAGAATTCAGTGAATCATCGAATCTTTG-AACGCACATTGCGCCCCCTGGTATTCCGGGGGGCATGCCTGTCCGAGCGTCATT-ACAACCCTC-AAGCTCAGCTTGGTATTGGGCCCCGCC-GCTCCGGCGGGCCCTAAAGTCA-GTGGCGGTGCCGTCCGGCTCCGA-GCGTAGTAATTCTTCTCGCTCTGGAGGT--CCGG-TCGTGTGCTCGCCCCTCACGGTCCGAGTTGTAATTTGTAGAGGATGCTTCGAGCATGGTCTGGCCTAAGTTCCTTGGAACAGGACGTCATAGAGGGTGAGAATCCCGTATGCGGCCAGGTGCCTACGCTCATGTGAAGCTCCTTCGACGAGTCGAGTTGTTTGGGAATGCAGCTCAAAATGGGTGGTAAATTTCATCTAAAGCTAAATATTGGCCAGAGACCGATAGCGCACAAGTAGAGTGATCGAAAGATGAAAAGCACTTTGGAAAGAGAGTTAAACAGTACGTGAAATTGTTGAAAGGGAAGCGCTTGCAACCAGACTTGCGCGCGGCCGATCATCCGGTGTTCTCACCGGTGCACTCGGCCGTGCTCAGGCCAGCATCGGTTTTGGCGGCTGGATAAAGGCCCTAGGAATGTAGCTCCTCTC-GGGGAGTGTTATAGCCTAGGGTGCAATGCAGCCTGCTGGGACCGAGGACCGCGCTTCGGCTAGGATGCTGGCGTAATGGTTGTAAGCGGCCCGTCTTGAAACACGGACCAAGGAGTCTAACATCTATGCGAGTGTTTGGGTGTCAAACCCATACGCGTAATGAAAGTGAACGGAGGTGAGAACCCTTAAGGGTGCATCATCGACCGGTCCTGAAGTTTACGGAAGGATCTGAGTAAGAGCATAGCTGTTGGGACCCGAAAGATGGTGAACTATGCCTGAATAGGGTGAAGCCAGAGGAAACTCTGGTGGAGGCTCGCAGCGGTTCTGACGTGCAAATCGATCGTCAAATTTGGGTATAGGGGCGAAAGACTAATCTGACTGAATGTCCGTCAGAGGACTGCAGAGTCAACAATGCCAAGGGGAACCTATTCTCTTCAATGAGAGCTTCCAAATTTGTCCCTTTCCAGGAAGTCAAAATTCAAGAAATCCCAGATCAAGTTCCAGTTGGACATATCCCAAGACAACTGACCATATTGTGTCATGGAGCACTTGTGCGCCAGATCAGCCCAGGAGACCTCATCGACTGCGGCGGAATCTTTCTGCCGACCCCATATACAGGCTTTAAAGCGATGAGAGCTGGCCTGTTAACAGACACATACCTGGAGGCTCAGCACGTCATTCAACACAAAAAGGCATACGAGCACATGGCAAGTGACCCGAAAATCTTCAAACGGCTCGATGCATACAGTCAGTCGGGACAAATGTACGAGTACTTGGCCAAATCTATTGCACCTGAAATCTTTGGCCATCTTGATGTCAAGAAGGCCCTACTGTTATTGCTGGTTGGGGGTTCCGTGAACTGCCTGCGGGTCAGAATGCCATTGTTGCCATTCTTTGCTACTCTGGTTATAACCAGGAAGATTCCGTTATTATGAACCAGAGCAGTATCGATCGTGGACTTTTCCGCAGTTTGTTCTACAGAGCTTACCACGATCAAGAGAAGCGGATCGGTATGAATGTGGTTGAGCAGTTTGAGAAGCCCTTCCGTAGCGATACTCTCAAGCTCAAGCACGGAACTTATGACAAACTGGATGACGACGGAATTGTTGCTCCTGGTGTTAGAATCTCTGGAGAAGATATCATCATTGGGAAAACCGCGCCGCTTCCACCAGATGCAGAGGAACTTGGACAGCGTACCAAATCGCATACCAAGCGCGATGCATCGACTCCTCTTCGTAGCACGGAGAATGGTATTGTTGACCAGGTCTTGATCACCACCAACGCCGAAGGTCTCCGCTTCGTCAAGGTGCGCATGCGTACAACGAAGGTTCCTCAAATTGGTGATAAGTTCGCCTCTCGTCACGGACAGAAGGGAACAATTGGTATCACTTACCGCCAGGAGGACATGCCTTTCACTCGCGAGGGTATTGTGCCTGACCTGATTATTAACCCCCACGCCATTCCTTCTCGTATGACGATTGCTCATTGGTATCTCCAAGGATGGCCAGACCCGTGAGCACGCTCTGCTCGCCTACACCCTTGGTGTTAGGCAGATCATCGTTGCCATCAAC-AAGATGGACACCA-CCAAGTGGTCCGAGGCCCGTTTCGGTGAGATCATCAAGGAGACCACCAACTTCATCAAGAAGGTCGGATACAACCCCAAGTCCATTGCCTTCGTCCCCATCTCCGGTTTCAACGGTGACAACATGATTGAGGCCTCCCCCAACTGCCCATGGTACAAGGGTTGGGAGAAGGAGACCAAGGA---GGGAAAGAAGTCCGGAAAGACTCTTCTCGAAGCCATTGACGGCATCGACCCCCCGTCCCGCCCAACTGACAAGCCCCTCCGCCTTCCTCTCCAGGATGTCTACAAGATTGGCGGTATTGGCACGGTGCCAGTCGGCCGTGTCGAGACTGGTATTATCAAGTCCGGTATGTT--ATAAAGTCATGTG-ATCTGTGTTTACTTTTTACTAACTC--CATTGCAGGCATGGTCGTCACCTTCGCCCCCGCTGGTGTCACCACTGAAGTCAAGTCCGTCGAGATGCACCACGAGCAGCTTGTTGAGGGTGTCCCCGGTGACAACGTTGGCTTCAACGTCAAGAACGTTTCCGTCAAGGAGATCCGTCGTGGTAACGTTGCTGGTGACTCCAAGAACGACCCCCCCAAGGGAGCCGAGTCTTTCAACGCCCAGGTCATTGTCCTGAACCACCCTGGTCAGATCGGTGCCGGTTACGCCCCAGTCTTGGATTGCCACACCGCCCACATTGCCTGCAAGTTCTCTGAGCTCCTCGAGAAGATTGACCGCCGTACCGGAAAGTCCATGGAGGACTCCCCCAAGTTCGTCAAGTCTGGTGATGCCGCCATCGTCAAGATGATT
>20KY10Pseudogymnoascus_sp_
T-ACCACCCTTTGTTTATTACA-CTTTG-TTGCTTTGGCAAGCCTG-CCCTCGGGCTGCTGGCTCCGGCCGGCGAGCGCTTGCCAGAGGACCT-AAACTCTGT-TTGTCTATACTGTCTGAGTACTATATAATAGTTAAAACTTTCAACAACGGATCTCTTGGTTCTGGCATCGATGAAGAACGCAGCGAAATGCGATAAGTAATGTGAATTGCAGAATTCAGTGAATCATCGAATCTTTG-AACGCACATTGCGCCCCCTGGTATTCCGGGGGGCATGCCTGTCCGAGCGTCATT-ACAACCCTC-AAGCTCAGCTTGGTGTTGGGCCCCGCC-GCTCCGGCGGGCCCTAAAGTCA-GTGGCGGTGCCGTCCGGCTCCGA-GCGTAGTAATTCTTCTCGCTCTGGAGGT--CCGG-TCGTGTGCTTGCCCCTCACGGTCCGAGTTGTAATTTGTAGAGGATGCTTCGAGCATGGTCTGGCCTAAGTTCCTTGGAACAGGACGTCATAGAGGGTGAGAATCCCGTATGCGGCCAGGTGCCTACGCTCATGTGAAGCTCCTTCGACGAGTCGAGTTGTTTGGGAATGCAGCTCAAAATGGGTGGTAAATTTCATCTAAAGCTAAATATTGGCCAGAGACCGATAGCGCACAAGTAGAGTGATCGAAAGATGAAAAGCACTTTGGAAAGAGAGTTAAACAGTACGTGAAATTGTTGAAAGGGAAGCGCTTGCAACCAGACTTGCGCGCGGCCGATCATCCGGTGTTCTCACCGGTGCACTCGGCCGTGCTCAGGCCAGCATCGGTTTTGGCGGCTGGATAAAGGCCCTAGGAATGTAGCTCCTCTC-GGGGAGTGTTATAGCCTAGGGTGCAATGCAGCCTGCTGGGACCGAGGACCGCGCTTCGGCTAGGATGCTGGCGTAATGGTTGTAAGCGGCCCGTCTTGAAACACGGACCAAGGAGTCTAACATCTATGCGAGTGTTTGGGTGTCAAACCCATACGCGTAATGAAAGTGAACGGAGGTGAGAACCCTTAAGGGTGCATCATCGACCGGTCCTGAAGTTTACGGAAGGATCTGAGTAAGAGCATAGCTGTTGGGACCCGAAAGATGGTGAACTATGCCTGAATAGGGTGAAGCCAGAGGAAACTCTGGTGGAGGCTCGCAGCGGTTCTGACGTGCAAATCGATCGTCAAATTTGGGTATAGGGGCGAAAGACTAATCTGACTGAATGTCCGTCAGAGGATTGCAGAGTCAACAATGCCAAGGGGAACCTATTCTCTTCGATGAGAGCTTCCAAATTTGTCCCTTTCCAGGAAGTCAAAATCCAAGAAGTTCCAGATCAAGTTCCAGTTGGACATATCCCGAGACAACTGACCATTCTGTGTCATGGAGCACTTGTACGCCAGATCAGCCCAGGAGACCTCATCGACTGCGGCGGCATCTTTCTGCCGACCCCGTATACGGGCTTCAAAGCGATGAGAGCTGGTCTGTTAACAGACACATATCTCGAGGCCCAGCACGTCATACAACACAAAAAGGCGTACGAGCACATGGCAAGCGACCCGAAAATCTTCAAACGGCTTGATGCATACAGTCAGTCAGGACAAATGTACGAGTACTTGGCAAAATCTATTGCGCCTGAAATCTATGGCCATCTTGATGTCAAGAAGGCTCTGCTGTTATTGCTGGTGGGAGGTTCCGTGAACTGCCTGCGGGTCAGAATGCCATTGTTGCCATTCTTTGCTACTCTGGTTATAACCAGGAAGATTCCGTTATTATGAACCAGAGCAGTATCGATCGTGGACTTTTCCGCAGTTTGTTCTACAGAGCTTACCACGACCAAGAAAAGCGAATCGGTATGAATGTGGTTGAGCAGTTTGAGAAGCCTTTCCGTAGCGATACTCTCAAGCTCAAGCACGGAACCTATGACAAACTGGATGACGACGGAATTGTTGCTCCTGGTGTCAGAATCTCTGGAGAAGATATCATCATTGGGAAAACCGCGCCGCTTCCACCAGATGCAGAGGAACTTGGACAGCGTACCAAATCGCATACCAAGCGTGATGCGTCGACTCCTCTTCGTAGCACGGAGAATGGTATTGTTGACCAGGTCTTGATCACCACCAACGCCGAAGGTCTCCGCTTCGTCAAGGTGCGCATGCGTACAACGAAGGTTCCTCAAATTGGTGACAAGTTCGCCTCTCGTCACGGACAGAAGGGAACAATTGGTATCACTTACCGCCAGGAGGATATGCCTTTCACTCGCGAGGGTATTGTGCCTGACCTGATTATTAACCCCCACGCTATCCCTTCTCGTATGACGATTGCTCATTGGTATCTCCAAGGATGGCCAGACCCGTGAGCACGCTCTGCTCGCCTACACCCTTGGTGTTAGGCAGATCATCGTTGCCATCAAC-AAGATGGACACCA-CCAAGTGGTCCGAGGCCCGTTTCGGTGAGATCATCAAGGAGACCACCAACTTCATCAAGAAGGTCGGATACAACCCCAAGACCATTGCCTTCGTCCCTATCTCCGGTTTCAACGGTGACAACATGATTGAGGCCTCCACCAACTGCCCATGGTACAAGGGTTGGGAGAAGGAGACCAAGGA---GGGAAAGAAGTCCGGAAAGACTCTTCTCGAAGCCATTGACGCCATCGACCCCCCGTCCCGCCCAACTGACAAGCCCCTCCGCCTTCCTCTCCAGGATGTCTACAAGATTGGCGGTATTGGCACGGTGCCAGTCGGCCGTGTCGAGACTGGTATTATCAAGTCCGGTATGTT--ATGAAGTCATGTG-ATCTTTGTTTACTTTTTACTAATTC--CATACCAGGCATGGTCGTCACCTTCGCCCCCGCTGGTGTCACCACTGAAGTCAAGTCCGTCGAGATGCACCACGAGCAGCTTGTTGAGGGTGTCCCCGGTGACAACGTTGGCTTCAACGTCAAGAACGTTTCCGTCAAGGAGATCCGTCGTGGTAACGTTGCTGGTGACTCCAAGAACGACCCCCCCAAGGGAGCCGAGTCTTTCAACGCCCAGGTCATTGTCCTGAACCACCCTGGTCAGATCGGTGCTGGTTACGCCCCAGTCTTGGATTGCCACACCGCCCACATTGCCTGCAAGTTCTCTGAGCTCCTCGAGAAGATTGACCGCCGTACCGGAAAGTCCATGGAGGACTCCCCCAAGTTCGTCAAGTCTGGTGATGCCGCCATCGTCAAGATGATT
>20KY12Pseudogymnoascus_sp_
T-ACCACCCTTTGTTTATTACA-CTTTG-TTGCTTTGGCAAGCCTG-CCCTCGGGCTGCTGGCTCCGGCCGGCGAGCGCTTGCCAGAGGACCT-AAACTCTGT-TTGTTTATACTGTCTGAGTACTATATAATAGTTAAAACTTTCAACAACGGATCTCTTGGTTCTGGCATCGATGAAGAACGCAGCGAAATGCGATAAGTAATGTGAATTGCAGAATTCAGTGAATCATCGAATCTTTG-AACGCACATTGCGCCCCCTGGTATTCCGGGGGGCATGCCTGTCCGAGCGTCATT-ACAACCCTC-AAGCCCAGCTTGGTGTTGGGCCCCGCC-GCCCCGGCGGGCCCTAAAGTCA-GTGGCGGTGCCGTCCGGCTCCGA-GCGTAGTAATTCTTCTCGCTCTGGAGGT--CCGG-TCGTGTGCTCGCCCCTCACGGTCCGAGTTGTAATTTGTAGAGGATGCTTCGAGCATGGTCTGGCCTAAGTTCCTTGGAACAGGACGTCATAGAGGGTGAGAATCCCGTATGCGGCCAGGTGCCTACGCTCATGTGAAGCTCCTTCGACGAGTCGAGTTGTTTGGGAATGCAGCTCAAAATGGGTGGTAAATTTCATCTAAAGCTAAATATTGGCCAGAGACCGATAGCGCACAAGTAGAGTGATCGAAAGATGAAAAGCACTTTGGAAAGAGAGTTAAACAGTACGTGAAATTGTTGAAAGGGAAGCGCTTGCAACCAGACTTGCGCGCGGCCGATCATCCGGTGTTCTCACCGGTGCACTCGGCCGTGCTCAGGCCAGCATCGGTTTTGGCGGCTGGATAAAGGCCCTAGGAATGTAGCTCCTCTC-GGGGAGTGTTATAGCCTAGGGTGCAATGCAGCCTGCTGGGACCGAGGACCGCGCTTCGGCTAGGATGCTGGCGTAATGGTTGTAAGCGGCCCGTCTTGAAACACGGACCAAGGAGTCTAACATCTATGCGAGTGTTTGGGTGTCAAACCCATACGCGTAATGAAAGTGAACGGAGGTGAGAACCCTTAAGGGTGCATCATCGACCGGTCCTGAAGTTTACGGAAGGATCTGAGTAAGAGCATAGCTGTTGGGACCCGAAAGATGGTGAACTATGCCTGAATAGGGTGAAGCCAGAGGAAACTCTGGTGGAGGCTCGCAGCGGTTCTGACGTGCAAATCGATCGTCAAATTTGGGTATAGGGGCGAAAGACTAATCTGACTGAATGTCCGTCAGAGGACTGCAGAGTCAACAATGCCAAGGGAAACCTATTCTCTTCGATGAGAGCTTCCAAATTTGTCCCTTTCCAGGAAGTCAAAATCCAAGAAGTTCCAGATCAAGTTCCAGTTGGACATATCCCAAGACAACTGACCATTCTGTGTCATGGAGCACTTGTGCGCCAGATCAGCCCAGGAGACCTCATCGACTGCGGCGGAATCTTTCTGCCGACCCCATACACGGGCTTCAAAGCGATGAGAGCTGGCCTATTAACAGATACATATCTAGAGGCTCAGCATGTCATCCAACACAAAAAGGCATACGAGCACATGGCAACTGACCCGAAAATCTTCAAACGGCTTGATGCATACAGTCAGTCAGGGCAAATGTACGAGTACTTGGCCAAATCGATTGCGCCTGAAATCTTTGGCCATCTTGATGTCAAGAAGGCTCTGCTGTTATTGCTGGTTGGGGGTTCCGTGAACTGCCTGCTGGTCAAAATGCCATTGTTGCCATTCTTTGCTACTCTGGGTATAACCAGGAAGATTCCGTTATTATGAACCAGAGCAGTATCGATCGTGGACTTTTCCGCAGTTTGTTCTACAGAGCTTACCACGATCAAGAAAAGCGGATCGGTATGAATGTGGTTGAGCAGTTTGAGAAGCCTTTCCGTAGCGATACGCTCAAGCTCAAGCATGGAACCTATGACAAACTGGATGACGACGGAATTGTTGCTCCTGGTGTCAGAATATCTGGAGAAGATATCATCATTGGGAAAACTGCGCCGCTTCCACCAGATGCAGAGGAACTGGGACAGCGTACCAAATCGCATACCAAGCGTGATGCGTCGACTCCTCTTCGTAGCACGGAGAATGGTATTGTTGATCAGGTCTTGATCACCACCAACGCCGAAGGTCTCCGCTTCGTCAAGGTGCGCATGCGTACAACCAAGATTCCCCAAATTGGTGATAAGTTCGCGTCTCGTCACGGACAGAAGGGAACAATTGGTATCACTTACCGCCAGGAGGATATGCCTTTCACTCGCGAGGGTATTGTGCCTGACCTTATTATTAACCCTCACGCCATTCCTTCTCGTATGACGATTGCTCATTGGTATCTCCAAGGATGGCCAGACCCGTGAGCACGCTCTGCTCGCCTACACCCTTGGTGTTAGGCAGATCATCGTTGCCATCAAC-AAGATGGACACCA-CCAAGTGGTCCGAGGCCCGTTTCAACGAGATCATCAAGGAGACCACCAACTTCATCAAGAAGGTCGGATACAACCCCAAGTCCATCGCCTTCGTCCCCATCTCCGGTTTCAACGGTGACAACATGATTGAGGTTTCCACCAACTGCCCATGGTACAAGGGTTGGGAGAAGGAGACCAAGGA---GGGAAAGAAGTCCGGAAAGACTCTTCTCGAAGCCATTGACGGCATCGACCCCCCGTCCCGCCCAACTGACAAGCCCCTCCGCCTTCCCCTCCAGGATGTCTACAAGATTGGCGGTATTGGCACGGTGCCAGTCGGTCGTGTCGAGACCGGTATCATCAAGGCCGGTATGTT--ATGAAGTCACGTG-TTATTTATTTACTTTTCACTAACTC--CACTCCAGGTATGGTCGTCACCTTCGCCCCCGCTGGTGTCACCACTGAAGTCAAGTCCGTCGAGATGCACCACGAGCAGCTTGTTGAGGGTGTCCCCGGTGACAACGTTGGCTTCAACGTCAAGAACGTTTCCGTCAAGGAGATCCGTCGTGGTAACGTTGCTGGTGACTCCAAGAACGACCCCCCCAAGGGAGCCGAGTCTTTCAACGCCCAGGTCATTGTCCTGAACCACCCTGGTCAGATCGGTGCCGGTTACGCCCCAGTCCTGGATTGCCACACCGCCCACATTGCCTGCAAGTTCTCTGAGCTCCTCGAGAAGATTGACCGCCGTACCGGAAAGTCCATGGAGGACTCCCCCAAGTTCGTCAAGTCTGGTGATGCCGCCATCGTCAAGATGATT
>21IN01Pseudogymnoascus_sp_
T-ACCACCCTTTGTTTATTACA-CTTTG-TTGCTTTGGCAGGCCTG-CCCTCGGGCTGCTGGCTCCGGCCGGCGAGCGCTTGCCAGAGGACCT-AAACTCTGT-CTGTCTATACTGTCTGAGTACTATATAATAGTTAAAACTTTCAACAACGGATCTCTTGGTTCTGGCATCGATGAAGAACGCAGCGAAATGCGATAAGTAATGTGAATTGCAGAATTCAGTGAATCATCGAATCTTTG-AACGCACATTGCGCCCCCTGGTATTCCGGGGGGCATGCCTGTCCGAGCGTCATT-ACAACCCTC-AAGCTCAGCTTGGTATTGGGCCCCGCC-GCTCCGGCGGGCCCTAAAGTCA-GTGGCGGTGCCGTCCGGCTCCGA-GCGTAGTAATTCTTCTCGCTCTGGAGGC--CCGG-TCGTGTGCTCGCCCCTCACGGTCCGAGTTGTAATTTGTAGAGGATGCTTCGAGCATGGTCTGGCCTAAGTTCCTTGGAACAGGACGTCATAGAGGGTGAGAATCCCGTATGCGGCCAGGTGCCTACGCTCATGTGAAGCTCCTTCGACGAGTCGAGTTGTTTGGGAATGCAGCTCAAAATGGGTGGTAAATTTCATCTAAAGCTAAATATTGGCCAGAGACCGATAGCGCACAAGTAGAGTGATCGAAAGATGAAAAGCACTTTGGAAAGAGAGTTAAACAGTACGTGAAATTGTTGAAAGGGAAGCGCTTGCAACCAGACTTGCGCGCGGCCGATCATCCGGTGTTCTCACCGGTGCACTCGGCCGTGCTCAGGCCAGCATCGGTTTTGGCGGCTGGATAAAGGCCCTAGGAATGTAGCTCCTCTC-GGGGAGTGTTATAGCCTAGGGTGCAATGCAGCCTGCTGGGACCGAGGACCGCGCTTCGGCTAGGATGCTGGCGTAATGGTTGTAAGCGGCCCGTCTTGAAACACGGACCAAGGAGTCTAACATCTATGCGAGTGTTTGGGTGTCAAACCCATACGCGTAATGAAAGTGAACGGAGGTGAGAACCCTTAAGGGTGCATCATCGACCGGTCCTGAAGTTTACGGAAGGATCTGAGTAAGAGCATAGCTGTTGGGACCCGAAAGATGGTGAACTATGCCTGAATAGGGTGAAGCCAGAGGAAACTCTGGTGGAGGCTCGCAGCGGTTCTGACGTGCAAATCGATCGTCAAATTTGGGTATAGGGGCGAAAGACTAATCTGACTGAGTGTCCGTCAGAGGACTGCAGAGTCAACAATGCCAAGGGGAACCTGTTCTCTTCGATGAGAGCTTCCAAATTTGTCCCTTTCCAGGAAGTCAAAATCCAAGAAGTCCCAGATCAAGTTCCAGTTGGACATATCCCAAGACAACTGACCATTCTGTGTCATGGAGCACTTGTACGCCAGATCAGCCCAGGAGACCTCATCGACTGCGGCGGAATCTTTCTGCCGACCCCATATACAGGCTTCAAAGCGATGAGAGCTGGCCTGTTAACAGACACATACCTGGAGGCTCAGCACGTCATTCAACACAAAAAGGCATACGAGCACATGGCAAGTGACCCGAAAATCTTCAAACGGCTTGATGCATACAGTCAGTCAGGGCAAATGTACGAGTACTTGGCCAAATCTATTGCGCCTGAAATCTTTGGCCATCTTGATGTCAAGAAGGCCCTACTGTTACTGCTGGTTGGGGGTTCCGTGAACTGCCTGCGGGTCAGAATGCCATTGTTGCCATTCTTTGCTACTCTGGTTATAACCAGGAAGATTCCGTTATTATGAACCAGAGCAGTATCGATCGTGGACTTTTCCGCAGTTTGTTCTACAGAGCTTACCACGATCAAGAAAAGCGGATCGGTATGAATGTGGTTGAGCAGTTTGAGAAGCCCTTCCGTAGCGATACTCTCAAGCTCAAGCACGGAACCTATGACAAACTGGATGACGACGGAATTGTTGCTCCTGGTGTCAGAATCTCCGGAGAAGATATCATCATTGGGAAAACCGCGCCGCTTCCACCAGATGCAGAGGAACTTGGACAGCGTACCAAATCGCATACCAAGCGCGATGCATCGACTCCTCTTCGTAGCACGGAGAATGGTATTGTTGACCAGGTCTTGATCACCACCAACGCCGAAGGTCTCCGCTTCGTCAAGGTGCGCATGCGTACAACGAAGGTTCCTCAAATTGGTGATAAGTTCGCCTCTCGTCACGGACAGAAGGGAACAATTGGTATCACTTACCGCCAGGAGGATATGCCTTTCACTCGCGAGGGTATTGTGCCTGACCTGATCATTAACCCCCACGCCATTCCTTCTCGTATGACGATTGCTCATTGGTATCTCCAAGGATGGCCAGACCCGTGAGCACGCTCTGCTCGCCTACACCCTTGGTGTTAGGCAGATCATCGTTGCCATCAAC-AAGATGGACACCA-CCAAGTGGTCCGAGGCCCGTTTCGGTGAGATCATCAAGGAGACCACCAACTTCATCAAGAAGGTCGGATACAACCCCAAGACCATTGCCTTCGTCCCCATCTCCGGTTTCAACGGTGACAACATGATTGAGGCCTCCACCAACTGCCCATGGTACAAGGGTTGGGAGAAGGAGACCAAGGA---GGGAAAGAAGTCCGGAAAGACTCTTCTCGAAGCCATTGACGGCATCGACCCCCCGTCCCGCCCAACTGACAAGCCCCTCCGCCTTCCTCTCCAGGATGTCTACAAGATTGGCGGTATTGGCACGGTGCCAGTCGGCCGTGTCGAGACTGGTATTATCAAGTCCGGTATGTT--AGAAAGTCATGTG-ATCTGTGTTTACTTTTTACTAACTC--CATTCCAGGCATGGTCGTCACCTTCGCCCCCGCTGGTGTCACCACTGAAGTCAAGTCCGTCGAGATGCACCACGAGCAGCTTGTTGAGGGTGTCCCCGGTGACAACGTTGGCTTCAACGTCAAGAACGTTTCCGTCAAGGAGATCCGTCGTGGTAACGTTGCTGGTGACTCCAAGAACGACCCCCCCAAGGGAGCCGAGTCTTTCAACGCCCAGGTCATTGTCCTGAACCACCCTGGTCAGATCGGTGCCGGTTACGCTCCAGTCTTGGATTGCCACACCGCCCACATTGCCTGCAAGTTCTCTGAGCTCCTCGAGAAGATTGACCGCCGTACCGGAAAGTCCATGGAGGACTCCCCCAAGTTCGTCAAGTCTGGTGATGCCGCCATCGTCAAGATGATT
>21IN05Pseudogymnoascus_sp_
T-ACCACCCTTTGTTTATTACA-CTTTG-TTGCTTTGGCAGGCCTG-CCCTCGGGCTGCTGGCTCCGGCCGGCGAGCGCTTGCCAGAGGACCT-AAACTCTGT-TTGTCTATATCGTCTGAGTACTATATAATAGTTAAAACTTTCAACAACGGATCTCTTGGTTCTGGCATCGATGAAGAACGCAGCGAAATGCGATAAGTAATGTGAATTGCAGAATTCAGTGAATCATCGAATCTTTG-AACGCACATTGCGCCCCCTGGTATTCCGGGGGGCATGCCTGTCCGAGCGTCATT-ACAACCCTC-AAGCTCAGCTTGGTATTGGGCCCCGCC-GCTCCGGCGGGCCCTAAAGTCA-GTGGCGGTGCCGTCCGGCTCCGA-GCGTAGTAATTCTTCTCGCTCTGGAGGT--CCGG-TCGTGTGCTCGCCCCTCACGGTCCGAGTTGTAATTTGTAGAGGATGCTTCGAGCATGGTCTGGCCTAAGTTCCTTGGAACAGGACGTCATAGAGGGTGAGAATCCCGTATGCGGCCAGGTGCCTACGCTCATGTGAAGCTCCTTCGACGAGTCGAGTTGTTTGGGAATGCAGCTCAAAATGGGTGGTAAATTTCATCTAAAGCTAAATATTGGCCAGAGACCGATAGCGCACAAGTAGAGTGATCGAAAGATGAAAAGCACTTTGGAAAGAGAGTTAAACAGTACGTGAAATTGTTGAAAGGGAAGCGCTTGCAACCAGACTTGCGCGCGGCCGATCATCCGGTGTTCTCACCGGTGCACTCGGCCGTGCTCAGGCCAGCATCGGTTTTGGCGGCTGGATAAAGGCCCTAGGAATGTAGCTCCTCTC-GGGGAGTGTTATAGCCTAGGGTGCAATGCAGCCTGCTGGGACCGAGGACCGCGCTTCGGCTAGGATGCTGGCGTAATGGTTGTAAGCGGCCCGTCTTGAAACACGGACCAAGGAGTCTAACATCTATGCGAGTGTTTGGGTGTCAAACCCATACGCGTAATGAAAGTGAACGGAGGTGAGAACCCTTAAGGGTGCATCATCGACCGGTCCTGAAGTTTACGGAAGGATCTGAGTAAGAGCATAGCTGTTGGGACCCGAAAGATGGTGAACTATGCCTGAATAGGGTGAAGCCAGAGGAAACTCTGGTGGAGGCTCGCAGCGGTTCTGACGTGCAAATCGATCGTCAAATTTGGGTATAGGGGCGAAAGACTAATCTGACTGAATGTCCGTCAGAGGACTGCAGAGTCAACAATGCCAAGGGGAACCTATTCTCTTCAATGAGAGCTTCCAAATTTGTCCCTTTCCAGGAAGTCAAAATTCAAGAAGTCCCAGATCAAGTTCCAGTTGGACATATCCCAAGACAACTGACCATATTGTGTCATGGAGCACTTGTGCGCCAGATCAGCCCAGGAGACCTCATCGACTGCGGCGGAATCTTTCTGCCGACCCCATATACAGGCTTTAAAGCGATGAGAGCTGGCCTGTTAACAGACACATACCTGGAGGCTCAGCACGTCATTCAACACAAAAAGGCATACGAGCACATGGCAAGTGACCCGAAAATCTTCAAACGGCTCGATGCATACAGTCAGTCAGGACAAATGTACGAGTACTTGGCCAAATCTATTGCACCTGAAATCTTTGGCCATCTTGATGTCAAGAAGGCCCTACTGTTATTGCTGGTTGGGGGTTCCGTGAACTGCCTGCGGGTCAGAATGCCATTGTTGCCATTCTTTGCTACTCTGGTTATAACCAGGAAGATTCCGTTATTATGAACCAGAGCAGTATCGATCGTGGACTTTTCCGCAGTTTGTTCTACAGAGCTTACCACGATCAAGAGAAGCGGATCGGTATGAATGTGGTTGAGCAGTTTGAGAAGCCCTTCCGTAGCGATACTCTCAAGCTCAAGCACGGAACTTATGACAAACTGGATGACGACGGAATTGTTGCTCCTGGTGTTAGAATCTCTGGAGAAGATATCATCATTGGGAAAACCGCGCCGCTTCCACCAGATGCAGAGGAACTTGGACAGCGTACCAAATCGCATACCAAGCGCGATGCATCGACTCCTCTTCGTAGCACGGAGAATGGTATTGTTGACCAGGTCTTGATCACCACCAACGCCGAAGGTCTCCGCTTCGTCAAGGTGCGCATGCGTACAACGAAGGTTCCTCAAATTGGTGATAAGTTCGCCTCTCGTCACGGACAGAAGGGAACAATTGGTATCACTTACCGCCAGGAGGACATGCCTTTCACTCGCGAGGGTATTGTGCCTGACCTGATTATTAACCCCCACGCCATTCCTTCTCGTATGACGATTGCTCATTGGTATCTCCAAGGATGGCCAGACCCGTGAGCACGCTCTGCTCGCCTACACCCTTGGTGTTAGGCAGATCATCGTTGCCATCAAC-AAGATGGACACCA-CCAAGTGGTCCGAGGCCCGTTTCGGTGAGATCATCAAGGAGACCACCAACTTCATCAAGAAGGTCGGATACAACCCCAAGTCCATTGCCTTCGTCCCCATCTCCGGTTTCAACGGTGACAACATGATTGAGGCCTCCCCCAACTGCCCATGGTACAAGGGTTGGGAGAAGGAGACCAAGGA---GGGAAAGAAGTCCGGAAAGACTCTTCTCGAAGCCATTGACGGCATCGACCCCCCGTCCCGCCCAACTGACAAGCCCCTCCGCCTTCCTCTCCAGGATGTCTACAAGATTGGCGGTATTGGCACGGTGCCAGTCGGCCGTGTCGAGACTGGTATTATCAAGTCCGGTATGTT--ATAAAGTCATGTG-ATCTGTGTTTACTTTTTACTAACTC--CATTGCAGGCATGGTCGTCACCTTCGCCCCCGCTGGTGTCACCACTGAAGTCAAGTCCGTCGAGATGCACCACGAGCAGCTTGTTGAGGGTGTCCCCGGTGACAACGTTGGCTTCAACGTCAAGAACGTTTCCGTCAAGGAGATCCGTCGTGGTAACGTTGCTGGTGACTCCAAGAACGACCCCCCCAAGGGAGCCGAGTCTTTCAACGCCCAGGTCATTGTCCTGAACCACCCTGGTCAGATCGGTGCCGGTTACGCCCCAGTCTTGGATTGCCACACCGCCCACATTGCCTGCAAGTTCTCTGAGCTCCTCGAGAAGATTGACCGCCGTACCGGAAAGTCCATGGAGGACTCCCCCAAGTTCGTCAAGTCTGGTGATGCCGCCATCGTCAAGATGATT
>21IN10Pseudogymnoascus_sp_
T-ACCACCCTTTGTTTATTACA-CTTTG-TTGCTTTGGCAGGCCTG-CCCTCGGGCTGCTGGCCCCGGCCGGCGAGCGTCTGCCAGAGGACCT-AAACTCTGT-TTGTCTATAATGTCTGAGTACTATATAATAGTTAAAACTTTCAACAACGGATCTCTTGGTTCTGGCATCGATGAAGAACGCAGCGAAATGCGATAAGTAATGTGAATTGCAGAATTCAGTGAATCATCGAATCTTTG-AACGCACATTGCGCCCCCTGGTATTCCGGGGGGCATGCCTGTCCGAGCGTCATT-ACAACCCTC-AAGCTCAGCTTGGTGTTGGGCCCCGCC-GCCCCGGCGGGCCCTAAAGTCA-GTGGCGGTGCCGTCCGGCTCCGA-GCGTAGTAATTCTTCTCGCTCTGGAGGT--CCGG-TCGTGTGCTTGCCCCTCACGGTCCGAGTTGTAATTTGTAGAGGATGCTTCGAGCATGGTCTGGCCTAAGTTCCTTGGAACAGGACGTCATAGAGGGTGAGAATCCCGTATGCGGTCAGGTGCCTACGCTCATGTGAAGCTCCTTCGACGAGTCGAGTTGTTTGGGAATGCAGCTCAAAATGGGTGGTAAATTTCATCTAAAGCTAAATATTGGCCAGAGACCGATAGCGCACAAGTAGAGTGATCGAAAGATGAAAAGCACTTTGGAAAGAGAGTTAAACAGTACGTGAAATTGTTGAAAGGGAAGCGCTTGCAACCAGACTTGCGCGCGGCCGATCATCCGGTGTTCTCACCGGTGCACTCGGCCGTGCTCAGGCCAGCATCGGTTTTGGCGGCTGGATAAAGGCCCTAGGAATGTAGCTCCTCTC-GGGGAGTGTTATAGCCTAGGGTGCAATGCAGCCTGCTGGGACCGAGGACCGCGCTTCGGCTAGGATGCTGGCGTAATGGTTGTAAGCGGCCCGTCTTGAAACACGGACCAAGGAGTCTAACATCTATGCGAGTGTTTGGGTGTCAAACCCATACGCGTAATGAAAGTGAACGGAGGTGAGAACCCTTAAGGGTGCATCATCGACCGATCCTGATGTCTTCGGAAGGATTTGAGTAAGAGCATAGCTGTTGGGACCCGAAAGATGGTGAACTATGCCTGAATAGGGTGAAGCCAGAGGAAACTCTGGTGGAGGCTCGCAGCGGTTCTGACGTGCAAATCGATCGTCAAATTTGGGTATAGGGGCGAAAGACTAATCTGACTGAATGTCCGTCAGACGATTGCAAAGTCAACAATGCCAAAGGGAACCTTTTCTCTTCGATGCGAGCTTCCAAATTTGTCCCTTTCCAGGAAGTTAAAATTCAAGAAGTCCCAGATCAAGTTCCAGTTGGTCATATCCCAAGACAACTCACCATACTGTGCCATGGAGCACTAGTACGCCAGATTAGCCCAGGAGACCTCATCGACTGCGGCGGAATCTTTCTGCCGACACCATATACAGGCTTTAAAGCGATGAGAGCTGGTCTGTTAACAGACACATATCTGGAGGCTCAGCACGTTATTCAGCACAAGAAGGCATACGAGCACATGACGAGTGACCCGAAGATTTTCAAGCGACTTGACGCATACAGTGAGTCGGGGCAAATGTACGAGTACTTGGCCAAATCTATCGCGCCTGAAATTTATGGCCATCTCGATGTCAAAAAGGCGCTGCTGCTGTTGTTGGTTGGGGGTTCCGAGAGCTGCCTGCTGGCCAAAATGCCATTGTCGCCATTCTTTGCTACTCCGGTTATAACCAAGAAGATTCCGTCATTATGAATCAGAGCAGTATCGATCGTGGCCTTTTCCGCAGTTTGTTTTACAGAGCTTATCACGACCAAGAAAAGAGGATCGGTATGAATGTGGTTGAGCAGTTCGAAAAACCTTTCCGTAGCGATACTCTCAAGCTCAAGCACGGTACTTATGATAAATTGGACGATGACGGAATTGTTGCTCCAGGTGTCAGAATTTCTGGAGAAGACATCATTATTGGTAAAACCGCGCCGCTTCCACCAGATGCAGAGGAACTTGGGCAGCGCACCAAATCGCATACCAAGCGTGATGCGTCAACGCCACTTCGTAGCACGGAGAATGGTATCGTTGACCAAGTCTTGATCACCACCAATGCCGAAGGTCTCCGCTTCGTCAAGGTCCGCATGCGCACAACGAAGATTCCTCAGATTGGTGATAAGTTCGCCTCTCGTCACGGGCAGAAGGGAACCATTGGTATCACTTACCGCCAAGAAGATATGCCTTTCACTCGCGAGGGTATTGTGCCTGACCTCATCATCAACCCTCACGCCATTCCTTCGCGTATGACGATTGCTCATTGGTATCTCCAAGGATGGCCAGACCCGTGAGCACGCTCTGCTCGCCTACACCCTTGGTGTTAGGCAGATCATCGTTGCCATCAAC-AAGATGGACACCA-CCAAGTGGTCCGAGGCCCGTTTCGGTGAGATCATCAAGGAGACCACCAACTTCATCAAGAAGGTCGGCTACAACCCCAAGTCCATTGCCTTCGTCCCCATCTCCGGTTTCAACGGTGACAACATGATTGAGGCCTCCACCAACTGCCCATGGTACAAGGGTTGGGAGAAGGAGACCAAGGA---GGGAAAGAAGTCCGGAAAGACTCTTCTCGAAGCTATTGACGGCATCGACCCCCCGTCCCGCCCAACTGACAAGCCCCTCCGCCTTCCTCTCCAGGATGTCTACAAGATTGGCGGTATTGGCACGGTGCCAGTCGGTCGTGTTGAGACCGGTATCATCAAGGCCGGTAAGTT--CA-AAGTCATGTGAATTATTGTTTACCATTTACTAATTC--CTTACCAGGTATGGTCGTCACCTTCGCCCCCGCTGGTGTCACCACCGAAGTCAAGTCCGTCGAGATGCACCACGAGCAGCTTGTCGAGGGTGTCCCCGGTGACAACGTTGGCTTCAACGTCAAGAACGTTTCCGTCAAGGAGATCCGTCGTGGTAACGTTGCTGGTGACTCCAAGAACGACCCCCCGAAGGGAGCCGAGTCTTTCAACGCCCAGGTCATTGTCCTGAACCACCCTGGTCAGATCGGTGCCGGTTACGCCCCAGTCTTGGATTGCCACACCGCCCACATTGCCTGCAAGTTCTCTGAGCTCCTCGAGAAGATTGATCGCCGTACCGGTAAGTCCATGGAGGACTCGCCCAAGTTCGTCAAGTCTGGTGATGCCGCCATCGTCAAGATGATT
>22984_1_I1Pseudogymnoascus_sp_
T-ACCACCCTTTGTTTATCACA-CTTTG-TTGCTTTGGCAGGCCTG-CCCTCGGGCTGCTGGCTCCGGCCGGCGAGCGCCTGCCAGAGGACCT-AAACTCTGT-TTGTCTATACTGTCTGAGTACTATATAATAGTTAAAACTTTCAACAACGGATCTCTTGGTTCTGGCATCGATGAAGAACGCAGCGAAATGCGATAAGTAATGTGAATTGCAGAATTCAGTGAATCATCGAATCTTTG-AACGCACATTGCGCCCCCTGGTATTCCGGGGGGCATGCCTGTCCGAGCGTCATT-ACAACCCTC-AAGCTCAGCTTGGTGTTGGGCCCCGCC-GCCCCGGCGGGCCCTAAAGTCA-GTGGCGGTGCCGTCCGGCTCCGA-GCGTAGTAATTCTTCTCGCTCTGGAGGC--CCGG-TCGCGTGCCCGCCCCTCACGGTCCGAGTTGTAATTTGTAGAGGATGCTTCGAGCATGGTCTGGCCTAAGTTCCTTGGAACAGGACGTCATAGAGGGTGAGAATCCCGTATGCGGCCAGGTGCCTACGCTCATGTGAAGCTCCTTCGACGAGTCGAGTTGTTTGGGAATGCAGCTCAAAATGGGTGGTAAATTTCATCTAAAGCTAAATATTGGCCAGAGACCGATAGCGCACAAGTAGAGTGATCGAAAGATGAAAAGCACTTTGGAAAGAGAGTTAAACAGTACGTGAAATTGTTGAAAGGGAAGCGCTTGCAACCAGACTTGCGCGCGGCCGATCATCCGGTGTTCTCACCGGTGCACTCGGCCGTGCTCAGGCCAGCATCGGTTTTGGCGGCTGGATAAAGGCCCTAGGAATGTGGCTCCTCTC-GGGGAGTGTTATAGCCTAGGGTGCAATGCAGCCTGCTGGGACCGAGGACCGCGCTTCGGCTAGGATGCTGGCGTAATGGTTGTAAGCGGCCCGTCTTGAAACACGGACCAAGGAGTCTAACATCTATGCGAGTGTTTGGGTGTCAAACCCATACGCGTAATGAAAGTGAACGGAGGTGAGAACCCTTAAGGGTGCATCATCGACCGATCCTGATGTCTTCGGAAGGATTTGAGTAAGAGCATAGCTGTTGGGACCCGAAAGATGGTGAACTATGCCTGAATAGGGTGAAGCCAGAGGAAACTCTGGTGGAGGCTCGCAGCGGTTCTGACGTGCAAATCGATCGTCAAATTTGGGTATAGGGGCGAAAGACTAATCTGACTGAATGTCCGTCAGAAGACTGCAAAGTGAACAAGGCCAAGGGAAACCTATTTACTTCGATGAGAGCTTCCAAATTTGTTCCTTTCCAGGAAGTTAAAATTCAAGAAGTCCCAGATCAAGTTCCAGTTGGACATATCCCAAGACAACTGACCGTCCTGTGTCACGGAGCACTTGTTCGCCAGATCAGCCCGGGAGACCTCATCGATTGCGGTGGCATCTTTCTGCCGACCCCATATACGGGCTTTAAGGCGATGAGAGCTGGCCTGTTGACAGATACGTATTTGGAAGCTCAGCACGTTATACAACACAAGAAGGCATACGAGCACATGGCAAGCGACCCAAAAATCTTCAAACGGCTTGATGCATACAGCGAGTCAGGACAAATGTACGAGTACTTAGCCAAATCTATTGCGCCTGAAATCTACGGCCATCTTGATGTCAAGAAGGCTTTGTTGCTATTGCTGGTTGGAGG????????????????????????????????????????????????????????????????????????????????????????????????????????????????????????????????????????????????????????????????????????????????????????????????????????????????????????????????????????????????????????????????????????????????????????????????????????????????????????????????????????????????????????????????????????????????????????????????????????????????????????????????????????????????????????????????????????????????????????????????????????????????????????????????????????????????????????????????????????????????????????????????????????????????????????????????????????????????????????????TGGTATCTCCAAGGATGGCCAGACCCGTGAGCACGCTCTCCTCGCCTACACCCTTGGTGTTAGGCAGATCATTGTTGCCATCAAC-AAGATGGACACCA-CCAAGTGGTCTGAGGCCCGTTTCACTGAGATCATCAAGGAGACCACCAACTTCATCAAGAAGGTCGGCTACAACCCCAAGTCCATCGCCTTCGTCCCCATCTCCGGTTTCAACGGTGATAACATGATTGACGTCTCCACCAACTGCCCATGGTACAAGGGTTGGGAGAAGGAGACCAAGGA---GGGAAAGAAGTCCGGAAAGACTCTTCTCGAGGCCATTGACGGCATCGACCCCCCGTCCCGCCCAACTGACAAGCCCCTCCGCCTTCCTCTCCAGGATGTCTACAAGATTGGCGGTATTGGCACGGTGCCAGTCGGTCGTGTTGAGACCGGTATCATCAAGGCCGGTAAGTT--TT-AAGTCACGTG-GTTATTGTTTACTTCTTACTAATTC--CATCTCAGGTATGGTCGTCACCTTCGCCCCCGCTGGTGTCACCACCGAAGTCAAGTCCGTCGAGATGCACCACGAGCAGCTTGTCGAGGGTGTCCCCGGTGACAACGTTGGCTTCAACGTCAAGAACGTTTCCGTCAAGGAGATCCGTCGTGGTAACGTTGCTGGTGACTCCAAGAACGACCCCCCCAAGGGAGCCGAGTCCTTCAACGCCCAGGTCATTGTCCTGAACCACCCTGGTCAGATCGGTGCCGGTTACGCCCCAGTTTTGGATTGCCACACCGCCCACATTGCCTGCAAGTTCTCTGAGCTCCTCGAGAAGATTGATCGCCGTACCGGAAAGTCCATGGAGGACTCCCCCAAGTTCGTTAAGTCTGGTGATGCCGCCATCGTCAAGATGGTT
>23014_1_I6Pseudogymnoascus_sp_
T-ACCACCCTTTGTTTATTACA-CTTTG-TTGCTTTGGCAGGCCTG-CCCTCGGGCTGCTGGCTCCGGCCGGCGAGCGCCTGCCAGAGGACCT-AAACTCTGT-TTGTCTATACTGTCTGAGTACTATATAATAGTTAAAACTTTCAACAACGGATCTCTTGGTTCTGGCATCGATGAAGAACGCAGCGAAATGCGATAAGTAATGTGAATTGCAGAATTCAGTGAATCATCGAATCTTTG-AACGCACATTGCGCCCCCTGGTATTCCGGGGGGCATGCCTGTCCGAGCGTCATT-ACAACCCTC-AAGCTCAGCTTGGTATTGGGCCCCGCC-GCTCCGGCGGGCCCTAAAGTCA-GTGGCGGTGCCGTCCGGCTCCGA-GCGTAGTAATTCTTCTCGCTCTGGAGGT--CCGG-TCGTGTGCTCGCCCCTCACGGTCCGAGTTGTAATTTGTAGAGGATGCTTCGAGCATGGTCTGGCCTAAGTTCCTTGGAACAGGACGTCATAGAGGGTGAGAATCCCGTATGCGGCCAGGTGCCTACGCTCATGTGAAGCTCCTTCGACGAGTCGAGTTGTTTGGGAATGCAGCTCAAAATGGGTGGTAAATTTCATCTAAAGCTAAATATTGGCCAGAGACCGATAGCGCACAAGTAGAGTGATCGAAAGATGAAAAGCACTTTGGAAAGAGAGTTAAACAGTACGTGAAATTGTTGAAAGGGAAGCGCTTGCAACCAGACTTGCGCGCGGCCGATCATCCGGTGTTCTCACCGGTGCACTCGGCCGTGCTCAGGCCAGCATCGGTTTTGGCGGCTGGATAAAGGCCCTAGGAATGTAGCTCCTCTC-GGGGAGTGTTATAGCCTAGGGTGCAATGCAGCCTGCTGGGACCGAGGACCGCGCTTCGGCTAGGATGCTGGCGTAATGGTTGTAAGCGGCCCGTCTTGAAACACGGACCAAGGAGTCTAACATCTATGCGAGTGTTTGGGTGTCAAACCCATACGCGTAATGAAAGTGAACGGAGGTGAGAACCCTTAAGGGTGCATCATCGACCGGTCCTGAAGTTTACGGAAGGATCTGAGTAAGAGCATAGCTGTTGGGACCCGAAAGATGGTGAACTATGCCTGAATAGGGTGAAGCCAGAGGAAACTCTGGTGGAGGCTCGCAGCGGTTCTGACGTGCAAATCGATCGTCAAATTTGGGTATAGGGGCGAAAGACTAATCTGACTGAATGTCCGTCCGAGGACTGCAGAGTCAACAATGCCAAGGGGAACCTCTTCTCTTCAATGAGAGCTTCCAAATTTGTCCCTTTCCAGGAAGTCAAAATCCAAGAAGTCCCAGATCAAGTTCCAGTTGGACATATCCCGAGACAACTGACCATTCTGTGTCATGGAGCACTTGTACGCCAGATCAGCCCAGGAGACCTCATCGACTGCGGCGGAATCTTTCTGCCGACCCCATACACGGGCTTCAAAGCGATGAGAGCTGGCCTGTTAACAGACACATACCTGGAGGCTCAGCACGTCATTCAACACAAAAAGGCATATGAGCACATGGCAAGTGACCCGAAAATCTTCAAACGGCTTGATGCATACAGTCAGTCAGGGCAAATGTACGAGTACTTGGCCAAATCTATTGCGCCTGAAATCTTTGGCCATCTTGATGTCAAGAAGGCCCTACTGTTGCTGCTGGTTGGGGGTTCCGTGAACTGCCTGCGGGTCAGAATGCCATTGTTGCCATTCTTTGCTACTCTGGTTATAACCAGGAAGATTCCGTTATTATGAACCAGAGCAGTATCGATCGTGGACTTTTCCGCAGTTTGTTCTACAGAGCTTACCACGATCAAGAAAAGCGGATCGGTATGAATGTGGTTGAGCAGTTTGAGAAGCCTTTCCGTAGCGATACTCTCAAGCTCAAGCACGGAACCTATGACAAACTGGATGATGATGGAATTGTTGCTCCTGGTGTCAGAATCTCTGGAGAAGATATCATCATTGGGAAAACCGCGCCGCTTCCACCAGATGCGGAGGAACTTGGGCAGCGTACCAAATCGCATACCAAGCGCGATGCATCGACTCCTCTTCGTAGCACGGAGAATGGTATTGTTGACCAGGTCTTGATCACCACCAACGCAGAAGGTCTCCGCTTCGTCAAGGTGCGCATGCGTACAACGAAGGTTCCTCAAATTGGTGATAAGTTCGCCTCTCGTCACGGACAGAAGGGAACAATTGGTATCACTTACCGCCAGGAGGATATGCCTTTCACTCGCGAGGGTATTGTGCCTGACCTGATCATTAACCCTCACGCCATTCCTTCTCGTATGACGATTGCTCATTGGTATCTCCAAGGATGGCCAGACCCGTGAGCACGCTCTGCTCGCCTACACCCTTGGTGTTAGGCAGATCATCGTTGCCATCAAC-AAGATGGACACCA-CCAAGTGGTCCGAGGCCCGTTTCGGTGAGATCATCAAGGAGACCACCAACTTCATCAAGAAGGTCGGATACAACCCCAAGACCATTGCCTTCGTCCCCATCTCCGGTTTCAACGGTGACAACATGATTGAGGCCTCCTCCAACTGCCCATGGTACAAGGGTTGGGAGAAGGAGACCAAGGA---GGGAAAGAAGTCCGGAAAGACTCTTCTCGAAGCCATTGACGGCATCGACCCCCCGTCCCGCCCAACTGACAAGCCCCTCCGCCTTCCTCTCCAGGATGTCTACAAGATTGGCGGTATTGGCACGGTGCCAGTCGGCCGTGTCGAGACTGGTATTATCAAGTCCGGTATGTT--ATGAAGTCATGTG-ATCTTTGTTTACTTTTTACTAACTC--CATTCCAGGCATGGTCGTCACCTTCGCCCCCGCTGGTGTCACCACTGAAGTCAAGTCCGTCGAGATGCACCACGAGCAGCTTGTTGAGGGTGTCCCCGGTGACAACGTTGGCTTCAACGTCAAGAACGTTTCCGTCAAGGAGATCCGTCGTGGTAACGTTGCTGGTGACTCCAAGAACGACCCCCCCAAGGGAGCCGAGTCTTTCAACGCCCAGGTCATTGTCCTGAACCACCCTGGTCAGATCGGTGCCGGTTACGCCCCAGTCTTGGATTGCCACACCGCCCACATTGCCTGCAAGTTCTCTGAGCTCCTCGAGAAGATTGACCGCCGTACCGGAAAGTCCATGGAGGACTCCCCCAAGTTCGTCAAGTCTGGTGATGCCGCCATCGTCAAGATGATT
>23WI08Undetermined
T-TCCACCCTTTGTTTATCACA-CTTTG-TTGCTTTGGCAGGCCTG-CCTTCGGGCTGCTGGCTCCGGCCGGCGAGCGCCTGCCAGAGGACCC-AAACTCTGT-TTGTCTGTAACGTCTGAGTACTATATAATAGTTAAAACTTTCAACAACGGATCTCTTGGTTCTGGCATCGATGAAGAACGCAGCGAAATGCGATAAGTAATGTGAATTGCAGAATTCAGTGAATCATCGAATCTTTG-AACGCACATTGCGCCCCCTGGTATTCCGGGGGGCATGCCTGTCCGAGCGTCATT-ACAACCCTC-AAGCCTAGCTTGGTGTTGGGCTCCGCC-G-CCTGGCGGGCCCTAAAGTCA-GTGGCGGTGCCGTCCAGCTCCGA-GCGTAGTAACTCTTCTCGCTCTGGAGGC--CTGG-GCGCGTGCTTGCCCCTCACGGCCCGAGTTGTAATTTGTAGAGGATGCTTCGAGCATGGTCCGGCCTAAGTTCCTTGGAACAGGACGTCATAGAGGGTGAGAATCCCGTATGCGGCCGGGTGCCTACGCTCATGTGAAGCTCCTTCGACGAGTCGAGTTGTTTGGGAATGCAGCTCAAAATGGGTGGTAAATTTCATCTAAAGCTAAATATTGGCCAGAGACCGATAGCGCACAAGTAGAGTGATCGAAAGATGAAAAGCACTTTGGAAAGAGAGTTAAACAGTACGTGAAATTGTTGAAAGGGAAGCGCTTGCGACCAGACTTGCGTGCGGCCGATCATCCGGTGTTCTCACCGGTGCACTCGGCCGTGCTCAGGCCAGCATCGGTTTCGGCGGCTGGATAAAGGCCCTAGGAATGTGGCTCCTCTC-GGGGAGTGTTATAGCCTAGGGTGCAATGCAGCCCGCTGGGACCGAGGACCGCGCTTCGGCTAGGATGCTGGCGTAATGGTCGTAAGCGGCCCGTCTTGAAACACGGACCAAGGAGTCTAACATCTATGCGAGTGTTTGGGTGTCAAACCCATACGCGTAATGAAAGTGAACGGAGGTGAGAACCCTTAAGGGTGCATCATCGACCGATCCTGATGTCTTCGGAAGGATTTGAGTAAGAGCATAGCTGTTGGGACCCGAAAGATGGTGAACTATGCCTGAATAGGGTGAAGCCAGAGGAAACTCTGGTGGAGGCTCGCAGCGGTTCTGACGTGCAAATCGATCGTCAAATTTGGGTATAGGGGCGAAAGACTAATC???????????????????????????????????????????????????????????????????????????????????????????????????????????????????????????????????????????????????????????????????????????????????????????????????????????????????????????????????????????????????????????????????????????????????????????????????????????????????????????????????????????????????????????????????????????????????????????????????????????????????????????????????????????????????????????????????????????????????????????????????????????????????????????????????????????????????????????????????????????????????????????????????????????????????????????????????????????????????????????????????????????????????????????????????????????????????????????????????????????????????????????????????????????????????????????????????????????????????????????????????????????????????????????????????????????????????????????????????????????????????????????????????????????????????????????????????????????????????????????????????????????????????????????????????????????????????????????????????????????????????????????????????????????????????????????????????????????????????????TGGTATCTCCAAGGATGGTCAGACCCGTGAGCACGCCCTTCTTGCCTATACCCTTGGTGTTAGGCAGATCATCGTTGCCATCAAC-AAGATGGACACCA-CCAAGTGGTCCGAGACTCGCTTCCAGGAGATCATCAAGGAGACCACCAACTTCATCAAGAAGGTTGGATACAACCCAAAGTCCATTGCTTTCGTACCCATCTCCGGCTTCAACGGCGACAACATGATTGAACCCTCCTCAAACTGCCCGTGGTACAAGGGTTGGGAGAAGGAGACCAAGGA---GGGAAAGAAGTCCGGAAAGACACTCCTCGAGGCCATCGATGGTATTGATCCACCTGCCCGCCCAACCGACAAGCCCCTCCGTCTTCCTCTCCAGGATGTCTACAAGATTGGTGGTATTGGCACGGTGCCAGTCGGTCGTGTTGAGACCGGTATCATCAAGGCTGGTAAGTT--CC-AAGGTTCAAC-GTTGTTATTTAC--TTTACTGATCA--TTTGCCAGGTATGGTTGTCACCTTCGCCCCAGCGGGTGTCACCACTGAAGTCAAGTCCGTTGAGATGCACCACGAGCAACTTGTCGAGGGTGTCCCAGGTGACAATGTTGGCTTCAACGTCAAGAACGTTTCCGTGAAGGAAATCCGTCGTGGTAATGTTGCTGGTGATTCCAAGAACGACCCACCGAAGGGTGCCGAGTCTTTCAACGCCCAGGTTATTGTCCTCAACCACCCTGGGCAGGTCGGTGCCGGTTACGCACCAGTCTTGGATTGCCACACTGCCCACATTGCCTGCAAGTTCGCTGAGCTCCTTGAGAAGATTGATCGCCGTACCGGAAAGTCTATCGAAGACTCCCCCAAGTTCGTCAAGTCTGGTGATGCCGCTATCGTCAAGATGATT
>23WI14Undetermined
T-TCCACCCTTTGTTTATCACA-CTTTG-TTGCTTTGGCAGGCCTG-CCTTCGGGCTGCTGGCTCCGGCCGGCGAGCGCCTGCCAGAGGACCC-AAACTCTGT-TTGTCTGTAACGTCTGAGTACTATATAATAGTTAAAACTTTCAACAACGGATCTCTTGGTTCTGGCATCGATGAAGAACGCAGCGAAATGCGATAAGTAATGTGAATTGCAGAATTCAGTGAATCATCGAATCTTTG-AACGCACATTGCGCCCCCTGGTATTCCGGGGGGCATGCCTGTCCGAGCGTCATT-ACAACCCTC-AAGCCTAGCTTGGTGTTGGGCTCCGCC-G-CCTGGCGGGCCCTAAAGTCA-GTGGCGGTGCCGTCCAGCTCCGA-GCGTAGTAACTCTTCTCGCTCTGGAGGC--CTGG-GCGCGTGCTTGCC??????????????????????????????????????????????????????????????????????????????????????????????????????????????????????????????????????????????????????????????????????????????????????????????????????????????????????????????????????????????????????????????????????????????????????????????????????????????????????????????????????????????????????????????????????????????????????????????????????????????????????????????????????????????????????????????????????????????????????????????????????????????????????????????????????????????????????????????????????????????????????????????????????????????????????????????????????????????????????????????????????????????????????????????????????????????????????????????????????????????????????????????????????????????????????????????????????????????????????TGACTGAATGTCCCTCAGAGGACTGCAAAGTCAACAATGCCAAAGGGAACCTATTCTCGTCGATGCGCGCTTCCAAGTTCCATGCTTTCCAGGAAGTTAAAATTCAAGAAATTCCAGATCAAGTGCCCGTCGGACACATTCCAAGACAATTAACCATATTGTGTCATGGAGCGCTTGTACGGCGGATCAACCCAGGAGATCTCATTGACTGTGCCGGAATATTTCTTCCGACTCCGTATACGGGATTTAAAGCAATTAGAGCTGGCCTGTTAACAGATACATATCTGGAGGCGCAGCACGTCACACAGCACAAGAAGGCATACGAAGCAATGACGACTGACGCGAAGGTCTTTCGACGACTTGACCAATATCGCGAATCAGGGCATATGTACGAGTACCTCGCCAAGTCTATCGCTCCTGAAATATATGGTCATCTTGATGTCAAGAAAGCACTACTTCTGTTGTTAGTTGGAGG??????????????????????????????????????????????????????????????????????????????????????????????????????????????????????????????????????????????????????????????????????????????????????????????????????????????????????????????????????????????????????????????????????????????????????????????????????????????????????????????????????????????????????????????????????????????????????????????????????????????????????????????????????????????????????????????????????????????????????????????????????????????????????????????????????????????????????????????????????????????????????????????????????????????????????????????????????????????????????????????????????????????????????????????????????????????????????????????????????????????????????????????????????????????????????????????????????????????????????????????????????????????????????????????????????????????????????????????????????????????????????????????????????????????????????????????????????????????????????????????????????????????????????????????????????????????????????????????????????????????????????????????????????????????????????????????????????????????????????????????????????????????????????????????????????????????????????????????????????????????????????????????????????????????????????????????????????????????????????????????????????????????????????????????????????????????????????????????????????????????????????????????????????????????????????????????????????????????????????????????????????????????????????????????????????????????????????????????????????????????????????????????
>24MN04Pseudogymnoascus_sp_
T-ACCACCCTTTGTTTATTACA-CTTTG-TTGCTTTGGCAGGCCTG-CCCTCGGGCTGCTGGCTCCGGCCGGCGAGCGCTTGCCAGAGGACCT-AAACTCTGT-TTGTCTATACTGTCTGAGTACTATATAATAGTTAAAACTTTCAACAACGGATCTCTTGGTTCTGGCATCGATGAAGAACGCAGCGAAATGCGATAAGTAATGTGAATTGCAGAATTCAGTGAATCATCGAATCTTTG-AACGCACATTGCGCCCCCTGGTATTCCGGGGGGCATGCCTGTCCGAGCGTCATT-ACAACCCTC-AAGCTCAGCTTGGTGTTGGGCCCCGCC-GCTCCGGCGGGCCCTAAAGTCA-GTGGCGGTGCCGTCCGGCTCCGAGGCGTAGTAATTCTTCTCGCTCTGGAGGT--CCGG-TCGTGTGCTCGCCCCTCACGGTCCGAGTTGTAATTTGTAGAGGATGCTTCGAGCATGGTCTGGCCTAAGTTCCTTGGAACAGGACGTCATAGAGGGTGAGAATCCCGTATGCGGCCAGGTGCCTACGCTCATGTGAAGCTCCTTCGACGAGTCGAGTTGTTTGGGAATGCAGCTCAAAATGGGTGGTAAATTTCATCTAAAGCTAAATATTGGCCAGAGACCGATAGCGCACAAGTAGAGTGATCGAAAGATGAAAAGCACTTTGGAAAGAGAGTTAAACAGTACGTGAAATTGTTGAAAGGGAAGCGCTTGCAACCAGACTTGCGCGCGGCCGATCATCCGGTGTTCTCACCGGTGCACTCGGCCGTGCTCAGGCCAGCATCGGTTTTGGCGGCTGGATAAAGGCCCTAGGAATGTAGCTCCTCTC-GGGGAGTGTTATAGCCTAGGGTGCAATGCAGCCTGCTGGGACCGAGGACCGCGCTTCGGCTAGGATGCTGGCGTAATGGTTGTAAGCGGCCCGTCTTGAAACACGGACCAAGGAGTCTAACATCTATGCGAGTGTTTGGGTGTCAAACCCATACGCGTAATGAAAGTGAACGGAGGTGAGAACCCTTAAGGGTGCATCATCGACCGGTCCTGAAGTTTACGGAAGGATCTGAGTAAGAGCATAGCTGTTGGGACCCGAAAGATGGTGAACTATGCCTGAATAGGGTGAAGCCAGAGGAAACTCTGGTGGAGGCTCGCAGCGGTTCTGACGTGCAAATCGATCGTCAAATTTGGGTATAGGGGCGAAAGACTAATCTGACTGAATGTCCGTCAGAGGACTGCAGAGTCAACAATGCCAAGGGGAACCTGTTCTCTTCGATGAGAGCTTCCAAATTTGTCCCTTTCCAGGAAGTCAAAATCCAAGAAGTCCCAGATCAAGTTCCAGTTGGACATATCCCAAGACAACTGACCATTCTGTGTCATGGAGCACTTGTACGCCAGATCAGCCCAGGAGACCTCATCGACTGCGGCGGAATCTTTCTGCCGACCCCATATACAGGCTTCAAAGCGATGAGAGCTGGCCTGTTAACAGACACATACCTGGAGGCTCAGCACGTCATTCAACACAAAAAGGCATACGAGCACATGGCAAGTGACCCGAAAATCTTCAAACGGCTTGATGCATACAGTCAGTCAGGGCAAATGTACGAGTACTTGGCCAAATCTATTGCGCCTGAAATCTTTGGCCATCTTGATGTCAAGAAGGCCCTACTGTTACTGCTGGTTGGGGGTTCCGTGAACTGCCTGCGGGTCAGAATGCCATTGTTGCCATTCTTTGCTACTCTGGTTATAACCAGGAAGATTCCGTTATTATGAACCAGAGCAGTATCGATCGTGGACTTTTCCGCAGTTTGTTCTACAGAGCTTACCACGATCAAGAAAAGCGGATCGGTATGAATGTGGTTGAGCAGTTTGAGAAGCCCTTCCGTAGCGATACTCTCAAGCTCAAGCACGGAACCTATGACAAACTGGATGACGACGGAATTGTTGCTCCTGGTGTCAGAATCTCCGGAGAAGATATCATCATTGGGAAAACCGCGCCGCTTCCACCAGATGCAGAGGAACTTGGACAGCGTACCAAATCGCATACCAAGCGCGATGCATCGACTCCTCTTCGTAGCACGGAGAATGGTATTGTTGATCAGGTCTTGATCACCACCAACGCCGAAGGTCTCCGCTTCGTCAAGGTGCGCATGCGTACAACGAAGGTTCCTCAAATTGGTGATAAGTTCGCCTCTCGTCACGGACAGAAGGGAACAATTGGTATCACTTACCGCCAGGAGGATATGCCTTTCACTCGCGAGGGTATTGTGCCTGACCTGATCATTAACCCCCACGCCATTCCTTCTCGTATGACGATTGCTCATTGGTATCTCCAAGGATGGCCAGACCCGTGAGCACGCTCTGCTCGCCTACACCCTTGGTGTTAGGCAGATCATCGTTGCCATCAAC-AAGATGGACACCA-CCAAGTGGTCCGAGGCCCGTTTCGGTGAGATCATCAAGGAGACCACCAACTTCATCAAGAAGGTCGGATACAACCCCAAGACCATTGCCTTCGTCCCCATCTCCGGTTTCAACGGTGACAACATGATTGAGGCCTCCACCAACTGCCCATGGTACAAGGGTTGGGAGAAGGAGACCAAGGA---GGGAAAGAAGTCCGGAAAGACTCTTCTCGAAGCCATTGACGGCATCGACCCCCCGTCCCGCCCAACTGACAAGCCCCTCCGCCTTCCTCTCCAGGATGTCTACAAGATTGGCGGTATTGGCACGGTGCCAGTCGGCCGTGTCGAGACTGGTATTATCAAGTCCGGTATGTT--AGAAAGTCATGTG-ATCTGTGTTTACTTTTTACTAACTC--CATTCCAGGCATGGTCGTCACCTTCGCCCCCGCTGGTGTCACCACTGAAGTCAAGTCCGTCGAGATGCACCACGAGCAGCTTGTTGAGGGTGTCCCCGGTGACAACGTTGGCTTCAACGTCAAGAACGTTTCCGTCAAGGAGATCCGTCGTGGTAACGTTGCTGGTGACTCCAAGAACGACCCCCCCAAGGGAGCCGAGTCTTTCAACGCCCAGGTCATTGTCCTGAACCACCCTGGTCAGATCGGTGCCGGTTACGCCCCAGTCTTGGATTGCCACACCGCCCACATTGCCTGCAAGTTCTCTGAGCTCCTCGAGAAGATTGACCGCCGTACCGGAAAGTCCATGGAGGACTCCCCCAAGTTCGTCAAGTCTGGTGATGCCGCCATCGTCAAGATGATT
>24MN06Pseudogymnoascus_sp_
T-ACCACCCTTTGTTTATTACA-CTTTG-TTGCTTTGGCAAGCCTG-CCCTCGGGCTGCTGGCTCCGGCCGGCGAGCGCTTGCCAGAGGACCT-AAACTCTGT-TTGTCTATACTGTCTGAGTACTATATAATAGTTAAAACTTTCAACAACGGATCTCTTGGTTCTGGCATCGATGAAGAACGCAGCGAAATGCGATAAGTAATGTGAATTGCAGAATTCAGTGAATCATCGAATCTTTG-AACGCACATTGCGCCCCCTGGTATTCCGGGGGGCATGCCTGTCCGAGCGTCATT-ACAACCCTC-AAGCTCAGCTTGGTGTTGGGCCCCGCC-GCCCCGGCGGGCCCTAAAGTCA-GTGGCGGTGCCGTCCGGCTCCGA-GCGTAGTAATTCTTCTCGCTCTGGAGGC--CCGG-TCGTGTGCTCGCCCCTCACGGTCCGAGTTGTAATTTGTAGAGGATGCTTCGAGCATGGTCTGGCCTAAGTTCCTTGGAACAGGACGTCATAGAGGGTGAGAATCCCGTATGCGGCCAGGTGCCTACGCTCATGTGAAGCTCCTTCGACGAGTCGAGTTGTTTGGGAATGCAGCTCAAAATGGGTGGTAAATTTCATCTAAAGCTAAATATTGGCCAGAGACCGATAGCGCACAAGTAGAGTGATCGAAAGATGAAAAGCACTTTGGAAAGAGAGTTAAACAGTACGTGAAATTGTTGAAAGGGAAGCGCTTGCAACCAGACTTGCGCGCGGCCGATCATCCGGTGTTCTCACCGGTGCACTCGGCCGTGCTCAGGCCAGCATCGGTTTTGGCGGCTGGATAAAGGCCCTAGGAATGTAGCTCCTCTC-GGGGAGTGTTATAGCCTAGGGTGCAATGCAGCCTGCTGGGACCGAGGACCGCGCTTCGGCTAGGATGCTGGCGTAATGGTTGTAAGCGGCCCGTCTTGAAACACGGACCAAGGAGTCTAACATCTATGCGAGTGTTTGGGTGTCAAACCCATACGCGTAATGAAAGTGAACGGAGGTGAGAACCCTTAAGGGTGCATCATCGACCGGTCCTGAAGTTTACGGAAGGATCTGAGTAAGAGCATAGCTGTTGGGACCCGAAAGATGGTGAACTATGCCTGAATAGGGTGAAGCCAGAGGAAACTCTGGTGGAGGCTCGCAGCGGTTCTGACGTGCAAATCGATCGTCAAATTTGGGTATAGGGGCGAAAGACTAATCTGACTGAATGTCCGTCAGAGGACTGTAGAGTCAACAATGCCAAGGGGAACCTATTCTCTTCGATGAGAGCTTCCAAATTTGTCCCTTTCCAGGAAGTCAAAATCCAAGAAGTTCCAGATCAAGTTCCAGTTGGACATATCCCAAGACAACTGACCATTCTGTGTCATGGAGCACTTGTGCGCCAGATCAGCCCAGGAGACCTCATCGACTGTGGCGGAATCTTTCTGCCGACCCCATACACGGGCTTTAAAGCGATGAGAGCTGGCCTGTTAACAGATACATATTTGGAGGCTCAGCATGTCATACAACACAAAAAGGCATACGAGCACATGGCAACTGACCCGAAAATATTCAAACGGCTTGATGCATACAGTCAGTCGGGGCAAATGTACGAGTACTTGGCCAAATCTATTGCGCCTGAAATCTTTGGCCATCTTGATGTCAAGAAGGCTCTGCTGTTACTGTTGGTTGGGGGTTCCGTGAACTGCCTGCTGGTCAAAATGCCATTGTTGCCATTCTTTGCTACTCTGGTTATAACCAGGAAGATTCCGTTATTATGAACCAGAGCAGTATCGATCGTGGACTTTTCCGCAGTTTGTTCTACAGAGCTTACCACGATCAAGAAAAGCGGATCGGTATGAATGTGGTTGAGCAGTTTGAGAAGCCTTTCCGTAGCGATACGCTCAAGCTCAAGCACGGAACCTATGATAAACTGGACGACGACGGAATTGTTGCTCCTGGTGTCAGAATCTCTGGAGAAGATATCATCATTGGGAAAACCGCGCCGCTTCCACCAGATGCAGAGGAACTGGGACAGCGTACCAAATCGCATACCAAGCGTGATGCGTCGACTCCTCTTCGTAGCACGGAGAATGGTATTGTTGATCAGGTGTTGATCACCACCAACGCCGAAGGTCTCCGCTTCGTCAAGGTGCGCATGCGTACAACCAAGATCCCCCAAATTGGTGATAAGTTCGCCTCTCGTCACGGGCAGAAGGGAACAATTGGTATCACTTACCGCCAGGAGGATATGCCTTTCACTCGCGAGGGTATTGTGCCTGACCTTATTATTAACCCTCACGCCATTCCTTCTCGTATGACGATTGCTCATTGGTATCTCCAAGGATGGCCAGACCCGTGAGCACGCTCTGCTCGCCTACACCCTTGGTGTTAGGCAGATCATCGTTGCCATCAAC-AAGATGGACACCA-CCAAGTGGTCCGAGGCCCGTTTCAATGAGATCATCAAGGAGACCACCAACTTCATCAAGAAGGTCGGATACAACCCCAAGTCCATCGCCTTCGTCCCCATCTCCGGTTTCAACGGTGACAACATGATTGAGGTTTCCACCAACTGCCCATGGTACAAGGGTTGGGAGAAGGAGACCAAGGA---GGGAAAGAAGTCCGGAAAGACTCTTCTCGAAGCCATTGACGGCATCGACCCCCCGTCCCGCCCAACTGACAAGCCCCTCCGCCTTCCTCTCCAGGATGTCTACAAGATTGGCGGTATTGGCACGGTGCCAGTCGGTCGTGTCGAGACCGGTATCATCAAGGCCGGTATGTT--ATAAAGTCACGTG-TTCTTTGTTTACTTTTCACTAACTC--CATTCCAGGTATGGTCGTCACCTTCGCCCCCGCTGGTGTCACCACTGAAGTCAAGTCCGTCGAGATGCACCACGAGCAGCTTGTTGAGGGTGTCCCCGGTGACAACGTTGGCTTCAACGTCAAGAACGTTTCCGTCAAGGAGATCCGTCGTGGTAACGTTGCTGGTGACTCCAAGAACGACCCCCCCAAGGGAGCCGAGTCTTTCAACGCCCAGGTCATTGTCCTGAACCACCCTGGTCAGATCGGTGCCGGTTACGCCCCAGTCCTGGATTGCCACACCGCCCACATTGCCTGCAAGTTCTCTGAGCTCCTCGAGAAGATTGACCGCCGTACCGGAAAGTCCATGGAGGACTCCCCCAAGTTCGTCAAGTCTGGTGATGCCGCCATCGTCAAGATGATT
>24MN13Pseudogymnoascus_verrucosus
T-ACCACCCTTTGTTTATTACA-CTTTG-TTGCTTTGGCAGGCCTG-CCCTCGGGCTGCTGGCTCCGGCCGGCGAGCGCTTGCCAGAGGACCT-AAACTCTGT-TTGTCTATACTGTCTGAGTACTATATAATAGTTAAAACTTTCAACAACGGATCTCTTGGTTCTGGCATCGATGAAGAACGCAGCGAAATGCGATAAGTAATGTGAATTGCAGAATTCAGTGAATCATCGAATCTTTG-AACGCACATTGCGCCCCCTGGTATTCCGGGGGGCATGCCTGTCCGAGCGTCATT-ACAACCCTC-AAGCTCAGCTTGGTATTGGGCCCCGCC-GACCCGGCGGGCCCTAAAGTCA-GTGGCGGTGCCGTCCGGCTCCGA-GCGTAGTAATTCTTCTCGCTCTGGAGGT--CCGG-TCGTGTGCTCGCCCCTCACGGTCCGAGTTGTAATTTGTAGAGGATGCTTCGAGCATGGTCTGGCCTAAGTTCCTTGGAACAGGACGTCATAGAGGGTGAGAATCCCGTATGCGGCCAGGTGCCTACGCTCATGTGAAGCTCCTTCGACGAGTCGAGTTGTTTGGGAATGCAGCTCAAAATGGGTGGTAAATTTCATCTAAAGCTAAATATTGGCCAGAGACCGATAGCGCACAAGTAGAGTGATCGAAAGATGAAAAGCACTTTGGAAAGAGAGTTAAACAGTACGTGAAATTGTTGAAAGGGAAGCGCTTGCAACCAGACTTGCGCGCGGCCGATCATCCGGTGTTCTCACCGGTGCACTCGGCCGTGCTCAGGCCAGCATCGGTTTTGGCGGCTGGATAAAGGCCCTAGGAATGTAGCTCCTCTC-GGGGAGTGTTATAGCCTAGGGTGCAATGCAGCCTGCTGGGACCGAGGACCGCGCTTCGGCTAGGATGCTGGCGTAATGGTTGTAAGCGGCCCGTCTTGAAACACGGACCAAGGAGTCTAACATCTATGCGAGTGTTTGGGTGTCAAACCCATACGCGTAATGAAAGTGAACGGAGGTGAGAACCCTTAAGGGTGCATCATCGACCGGTCCTGAAGTTTACGGAAGGATCTGAGTAAGAGCATAGCTGTTGGGACCCGAAAGATGGTGAACTATGCCTGAATAGGGTGAAGCCAGAGGAAACTCTGGTGGAGGCTCGCAGCGGTTCTGACGTGCAAATCGATCGTCAAATTTGGGTATAGGGGCGAAAGACTAATCTGACCGAATGTCCGTCAGAGGACTGCAAAGTCAACAATGCCAAGGGGAACCTATTCTCTTCCATGCGGGCTTCCAAATTTGTCCCTTTCCAGGAAGTTAAAATTCAAGAAGTCCCAGATCAAGTTCCAGTTGGACATATCCCAAGACAACTGACCATTCTGTGCCATGGAGCACTTGTGCGCCAGATCAGCCCCGGAGACCTCATCGACTGCGGCGGAATTTTCCTGCCGACTCCATATACGGGCTTTAAAGCGATGAGAGCTGGTCTGCTAACAGACACATATCTGGAAGCTCAGCATGTTATTCAACACAAAAAGGCGTACGAGCACATGGAAAGTGACCCAAAAATCTTCAAGCGACTTGATGCATACGGTGCATCAGGGCAAATGTACGAGTACTTGGCCAAATCTATTGCGCCAGAAATTTTTGGCCATCTTGATGTCAAGAAGGCTTTGCTGCTGTTGCTGGTTGGGGG----------------------AAAATGCCATTGTCGCCATTCTTTGCTACTCTGGTTATAACCAGGAAGATTCCGTCATTATGAACCAAAGCAGTATCGATCGTGGTCTTTTCCGCAGTTTGTTCTACAGAGCTTACCACGATCAAGAGAAGAGAATCGGTATGAATGTGGTTGAGCAGTTTGAGAAACCTTTCCGTAGCGACACTCTCAAGCTCAAGCACGGAACCTATGACAAACTGGACGACGACGGAATTGTTGCTCCTGGTGTCAGAATCTCTGGAGAAGATATCATTATCGGTAAAACCGCGCCGCTTCCACCAGATGCGGAGGAGCTTGGGCAGCGCACCAAATCGCACACCAAGCGTGATGCGTCGACTCCTCTTCGTAGCACGGAGAATGGTATCGTTGATCAAGTCTTGATCACCACCAACGCCGAAGGTCTCCGCTTCGTCAAGGTGCGCATGCGTACAACAAAGATTCCTCAAATTGGTGATAAGTTCGCCTCTCGTCACGGACAGAAAGGAACAATTGGTATTACTTACCGCCAGGAGGATATGCCTTTCACTCGCGAGGGTGTTGTGCCTGACCTCATCATCAACCCCCACGCCATTCCTTCTCGTATGACGATTGCTCATTGGTATCTCCAAGGATGGCCAGACCCGTGAGCACGCTCTGCTCGCCTACACCCTTGGTGTTAGGCAGATCATCGTTGCCATCAAC-AAGATGGACACCA-CCAAGTGGTCCGAGGCCCGCTTCAACGAGATCATCAAGGAGACCACCAACTTCATCAAGAAGGTCGGATACAACCCCAAGTCCATTGCCTTCGTCCCCATCTCCGGTTTCAACGGTGACAACATGATTGAGGTTTCCACCAACTGCCCATGGTACAAGGGTTGGGAGAAGGAGACCAAGGA---GGGAAAGAAGTCCGGAAAGACTCTTCTCGAGGCCATTGACGGCATCGACCCCCCGTCCCGCCCAACTGACAAGCCCCTCCGCCTTCCTCTCCAGGATGTCTACAAGATTGGCGGTATTGGCACGGTGCCAGTCGGCCGTGTCGAGACCGGTATCATCAAGGCCGGTATGTT--AT-AAATCACGTG-GTTACTATTTACTCTTTACTAATTC--CAAACCAGGCATGGTCGTCACCTTCGCCCCCGCTGGTGTCACCACCGAAGTCAAGTCCGTCGAGATGCACCACGAGCAGCTTGTTGAGGGTGTCCCCGGTGACAACGTTGGCTTCAACGTCAAGAACGTCTCCGTCAAGGAGATCCGTCGTGGTAACGTTGCTGGTGACTCCAAGAACGACCCCCCCAAGGGAGCCGAGTCTTTCAACGCCCAGGTCATTGTCCTGAACCACCCTGGTCAGATCGGTGCCGGTTACGCCCCAGTCTTGGATTGCCACACCGCCCACATTGCCTGCAAGTTCTCTGAGCTCCTCGAGAAGATTGATCGCCGTACCGGAAAGTCCATGGAGGACTCCCCCAAGTTCGTCAAGTCTGGTGATGCCGCCATCGTCAAGATGATT
>24MN14Pseudogymnoascus_sp_
T-ACCACCCTTTGTTTATTACA-CTTTG-TTGCTTTGGCAAGCCTG-CCCTCGGGCTGCTGGCTCCGGCCGGCGAGCGCTTGCCAGAGGACCT-AAACTCTGT-TTGTTAATATTGTCTGAGTACTATATAATAGTTAAAACTTTCAACAACGGATCTCTTGGTTCTGGCATCGATGAAGAACGCAGCGAAATGCGATAAGTAATGTGAATTGCAGAATTCAGTGAATCATCGAATCTTTG-AACGCACATTGCGCCCCCTGGTATTCCGGGGGGCATGCCTGTCCGAGCGTCATT-ACAACCCTC-AAGCTCAGCTTGGTGTTGGGCCCCGCC-GCCCCGGCGGGCCCTAAAGTCA-GTGGCGGTGCCGTCCGGCTCCGA-GCGTAGTAATTCTTCTCGCTCTGGAGGT--CCGG-TCGTGTGCTCGCCCCTCACGGTCCGAGTTGTAATTTGTAGAGGATGCTTCGAGCATGGTCTGGCCTAAGTTCCTTGGAACAGGACGTCATAGAGGGTGAGAATCCCGTATGCGGCCAGGTGCCTACGCTCATGTGAAGCTCCTTCGACGAGTCGAGTTGTTTGGGAATGCAGCTCAAAATGGGTGGTAAATTTCATCTAAAGCTAAATATTGGCCAGAGACCGATAGCGCACAAGTAGAGTGATCGAAAGATGAAAAGCACTTTGGAAAGAGAGTTAAACAGTACGTGAAATTGTTGAAAGGGAAGCGCTTGCAACCAGACTTGCGCGCGGCCGATCATCCGGTGTTCTCACCGGTGCACTCGGCCGTGCTCAGGCCAGCATCGGTTTTGGCGGCTGGATAAAGGCCCTAGGAATGTAGCTCCTCTC-GGGGAGTGTTATAGCCTAGGGTGCAATGCAGCCTGCTGGGACCGAGGACCGCGCTTCGGCTAGGATGCTGGCGTAATGGTTGTAAGCGGCCCGTCTTGAAACACGGACCAAGGAGTCTAACATCTATGCGAGTGTTTGGGTGTCAAACCCATACGCGTAATGAAAGTGAACGGAGGTGAGAACCCTTAAGGGTGCATCATCGACCGATCCTGATGTCTTCGGAAGGATTTGAGTAAGAGCATAGCTGTTGGGACCCGAAAGATGGTGAACTATGCCTGAATAGGGTGAAGCCAGAGGAAACTCTGGTGGAGGCTCGCAGCGGTTCTGACGTGCAAATCGATCGTCAAATTTGGGTATAGGGGCGAAAGACTAATCTGACTGAATGTCCGTCAGAAGACTGCAAAGTCAACAACGCCAAGGGGAACCTGTTTTCTTCGATGCGCGCTTCCAAATTTGTCCCTTTCCAGGAAGTCAAAATTCAAGAAGTCCCAGATCAAGTTCCGGTTGGACATATCCCGAGAGCACTGACGATCCTGTGCCATGGAGCACTCGTACGCCAGATCAGCCCAGGAGACCTCATCGACTGTGGCGGAATCTTTTTGCCGACACCGTATACCGGCTTTAAAGCGATGAGGGCCGGTCTGTTAACGGACACCTACCTGGAGGCGCAGCNCGTTATACAACACAAGAAGGCATACGAGCACATGACAAGCGACCCAAAAATCTTCAAACGACTTGATCAGTACAGTCAGTCGGGGCAGATGTACGAGTACTTGGCCAAATCCATTGCACCTGAAATTTATGGNCATCTTGATGTCAAGAAGGCGCTGCTGCTACTGTTGGTTGGTGGTTCCGAGAACTGCCTGCTGGCCAAAACGCCATCGTCGCCATTCTTTGCTACTCCGGTTATAACCAGGAAGATTCCGTCATTATGAACCAGAGCAGTATCGACCGTGGCCTTTTCCGCAGTTTGTTCTACAGAGCGTACCACGACCAAGAAAAGCGTATTGGTATGAATGTGGTTGAGCAGTTCGAAAAGCCTTTCCGTAGCGACACTCTCAAGCTCAAGCACGGTACCTATGACAAACTGGATGACGACGGAATTGTTGCTCCTGGTGTCAGAATCTCTGGAGAAGATATCATTATTGGTAAAACCGCCCCCCTTGCGCCAGATGCAGAGGAACTTGGGCAGCGCACCAAAACTCATACCAAACGTGACGCGTCGACCCCTCTTCGTAGCACAGAGAATGGTATCGTCGATCAGGTCTTGATCACTACCAACGCCGAAGGTCTCCGCTTCGTCAAGGTACGCATGCGTACCACTAAGATCCCTCAGATCGGTGATAAGTTTGCCTCTCGTCACGGTCAAAAGGGTACTATTGGTATCACCTACCGCCAAGAAGACATGCCTTTCACTCGCGAGGGTATTGTGCCCGATCTCATCATCAACCCCCACGCCATTCCATCTCGTATGACGATTGCTCATTGGTATCTCCAAGGATGGCCAGACCCGTGAGCACGCTCTGCTCGCCTACACCCTTGGTGTTAGGCAGATCATCGTTGCCATCAAC-AAGATGGACACCA-CCAAGTGGTCCGAGGCCCGCTTCAACGAGATCATCAAGGAGACCACCAACTTCATCAAGAAGGTCGGATACAACCCCAAGACCATTGCCTTTGTCCCCATCTCCGGTTTCAACGGTGACAACATGATTGAGGTTTCCACCAACTGCCCTTGGTACAAGGGTTGGGAGAAGGAGACCAAGGA---GGGAAAGAAGTCCGGAAAGACTCTTCTCGAGGCCATTGACGGCATCGACCCCCCGTCCCGCCCAACTGACAAGCCCCTCCGCCTTCCTCTCCAGGATGTCTACAAGATTGGCGGTATTGGCACGGTGCCAGTCGGTCGTGTTGAGACCGGTATCATCAAGGCCGGTAAGTT--CTTATGTCACGTG-GTTTATATTTACAATTTACTAATTC--CATACCAGGTATGGTCGTCACCTTCGCCCCCGCTGGTGTCACCACCGAAGTCAAGTCCGTCGAGATGCACCACGAGCAGCTTGTTGAGGGTGTCCCCGGTGACAACGTTGGCTTCAACGTCAAGAACGTTTCCGTCAAGGAGATCCGTCGTGGTAACGTTGCTGGTGACTCCAAGAACGACCCCCCCAAGGGTGCCGAGTCCTTCAACGCCCAGGTCATTGTCCTGAACCACCCTGGTCAGATCGGTGCCGGTTACGCCCCAGTCTTGGATTGCCACACCGCCCACATTGCCTGCAAGTTCTCTGAGCTCCTCGAGAAGATTGACCGCCGTACCGGAAAGTCCATGGAGGACTCCCCCAAGTTCGTCAAGTCTGGTGATGCCGCCATCGTCAAGATGATT
>24MN18Pseudogymnoascus_sp_
T-ACCACCCTTTGTTTATTACA-CTTTG-TTGCTTTGGCAGGCCTG-CCCTCGGGCTGCTGGCTCCGGCCGGCGAGCGCTTGCCAGAGGACCT-AAACTCTGT-TTGTCTATACTGTCTGAGTACTATATAATAGTTAAAACTTTCAACAACGGATCTCTTGGTTCTGGCATCGATGAAGAACGCAGCGAAATGCGATAAGTAATGTGAATTGCAGAATTCAGTGAATCATCGAATCTTTG-AACGCACATTGCGCCCCCTGGTATTCCGGGGGGCATGCCTGTCCGAGCGTCATT-ACAACCCTC-AAGCTCAGCTTGGTATTGGGCCCCGCC-GCTCCGGCGGGCCCTAAAGTCA-GTGGCGGTGCCGTCCGGCTCCGA-GCGTAGTAATTCTTCTCGCTCTGGAGGT--CCGG-TCGTGTGCTCGCCCCTCACGGTCCGAGTTGTAATTTGTAGAGGATGCTTCGAGCATGGTCTGGCCTAAGTTCCTTGGAACAGGACGTCATAGAGGGTGAGAATCCCGTATGCGGCCAGGTGCCTACGCTCATGTGAAGCTCCTTCGACGAGTCGAGTTGTTTGGGAATGCAGCTCAAAATGGGTGGTAAATTTCATCTAAAGCTAAATATTGGCCAGAGACCGATAGCGCACAAGTAGAGTGATCGAAAGATGAAAAGCACTTTGGAAAGAGAGTTAAACAGTACGTGAAATTGTTGAAAGGGAAGCGCTTGCAACCAGACTTGCGCGCGGCCGATCATCCGGTGTTCTCACCGGTGCACTCGGCCGTGCTCAGGCCAGCATCGGTTTTGGCGGCTGGATAAAGGCCCTAGGAATGTAGCTCCTCTC-GGGGAGTGTTATAGCCTAGGGTGCAATGCAGCCTGCTGGGACCGAGGACCGCGCTTCGGCTAGGATGCTGGCGTAATGGTTGTAAGCGGCCCGTCTTGAAACACGGACCAAGGAGTCTAACATCTATGCGAGTGTTTGGGTGTCAAACCCATACGCGTAATGAAAGTGAACGGAGGTGAGAACCCTTAAGGGTGCATCATCGACCGGTCCTGAAGTTTACGGAAGGATCTGAGTAAGAGCATAGCTGTTGGGACCCGAAAGATGGTGAACTATGCCTGAATAGGGTGAAGCCAGAGGAAACTCTGGTGGAGGCTCGCAGCGGTTCTGACGTGCAAATCGATCGTCAAATTTGGGTATAGGGGCGAAAGACTAATCTGACTGAATGTCCGTCAGAGGACTGCAGAGTCAACAATGCCAAGGGGAACCTATTCTCTTCAATGAGAGCTTCCAAATTTGTCCCTTTCCAGGAAGTCAAAATCCAAGAAGTCCCAGATCAAGTTCCAGTTGGACATATCCCAAGACAACTGACCATATTGTGTCATGGAGCACTTGTGCGCCAGATCAGCCCAGGAGACCTCATCGACTGCGGCGGAATCTTTCTGCCGACCCCATATACAGGCTTCAAAGCGATGAGAGCTGGCCTGTTAACAGACACATACCTGGAGGCTCAGCACGTCATTCAACACAAAAAGGCATACGAGCACATGGCAAGTGACCCGAAAATCTTCAAACGGCTCGATGCATACAGTCAGTCAGGGCAAATGTACGAGTACTTGGCCAAATCTATTGCGCCTGAAATCTTTGGCCATCTTGATGTCAAGAAGGCCCTACTGTTACTGCTGGTTGGGGGTTCCGTGAACTGCCTGCGGGTCAGAATGCCATTGTTGCCATTCTTTGCTACTCTGGTTATAACCAGGAAGATTCCGTTATTATGAACCAGAGCAGTATCGATCGTGGACTTTTCCGCAGTTTGTTCTACAGAGCTTACCACGATCAAGAAAAGCGGATCGGTATGAATGTGGTTGAGCAGTTTGAGAAGCCTTTCCGTAGCGATACTCTCAAGCTCAAGCACGGAACCTATGACAAACTGGATGACGACGGAATTGTTGCTCCTGGTGTCAGAATCTCTGGAGAAGATATCATCATTGGGAAAACCGCGCCGCTTCCACCAGATGCAGAGGAACTTGGGCAGCGTACCAAATCGCATACCAAGCGCGATGCATCGACTCCTCTTCGTAGCACGGAGAATGGTATTGTTGACCAGGTCTTGATCACCACCAACGCCGAAGGTCTCCGCTTCGTCAAGGTGCGCATGCGTACAACAAAGGTTCCTCAAATTGGTGATAAGTTCGCCTCTCGTCACGGACAGAAGGGAACAATTGGTATCACTTACCGCCAGGAGGATATGCCTTTCACTCGCGAGGGTATTGTGCCTGACCTGATCATTAACCCCCACGCCATTCCTTCTCGTATGACAATTGCTCATTGGTATCTCCAAGGATGGCCAGACCCGTGAGCACGCTCTGCTCGCCTACACCCTTGGTGTTAGGCAGATCATCGTTGCCATCAAC-AAGATGGACACCA-CCAAGTGGTCCGAGGCCCGTTTCGGTGAGATCATCAAGGAGACCACCAACTTCATCAAGAAGGTCGGATACAACCCCAAGACCATTGCCTTCGTCCCCATCTCCGGTTTCAACGGTGACAACATGATTGAGGCCTCCACCAACTGCCCATGGTACAAGGGTTGGGAGAAGGAGACCAAGGA---GGGAAAGAAGTCCGGAAAGACTCTTCTCGAAGCCATTGACGGCATCGACCCCCCGTCCCGCCCAACTGACAAGCCCCTCCGCCTTCCTCTCCAGGATGTCTACAAGATTGGCGGTATTGGCACGGTGCCAGTCGGCCGTGTCGAGACTGGTGTTATCAAGTCCGGTATGTT--ATGAAGTCATGTG-ATCTGTGTTTACTTTTTACTAACTC--CATTCCAGGCATGGTCGTCACCTTCGCCCCCGCTGGTGTCACCACTGAAGTCAAGTCCGTCGAGATGCACCACGAGCAGCTTGTTGAGGGTGTCCCCGGTGACAACGTTGGCTTCAACGTCAAGAACGTTTCCGTCAAGGAGATCCGTCGTGGTAACGTTGCTGGTGACTCCAAGAACGACCCCCCCAAGGGAGCCGAGTCTTTCAACGCCCAGGTCATTGTCCTGAACCACCCTGGTCAGATCGGTGCCGGTTACGCCCCAGTCTTGGATTGCCACACCGCCCACATTGCCTGCAAGTTCTCTGAGCTCCTCGAGAAGATTGACCGCCGTACCGGAAAGTCCATGGAGGACTCCCCCAAGTTCGTCAAGTCTGGTGATGCCGCCATCGTCAAGATGATT
>A07MA10Pseudogymnoascus_sp_
T-ACCACCCTTTGTTTATTACA-CTTTG-TTGCTTTGGCAAGCCTG-CCCTCGGGCTGCTGGCTCCGGCCGGCGAGCGCTTGCCAGAGGACCT-AAACTCTGT-TTGTCTATAATGTCTGAGTACTATATAATAGTTAAAACTTTCAACAACGGATCTCTTGGTTCTGGCATCGATGAAGAACGCAGCGAAATGCGATAAGTAATGTGAATTGCAGAATTCAGTGAATCATCGAATCTTTG-AACGCACATTGCGCCCCCTGGTATTCCGGGGGGCATGCCTGTCCGAGCGTCATT-ACAACCCTC-AAGCTCAGCTTGGTATTGGGCCCCGCC-GCTTCGGCGGGCCCTAAAGTCA-GTGGCGGTGCCGTCCGGCTCCGA-GCGTAGTAATTCTTCTCGCTCTGGAGGT--CCGG-TCGTGTGCTCGCCCCTCACGGTCCGAGTTGTAATTTGTAGAGGATGCTTCGAGCATGGTCTGGCCTAAGTTCCTTGGAACAGGACGTCATAGAGGGTGAGAATCCCGTATGCGGCCAGGTGCCTACGCTCATGTGAAGCTCCTTCGACGAGTCGAGTTGTTTGGGAATGCAGCTCAAAATGGGTGGTAAATTTCATCTAAAGCTAAATATTGGCCAGAGACCGATAGCGCACAAGTAGAGTGATCGAAAGATGAAAAGCACTTTGGAAAGAGAGTTAAACAGTACGTGAAATTGTTGAAAGGGAAGCGCTTGCAACCAGACTTGCGCGCGGCCGATCATCCGGTGTTCTCACCGGTGCACTCGGCCGTGCTCAGGCCAGCATCGGTTTTGGCGGCTGGATAAAGGCCCTAGGAATGTAGCTCCTCTC-GGGGAGTGTTATAGCCTAGGGTGCAATGCAGCCTGCTGGGACCGAGGACCGCGCTTCGGCTAGGATGCTGGCGTAATGGTTGTAAGCGGCCCGTCTTGAAACACGGACCAAGGAGTCTAACATCTATGCGAGTGTTTGGGTGTCAAACCCATACGCGTAATGAAAGTGAACGGAGGTGAGAACCCTTAAGGGTGCATCATCGACCGGTCCTGATGTCTTCGGAAGGATCTGAGTAAGAGCATAGCTGTTGGGACCCGAAAGATGGTGAACTATGCCTGAATAGGGTGAAGCCAGAGGAAACTCTGGTGGAGGCTCGCAGCGGTTCTGACGTGCAAATCGATCGTCAAATTTGGGTATAGGGGCGAAAGACTAATC???????????????????????????????????????????????????????????????????????????????????????????????????????????????????????????????????????????????????????????????????????????????????????????????????????????????????????????????????????????????????????????????????????????????????????????????????????????????????????????????????????????????????????????????????????????????????????????????????????????????????????????????????????????????????????????????????????????????????????????--------------------------------------------------------------------------------------------------------------TTTCCGCAGTTTGTTCTACAGAGCTTATCATGATCAAGAAAAGCGCATCGGTATGAATGTGGTTGAGCAGTTCGAAAAGCCTTTCCGTAGCGATACTCTCAAGCTCAAGCACGGAACCTATGACAAACTGGACGACGACGGAATTGTTGCCCCCGGTGTCAGAATCTCCGGAGAGGATATCATTATTGGTAAAACCGCGCCGCTTCCACCAGATGCAGAGGAACTTGGGCAGCGCACCAAATCTCATACCAAGCGTGATGCGTCGACACCACTTCGTAGCACGGAGAATGGTATCGTTGACCAAGTCTTGATTACCACCAACGCCGAAGGCCTCCGCTTCGTCAAGGTCCGCATGCGCACAACGAAGATTCCTCAAATTGGTGACAAGTTCGCCTCTCGTCACGGACAGAAAGGAACCATTGGTATCACTTACCGCCAAGAAGATATGCCTTTCACTCGCGAGGGCATTGTGCCTGACCTCATCATCAACCCCCACGCCATTCCTTCTCGTATGACGATTGCTCATTGGTATCTCCAAGGATGGCCAGACCCGTGAGCACGCTCTGCTCGCCTACACCCTTGGTGTTAGGCAGATCATCGTTGCCATCAAC-AAGATGGACACCA-CCAAGTGGTCCGAGGCCCGCTTCAACGAGATCATCAAGGAGACCACCAACTTCATCAAGAAGGTCGGCTACAACCCCAAGTCTATTGCCTTCGTCCCCATCTCCGGGTTCAACGGTGACAACATGATTGATGTTTCCAGCAACTGCCCTTGGTACAAGGGTTGGGAGAAGGAGACCAAGGATGGAGGAAAGAAGACCGGAAAGACTCTTCTCGAGGCCATTGACGGCATCGACCCCCCGTCCCGCCCAACTGACAAGCCCCTCCGCCTTCCTCTCCAGGATGTCTACAAGATTGGCGGTATTGGCACGGTGCCAGTCGGTCGTGTTGAGACCGGTATCATCAAGGCC----------------------------------------------------------GGTATGGTCGTCACCTTCGCCCCCGCTGGTGTCACCACCGAAGTCAAGTCCGTCGAGATGCACCACGAGCAGCTTGTTGAGGGTGTCCCCGGTGACAACGTTGGCTTCAACGTCAAGAACGTCTCCGTCAAGGAGATCCGTCGTGGTAACGTTGCTGGTGACTCCAAGAACGACCCCCCCAAGGGTGCCGAGTCCTTCAACGCCCAGGTCATTGTCCTGAACCACCCTGGTCAGATTGGTGCCGGTTACGCCCCAGTCTTGGATTGCCACACCGCCCACATTGCCTGCAAGTTCTCTGAGCTCCTCGAGAAGATTGACCGCCGTACCGGAAAGTCCATGGAGGACTCCCCCAAGTTCGTCAAGTCTGGTGATGCCGCTATCGTCAAGATGATT
>CBS108_14Geomyces_auratus
T-ACCACCCTTTGTTTATTACACCTTTG-TTGCTTTGGCAGGCCTG-CCCTCGGGCTGCTGGCTCCGGCCGGCTCGTGCCTGCCAGAGGACCT-AAACTCTGT-TTGTATATGAAGTCTGAGTACTATATAATAGTTAAAACTTTCAACAACGGATCTCTTGGTTCTGGCATCGATGAAGAACGCAGCGAAATGCGATAAGTAATGTGAATTGCAGAATTCAGTGAATCATCGAATCTTTG-AACGCACATTGCGCCCCCTGGTATTCCGGGGGGCATGCCTGTTCGAGCGTCATT-ACAACCCTC-AAGCTCTGCTTGGTGTTGGGCCCCGCC-GCCCCGGCGGGCCCTAAAATCA-GTGGCGGTGCCGTCCGGCTCCGA-GCGTAGTAATTCTTCTCGCTCTGGAGGT--CCGG-GTGTGTGCTCGCCCCTCACGGTCCGAGTTGTAATTTGTAGAGGATGCTTCGAGCATGGTCTGGCCTAAGTTCCTTGGAACAGGACGTCATAGAGGGTGAGAATCCCGTATGCGGTCAGGTGCCTACGCTCATGTGAAGCTCCTTCGACGAGTCGAGTTGTTTGGGAATGCAGCTCAAAATGGGTGGTAAATTTCATCTAAAGCTAAATATTGGCCAGAGACCGATAGCGCACAAGTAGAGTGATCGAAAGATGAAAAGCACTTTGGAAAGAGAGTTAAACAGTACGTGAAATTGTTGAAAGGGAAGCGCTTGCAACCAGACTTGCGCGCGGCCGATCATCCGGTGTTCTCACCGGTGCACTCGGCCGTGCTCAGGCCAGCATCGGTTTCGGCGGTTGGATAAAGGCCTCAGGAATGTGGCTCCTCTC-GGGGAGTGTTATAGCCTGGGGTGCAATGCAGCCTGCTGGGACCGAGGACCGCGCTTCGGCTAGGATGCTGGCGTAATGGTTGTAAGCGGCCCGTCTTGAAACACGGACCAAGGAGTCTAACATCTATGCGAGTGTTTGGGTGTCAAACCCATACGCGTAATGAAAGTGAACGGAGGTGAGAACCCTTAAGGGTGCATCATCGACCGATCCTGATGTCTTCGGAAGGATTTGAGTAAGAGCATAGCTGTTGGGACCCGAAAGATGGTGAACTATGCCTGAATAGGGTGAAGCCAGAGGAAACTCTGGTGGAGGCTCGCAGCGGTTCTGACGTGCAAATCGATCGTCAAATTTGGGTATAGGGGCGAAAGACTAATCTGACTGAATGTCCTTCAGAAGAATGCCGCGTCAACAATGCTAAAGGGAACCTGTTCTCGTCCATGCGGGCTTCTAAATTTCACGCATTCCAGGAAGTTAAAATTCAGGAAATTCCAGATCAAGTTCCTGTTGGACATATCCCGAGACAACTAACCATATTATGCCATGGTGCACTTGTTCGACGGATTAGCCCGGGAGACCTAATCGACTGTGCAGGAATTTTCCTTCCTACTCCATATACCGGATTCAAAGCCATCCGGGCTGGCCTGTTGACAGACACTTATTTGGAGGCTCAACATGTTACACAGCACAAGAAGGCATACGAGGATATGACAGCCGACGCGAGAGTCTTCCGACGATTGGACCTGTACCGTGACTCGGGGCATATGTATGAATATCTCGCAAAGTCTATTGCGCCTGAAATTTATGGACATCTCGATGTCAAAAAAGCACTACTACTGCTGTTGGTTGGAGG---------------------------------------------TGCTATTCCGGCTATAACCAGGAAGATTCCGTTATTATGAACCAGAGCAGCATAGACCGTGGTCTTTTCCGCAGTCTGTTCTACAGAGCTTATCACGATCAAGAAAAGAGGATTGGAATGAATGTGGTTGAGCAGTTTGAAAAACCCTTCCGAAGTGATACCCTCAAACTCAAGCATGGAACCTATGAAAAGCTGGACGATGATGGAATTGTTGCCCCAGGCGTCAGGATCTCTGGAGAGGATATCATCATCGGTAAAACCGCGCCACTTGCACCGGATGCAGAGGAACTTGGTCAACGCACCAAATCTCACACCAAGCGTGATGCGTCGACACCGCTTCGTAGTACCGAGAACGGTATCGTTGACCAAGTCTTGATCACAACCAACGCTGAAGGCCTCCGGTTTGTTAAAGTACGCATGAGGACAACGAAGATTCCTCAAATTGGTGACAAGTTTGCCTCTCGTCACGGTCAAAAAGGAACCATTGGTATCACTTACCGTCAAGAGGATATGCCGTTCACTCGAGAGGGTATTGTGCCTGATCTAATCATCAACCCCCACGCCATTCCTTCTCGTATGACAATCGCCCATTGGTATCTCCAAGGATGGCCAGACCCGTGAGCACGCTCTCCTTGCCTACACCCTTGGTGTTAGGCAGATCATCGTTGCCATCAAC-AAGATGGACACCA-CTAAGTGGTCCGAGGCCCGTTACCAGGAAATCATCAAGGAGACTTCCAACTTCATCAAGAAGGTCGGATACAACCCAAAGACCATTGCTTTCGTCCCAATCTCCGGCTTCAACGGTGACAACATGATTGACGCCTCCACCAACTGCCCATGGTACAAGGGTTGGGAGAAGGAGACCAAGGAGGGAGGAAAGAAGACCGGAAAGACTCTTCTTGAGGCCATTGACTCCATTGACCCACCTTCCCGCCCAACTGACAAGCCTCTCCGTCTTCCTCTCCAGGATGTTTACAAGATTGGCGGTATTGGCACGGTGCCAGTCGGTCGTGTTGAGACCGGTATCATCAAGGCC----------------------------------------------------------GGTATGGTCGTCACCTTCGCCCCAGCTGGTGTCACCACTGAAGTCAAGTCCGTTGAGATGCACCACGAGCAGCTTGTCGAGGGTGTTCCAGGTGACAACGTTGGCTTCAACGTCAAGAACGTTTCCGTCAAGGAAATCCGCCGTGGTAACGTCACTGGTGACTCCAAGAACGACCCCCCCAAGGCTGCTGAGTCCTTCAACGCCCAGGTCATCGTCCTTAACCACCCTGGCCAGGTCGGTGCCGGTTACGCACCAGTCTTGGATTGCCACACTGCCCACATTGCTTGCAAGTTCTCTGAGCTCCTTGAGAAGATTGACCGCCGTACCGGAAAGTCCATGGAAGACAACCCCAAGTTCATCAAGTCTGGTGATGCCGCTATCGTCAAGATGATT
>CBS329_36TPseudeurotium_zonatum
T-CCCACCCTTTGTTTATTATACCTTTG-TTGCTTTGGCGGGCCCG-TCCTCGGACCACCGGCTTCTGCTGGTCAGTGCCCGCCAGAGGACCTAAAACTCTGT-TTGTTAATATTGTCTGAGTACTATATAATAGTTAAAACTTTCAACAACGGATCTCTTGGTTCTGGCATCGATGAAGAACGCAGCGAAATGCGATAAGTAATGTGAATTGCAGAATTCAGTGAATCATCGAATCTTTG-AACGCACATTGCGCCCCCTGGTATTCCGGGGGGCATGCCTGTTCGAGCGTCATT-ACAACCCTC-AAGCTCTGCTTGGTATTGGGCTCTGCCGGTCCCGGCAGGCCTTAAAATCA-GTGGCGGTGCCATTCGGCTTCAA-GCGTAGTAATTCTTCTCGCTTTGGAGGA--CCGG-GTGTGTGCTTGCCCCTCACGGCCCGAGTTGTAATTTGTAGAGGATGCTTCGAGCATGGTCTGGCCTAAGTTCCTTGGAACAGGACGTCATAGAGGGTGAGAATCCCGTATGCGGCCAGGTGCCTACGCTCATGTGAAGCTCCTTCGACGAGTCGAGTTGTTTGGGAATGCAGCTCAAAATGGGTGGTAAATTTCATCTAAAGCTAAATATTGGCCAGAGACCGATAGCGCACAAGTAGAGTGATCGAAAGATGAAAAGCACTTTGGAAAGAGAGTTAAACAGTACGTGAAATTGTTGAAAGGGAAGCGCTTGCAACCAGACTTGCGTGCGGCCGATCATCCGGTGTTCTCACCGGTGCACTCGGTCGCGCTCAGGCCAGCATCGGTTTTGGTGGTTGGATAAAGGCCCTAGGAATGTAGCTTCTCTC-GGGGAGTGTTATAGCCTAGGGTGCAATGCAGCCCACCGGGACCGAGGACCGCGCTTCGGCTAGGATGCTGGCGTAATGGTTGTAAGCGACCCGTCTTGAAACACGGACCAAGGAGTCTAACATCTATGCGAGTGTTTGGGTGTCAAACCCATACGCGTAATGAAAGTGAACGGAGGTGAGAACCCTTAAGGGTGCATCATCGACCGATCCTGATGTCTTCGGATGGATTTGAGTAAGAGCATAGCTGTTGGGACCCGAAAGATGGTGAACTATGCCTGAATAGGGTGAAGCCAGAGGAAACTCTGGTGGAGGCTCNNNGCGGTTCTGACGTGCAAATCGATCGTCAAATTTGGNCATAGGGNCGAAAGACTAATC???????????????????????????????????????????????????????????????????????????????????????????????????????????????????????????????????????????????????????????????????????????????????????????????????????????????????????????????????????????????????????????????????????????????????????????????????????????????????????????????????????????????????????????????????????????????????????????????????????????????????????????????????????????????????????????????????????????????????????????TTCCGCGAGCTGCCAGCCGGTCAAAACGCTATCGTCGCCATTCTCTGCTACTCCGGTTATAACCAGGAAGATTCCGTCATCATGAACCAGAGCAGTATCGACCGTGGCCTTTTCCGTAGTTTATTCTACAGAGCTTACCATGATCAAGAGAAGCGTATCGGTATGAATGTAGTAGAACAGTTCGAGAAGCCATTCCGCAGCGATACTCTTAAGCTGAAGCACGGAACATACGACAAACTGGATGATGACGGAATAGTTGCTCCAGGTGTCAGAATTTCCGGAGAGGATATCATCATCGGAAAGACCGCACCTCTTGCACCTGATGCCGAAGAGCTCGGGCAACGTACGAAGGCGCATACCAAGCGCGATGCCTCGACTCCTCTGCGTAGTACTGAGAACGGCATTGTCGATCAAGTTCTCATCACCACAAACGCTGAAGGACTCCGCTTTGTGAAGGTCCGCATGCGGACAACCAAGATCCCACAAATTGGAGATAAGTTCGCCTCTCGTCACGGACAGAAAGGAACCATCGGTATCACGTACCGCCAAGAGGACATGCCGTTCACACGTGAAGGCATCGTGCCTGAT------------------------------------------------TGGTATCTCCAAGGATGGCCAGACCCGTGAGCACGCCCTTCTTGCNTACANCCTTGGTGTCAAGCAGNTCATNGTNGCCATCAAC-AAGATGGACACCA-CCAAGTGGTCCGAGGCTCGCTTCAACGAGATCATCAAGGAGACTTCCAACTTCATCAAGAAGGTTGGATACAACCCAAAGTCTGTTGCNTTCGTCCCAATCTCCGGATTCAACGGCGACAACATGATTGAGGTCTCCACCAACTGCCCATGGTACAAGGGTTGGGAGAAGGAGACCAAGGA---GGGAAAGAAGTCTGGAAAGACCCTCCTCGAGGCCATTGATGCCATTGACCCACCTTCCCGCCCAACTGACAAGCCACTCCGTCTTCCTCTCCAGGATGTCTACAAGATTGGCGGTATTGGCACGGTGCCAGTCGGTCGTGTTGAGACCGGTATCATCAAGGCC----------------------------------------------------------GGTATGGTCGTCACCTTCGCCCCAGCTGGTGTCACCACTGAAGTCAAGTCCGTCGAGATGCATCACGAGCAGCTTGCCGAGGGTGTCCCAGGTGACAACGTCGGCTTCAACGTCAAGAACGTCTCCGTCAAGGAGATCCGTCGTGGTAACGTCGCCGGTGACTCCAAGAACGATCCACCAAAGGCTGCCGAGTCCTTCAACGCCCAGGTCATCGTCCTTAACCACCCTGGCCAGGTCGGTGCTGGTTACGCTCCAGTCTTGGATTGCCACACTGCCCACATTGCCTGCAAGTTCTCTGAGATCTTGGAGAAGATTGACAGACGTACCGGTAAGAGCATTGAGGACCACCCCAAGTTCATCAAGTCTGGTGATGCCGCCATCGTCAAGATGGTT
>CBS343_76Leuconeurospora_pulcherrima
T-CCCACCCTATGTTTATCATACCTCTG-TTGCTTTGGCAGGCCCG-TCTTCGGACCACCGGCTCCGGCCGGTCCGTGCCTGCCAGGGGACCTAAAACTCTGT-TTGTTAATGCAGTCTGAGTACTATATAATAGTTAAAACTTTCAACAACGGATCTCTTGGTTCTGGCATCGATGAAGAACGCAGCGAAATGCGATAAGTAATGTGAATTGCAGAATTCAGTGAATCATCGAATCTTTG-AACGCACATTGCGCCCCCTGGTATTCCGGGGGGCATGCCTGTTCGAGCGTCATT-ACAACCCTC-AAGCTCTGCTTGGTATTGGGCCCCGCCAGTTCTGGCGGGCCCTAAAGTCA-GTGGCGGTGCCATCCGGCTCCGA-GCGTAGTAATTCTTCTCGCTCTGGAGAC--CCGG-TTGTGTGCTTGCCCCTCACGGTCCGAGTTGTAATTTGTAGAGGATGTTTCGAGCATGGTCTGGCCTAAGTTCCTTGGAACAGGACGTCATAGAGGGTGAGAATCCCGTATGCGGTCAGGTGCCTACGCTCATGTGAAACTCCTTCGACGAGTCGAGTTGTTTGGGAATGCAGCTCAAAATGGGTGGTAAATTTCATCTAAAGCTAAATATTGGCCAGAGACCGATAGCGCACAAGTAGAGTGATCGAAAGATGAAAAGCACTTTGGAAAGAGAGTTAAACAGTACGTGAAATTGTTGAAAGGGAAGCGCTTGCAACCAGACTTGCGCGCGGCTGATCATCCGGTGTTCTCACTGGTGCACTCGGTCGCGCTCAGGCCAGCATCGGTTTTGGTGGTTGGATAAAGGCCTTAGGAATGTAGCTCCTCTC-GGGGAGTGTTATAGCCTAGGGTGCAATGCAGCCTACCGGGACCGAGGACCGCGCTTCGGCTAGGATGCTGGCGTAATGGTTGTAAGCGGCCCGTCTTGAAACACGGACCAAGGAGTCTAACATCTATGCGAGTGTTTGGGTGTCAAACCCATACGCGTAATGAAAGTGAACGGAGGTGAGAACCCTTAAGGGTGCATCATCGACCGATCCTGATGTCTTCGGATGGATTTGAGTAAGAGCATAGCTGTTGGGACCCGAAAGATGGTGAACTATGCCTGAATAGGGTGAAGCCAGAGGAAACTCTGGTGGAGGCTCGCAGCGGTTCTGACGTGCAAATCGATCGTCAAATTTGGGTATA-GGGCGAAAGACTAATC???????????????????????????????????????????????????????????????????????????????????????????????????????????????????????????????????????????????????????????????????????????????????????????????????????????????????????????????????????????????????????????????????????????????????????????????????????????????????????????????????????????????????????????????????????????????????????????????????????????????????????????????????????????????????????????????????????????????????????????TTCCGAGAACTGCCTGCTGGCCAAAATGCCATTGTCGCCATTCTTTGTTACTCTGGTTATAACCAGGAAGATTCCGTCATCATGAACCAGAGCAGTATCGATCGTGGTCTCTTCCGTAGTTTGTTCTACAGAGCCTACCATGACCAAGAGAAGAGAATTGGCATGAATGTGGTTGAACAGTTTGAGAAGCCTTTCCGAAGCGACACATTGAAACTTAAGCACGGAACATACGAAAAGCTTGACGACGATGGAATTGTAGCTCCGGGTGTCAGAATCTCTGGAGAGGACATCATCATTGGTAAGACCGCACCGCTTGCNNCGGATACAGAAGAACTTGGACAGCGCACNAAAGCACATACGAAGCGCGATGCCTCGACGCCCCTTCGCANCACCGAGAACGGCATTGTTGACCAGGTCTTGATCACTACCAACGCCGAAGGTCTCCGCTTNNTCAAGGTCCGCATGCGTACAACCAAGATCCCACAAATTGNTGACAAGTTCNCATCTCGCCACGGACAGAAAGGAACAATCGGTATCACTTACCGCCAAGAAGACATGCCATTCACGCGCGAGGGCATA---------------------------------------------------------TGGTATCTCCAAGGATGGCCAGACCCGCGAGCACGCTCTGCTTGCCTACACCCTTGGTGTTAAGCAGCTCATCGTTGCCATCAAC-AAGATGGACACCA-CCAAGTGGTCCGAGGCCCGCTTCATGGAGATCATCAAGGAGACCACCTCCTTCATCAAGAAGGTCGGTTACAACCCAAAGACTGTTGCCTTCGTTCCAATCTCCGGATTCAACGGTGACAACATGATTGACGTTTCCGCCAACTGCCCATGGTACAAGGGTTGGGAGAAGGAGACCAAGGA---GGGAAAGAAGTCCGGAAAGACCCTCCTCGAGGCTATTGATGGCATTGACCCACCTTCCCGCCCAACTGACAAGCCTCTCCGTCTTCCTCTCCAGGATGTTTACAAGATTGGCGGTATTGGCACGGTGCCAGTCGGTCGTGTTGAGACCGGTATCATCAAGGCC----------------------------------------------------------GGCATGGTCGTCACCTTCGCCCCAGCCGGTGTCACCACTGAAGTCAAGTCTGTCGAGATGCATCACGAGCAGCTTGTCGAGGGTATCCCAGGTGACAACGTTGGCTTCAACGTCAAGAACGTTTCCGTGAAGGAGATCCGTCGTGGTAACGTTGCTGGTGACTCCAAGAACGATCCACCAAAGGCCGCCGAGTCTTTCAACGCCCAGGTCATCGTCCTTAACCATCCTGGTCAGGTCGGTGCCGGTTACGCACCAGTCTTGGATTGCCATACCGCCCATATTGCCTGCAAGTTCGCCGAGATCTTGGAGAAGATTGATCGCCGTACCGGAAAGTCCATTGAGGATGCTCCTAAGTTCATCAAGTCTGGTGATGCCGCTATCGTCAAGATGGTA
>CBS391_61Pseudeurotium_zonatum
TCCCCACCCTTTGTTTATTATACCTTTG-TTGCTTTGGCGGGCCCG-TCCTCGGACCACCGGCTTCTGCTGGTCAGTGCCCGCCAGAGGACCTAAAACTCTGT-TTGTTAATATTGTCTGAGTACTATATAATAGTTAAAACTTTCAACAACGGATCTCTTGGTTCTGGCATCGATGAAGAACGCAGCGAAATGCGATAAGTAATGTGAATTGCAGAATTCAGTGAATCATCGAATCTTTG-AACGCACATTGCGCCCCCTGGTATTCCGGGGGGCATGCCTGTTCGAGCGTCATT-ACAACCCTC-AAGCTCTGCTTGGTATTGGGCTCTGCCGGTCCCGGCAGGCCTTAAAATCA-GTGGCGGTGCCATTCGGCTTCAA-GCGTAGTAATTCTTCTCGCTTTGGAGGA--CCGG-GTGTGTGCTTGCCCCTCACGGCCCGAGTTGTAATTTGTAGAGGATGCTTCGAGCATGGTCTGGCCTAAGTTCCTTGGAACAGGACGTCATAGAGGGTGAGAATCCCGTATGCGGCCAGGTGCCTACGCTCATGTGAAGCTCCTTCGACGAGTCGAGTTGTTTGGGAATGCAGCTCAAAATGGGTGGTAAATTTCATCTAAAGCTAAATATTGGCCAGAGACCGATAGCGCACAAGTAGAGTGATCGAAAGATGAAAAGCACTTTGGAAAGAGAGTTAAACAGTACGTGAAATTGTTGAAAGGGAAGCGCTTGCAACCAGACTTGCGTGCGGCCGATCATCCGGTGTTCTCACCGGTGCACTCGGTCGCGCTCAGGCCAGCATCGGTTTTGGTGGTTGGATAAAGGCCCTAGGAATGTAGCTTCTCTC-GGGGAGTGTTATAGCCTAGGGTGCAATGCAGCCCACCGGGACCGAGGACCGCGCTTCGGCTAGGATGCTGGCGTAATGGTTGTAAGCGACCCGTCTTGAAACACGGACCAAGGAGTCTAACATCTATGCGAGTGTTTGGGTGTCAAACCCATACGCGTAATGAAAGTGAACGGAGGTGAGAACCCTTAAGGGTGCATCATCGACCGATCCTGATGTCTTCGGATGGATTTGAGTAAGAGCATAGCTGTTGGGACCCGAAAGATGGTGAACTATGCCTGAATAGGGTGAAGCCAGAGGAAACTCTGGTGGAGGCTCGCAGCGGTTCTGACGTGCAAATCGATCGTCAAATTTGGGCATAGGGGCGAAAGACTAATC?????????????????????????????????????????????????????????????????????????????????????????????????????????????????????????????????????????????????????????????????????????????????????????????????????????????????????????????????????????????????????????????????????????????????????????????????????????????????????????????????????????????????????????????????????????????????????????????????????????????????????????????????????????????????????????????????????????????????????????????????????????????????????????????????????????????????????????????????????????????????????????????????????????????????????????????????????????????????????????????????????????????????????????????????????????????????????????????????????????????????????????????????????????????????????????????????????????????????????????????????????????????????????????????????????????????????????????????????????????????????????????????????????????????????????????????????????????????????????????????????????????????????????????????????????????????????????????????????????????????????????????????????????????????????????????????????????????????????????????????????????????????????????????????????????????????????????????????????????????????????????????????????????????????????????????????????????????????????????????????????????????????????????????????????????????????????????????????????????????????????????????????????????????????????????????????????????????????????????????????????????????????????????????????????????????????????????????????????????????????????????????????????????????????????????????????????????????????????????????????????????????????????????????????????????????????????????????????????????????????????????????????????????????????????????????????????????????????????????????????????????????????????????????????????????????????????????????????????????????????????????????????????????????????????????????????????????????????????????????????????????????????????????????????????????????????????????????????????????????????????????????
>CGMCC3_18491TGeomyces_obovatus
T-ACCACCCTTTGTTTATTACACCTTTG-TTGCTTTGGCAGGCCTG-CCCTCGGGCTGCTGGCTCCGGCCGGCTCGCGTCTGCCAGAGGACCT-AAACTCTGT-TTGTATATGAAGTCTGAGTACTATATAATAGTTAAAACTTTCAACAACGGATCTCTTGGTTCTGGCATCGATGAAGAACGCAGCGAAATGCGATAAGTAATGTGAATTGCAGAATTCAGTGAATCATCGAATCTTTG-AACGCACATTGCGCCCCCTGGTATTCCGGGGGGCATGCCTGTTCGAGCGTCATT-ACAACCCTC-AAGCTCTGCTTGGTGTTGGGCCCCGCC-GCCCCGGCGGGCCCTAAAATCA-GTGGCGGTGCCGTCCGGCTCCGA-GCGTAGTAATTCTTCTCGCTCTGGAGGT--CCGG-GTGTGTGCTCGCCCCTCACGGTCCGAGTTGTAATTTGTAGAGGATGCTTCGAGCATGGTCTGGCCTAAGTTCCTTGGAACAGGACGTCATAGAGGGTGAGAATCCCGTATGCGGTCAGGTGCCTACGCTCATGTGAAGCTCCTTCGACGAGTCGAGTTGTTTGGGAATGCAGCTCAAAATGGGTGGTAAATTTCATCTAAAGCTAAATATTGGCCAGAGACCGATAGCGCACAAGTAGAGTGATCGAAAGATGAAAAGCACTTTGGAAAGAGAGTTAAACAGTACGTGAAATTGTTGAAAGGGAAGCGCTTGCAACCAGACTTGCGCGCGGCCGATCATCCGGTGTTCTCACCGGTGCACTCGGCCGTGCTCAGGCCAGCATCGGTTTCGGCGGTTGGATAAAGGCCTCAGGAATGTGGCTCCTCTC-GGGGAGTGTTATAGCCTGGGGTGCAATGCAGCCTGCTGGGACCGAGGACCGCGCTTCGGCTAGGATGCTGGCGTAATGGTTGTAAGCGGCCCGTCTTGAAACACGGACCAAGGAGTCTAACATCTATGCGAGTGTTTGGGTGTCAAACCCATACGCGTAATGAAAGTGAACGGAGGTGAGAACCCTTAAGGGTGCATCATCGACCGATCCTGATGTCTTCGGAAGGATTTGAGTAAGAGCATAGCTGTTGGGACCCGAAAGATGGTGAACTATGCCTGAATAGGGTGAAGCCAGAGGAAACTCTGGTGGAGGCTCGCAGCGGTTCTGACGTGCAAATCGATCGTCAAATTTGGGTATAGGGGCGAAAGACTAATCTAACTGAGTGTCCTTCAGAAGAATGCCGCGTCAACAATGCTAAAGGGAACCTGTTCTCATCCATGCGGGCTTCTAAATTCCACGCATTCCAGGAAGTTAAAATTCAAGAAATTCCAGATCAAGTTCCTGTTGGACATATCCCGAGACAACTAACTATATTATGCCATGGAGCACTTGTTCGACGGATCAGCCCGGGAGACCTAATCGACTGCGCAGGAATTTTTCTTCCAACTCCATATACCGGATTCAAAGCCATCCGGGCTGGACTTCTGACAGACACGTATTTGGAGGCTCAGCATGTTACACAGCACAAGAAGGCATACGAGGATATGACAACCGACGCGAGAGTCTTCCGACGATTGGATCAATACCGTGACTCAGGGCATATGTATGAATATCTCGCAAAGTCTATTGCGCCTGAAATTTATGGACATCTCGATGTCAAAAAAGCACTACTACTACTGTTGGTTGGTGG--------------------------------------------------------------------------------------------------------------TTTCCGCAGTCTATTCTACAGAGCTTATCATGATCAAGAAAAGAGGATTGGCATGAATGTGGTTGAGCAGTTCGAAAAACCCTTCCGAAGTGATACCCTCAAACTCAAGCATGGAACCTATGACAAGCTGGACGATGATGGAATCGTTGCCCCAGGTGTCAGAATCTCTGGAGAGGATATCATCATCGGTAAAACCGCGCCGCTTGCACCGGATGCAGAGGAACTTGGTCAACGCACTAAATCTCACACCAAGCGTGATGCGTCGACACCGCTTCGTAGTACCGAGAACGGTATCGTTGACCAAGTCTTGATCACAACAAACGCTGAAGGCCTCCGGTTTGTTAAAGTACGCATGAGGACAACGAAGATTCCTCAAATTGGTGACAAGTTTGCCTCTCGTCACGGTCAAAAAGGAACTATTGGTATCACTTACCGTCAAGAGGATATGCCGTTCACTCGAGAGGGTATTGTACCTGATCTAATCATCAATCCCCACGCCATTCCTTCTCGTATGACAATCGCCCATTGGTATCTCCAAGGATGGCCAGACCCGTGAGCACGCTCTCCTTGCCTACACCCTTGGTGTTAGGCAGATCATTGTTGCCATCAAC-AAGATGGACACCA-CCAAGTGGTCCGAGGCCCGTTACCAGGAAATCATCAAGGAGACTTCCAACTTCATCAAGAAGGTCGGATACAACCCAAAGACCATTGCTTTCGTCCCAATCTCCGGTTTCAACGGTGACAACATGATTGAGGCCTCCACCAACTGCCCATGGTACAAGGGATGGGAGAAGGAGACCAAGGAGGGAGGAAAGAAGACCGGAAAGACTCTTCTTGAGGCCATTGACTCCATTGACCCACCTTCCCGCCCAACTGACAAGCCTCTCCGTCTTCCTCTCCAGGATGTTTACAAGATTGGCGGTATTGGCACGGTGCCAGTCGGTCGTGTTGAGACCGGTATCATCAAGGCC----------------------------------------------------------GGTATGGTCGTCACCTTCGCCCCAGCTGGTGTCACCACTGAAGTCAAGTCCGTTGAGATGCACCACGAGCAGCTTGTCGAGGGTGTCCCAGGTGACAACGTTGGCTTCAACGTCAAGAACGTTTCCGTCAAGGAAATCCGCCGTGGTAACGTCACTGGTGACTCCAAGAACGACCCCCCCAAGGCCGCCGAGTCCTTCAACGCCCAGGTCATTGTCCTCAACCACCCTGGCCAGGTCGGTGCCGGTTACGCACCAGTCTTGGATTGCCACACTGCCCACATTGCTTGCAAGTTCTCTGAGCTCCTTGAGAAGATTGACCGCCGTACCGGAAAGTCCATGGAAGACAACCCCAAGTTCATCAAGTCTGGTGATGCCGCTATCGTCAAGATGATT
>CGMCC3_18492Geomyces_obovatus
T-ACCACCCTTTGTTTATTACACCTTTG-TTGCTTTGGCAGGCCTG-CCCTCGGGCTGCTGGCTCCGGCCGGCTCGCGTCTGCCAGAGGACCT-AAACTCTGT-TTGTATATGAAGTCTGAGTACTATATAATAGTTAAAACTTTCAACAACGGATCTCTTGGTTCTGGCATCGATGAAGAACGCAGCGAAATGCGATAAGTAATGTGAATTGCAGAATTCAGTGAATCATCGAATCTTTG-AACGCACATTGCGCCCCCTGGTATTCCGGGGGGCATGCCTGTTCGAGCGTCATT-ACAACCCTC-AAGCTCTGCTTGGTGTTGGGCCCCGCC-GCCCCGGCGGGCCCTAAAATCA-GTGGCGGTGCCGTCCGGCTCCGA-GCGTAGTAATTCTTCTCGCTCTGGAGGT--CCGG-GTGTGTGCTCGCCCCTCACGGTCCGAGTTGTAATTTGTAGAGGATGCTTCGAGCATGGTCTGGCCTAAGTTCCTTGGAACAGGACGTCATAGAGGGTGAGAATCCCGTATGCGGTCAGGTGCCTACGCTCATGTGAAGCTCCTTCGACGAGTCGAGTTGTTTGGGAATGCAGCTCAAAATGGGTGGTAAATTTCATCTAAAGCTAAATATTGGCCAGAGACCGATAGCGCACAAGTAGAGTGATCGAAAGATGAAAAGCACTTTGGAAAGAGAGTTAAACAGTACGTGAAATTGTTGAAAGGGAAGCGCTTGCAACCAGACTTGCGCGCGGCCGATCATCCGGTGTTCTCACCGGTGCACTCGGCCGTGCTCAGGCCAGCATCGGTTTCGGCGGTTGGATAAAGGCCTCAGGAATGTGGCTCCTCTC-GGGGAGTGTTATAGCCTGGGGTGCAATGCAGCCTGCTGGGACCGAGGACCGCGCTTCGGCTAGGATGCTGGCGTAATGGTTGTAAGCGGCCCGTCTTGAAACACGGACCAAGGAGTCTAACATCTATGCGAGTGTTTGGGTGTCAAACCCATACGCGTAATGAAAGTGAACGGAGGTGAGAACCCTTAAGGGTGCATCATCGACCGATCCTGATGTCTTCGGAAGGATTTGAGTAAGAGCATAGCTGTTGGGACCCGAAAGATGGTGAACTATGCCTGAATAGGGTGAAGCCAGAGGAAACTCTGGTGGAGGCTCGCAGCGGTTCTGACGTGCAAATCGATCGTCAAATTTGGGTATAGGGGCGAAAGACTAATCTAACTGAGTGTCCTTCAGAAGAATGCCGCGTCAACAATGCTAAAGGGAACCTGTTCTCATCCATGCGGGCTTCTAAATTCCACGCATTCCAGGAAGTTAAAATTCAAGAAATTCCAGATCAAGTTCCTGTTGGACATATCCCGAGACAACTAACTATATTATGCCATGGAGCACTTGTTCGACGGATCAGCCCGGGAGACCTAATCGACTGCGCAGGAATTTTTCTTCCAACTCCATATACCGGATTCAAAGCCATCCGGGCTGGACTTCTGACAGACACGTATTTGGAGGCTCAGCATGTTACACAGCACAAGAAGGCATACGAGGATATGACAACCGACGCGAGAGTCTTCCGACGATTGGATCAATACCGTGACTCAGGGCATATGTATGAATATCTCGCAAAGTCTATTGCGCCTGAAATTTATGGACATCTCGATGTCAAAAAAGCACTACTACTACTGTTGGTTGGTGG--------------------------------------------------------------------------------------------------------------TTTCCGCAGTCTATTCTACAGAGCTTATCATGATCAAGAAAAGAGGATTGGCATGAATGTGGTTGAGCAGTTCGAAAAACCCTTCCGAAGTGATACCCTCAAACTCAAGCATGGAACCTATGACAAGCTGGACGATGATGGAATCGTTGCCCCAGGTGTCAGAATCTCTGGAGAGGATATCATCATCGGTAAAACCGCGCCGCTTGCACCGGATGCAGAGGAACTTGGTCAACGCACTAAATCTCACACCAAGCGTGATGCGTCGACACCGCTTCGTAGTACCGAGAACGGTATCGTTGACCAAGTCTTGATCACAACAAACGCTGAAGGCCTCCGGTTTGTTAAAGTACGCATGAGGACAACGAAGATTCCTCAAATTGGTGACAAGTTTGCCTCTCGTCACGGTCAAAAAGGAACTATTGGTATCACTTACCGTCAAGAGGATATGCCGTTCACTCGAGAGGGTATTGTACCTGATCTAATCATCAATCCCCACGCCATTCCTTCTCGTATGACAATCGCCCATTGGTATCTCCAAGGATGGCCAGACCCGTGAGCACGCTCTCCTTGCCTACACCCTTGGTGTTAGGCAGATCATTGTTGCCATCAAC-AAGATGGACACCA-CCAAGTGGTCCGAGGCCCGTTACCAGGAAATCATCAAGGAGACTTCCAACTTCATCAAGAAGGTCGGATACAACCCAAAGACCATTGCTTTCGTCCCAATCTCCGGTTTCAACGGTGACAACATGATTGAGGCCTCCACCAACTGCCCATGGTACAAGGGATGGGAGAAGGAGACCAAGGAGGGAGGAAAGAAGACCGGAAAGACTCTTCTTGAGGCCATTGACTCCATTGACCCACCTTCCCGCCCAACTGACAAGCCTCTCCGTCTTCCTCTCCAGGATGTTTACAAGATTGGCGGTATTGGCACGGTGCCAGTCGGTCGTGTTGAGACCGGTATCATCAAGGCC----------------------------------------------------------GGTATGGTCGTCACCTTCGCCCCAGCTGGTGTCACCACTGAAGTCAAGTCCGTTGAGATGCACCACGAGCAGCTTGTCGAGGGTGTCCCAGGTGACAACGTTGGCTTCAACGTCAAGAACGTTTCCGTCAAGGAAATCCGCCGTGGTAACGTCACTGGTGACTCCAAGAACGACCCCCCCAAGGCCGCCGAGTCCTTCAACGCCCAGGTCATTGTCCTCAACCACCCTGGCCAGGTCGGTGCCGGTTACGCACCAGTCTTGGATTGCCACACTGCCCACATTGCTTGCAAGTTCTCTGAGCTCCTTGAGAAGATTGACCGCCGTACCGGAAAGTCCATGGAAGACAACCCCAAGTTCATCAAGTCTGGTGATGCCGCTATCGTCAAGATGATT
>CGMCC3_18493TPseudogymnoascus_sinensis
T-ACCACCCTTTGTTTATTACA-CTTTG-TTGCTTTGGCAGGCCTG-CCCTCGGGCTGCTGGCTCCGGCCGGCGAGCGTCTGCCAGAGGACCT-AAACTCTGT-TTGTCTATAATGTCTGAGTACTATATAATAGTTAAAACTTTCAACAACGGATCTCTTGGTTCTGGCATCGATGAAGAACGCAGCGAAATGCGATAAGTAATGTGAATTGCAGAATTCAGTGAATCATCGAATCTTTG-AACGCACATTGCGCCCCCTGGTATTCCGGGGGGCATGCCTGTCCGAGCGTCATT-ACAACCCTC-AAGCTCAGCTTGGTGTTGGGCCCCGCC-GCCCCGGCGGGCCCTAAAGTCA-GTGGCGGTGCCGTCCGGCTCCGA-GCGTAGTAATTCTTCTCGCTCTGGAGGT--CCGG-TCGTGTGCTTGCCCCTCACGGTCCGAGTTGTAATTTGTAGAGGATGCTTCGAGCATGGTCTGGCCTAAGTTCCTTGGAACAGGACGTCATAGAGGGTGAGAATCCCGTATGCGGTCAGGTGCCTACGCTCATGTGAAGCTCCTTCGACGAGTCGAGTTGTTTGGGAATGCAGCTCAAAATGGGTGGTAAATTTCATCTAAAGCTAAATATTGGCCAGAGACCGATAGCGCACAAGTAGAGTGATCGAAAGATGAAAAGCACTTTGGAAAGAGAGTTAAACAGTACGTGAAATTGTTGAAAGGGAAGCGCTTGCAACCAGACTTGCGCGCGGCCGATCATCCGGTGTTCTCACCGGTGCACTCGGCCGTGCTCAGGCCAGCATCGGTTTTGGCGGCTGGATAAAGGCCCTAGGAATGTAGCTCCTCTC-GGGGAGTGTTATAGCCTAGGGTGCAATGCAGCCTGCTGGGACCGAGGACCGCGCTTCGGCTAGGATGCTGGCGTAATGGTTGTAAGCGGCCCGTCTTGAAACACGGACCAAGGAGTCTAACATCTATGCGAGTGTTTGGGTGTCAAACCCATACGCGTAATGAAAGTGAACGGAGGTGAGAACCCTTAAGGGTGCATCATCGACCGATCCTGATGTCTTCGGAAGGATTTGAGTAAGAGCATAGCTGTTGGGACCCGAAAGATGGTGAACTATGCCTGAATAGGGTGAAGCCAGAGGAAACTCTGGTGGAGGCTCGCAGCGGTTCTGACGTGCAAATCGATCGTCAAATTTGGGTATAGGGGCGAAAGACTAATCTGACTGAATGTCCGTCGGACGATTGCAAAGTCAACAATGCCAAAGGGAACCTATTCTCTTCGATGCGAGCTTCCAAATTTGTCCCTTTCCAGGAAGTTAAAATTCAAGAAGTCCCAGATCAAGTTCCGGTTGGTCATATCCCAAGACAACTCACTATACTGTGCCATGGAGCACTAGTACGCCAGATCAGCCCAGGAGACCTCATCGACTGCGGCGGAATCTTTCTGCCGACCCCATATACGGGCTTTAAAGCGATGAGAGCTGGTCTGTTAACAGACACATATCTGGAGGCTCAGCACGTTATTCAGCACAAGAAGGCATACGAGCACATGACAAGTGACCCAAAGATTTTCAAACGACTTGACGCATACAGTGAGTCGGGGCAAATGTACGAGTACTTGGCCAAATCTATCGCGCCTGAAATTTATGGCCATCTCGATGTCAAGAAGGCGCTGTTGCTGTTGTTGGTTGGGGG--------------------------------------------------------------------------------------------------------------TTTCCGCAGTTTGTTTTACAGAGCTTATCACGACCAAGAAAAGAGGATCGGTATGAATGTGGTTGAACAGTTCGAAAAACCTTTCCGTAGCGATACTCTCAAGCTCAAGCACGGAACTTATGATAAATTGGACGATGACGGAATTGTTGCTCCAGGTGTCAGAATTTCTGGAGAAGACATCATTATTGGTAAAACCGCGCCGCTTCCACCAGATGCAGAGGAACTTGGGCAGCGCACCAAATCGCATACCAAGCGTGATGCGTCAACGCCCCTTCGTAGCACGGAGAATGGTATCGTTGACCAAGTCTTGATCACCACCAATGCCGAAGGTCTCCGCTTCGTCAAGGTCCGCATGCGCACAACGAAGATTCCTCAGATTGGTGATAAGTTCGCCTCTCGTCACGGGCAGAAGGGAACCATTGGTATCACTTACCGCCAAGAAGATATGCCTTTCACTCGCGAGGGTATTGTGCCTGACCTCATCATCAACCCTCACGCCATTCCTTCGCGTATGACGATTGCTCATTGGTATCTCCAAGGATGGCCAGACCCGTGAGCACGCTCTGCTCGCCTACACCCTTGGTGTTAGGCAGATCATCGTTGCCATCAAC-AAGATGGACACCA-CCAAGTGGTCCGAGGCCCGTTTCGGTGAGATCATCAAGGAGACCACCAACTTCATCAAGAAGGTCGGCTACAACCCCAAGACCATTGCCTTCGTCCCCATCTCCGGTTTCAACGGTGACAACATGATTGAGGCCTCCACCAACTGCCCATGGTACAAGGGTTGGGAGAAGGAGACCAAGGA---GGGAAAGAAGTCCGGAAAGACTCTTCTCGAAGCTATTGACGGCATCGACCCCCCGTCCCGCCCAACTGACAAGCCCCTCCGCCTTCCTCTCCAGGATGTCTACAAGATTGGCGGTATTGGCACGGTGCCAGTCGGTCGTGTTGAGACCGGTATCATCAAGGCCGGTAAGTT--CA-AAGTCACGTGAAATATTGTTTACCTTTTACTAATTC--CTTACCAGGTATGGTCGTCACCTTCGCCCCCGCTGGTGTCACCACCGAAGTCAAGTCCGTCGAGATGCACCACGAGCAGCTTGTCGAGGGTGTCCCCGGTGACAACGTTGGCTTCAACGTCAAGAACGTTTCCGTCAAGGAGATCCGTCGTGGTAACGTTGCTGGTGACTCCAAGAACGACCCCCCGAAGGGAGCCGAGTCTTTCAACGCCCAGGTCATTGTCCTGAACCACCCTGGTCAGATCGGTGCCGGTTACGCCCCAGTCTTGGATTGCCACACCGCCCACATTGCCTGCAAGTTCTCTGAGCTCCTCGAGAAGATTGATCGCCGTACCGGTAAGTCCATGGAGGACTCGCCCAAGTTCGTCAAGTCTGGTGATGCCG-----------------
>CGMCC3_18494Pseudogymnoascus_sinensis
T-ACCACCCTTTGTTTATTACA-CTTTG-TTGCTTTGGCAGGCCTG-CCCTCGGGCTGCTGGCTCCGGCCGGCGAGCGTCTGCCAGAGGACCT-AAACTCTGT-TTGTCTATAATGTCTGAGTACTATATAATAGTTAAAACTTTCAACAACGGATCTCTTGGTTCTGGCATCGATGAAGAACGCAGCGAAATGCGATAAGTAATGTGAATTGCAGAATTCAGTGAATCATCGAATCTTTG-AACGCACATTGCGCCCCCTGGTATTCCGGGGGGCATGCCTGTCCGAGCGTCATT-ACAACCCTC-AAGCTCAGCTTGGTGTTGGGCCCCGCC-GCCCCGGCGGGCCCTAAAGTCA-GTGGCGGTGCCGTCCGGCTCCGA-GCGTAGTAATTCTTCTCGCTCTGGAGGT--CCGG-TCGTGTGCTTGCCCCTCACGGTCCGAGTTGTAATTTGTAGAGGATGCTTCGAGCATGGTCTGGCCTAAGTTCCTTGGAACAGGACGTCATAGAGGGTGAGAATCCCGTATGCGGTCAGGTGCCTACGCTCATGTGAAGCTCCTTCGACGAGTCGAGTTGTTTGGGAATGCAGCTCAAAATGGGTGGTAAATTTCATCTAAAGCTAAATATTGGCCAGAGACCGATAGCGCACAAGTAGAGTGATCGAAAGATGAAAAGCACTTTGGAAAGAGAGTTAAACAGTACGTGAAATTGTTGAAAGGGAAGCGCTTGCAACCAGACTTGCGCGCGGCCGATCATCCGGTGTTCTCACCGGTGCACTCGGCCGTGCTCAGGCCAGCATCGGTTTTGGCGGCTGGATAAAGGCCCTAGGAATGTAGCTCCTCTC-GGGGAGTGTTATAGCCTAGGGTGCAATGCAGCCTGCTGGGACCGAGGACCGCGCTTCGGCTAGGATGCTGGCGTAATGGTTGTAAGCGGCCCGTCTTGAAACACGGACCAAGGAGTCTAACATCTATGCGAGTGTTTGGGTGTCAAACCCATACGCGTAATGAAAGTGAACGGAGGTGAGAACCCTTAAGGGTGCATCATCGACCGATCCTGATGTCTTCGGAAGGATTTGAGTAAGAGCATAGCTGTTGGGACCCGAAAGATGGTGAACTATGCCTGAATAGGGTGAAGCCAGAGGAAACTCTGGTGGAGGCTCGCAGCGGTTCTGACGTGCAAATCGATCGTCAAATTTGGGTATAGGGGCGAAAGACTAATCTGACTGAATGTCCGTCGGACGATTGCAAAGTCAACAATGCCAAAGGGAACCTATTCTCTTCGATGCGAGCTTCCAAATTTGTCCCTTTCCAGGAAGTTAAAATTCAAGAAGTCCCAGATCAAGTTCCGGTTGGTCATATCCCAAGACAACTCACTATACTGTGCCATGGAGCACTAGTACGCCAGATCAGCCCAGGAGACCTCATCGACTGCGGCGGAATCTTTCTGCCGACCCCATATACGGGCTTTAAAGCGATGAGAGCTGGTCTGTTAACAGACACATATCTGGAGGCTCAGCACGTTATTCAGCACAAGAAGGCATACGAGCACATGACAAGTGACCCAAAGATTTTCAAACGACTTGACGCATACAGTGAGTCGGGGCAAATGTACGAGTACTTGGCCAAATCTATCGCGCCTGAAATTTATGGCCATCTCGATGTCAAGAAGGCGCTGTTGCTGTTGTTGGTTGGGGG--------------------------------------------------------------------------------------------------------------TTTCCGCAGTTTGTTTTACAGAGCTTATCACGACCAAGAAAAGAGGATCGGTATGAATGTGGTTGAACAGTTCGAAAAACCTTTCCGTAGCGATACTCTCAAGCTCAAGCACGGAACTTATGATAAATTGGACGATGACGGAATTGTTGCTCCAGGTGTCAGAATTTCTGGAGAAGACATCATTATTGGTAAAACCGCGCCGCTTCCACCAGATGCAGAGGAACTTGGGCAGCGCACCAAATCGCATACCAAGCGTGATGCGTCAACGCCCCTTCGTAGCACGGAGAATGGTATCGTTGACCAAGTCTTGATCACCACCAATGCCGAAGGTCTCCGCTTCGTCAAGGTCCGCATGCGCACAACGAAGATTCCTCAGATTGGTGATAAGTTCGCCTCTCGTCACGGGCAGAAGGGAACCATTGGTATCACTTACCGCCAAGAAGATATGCCTTTCACTCGCGAGGGTATTGTGCCTGACCTCATCATCAACCCTCACGCCATTCCTTCGCGTATGACGATTGCTCATTGGTATCTCCAAGGATGGCCAGACCCGTGAGCACGCTCTGCTCGCCTACACCCTTGGTGTTAGGCAGATCATCGTTGCCATCAAC-AAGATGGACACCA-CCAAGTGGTCCGAGGCCCGTTTCGGTGAGATCATCAAGGAGACCACCAACTTCATCAAGAAGGTCGGCTACAACCCCAAGACCATTGCCTTCGTCCCCATCTCCGGTTTCAACGGTGACAACATGATTGAGGCCTCCACCAACTGCCCATGGTACAAGGGTTGGGAGAAGGAGACCAAGGA---GGGAAAGAAGTCCGGAAAGACTCTTCTCGAAGCTATTGACGGCATCGACCCCCCGTCCCGCCCAACTGACAAGCCCCTCCGCCTTCCTCTCCAGGATGTCTACAAGATTGGCGGTATTGGCACGGTGCCAGTCGGTCGTGTTGAGACCGGTATCATCAAGGCCGGTAAGTT--CA-AAGTCACGTGAAATATTGTTTACCTTTTACTAATTC--CTTACCAGGTATGGTCGTCACCTTCGCCCCCGCTGGTGTCACCACCGAAGTCAAGTCCGTCGAGATGCACCACGAGCAGCTTGTCGAGGGTGTCCCCGGTGACAACGTTGGCTTCAACGTCAAGAACGTTTCCGTCAAGGAGATCCGTCGTGGTAACGTTGCTGGTGACTCCAAGAACGACCCCCCGAAGGGAGCCGAGTCTTTCAACGCCCAGGTCATTGTCCTGAACCACCCTGGTCAGATCGGTGCCGGTTACGCCCCAGTCTTGGATTGCCACACCGCCCACATTGCCTGCAAGTTCTCTGAGCTCCTCGAGAAGATTGATCGCCGTACCGGTAAGTCCATGGAGGACTCGCCCAAGTTCGTCAAGTCTGGTGATGCCG-----------------
>CGMCC3_18498TSolomyces_sinensis
T-ACCACCCTTTGTTTATTACACTTTTG-TTGCTTTGGCAGGCCAG-TCTTCGGACTGCTGGCTTCGGCCGGACAGCGCCTGCCAGAGGACCT-AAACTCTGT-TTGTTTATAATGTCTGAGTACTATATAATAGTTAAAACTTTCAACAACGGATCTCTTGGTTCTGGCATCGATGAAGAACGCAGCGAAATGCGATAAGTAATGTGAATTGCAGAATTCAGTGAATCATCGAATCTTTG-AACGCACATTGCGCCCCCTGGTATTCCGGGGGGCATGCCTGTTCGAGCGTCATTAACAACCCTC-AAGCTCTGCTTGGTATTGGGCCCCGCC-GACCCGGCGAGCCCTAAAATCA-GTGGCGGTGCCATCCGGTTCCGA-GCGTAGTAATTCTTCTCGCTTTGGAGG---CCGG-GTGTGTGCTTGCCCCTCACGGTCCGAGTTGTAATTTGTAGAGGATGTTTCGAGCATGGTCTGGCCTAAGTTCCTTGGAACAGGACGTCATAGAGGGTGAGAATCCCGTATGCGGTCAGGTGCCTACGCTCATGTGAAACTCCTTCGACGAGTCGAGTTGTTTGGGAATGCAGCTCAAAATGGGTGGTAAATTTCATCTAAAGCTAAATATTGGCCAGAGACCGATAGCGCACAAGTAGAGTGATCGAAAGATGAAAAGCACTTTGGAAAGAGAGTTAAACAGTACGTGAAATTGTTGAAAGGGAAGCGCTTGCAACCAGACTTGCGCGCAGCCGATCATCTGGTGTTCTCACCGGTGCACTCGGTTGCGCTCAGGCCAGCATCGGTTTTGGCGGCTGGATAAAGGCCTCAGGAATGTGGCTCCTCTC-GGGGAGTGTTATAGCCTGGGGTGCAATGCAGCCTGCTGGGACCGAGGACCGCGCTTCGGCTAGGATGCTGGCGTAATGGTTGTAAGCGGCCCGTCTTGAAACACGGACCAAGGAGTCTAACATCTATGCGAGTGTTTGGGTGTCAAACCCATACGCGTAATGAAAGTGAACGGAGGTGAGAACCCTTAAGGGTGCATCATCGACCGGTCCTGAAGTTTACGGACGGATCTGAGTAAGAGCATAGCTGTTGGGACCCGAAAGATGGTGAACTATGCCTGAATAGGGTGAAGCCAGAGGAAACTCTGGTGGAGGCTCGCAGCGGTTCTGACGTGCAAATCGATCGTCAAATTTGGGCATAGGGGCGAAAGACTAATCTGACTGAGTGTCCGTCAGAAGATTGTAGAATCAACAACGCCAAGGGAAATTTATTCACTTCCATGCGTGCTTCAAAATTCCACGCTTTCCAGGAGGTTAAAATTCAAGAAATCCCAGACCAAGTGCCTGTCGGACATATCCCAAGACAATTAACAATACAGTGCCACGGGGCGCTTGTGCGGCGGATTAACCCAGGAGACCTTATTGACTGTGCCGGGATATTTCTTCCGACACCGTATACAGGATTCAAAGCAATTAGAGCTGGCCTGCTGACAGACACATACCTGGAGGCACAGCATGTTACGCAGCACAAGAAGGCGTATGAATCCATGACTACTGATGCCAGGGTCTTCCGAAGGCTTGACCAATACCGTGAATCGGGGCATATGTACGAATACCTTGCAAAATCCATTGCTCCTGAAATTTTTGGCCATCTTGATGTCAAGAAAGCTCTGCTTCTGCTATTAGTTGGAGG????????????????????????????????????????????????????????????????????????????????????????????????????????????????????????????????????????????????????????????????????????????????????????????????????????????????????????????????????????????????????????????????????????????????????????????????????????????????????????????????????????????????????????????????????????????????????????????????????????????????????????????????????????????????????????????????????????????????????????????????????????????????????????????????????????????????????????????????????????????????????????????????????????????????????????????????????????????????????????????TGGTATCTCCAAGGATGGCCAGACTCGTGAGCACGCTCTGCTCGCCTACACTCTTGGTGTTAGGCAGATCATCGTTGCCATCAAC-AAGATGGACACCA-CCAAGTGGTCCGAGGCTCGTTTCGGCGAGATCATCAAGGAGACTACCAACTTCATCAAGAAGGTTGGATACAACCCAAAGTCCATTGCTTTCGTTCCTATCTCCGGTTTCCACGGTGACAACATGATTGAGGCCAGAACCAACTGCCCATGGTACAAGGGCTGGGAGAAGGAGACCAAGGAGGGTGGCAAGAAGACCGGAAAGACTCTTCTCGAGGCCATCGACAACATTGACCCACCGTCCCGCCCAACTGAGAAGCCCCTCCGTCTTCCTCTTCAGGATGTCTACAAGATTGGCGGTATTGGCACGGTGCCAGTCGGCCGTGTTGAGACCGGTGTCATCAAGGCCGGTAAGTT--TTAGAACCACATC-GTTGTCATTTAC--TTTACTAATTC--CTCAACAGGTATGGTCGTCACCTTCGCCCCTGCTGGTGTCACCACTGAAGTCAAGTCCGTTGAGATGCATCACGAGCAGCTTGTCGAGGGTCTTCCAGGAGACAATGTTGGCTTCAACGTCAAGAACGTTTCCGTGAAGGAGATTCGTCGTGGTAACGTTGCCGGTGACTCCAAGAACGACCCACCAAAGGGTGCCGAGTCCTTCAACGCCCAGGTCATTGTCCTCAACCACCCTGGCCAGGTCGGTGCTGGTTACGCACCAGTCTT-------------------------------------------------------------------------------------------------------------------------------------
>CGMCC3_18499Solomyces_sinensis
T-ACCACCCTTTGTTTATTACACTTTTG-TTGCTTTGGCAGGCCAG-TCTTCGGACTGCTGGCTTCGGCCGGACAGCGCCTGCCAGAGGACCT-AAACTCTGT-TTGTTTATAATGTCTGAGTACTATATAATAGTTAAAACTTTCAACAACGGATCTCTTGGTTCTGGCATCGATGAAGAACGCAGCGAAATGCGATAAGTAATGTGAATTGCAGAATTCAGTGAATCATCGAATCTTTG-AACGCACATTGCGCCCCCTGGTATTCCGGGGGGCATGCCTGTTCGAGCGTCATTAACAACCCTC-AAGCTCTGCTTGGTATTGGGCCCCGCC-GACCCGGCGAGCCCTAAAATCA-GTGGCGGTGCCATCCGGTTCCGA-GCGTAGTAATTCTTCTCGCTTTGGAGG---CCGG-GTGTGTGCTTGCCCCTCACGGTCCGAGTTGTAATTTGTAGAGGATGTTTCGAGCATGGTCTGGCCTAAGTTCCTTGGAACAGGACGTCATAGAGGGTGAGAATCCCGTATGCGGTCAGGTGCCTACGCTCATGTGAAACTCCTTCGACGAGTCGAGTTGTTTGGGAATGCAGCTCAAAATGGGTGGTAAATTTCATCTAAAGCTAAATATTGGCCAGAGACCGATAGCGCACAAGTAGAGTGATCGAAAGATGAAAAGCACTTTGGAAAGAGAGTTAAACAGTACGTGAAATTGTTGAAAGGGAAGCGCTTGCAACCAGACTTGCGCGCAGCCGATCATCTGGTGTTCTCACCGGTGCACTCGGTTGCGCTCAGGCCAGCATCGGTTTTGGCGGCTGGATAAAGGCCTCAGGAATGTGGCTCCTCTC-GGGGAGTGTTATAGCCTGGGGTGCAATGCAGCCTGCTGGGACCGAGGACCGCGCTTCGGCTAGGATGCTGGCGTAATGGTTGTAAGCGGCCCGTCTTGAAACACGGACCAAGGAGTCTAACATCTATGCGAGTGTTTGGGTGTCAAACCCATACGCGTAATGAAAGTGAACGGAGGTGAGAACCCTTAAGGGTGCATCATCGACCGGTCCTGAAGTTTACGGACGGATCTGAGTAAGAGCATAGCTGTTGGGACCCGAAAGATGGTGAACTATGCCTGAATAGGGTGAAGCCAGAGGAAACTCTGGTGGAGGCTCGCAGCGGTTCTGACGTGCAAATCGATCGTCAAATTTGGGCATAGGGGCGAAAGACTAATCTGACTGAGTGTCCGTCAGAAGATTGTAGAATCAACAACGCCAAGGGAAATTTATTCACTTCCATGCGTGCTTCAAAATTCCACGCTTTCCAGGAGGTTAAAATTCAAGAAATCCCAGACCAAGTGCCTGTCGGACATATCCCAAGACAATTAACAATACAGTGCCACGGGGCGCTTGTGCGGCGGATTAACCCAGGAGACCTTATTGACTGTGCCGGGATATTTCTTCCGACACCGTATACAGGATTCAAAGCAATTAGAGCTGGCCTGCTGACAGACACATACCTGGAGGCACAGCATGTTACGCAGCACAAGAAGGCGTATGAATCCATGACTACTGATGCCAGGGTCTTCCGAAGGCTTGACCAATACCGTGAATCGGGGCATATGTACGAATACCTTGCAAAATCCATTGCTCCTGAAATTTTTGGCCATCTTGATGTCAAGAAAGCTCTGCTTCTGCTATTAGTTGGAGG????????????????????????????????????????????????????????????????????????????????????????????????????????????????????????????????????????????????????????????????????????????????????????????????????????????????????????????????????????????????????????????????????????????????????????????????????????????????????????????????????????????????????????????????????????????????????????????????????????????????????????????????????????????????????????????????????????????????????????????????????????????????????????????????????????????????????????????????????????????????????????????????????????????????????????????????????????????????????????????TGGTATCTCCAAGGATGGCCAGACTCGTGAGCACGCTCTGCTCGCCTACACTCTTGGTGTTAGGCAGATCATCGTTGCCATCAAC-AAGATGGACACCA-CCAAGTGGTCCGAGGCTCGTTTCGGCGAGATCATCAAGGAGACTACCAACTTCATCAAGAAGGTTGGATACAACCCAAAGTCCATTGCTTTCGTTCCTATCTCCGGTTTCCACGGTGACAACATGATTGAGGCCAGAACCAACTGCCCATGGTACAAGGGCTGGGAGAAGGAGACCAAGGAGGGTGGCAAGAAGACCGGAAAGACTCTTCTCGAGGCCATCGACAACATTGACCCACCGTCCCGCCCAACTGAGAAGCCCCTCCGTCTTCCTCTTCAGGATGTCTACAAGATTGGCGGTATTGGCACGGTGCCAGTCGGCCGTGTTGAGACCGGTGTCATCAAGGCCGGTAAGTT--TTAGAACCACATC-GTTGTCATTTAC--TTTACTAATTC--CTCAACAGGTATGGTCGTCACCTTCGCCCCTGCTGGTGTCACCACTGAAGTCAAGTCCGTTGAGATGCATCACGAGCAGCTTGTCGAGGGTCTTCCAGGAGACAATGTTGGCTTCAACGTCAAGAACGTTTCCGTGAAGGAGATTCGTCGTGGTAACGTTGCCGGTGACTCCAAGAACGACCCACCAAAGGGTGCCGAGTCCTTCAACGCCCAGGTCATTGTCCTCAACCACCCTGGCCAGGTCGGTGCTGGTTACGCACCAGTCTT-------------------------------------------------------------------------------------------------------------------------------------
>CGMCC3_20471TZongqia_sinensis
T-CCCACCCTTTGTTTATTATACCTTTG-TTGCTTTGGCGGGCCCG-TCTTCGGACCACCGGCTCCGGCTGGTCAGCGCCCGCCAGAGGACCCAAAACTCTGT-TTGTTAATATTGTCTGAGTACTATATAATAGTTAAAACTTTCAACAACGGATCTCTTGGTTCTGGCATCGATGAAGAACGCAGCGAAATGCGATAAGTAATGTGAATTGCAGAATTCAGTGAATCATCGAATCTTTG-AACGCACATTGCGCCCCCTGGTATTCCGGGGGGCATGCCTGTTCGAGCGTCATT-ACAACCCTC-AAGCTCTGCTTGGTATTGGGCCCTGCTGGAACCGGCAGGCCTTAAAATCA-GTGGCGGTGCCATTCGGCTTCAA-GCGTAGTAATTCTTCTCGCTTTGGAGAC--CCGG-GTGCGTGCTTGCCCCTCACGGTCCGAGTTGTAATTTGTAGAGGATGTTTCGAGCATGGTCTGGCCTAAGTTCCTTGGAACAGGACGTCATAGAGGGTGAGAATCCCGTATGCGGTCAGGTGCCTACGCTCATGTGAAGCTCCTTCGACGAGTCGAGTTGTTTGGGAATGCAGCTCAAAATGGGTGGTAAATTTCATCTAAAGCTAAATATTGGCCAGAGACCGATAGCGCACAAGTAGAGTGATCGAAAGATGAAAAGCACTTTGGAAAGAGAGTTAAACAGTACGTGAAATTGTTGAAAGGGAAGCGCTTGCAACCAGACTTGCACGCGGCTGATCATCCGGTGTTCTCACCGGTGCACTCGGTCGCGTTCAGGCCAGCATCGGTTTTGGTGGTTGGATAAAGGCCCTAGGAATGTGGCTCCTCTC-GGGGAGTGTTATAGCCTAGGGTGCAATGCAGCCTACCGGGACCGAGGACCGCGCTTCGGCTAGGATGCTGGCGTAATGGTTGTAAGCGACCCGTCTTGAAACACGGACCAAGGAGTCTAACATCTATGCGAGTGTTTGGGTGTCAAACCCATACGCGTAATGAAAGTGAACGGAGGTGAGAACCCTTAAGGGTGCATCATCGACCGATCCTGATGTCTTCGGATGGATTTGAGTAAGAGCATAGCTGTTGGGACCCGAAAGATGGTGAACTATGCCTGAATAGGGTGAAGCCAGAGGAAACTCTGGTGGAGGCTCGCAGCGGTTCTGACGTGCAAATCGATCGTCAAATTTGGGCATAGGGGCGAAAGACTAATCTGACCGAGTGTCCTTCAGAGGATTGCAAGACCAACAACGCCAAGGGCCAACTATTCCCATCTACTCGCGCCTCGAAGTTCCATGCGTTCCAGGAAGTGAAGATCCAGGAGATTCCAGACCAAGTACCTGTGGGACATATTCCAAGACAATTGACTATCCTGTGCCATGGCGCACTTGTACGGAGGATCAGTCCAGGAGATCTCATCGATTGCGCAGGAATTTTCCTCCCAACACCATACACTGGCTTTAAGGCCATTAGAGCTGGTCTATTGACGGACACATACCTTGAGGCCCAGCACGTCATCCAGCACAAGAAAGCATACGAGGATATGACGCCGGATGCAAAGGTCTTTAGAAGGATTGAGCAATATCGCAATTCTGGACACATCTACGAATATTTGGCTAAGTCTATTGCCCCTGAAATCTACGGCCATCTGGATGTCAAGAAAGCACTGCTTTTATTGTTGGTTGGTGGTTCCGTGAGCTGCCGGCCGGCCAAAATGCTATCGTCGCTATTCTCTGCTACTCCGGTTACAACCAGGAGGATTCCGTCATTATGAATCAAAGCAGTATCGATCGTGGCCTTTTCCGTAGTTTGTTCTACAGAGCCTACCATGATCAAGAGAAGCGTATTGGTATGAATGTAGTGGAACAGTTCGAGAAGCCGTTCCGCAGCGACACTCTTAAGCTGAAGCACGGAACGTACGAGAAGTTGGATGATGACGGAATCGTTGCTCCAGGTGTCAGAATCTCCGGAGAAGACATCATCATCGGAAAGACCGCACCTCTTGCACCTGATACTGAAGAACTTGGCCAGCGCACTAAGGCACATACCAAACGCGATGCCTCAACTCCTCTGCGTAGTACTGAGAACGGCATTGTTGACCAAGTTCTTATCACAACAAACGCCGAAGGGCTCCGTTTTGTGAAGGTGCGCATGCGTACAACCAAGATTCCACAAATTGGAGACAAGTTTGCTTCTCGTCACGGTCAGAAAGGTACCATCGGTATCACCTACCGCCAAGAGGACATGCCGTTCACACGTGAGGGCATCGTGCCTGATCTCATTATCAATCCCCACGCTATTCCCTCTCGTATGACAATTGCACAT??????????????????????????????????????????????????????????????????????????????????????????????????????????????????????????????????????????????????????????????????????????????????????????????????????????????????????????????????????????????????????????????????????????????????????????????????????????????????????????????????????????????????????????????????????????????????????????????????????????????????????????????????????????????????????????????????????????????????????????????????????????????????????????????????????????????????????????????????????????????????????????????????????????????????????????????????????????????????????????????????????????????????????????????????????????????????????????????????????????????????????????????????????????????????????????????????????????????????????????????????????????????????????????????????????????????????????????????????????????????????????????????????
>CGMCC3_20472TPseudogymnoascus_catenatus
T-ACCACCCTTTGTTTATCACA-CTTTG-TTGCTTTGGCAGGCCTG-CCCTCGGGCTGCTGGCTCCGGCCGGCGAGCGCCTGCCAGAGGACCT-AAACTCTGT-TTGTCTATACTGTCTGAGTACTATATAATAGTTAAAACTTTCAACAACGGATCTCTTGGTTCTGGCATCGATGAAGAACGCAGCGAAATGCGATAAGTAATGTGAATTGCAGAATTCAGTGAATCATCGAATCTTTG-AACGCACATTGCGCCCCCTGGTATTCCGGGGGGCATGCCTGTCCGAGCGTCATT-ACAACCCTC-AAGCTCAGCTTGGTGTTGGGCCCCGCC-GCCCCGGCGGGCCCTAAAGTCA-GTGGCGGTGCCGTCCGGCTCCGA-GCGTAGTAATTCTTCTCGCTCTGGAGGC--CCGG-TCGTGTGCCCGCCCCTCACGGTCCGAGTTGTAATTTGTAGAGGATGCTTCGAGCATGGTCTGGCCTAAGTTCCTTGGAACAGGACGTCATAGAGGGTGAGAATCCCGTATGCGGCCAGGTGCCTACGCTCATGTGAAGCTCCTTCGACGAGTCGAGTTGTTTGGGAATGCAGCTCAAAATGGGTGGTAAATTTCATCTAAAGCTAAATATTGGCCAGAGACCGATAGCGCACAAGTAGAGTGATCGAAAGATGAAAAGCACTTTGGAAAGAGAGTTAAACAGTACGTGAAATTGTTGAAAGGGAAGCGCTTGCAACCAGACTTGCGCGCGGCCGATCATCCGGTGTTCTCACCGGTGCACTCGGCCGTGCTCAGGCCAGCATCGGTTTTGGCGGCTGGATAAAGGCCCTAGGAATGTGGCTCCTCTC-GGGGAGTGTTATAGCCTAGGGTGCAATGCAGCCTGCCGGGACCGAGGACCGCGCTTCGGCTAGGATGCTGGCGTAATGGTTGTAAGCGGCCCGTCTTGAAACACGGACCAAGGAGTCTAACATCTATGCGAGTGTTTGGGTGTCAAACCCATACGCGTAATGAAAGTGAACGGAGGTGAGAACCCTTAAGGGTGCATCATCGACCGATCCTGATGTCTTCGGAAGGATTTGAGTAAGAGCATAGCTGTTGGGACCCGAAAGATGGTGAACTATGCCTGAATAGGGTGAAGCCAGAGGAAACTCTGGTGGAGGCTCGCAGCGGTTCTGACGTGCAAATCGATCGTCAAATTTGGGTATAGGGGCGAAAGACTAATCTGACTGAATGTCCATCAGACGACTGCAAGGTGAACAAGGCCAAGGGGAATCTATTTACTTCGATGAGAGCTTCCAAATTTGTTCCTTTCCAGGAAGTCAAAATTCAAGAAGTCCCAGATCAAGTTCCAGTTGGACATATCCCAAGACAACTGACCATCCTGTGTCACGGAGCACTTGTTCGCCAGATCAGCCCAGGTGACCTCATCGATTGCGGCGGCATCTTTCTGCCGACCCCATATACGGGCTTTAAAGCGATGAAAGCCGGCCTGTTGACAGATACGTATTTGGAGGCTCAGCACGTTATACAACACAAGAAGGCATACGAGCACATGGCAAGGGACCCAAAAATCTTCAAACGGCTTGATGCATACAGCGAGTCAGGACAAATGTACGAGTACTTGGCCAAATCCATTGCGCCTGAAATCTACGGCCATGTTGATGTCAAGAAGGCTTTGCTGCTATTACTGGTTGGAGGTTCCGAGAACTGCCCGCTGGCCAAAATGCCATTGTCGCCATTCTTTGTTACTCTGGTTATAACCAGGAAGATTCCGTCATTATGAACCAGAGTAGTATTGATCGTGGTCTTTTCCGCAGTTTGTTCTACAGAGCTTATCACGATCAAGAAAAGAGGATCGGTATGAACGTGGTTGAACAGTTTGAGAAACCTTTCCGTAGCGATACCCTCAAGCTCAAGCACGGAACATATGACAAACTGGACGATGACGGAATTGTTGCTCCTGGTGTCAGAATCTCCGGAGAAGATATCATTATTGGTAAAACCGCGCCACTTCCACCAGATGCAGAGGAACTTGGTCAGCGCACCAAATCCCATACGAAGCGTGATGCATCGACGCCCCTTCGTAGCACGGAGAATGGTATTGTTGACCAAGTTTTGATCACCACCAACGCCGAAGGCCTCCGCTTCGTCAAGGTCCGCATGCGCACAACGAAGATTCCTCAGATTGGTGATAAGTTCGCCTCTCGTCACGGTCAAAAGGGAACCATTGGTATCACTTACCGCCAAGAAGACATGCCTTTCACTCGCGAGGGTATCGTGCCTGATCTCATTATCAACCCCCACGCTATTCCCTCTCGTATGACGATTGCTCATTGGTATCTCCAAGGATGGCCAGACCCGTGAGCACGCTCTCCTCGCCTACACCCTTGGTGTTAGGCAGATCATCGTTGCCATCAAC-AAGATGGACACCA-CCAAGTGGTCCGAGGCCCGTTTCGGTGAGATCATCAAGGAGACCACCAACTTCATCAAGAAGGTCGGCTACAACCCCAAGTCCATTGCCTTCGTCCCCATCTCCGGTTTCAACGGTGACAACATGATTGAGCCCTCCTCCAACTGCCCATGGTACAAGGGTTGGGAGAAGGAGACCAAGGA---GGGAAAGAAGTCCGGAAAGACTCTTCTCGAGGCCATTGACGGCATCGACCCCCCGTCCCGCCCAACTGACAAGCCCCTCCGCCTTCCTCTCCAGGATGTCTACAAGATTGGCGGTATTGGCACGGTGCCAGTCGGTCGTGTTGAGACCGGTATCATCAAGGCCGGTAAGTT--TT-GAGTCACGTG-GTTATTGTTTACATTTTACTAATTC--CATCTCAGGTATGGTCGTCACCTTCGCCCCCGCTGGTGTCACCACTGAAGTCAAGTCCGTTGAGATGCACCACGAGCAGCTTGTCGAGGGTGTCCCCGGTGACAACGTTGGCTTCAACGTCAAGAACGTTTCCGTCAAGGAGATCCGTCGTGGTAACGTTGCTGGTGACTCCAAGAACGACCCCCCCAAGGGAGCCGAGTCCTTCAACGCCCAGGTCATTGTCCTGAACCACCCTGGTCAGATCGGTGCCGGTTACGCCCCAGTCTTGGATTGCCACACCGCCCACATTGCCTGCAAGTTCTCTGAGCTCCTCGAGAAGATTGATCGCCGTACCGGAAAGTCCATGGAGGACTCCCCCAAGTTCGTCAAGTCTGGTGATGCCGCCATCGTCAAGATGGTT
>CGMCC3_20474TPseudogymnoascus_fujianensis
T-ACCACCCTTTGTTTATTACA-CTTTG-TTGCTTTGGCAGGCCTG-CCCTCGGGCTGCTGGCTCCGGCCGGCGAGCGCTTGCCAGAGGACCT-AAACTCTGT-TTGTCTATACTGTCTGAGTACTATATAATAGTTAAAACTTTCAACAACGGATCTCTTGGTTCTGGCATCGATGAAGAACGCAGCGAAATGCGATAAGTAATGTGAATTGCAGAATTCAGTGAATCATCGAATCTTTG-AACGCACATTGCGCCCCCTGGTATTCCGGGGGGCATGCCTGTCCGAGCGTCATT-ACAACCCTC-AAGCTCAGCTTGGTATTGGGCCCCGCC-GACCCGGCGGGCCCTAAAGTCA-GTGGCGGTGCCGTCCGGCTCCGA-GCGTAGTAATTCTTCTCGCTCTGGAGGT--CCGG-TCGTGTGCTCGCCCCTCACGGTCCGAGTTGTAATTTGTAGAGGATGCTTCGAGCATGGTCTGGCCTAAGTTCCTTGGAACAGGACGTCATAGAGGGTGAGAATCCCGTATGCGGCCAGGTGCCTACGCTCATGTGAAGCTCCTTCGACGAGTCGAGTTGTTTGGGAATGCAGCTCAAAATGGGTGGTAAATTTCATCTAAAGCTAAATATTGGCCAGAGACCGATAGCGCACAAGTAGAGTGATCGAAAGATGAAAAGCACTTTGGAAAGAGAGTTAAACAGTACGTGAAATTGTTGAAAGGGAAGCGCTTGCAACCAGACTTGCGCGCGGCCGATCATCCGGTGTTCTCACCGGTGCACTCGGCCGTGCTCAGGCCAGCATCGGTTTTGGCGGCTGGATAAAGGCCCTAGGAATGTAGCTCCTCTC-GGGGAGTGTTATAGCCTAGGGTGCAATGCAGCCTGCTGGGACCGAGGACCGCGCTTCGGCTAGGATGCTGGCGTAATGGTTGTAAGCGGCCCGTCTTGAAACACGGACCAAGGAGTCTAACATCTATGCGAGTGTTTGGGTGTCAAACCCATACGCGTAATGAAAGTGAACGGAGGTGAGAACCCTTAAGGGTGCATCATCGACCGATCCTGATGTCTTCGGAAGGATTTGAGTAAGAGCATAGCTGTTGGGACCCGAAAGATGGTGAACTATGCCTGAATAGGGTGAAGCCAGAGGAAACTCTGGTGGAGGCTCGCAGCGGTTCTGACGTGCAAATCGATCGTCAAATTTGGGTATAGGGGCGAAAGACTAATCTGACCGAATGTCCGTCAGAGGACTGCAAAGTCAACAATGCCAAGGGGAACCTATTCTCTTCCATGCGGGCTTCCAAATTTGTCCCTTTCCAGGAAGTTAAAATTCAAGAAGTCCCAGATCAAGTTCCAGTTGGACATATCCCAAGACAACTGACCATTCTGTGCCATGGAGCACTTGTGCGCCAGATCAGCCCAGGAGACCTCATCGACTGCGGCGGAATTTTCCTACCGACTCCATATACAGGCTTTAAAGCGATGAGAGCTGGTCTGCTAACAGACACATATCTGGAAGCTCAGCACGTTATTCAACACAAAAAGGCATACGAGCACATGGAAAGTGATCCAAAAATCTTCAAGCGACTTGATGCATACGGTGCATCGGGGCAAATGTACGAGTACTTGGCCAAATCTATTGCGCCCGAAATTTTTGGCCATCTTGATGTCAAGAAGGCTTTGCTGCTGTTGCTGGTTGGGGGTTCCGAGAACTGCCCGCTGGCCAAAATGCCATTGTCGCCATTCTTTGCTACTCTGGTTATAACCAGGAAGATTCCGTCATTATGAACCAAAGCAGTATCGATCGTGGTCTTTTCCGCAGTTTGTTCTACAGAGCTTACCACGATCAAGAAAAGAGGATCGGTATGAATGTGGTTGAGCAGTTTGAGAAACCTTTCCGTAGCGACACTCTCAAGCTCAAGCACGGAACCTATGACAAACTGGACGACGACGGAATTGTTGCTCCTGGTGTCAGAATCTCTGGAGAAGATATCATTATCGGTAAAACCGCGCCGCTTCCACCAGATGCAGAGGAGCTTGGGCAGCGCACCAAATCGCATACCAAGCGTGATGCGTCGACTCCTCTTCGTAGCACGGAGAATGGTATCGTTGATCAAGTCTTGATCACCACCAACGCCGAAGGTCTCCGCTTCGTCAAGGTGCGCATGCGTACAACAAAGATTCCTCAAATTGGTGATAAGTTCGCCTCTCGTCACGGACAGAAGGGAACAATTGGTATCACTTACCGTCAGGAGGATATGCCTTTCACTCGCGAGGGTGTTGTGCCTGACCTCATCATCAACCCCCACGCCATTCCTTCTCGTATGACGATTGCTCATTGGTATCTCCAAGGATGGCCAGACCCGTGAGCACGCTCTGCTCGCCTACACCCTTGGTGTTAGGCAGATCATCGTTGCCATCAACAAAGATGGACACCACCCAAGTGGTCTGAGGCCCGCTTCAACGAGATCATCAAGGAGACCACCAACTTCATCAAGAAGGTCGGATACAACCCCAAGTCCATTGCCTTCGTCCCCATCTCCGGTTTCAACGGTGACAACATGATTGAGGTTTCCACCAACTGCCCATGGTACAAGGGTTGGGAGAAGGAGACCAAGGA---GGGAAAGAAGTCCGGAAAGACTCTTCTCGAGGCCATTGACGGCATCGACCCCCCGTCCCGCCCAACTGACAAGCCCCTCCGCCTTCCTCTCCAGGATGTCTACAAGATTGGCGGTATTGGCACGGTGCCAGTCGGCCGTGTCGAGACTGGTATTATCAAGGCC----------------------------------------------------------GGTATGGTCGTCACCTTCGCCCCCGCTGGTGTCACCACTGAAGTCAAGTCCGTCGAGATGCACCACGAGCAGCTTGTTGAGGGTGTCCCCGGTGACAACGTTGGCTTCAACGTCAAGAACGTCTCCGTCAAGGAGATCCGTCGTGGTAACGTTGCTGGTGACTCCAAGAACGACCCCCCCAAGGGAGCCGAGTCCTTCAACGCCCAGGTCATTGTCCTGAACCACCCTGGTCAGATCGGTGCCGGTTACGCCCCAGTCTTGGATTGCCACACCGCCCACATTGCCTGCAAGTTCTCTGAGCTCCTCGAGAAGATTGATCGCCGTACCGGAAAGTCCATGGAGGACTCCCCCAAGTTCGTCAAGTCTGGTGATGCCGCCATCGTCAAGATGATT
>CGMCC3_20475TPseudogymnoascus_yunnanensis
T-ACCACCCTTTGTTTATCACA-CTTTG-TTGCTTTGGCAGGCCTG-CCCTCGGGCTGCTGGCTCCGGCCGGCGAGCGCCTGCCAGAGGACCT-AAACTCTGT-TTGTCTATACTGTCTGAGTACTATATAATAGTTAAAACTTTCAACAACGGATCTCTTGGTTCTGGCATCGATGAAGAACGCAGCGAAATGCGATAAGTAATGTGAATTGCAGAATTCAGTGAATCATCGAATCTTTG-AACGCACATTGCGCCCCCTGGTATTCCGGGGGGCATGCCTGTCCGAGCGTCATT-ACAACCCTC-AAGCTCAGCTTGGTGTTGGGCCCCGCC-GCCCCGGCGGGCCCTAAAGTCA-GTGGCGGTGCCGTCCGGCTCCGA-GCGTAGTAATTCTTCTCGCTCTGGAGGC--CCGG-TCGCGTGCCCGCCCCTCACGGTCCGAGTTGTAATTTGTAGAGGATGCTTCGAGCATGGTCTGGCCTAAGTTCCTTGGAACAGGACGTCATAGAGGGTGAGAATCCCGTATGCGGCCAGGTGCCTACGCTCATGTGAAGCTCCTTCGACGAGTCGAGTTGTTTGGGAATGCAGCTCAAAATGGGTGGTAAATTTCATCTAAAGCTAAATATTGGCCAGAGACCGATAGCGCACAAGTAGAGTGATCGAAAGATGAAAAGCACTTTGGAAAGAGAGTTAAACAGTACGTGAAATTGTTGAAAGGGAAGCGCTTGCAACCAGACTTGCGCGCGGCCGATCATCCGGTGTTCTCACCGGTGCACTCGGCCGTGCTCAGGCCAGCATCGGTTTTGGCGGCTGGATAAAGGCCCTAGGAATGTGGCTCCTCTC-GGGGAGTGTTATAGCCTAGGGTGCAATGCAGCCTGCCGGGACCGAGGACCGCGCTTCGGCTAGGATGCTGGCGTAATGGTTGTAAGCGGCCCGTCTTGAAACACGGACCAAGGAGTCTAACATCTATGCGAGTGTTTGGGTGTCAAACCCATACGCGTAATGAAAGTGAACGGAGGTGAGAACCCTTAAGGGTGCATCATCGACCGATCCTGATGTCTTCGGAAGGATTTGAGTAAGAGCATAGCTGTTGGGACCCGAAAGATGGTGAACTATGCCTGAATAGGGTGAAGCCAGAGGAAACTCTGGTGGAGGCTCGCAGCGGTTCTGACGTGCAAATCGATCGTCAAATTTGGGTATAGGGGCGAAAGACTAATCTGACTGAATGTCCCTCAGAAGACTGCAAAGTAAACAAGGCTAAGGGGAACCTATTTACTTCGATGAGAGCTTCCAAATTTGTTCCTTTCCAGGAAGTCAAAATCCAAGAAGTCCCAGATCAAGTTCCAGTTGGACATATCCCAAGACAACTGACCGTCCTGTGTCACGGAGCACTTGTTCGCCAGATCAGCCCGGGGGACCTCATCGATTGCGGTGGCATATTTCTGCCGACCCCATATACAGGATTTAAAGCGATGAGAGCTGGCCTGTTGACAGATACGTATTTGGAGGCTCAGCACGTTATACAACACAAGAAGGCATATGAGCACATGGCAAGCGACCCGAAAATCTTCAAACGACTTGATGCATACAGTGAGTCAGGACACATGTACGAGTACTTAGCCAAATCTATTGCGCCTGAAATCTACGGCCATCTTGATGTCAAGAAGGCTCTGCTGCTATTACTGGTTGGAGGTTCCGAGAACTGCCCGCTGGCCAAAATGCCATTGTCGCCATTCTTTGCTACTCTGGTTATAACCAGGAAGATTCCGTTATTATGAACCAGAGCAGTATTGATCGTGGTCTTTTCCGCAGTTTGTTCTACAGAGCTTATCACGACCAAGAAAAGAGGATTGGTATGAATGTGGTTGAGCAGTTTGAGAAACCTTTCCGTAGCGATACTCTCAAGCTCAAGCACGGAACATATGACAAACTGGACGATGACGGAATTGTTGCTCCTGGTGTCAGAATCTCTGGAGAGGATATCATTATTGGTAAAACCGCGCCACTTCCACCAGATGCAGAGGAACTTGGTCAGCGCACCAAATCCCATACCAAGCGTGATGCGTCGACGCCCCTTCGTAGCACGGAGAATGGTATTGTTGACCAAGTTTTGATCACCACCAACGCCGAAGGCCTCCGCTTCGTCAAAGTCCGCATGCGCACAACGAAGATTCCTCAAATTGGTGATAAGTTCGCCTCTCGTCACGGTCAAAAGGGAACCATTGGTATCACTTACCGCCAAGAAGACATGCCTTTCACTCGCGAGGGTATTGTGCCTGACCTCATTATCAACCCCCACGCTATTCCCTCTCGTATGACGATTGCTCATTGGTATCTCCAAGGATGGCCAGACCCGTGAGCACGCTCTCCTCGCCTACACCCTTGGTGTTAGGCAGATCATCGTTGCCATCAAC-AAGATGGACACCA-CCAAGTGGTCCGAGGCCCGTTTCGGTGAGATCATCAAGGAGACCACCAACTTCATCAAGAAGGTCGGCTACAACCCCAAGTCCATTGCCTTCGTCCCCATCTCCGGTTTCAACGGTGACAACATGATTGAGGCCTCCACCAACTGCCCATGGTACAAGGGTTGGGAGAAGGAGACCAAGGA---GGGAAAGAAGTCTGGAAAGACTCTTCTCGAGGCCATTGACGGCATCGACCCCCCGTCCCGCCCAACTGACAAGCCCCTCCGCCTTCCCCTCCAGGATGTCTACAAGATTGGCGGTATTGGCACGGTGCCAGTCGGTCGTGTTGAGACCGGTATCATCAAGGCTGGTAAGTT--TT-GAGTCACGTG-GTTATTGTTTACTTTTTACTAATTC--CATCTCAGGTATGGTCGTCACCTTCGCCCCCGCTGGTGTCACCACTGAAGTCAAGTCCGTCGAGATGCACCACGAGCAGCTTGTCGAGGGTGTTCCCGGTGACAACGTTGGCTTCAACGTCAAGAACGTTTCCGTCAAGGAGATCCGTCGTGGTAACGTTGCTGGTGACTCCAAGAACGACCCCCCCAAGGGAGCCGAGTCCTTCAACGCCCAGGTCATTGTCCTGAACCACCCTGGTCAGATCGGTGCCGGTTACGCCCCAGTCTTGGATTGCCACACCGCCCACATTGCCTGCAAGTTCTCTGAGCTCCTCGAGAAGATTGATCGCCGTACCGGAAAGTCCATGGAGGACTCCCCCAAGTTCGTCAAGTCTGGTGATGCCGCCATCGTCAAGATGA-T
>CGMCC3_20476TPseudogymnoascus_zhejiangensis
T-ACCACCCTTTGTTTATCACA-CTTTG-TTGCTTTGGCAGGCCTG-CCCTCGGGCTGCTGGCTCCGGCCGGCGAGCGCCTGCCAGAGGACCT-AAACTCTGT-TTGTCTATACTGTCTGAGTACTATATAATAGTTAAAACTTTCAACAACGGATCTCTTGGTTCTGGCATCGATGAAGAACGCAGCGAAATGCGATAAGTAATGTGAATTGCAGAATTCAGTGAATCATCGAATCTTTG-AACGCACATTGCGCCCCCTGGTATTCCGGGGGGCATGCCTGTCCGAGCGTCATT-ACAACCCTC-AAGCTCAGCTTGGTGTTGGGCCCCGCC-GCCCCGGCGGGCCCTAAAGTCA-GTGGCGGTGCCGTCCGGCTCCGA-GCGTAGTAATTCTTCTCGCTCTGGAGGC--CCGG-TCGCGTGCCCGCCCCTCACGGTCCGAGTTGTAATTTGTAGAGGATGCTTCGAGCATGGTCTGGCCTAAGTTCCTTGGAACAGGACGTCATAGAGGGTGAGAATCCCGTATGCGGCCAGGTGCCTACGCTCATGTGAAGCTCCTTCGACGAGTCGAGTTGTTTGGGAATGCAGCTCAAAATGGGTGGTAAATTTCATCTAAAGCTAAATATTGGCCAGAGACCGATAGCGCACAAGTAGAGTGATCGAAAGATGAAAAGCACTTTGGAAAGAGAGTTAAACAGTACGTGAAATTGTTGAAAGGGAAGCGCTTGCAACCAGACTTGCGCGCGGCCGATCATCCGGTGTTCTCACCGGTGCACTCGGCCGTGCTCAGGCCAGCATCGGTTTTGGCGGCTGGATAAAGGCCCTAGGAATGTGGCTCCTCTC-GGGGAGTGTTATAGCCTAGGGTGCAATGCAGCCTGCTGGGACCGAGGACCGCGCTTCGGCTAGGATGCTGGCGTAATGGTTGTAAGCGGCCCGTCTTGAAACACGGACCAAGGAGTCTAACATCTATGCGAGTGTTTGGGTGTCAAACCCATACGCGTAATGAAAGTGAACGGAGGTGAGAACCCTTAAGGGTGCATCATCGACCGATCCTGATGTCTTCGGAAGGATTTGAGTAAGAGCATAGCTGTTGGGACCCGAAAGATGGTGAACTATGCCTGAATAGGGTGAAGCCAGAGGAAACTCTGGTGGAGGCTCGCAGCGGTTCTGACGTGCAAATCGATCGTCAAATTTGGGTATAGGGGCGAAAGACTAATCTGACTGAATGTCCGTCAGAAGACTGCAAAGTGAACAAGGCCAAGGGAAACCTATTTACTTCGATGAGAGCTTCCAAATTTGTTCCTTTCCAGGAAGTCAAAATTCAAGAAGTCCCGGATCAAGTTCCAGTTGGACATATCCCAAGACAACTGACCGTCCTGTGTCACGGAGCACTTGTTCGCCAGATCAGCCCGGGAGACCTCATCGATTGCGGTGGCATCTTTCTACCGACCCCATATACGGGCTTTAAGGCGATGAGAGCTGGCCTGTTGACAGATACGTATTTGGAGGCTCAGCACGTTATACAACACAAGAAGGCATACGAGCACATGGCAAGCGACCCGAAAATATTCAAACGGCTTGATGCATACAGTGAGTCAGGACAAATGTACGAGTACTTGGCCAAATCTATTGCGCCTGAAATCTACGGCCATCTTGATGTCAAGAAGGCTCTGCTGCTATTACTGGTTGGAGGTTCCGAGAACTGCCCGCTGGCCAAAATGCCATTGTCGCTATTCTTTGTTACTCTGGTTATAACCAGGAAGATTCCGTCATTATGAACCAGAGCAGTATTGATCGTGGTCTTTTCCGCAGTTTGTTCTACAGAGCTTATCACGATCAAGAAAAGAGGATCGGTATGAATGTGGTTGAACAGTTTGAGAAACCTTTCCGTAGCGATACTCTCAAGCTCAAGCACGGAACATATGACAAACTGGACGATGACGGAATTGTTGCTCCTGGTGTCAGAATCTCTGGAGAAGATATTATTATTGGTAAAACCGCGCCACTTCCACCAGATGCAGAGGAACTTGGTCAGCGCACCAAATCCCATACGAAGCGTGATGCATCGACGCCCCTTCGTAGCACGGAGAATGGTATTGTTGACCAAGTTTTGATCACCACCAACGCCGAAGGCCTCCGCTTTGTCAAGGTCCGCATGCGTACAACGAAGATTCCTCAAATTGGTGATAAGTTCGCCTCTCGTCACGGTCAAAAAGGAACCATTGGTATCACTTACCGCCAAGAAGACATGCCTTTCACTCGCGAGGGTATTGTGCCTGACCTCATCATCAACCCCCACGCTATTCCCTCTCGTATGACGATTGCCCATTGGTATCTCCAAGGATGGCCAGACCCGTGAGCACGCTCTCCTCGCCTACACCCTTGGTGTTAGGCAGATCATTGTTGCCATCAAC-AAGATGGACACCA-CCAAGTGGTCTGAGGCCCGTTTCACTGAGATCATCAAGGAGACCACCAACTTCATCAAGAAGGTCGGCTACAACCCCAAGTCCATTGCCTTCGTCCCCATCTCCGGTTTCAACGGTGATAACATGATTGATGTCTCCACCAACTGCCCATGGTACAAGGGTTGGGAGAAGGAGACCAAGGA---GGGAAAGAAGTCCGGAAAGACTCTTCTCGAGGCCATTGACGGCATCGACCCCCCGTCCCGCCCAACTGACAAGCCCCTCCGCCTTCCTCTCCAGGATGTCTACAAGATTGGCGGTATTGGCACGGTGCCAGTCGGTCGTGTTGAGACCGGTATCATCAAGGCCGGTAAGTT--TT-GAGTCACGTG-GTTATTGTTTACGTTTTACTAATTC--CGTGTCAGGTATGGTCGTCACCTTCGCCCCCGCTGGTGTCACCACCGAAGTCAAGTCCGTCGAGATGCACCACGAGCAGCTTGTCGAGGGTGTCCCCGGTGACAACGTTGGCTTCAACGTCAAGAACGTTTCCGTCAAGGAGATCCGTCGTGGTAACGTTGCTGGTGACTCCAAGAACGACCCCCCCAAGGGAGCCGAGTCCTTCAACGCCCAGGTCATTGTCCTGAACCACCCTGGTCAGATCGGTGCCGGTTACGCCCCAGTCTTGGATTGCCACACCGCCCACATTGCCTGCAAGTTCTCTGAGCTCCTCGAGAAGATTGATCGCCGTACCGGAAAGTCCATGGAGGACTCCCCCAAGTTCGTCAAGTCTGGTGATGCCGCCATCGTCAAGATGGTT
>CGMCC3_20477TSolomyces_guizhouensis
T-ACCACCCTTTGTTTATCACACCTTTG-TTGCTTTGGCAGGCCAG-TCTTCGGACTGCCGGCTCCGGCCGGACAGCGCCTGCCAGAGGACCT-AAACTCTGT-TTGTCTATAATGTCTGAGTACTATATAATAGTTAAAACTTTCAACAACGGATCTCTTGGTTCTGGCATCGATGAAGAACGCAGCGAAATGCGATAAGTAATGTGAATTGCAGAATTCAGTGAATCATCGAATCTTTG-AACGCACATTGCGCCCCCTGGTATTCCGGGGGGCATGCCTGTTCGAGCGTCATT-ACAACCCTC-AAGCTCTGCTTGGTATTGGGCCCCGCC-GACCCGGCGAGCCCTAAAATCA-GTGGCGGTGCCGTCTGGTTCCGA-GCGTAGTAATTCTTCTCGCTTTGGAGG---CCGG-GCGTGTGCTTGCCCCTCACGGTCCGAGTTGTAATTTGTAGAGGATGCTTCGAGCATGGTCTGGCCTAAGTTCCTTGGAACAGGACGTCATAGAGGGTGAGAATCCCGTATGCGGTCAGGTGCCTACGCTCATGTGAAGCTCCTTCGACGAGTCGAGTTGTTTGGGAATGCAGCTCAAAATGGGTGGTAAATTTCATCTAAAGCTAAATATTGGCCAGAGACCGATAGCGCACAAGTAGAGTGATCGAAAGATGAAAAGCACTTTGGAAAGAGAGTTAAACAGTACGTGAAATTGTTGAAAGGGAAGCGCTTGCAACCAGACTTGCGCGCAGCCGATCATCTGGTGTTCTCACCGGTGCACTCGGTTGCGCTCAGGCCAGCATCGGTTTTGGCGGCTGGATAAAGGCCTCAGGAATGTGGCTCCTCTCGGGGGAGTGTTATAGCCTGGGGTGCAATGCAGCCTGCTGGGACCGAGGACCGCGCTTCGGCTAGGATGCTGGCGTAATGGTTGTAAGCGGCCCGTCTTGAAACACGGACCAAGGAGTCTAACATCTATGCGAGTGTTTGGGTGTCAAACCCATACGCGTAATGAAAGTGAACGGAGGTGAGAACCCTTAAGGGTGCATCATCGACCGGTCCTGAAGTTTACGGACGGATCTGAGTAAGAGCATAGCTGTTGGGACCCGAAAGATGGTGAACTATGCCTGAATAGGGTGAAGCCAGAGGAAACTCTGGTGGAGGCTCGCAGCGGTTCTGACGTGCAAATCGATCGTCAAATTTGGGCATAGGGGCGAAAGACTAATCTGACTGAGTGTCCGTCAGAAGATTGTAGGATCAACAATGCCAAGGGAAATCTATTCACTTCCATGCGCGCTTCGAAATTCCACGCTTTCCAGGAGGTTAAAATTCAAGAGATCCCAGACCAAGTGCCTGTCGGACATATCCCAAGACAATTAACAATACAGTGCCATGGGGCGCTTGTGCGGCGGATTAACCCAGGAGACCTCATTGACTGTGCCGGGATATTTCTTCCGACACCTTATACGGGGTTCAAAGCAATTAGAGCTGGCCTGCTGACAGACACATACCTGGAGGCACAGCATGTTACGCAGCACAAGAAGGCGTATGAATCCATGACTACTGATGCCAGGGTCTTCCGACGACTTGACCAATACCGCGAATCGGGGCATATGTACGAATATCTTGCAAAATCCATTGCTCCTGAAATTTTCGGCCATCTTGATGTCAAGAAAGCTCTGCTTCTGCTATTAGTTGGAGGTTCCGAGAATTACCAGCCGGCCAGAATGCAATTGTCGCCATTCTTTGCTACTCTGGCTATAACCAAGAAGATTCCGTTATTATGAACCAGAGCAGTATTGATCGTGGACTTTTCCGCAGTTTGTTTTACAGAGCTTATCATGATCAAGAAAAGAGGATTGGTATGAACGTGGTTGAACAGTTTGAGAAACCTTTCCGCAGCGATACACTCAAGCTCAAGCACGGTACCTATGAAAAGCTGGACGATGACGGAATTGTTGCTCCCGGAGTCAGAATCTCTGGAGAGGATATCATTATTGGTAAAACAGCGCCACTTGCACCAGATGCAGAGGAACTTGGACAACGCACCAAAACTCACACGAAGCGTGATGCCTCGACGCCCCTTCGCAGTACCGAAAATGGTATTGTTGATCAAGTACTGATCACTACCAACGCCGAAGGCCTCCGGTTCGTCAAAGTACGTATGCGAACAACGAAGATTCCTCAAATTGGTGACAAGTTCGCTTCTCGTCACGGTCAGAAAGGAACAATTGGTATTACTTATCGCCAGGAAGATATGCCATTCACCCGCGAAGGTGTTGTGCCGGATCTCATCATCAACCCGCACGCCATTCCGTCCCGTATGACAATTGCTCATTGGTATCTCCAAGGATGGCCAGACCCGTGAGCACGCTCTTCTCGCCTACACCCTTGGTGTTAGGCAGATCATCGTTGCCATCAAC-AAGATGGACACCA-CCAAGTGGTCCGAGGCCCGTTTCAACGAGATCATCAAGGAGACTTCCAACTTCATCAAGAAGGTTGGATACAACCCCAAGTCCATTGCTTTCGTTCCTATCTCCGGTTTCAACGGTGACAACATGATCGATGTCAGCAGCAACTGCCCATGGTACAAGGGTTGGGAGAAGGAGACCAAGGAGGGTGGCAAGAAGAGCGGAAAGACTCTCCTCGAGGCTATCGACAACATTGACCCACCGTCCCGCCCAACTGAGAAGCCCCTCCGTCTTCCTCTTCAGGATGTCTACAAGATTGGCGGTATTGGCACGGTGCCAGTCGGCCGTGTTGAGACCGGTATCATCAAGGCCGGTAAGTT--TAAAAACCACGTC-GTTATT-TTACT--TTTACTAATTC--CTTATCAGGTATGGTCGTCACCTTCGCCCCCGCTGGTGTCACCACTGAAGTCAAGTCCGTTGAGATGCATCACGAGCAGCTCGTCGAGGGTCTTCCAGGAGACAACGTTGGCTTCAACGTCAAGAACGTTTCCGTGAAGGAGATCCGTCGTGGTAACGTTGCTGGTGACTCCAAGAACGACCCACCGAAGGGCGCCGAGTCCTTCAACGCCCAGGTCATTGTCCTCAACCACCCTGGCCAGGTCGGTGCTGGTTACGCACCAGTCTTGGATTGCCACACTGCCCACATTGCCTGCAAGTTCTCTGAGCTCCTCGAGAAGATTGATCGCCGTACCGGAAAGTCCATTGAAGACTCCCCCAAGTTCATCAAGTCTGGTGATGCTGCCATCGTCAAGATGGTT
>CHFC_EA567Pseudogymnoascus_australis
T-ACCACCCTTTGTTTATTACA-CTTTG-TTGCTTTGGCAAGCCTG-CCCTCGGGCTGCTGGCTCCGGCCGGCGAGCGCTTGCCAGAGGACCT-AAACTCTGT-TTGTCTATACTGTCTGAGTACTATATAATAGTTAAAACTTTCAACAACGGATCTCTTGGTTCTGGCATCGATGAAGAACGCAGCGAAATGCGATAAGTAATGTGAATTGCAGAATTCAGTGAATCATCGAATCTTTG-AACGCACATTGCGCCCCCTGGTATTCCGGGGGGCATGCCTGTCCGAGCGTCATT-ACAACCCTC-AAGCTCAGCTTGGTGTTGGGCCCCGCC-GCCCCGGCGGGCCCTAAAGTCA-GTGGCGGTGCCGTCCGGCTCCGA-GCGTAGTAATTCTTCTCGCTCTGGAGGT--CCGG-TCGTGTGCTCGCCCCTCACGGTCCGAGTTGTAATTTGTAGAGGATGCTTCGAGCATGGTCTGGCCTAAGTTCCTTGGAACAGGACGTCATAGAGGGTGAGAATCCCGTATGCGGCCAGGTGCCTACGCTCATGTGAAGCTCCTTCGACGAGTCGAGTTGTTTGGGAATGCAGCTCAAAATGGGTGGTAAATTTCATCTAAAGCTAAATATTGGCCAGAGACCGATAGCGCACAAGTAGAGTGATCGAAAGATGAAAAGCACTTTGGAAAGAGAGTTAAACAGTACGTGAAATTGTTGAAAGGGAAGCGCTTGCAACCAGACTTGCGCGCGGCCGATCATCCGGTGTTCTCACCGGTGCACTCGGCCGTGCTCAGGCCAGCATCGGTTTTGGCGGCTGGATAAAGGCCCTAGGAATGTAGCTCCTCTC-GGGGAGTGTTATAGCCTAGGGTGCAATGCAGCCTGCTGGGACCGAGGACCGCGCTTCGGCTAGGATGCTGGCGTAATGGTTGTAAGCGGCCCGTCTTGAAACACGGACCAAGGAGTCTAACATCTATGCGAGTGTTTGGGTGTCAAACCCATACGCGTAATGAAAGTGAACGGAGGTGAGAACCCTTAAGGGTGCATCATCGACCGGTCCTGAAGTTTACGGAAGGATCTGAGTAAGAGCATAGCTGTTGGGACCCGAAAGATGGTGAACTATGCCTGAATAGGGTGAAGCCAGAGGAAACTCTGGTGGAGGCTCGCAGCGGTTCTGACGTGCAAATCGATCGTCAAATTTGGGTATAGGGGCGAAAGACTAATCTGACTGAGTGTTCGTCAGAGGACTGTAGAGTCAACAGTGCCAAGGGGAACCTATTCTCTTCGATGAGAGCTTCCAAATTTGTCCCTTTCCAGGAAGTCAAAATCCAAGAAGTTCCAGATCAAGTTCCAGTTGGACATATCCCAAGACAACTGACCATTCTGTGTCACGGAGCACTTGTGCGCCAGATCAGCCCAGGAGACCTCATCGACTGCGGCGGAATCTTTCTGCCGACCCCATACACGGGCTTCAAAGCGATGAGAGCTGGTCTGTTAACAGATACATATTTGGAGGCTCAGCATGTCATACAACACAAAAAGGCGTACGAGCACATGGCAACTGACCCGAAAATCTTCAAACGGCTTGATGCATACAGTCAGTCAGGGCAGATGTACGAGTACTTGGCCAAATCTATTGCGCCTGAAATCTTTGGCCATCTTGATGTCAAGAAGGCTCTGCTGTTATTGCTGGTTAGGGGTTCCGTGAACTGCCTGCTGGTCAAAATGCCATTGTTGCCATTCTTTGCTACTCTGGTTATAACCAGGAAGATTCCGTTATTATGAACCAGAGCAGTATCGATCGTGGACTTTTCCGCAGTTTGTTCTACAGAGCTTACCACGATCAAGAAAAGCGGATCGGTATGAATGTGGTTGAGCAGTTTGAGAAGCCTTTCCGTAGCGATACGCTCAAGCTCAAGCACGGAACCTATGACAAACTGGACGACGACGGAATTGTTGCTCCTGGTGTCAGAATCTCTGGAGAAGATATCATCATTGGGAAAACCGCGCCGCTTCCACCAGATGCAGAGGAACTGGGACAGCGTACCAAATCGCATACCAAGCGTGATGCGTCGACTCCTCTTCGTAGCACGGAGAATGGTATTGTTGATCAGGTGTTGATCACCACCAACGCCGAAGGTCTCCGCTTCGTCAAGGTGCGCATGCGTACAACCAAGATTCCCCAAATTGGTGATAAGTTCGCCTCTCGTCACGGACAGAAGGGAACAATCGGTATCACTTACCGCCAGGAGGATATGCCTTTCACTCGCGAGGGTATTGTGCCTGACCTTATTATTAACCCTCACGCCATTCCCTCTCGTATGACGATTGCTCATTGGAATCTCCAAGGATGGCCAGACCCGTGAGCACGCTCTGCTCGCCTACACCCTTGGTGTTAGGCAGATCATCGTTGCCATCAAC-AAGATGGACACCA-CCAAGTGGTCCGAGGCCCGTTTCAATGAGATCATCAAGGAGACCACCAACTTCATCAAGAAGGTCGGATACAACCCCAAGTCCATCGCCTTCGTCCCCATCTCCGGTTTCAACGGTGACAACATGATTGATGTTTCCACCAACTGCCCATGGTACAAGGGTTGGGAGAAGGAGACCAAGGA---GGGAAAGAAGTCCGGAAAGACTCTTCTCGAAGCCATTGACGGCATCGACCCCCCGTCCCGCCCAACTGACAAGCCCCTCCGCCTTCCTCTCCAGGATGTCTACAAGATTGGCGGTATTGGCACGGTGCCAGTCGGTCGTGTCGAGACCGGTATCATCAAGGCCGGTATGTTAAAAAAAGTCACGTG-TTCTTTGTTTACTTTTCACTAACTC--CATTCCAGGTATGGTCGTCACCTTCGCCCCCGCTGGTGTCACCACTGAAGTCAAGTCCGTCGAAATGCACCACGAGCAGCTTGTTGAGGGTGTCCCCGGTGACAACGTTGGCTTCAACGTCAAGAACGTTTCCGTCAAGGAGATCCGTCGTGGTAACGTTGCTGGTGACTCCAAGAACGACCCCCCCAAGGGAGCCGAGTCTTTCAACGCCCAGGTCATTGTCCTGAACCACCCTGGTCAGATCGGTGCCGGTTACGCCCCAGTCCTGGATTGCCACACCGCCCACATTGCCTGCAAGTTCTCTGAGCTCCTCGAGAAGATTGACCGCCGTACCGGAAAGTCCATGGAGGACTCCCCCAAGTTCGTCAAGTCTGGTGATGCCGCCATCGTCAAGATGATT
>CHFC_EA568Pseudogymnoascus_griseus
T-ACCACCCTTTGTTTATTACA-CTTTG-TTGCTTTGGCAAGCCTG-CCCTCGGGCTGCTGGCTCCGGCCGGCGAGCGCTTGCCAGAGGACCT-AAACTCTGT-TTGTCTATACTGTCTGAGTACTATATAATAGTTAAAACTTTCAACAACGGATCTCTTGGTTCTGGCATCGATGAAGAACGCAGCGAAATGCGATAAGTAATGTGAATTGCAGAATTCAGTGAATCATCGAATCTTTG-AACGCACATTGCGCCCCCTGGTATTCCGGGGGGCATGCCTGTCCGAGCGTCATT-ACAACCCTC-AAGCTCAGCTTGGTGTTGGGCCCCGCC-GCCCCGGCGGGCCCTAAAGTCA-GTGGCGGTGCCGTCCGGCTCCGA-GCGTAGTAATTCTTCTCGCTCTGGAGGT--CCGG-TCGTGTGCTCGCCCCTCACGGTCCGAGTTGTAATTTGTAGAGGATGCTTCGAGCATGGTCTGGCCTAAGTTCCTTGGAACAGGACGTCATAGAGGGTGAGAATCCCGTATGCGGCCAGGTGCCTACGCTCATGTGAAGCTCCTTCGACGAGTCGAGTTGTTTGGGAATGCAGCTCAAAATGGGTGGTAAATTTCATCTAAAGCTAAATATTGGCCAGAGACCGATAGCGCACAAGTAGAGTGATCGAAAGATGAAAAGCACTTTGGAAAGAGAGTTAAACAGTACGTGAAATTGTTGAAAGGGAAGCGCTTGCAACCAGACTTGCGCGCGGCCGATCATCCGGTGTTCTCACCGGTGCACTCGGCCGTGCTCAGGCCAGCATCGGTTTTGGCGGCTGGATAAAGGCCCTAGGAATGTAGCTCCTCTC-GGGGAGTGTTATAGCCTAGGGTGCAATGCAGCCTGCTGGGACCGAGGACCGCGCTTCGGCTAGGATGCTGGCGTAATGGTTGTAAGCGGCCCGTCTTGAAACACGGACCAAGGAGTCTAACATCTATGCGAGTGTTTGGGTGTCAAACCCATACGCGTAATGAAAGTGAACGGAGGTGAGAACCCTTAAGGGTGCATCATCGACCGGTCCTGAAGTTTACGGAAGGATCTGAGTAAGAGCATAGCTGTTGGGACCCGAAAGATGGTGAACTATGCCTGAATAGGGTGAAGCCAGAGGAAACTCTGGTGGAGGCTCGCAGCGGTTCTGACGTGCAAATCGATCGTCAAATTTGGGTATAGGGGCGAAAGACTAATCTGACTGAATGTCCGTCAGAGGACTGTAGAGTCAACAATGCCAAGGGGAACCTATTCTCTTCGATGAGAGCTTCCAAATTTGTCCCTTTCCAGGAAGTCAAAATCCAAGAAGTTCCAGATCAAGTTCCAGTTGGACATATCCCAAGACAACTGACCATTCTGTGTCATGGAGCACTTGTGCGCCAGATCAGCCCAGGAGACCTCATCGACTGCGGCGGAATCTTTCTGCCGACCCCATACACGGGCTTCAAAGCGATGAGAGCTGGTCTGTTAACAGATACATATTTGGAGGCTCAGCATGTCATACAACACAAAAAGGCGTACGAGCACATGGCAACTGACCCGAAAATCTTCAAACGGCTTGATGCATACAGTCAGTCAGGGCAGATGTACGAGTACTTGGCCAAATCTATTGCGCCTGAAATCTTTGGCCATCTTGATGTCAAGAAGGCTCTGCTGTTATTGCTGGTTGGGGGTTCCGTGAACTGCCTGCTGGTCAAAATGCCATTGTTGCCATTCTTTGCTACTCTGGTTATAACCAGGAAGATTCCGTTATTATGAACCAGAGCAGTATCGATCGTGGACTTTTCCGCAGTTTGTTCTACAGAGCTTACCACGATCAAGAAAAGCGGATCGGTATGAATGTGGTTGAGCAGTTTGAGAAGCCTTTCCGTAGCGATACGCTCAAGCTCAAGCACGGAACCTATGACAAACTGGACGACGACGGAATTGTTGCTCCTGGTGTCAGAATCTCTGGAGAAGATATCATCATTGGGAAAACCGCGCCGCTTCCACCAGATGCAGAGGAACTGGGACAGCGTACCAAATCGCATACCAAGCGTGATGCGTCGACTCCTCTTCGTAGCACGGAGAATGGTATTGTTGATCAGGTGTTGATCACCACCAACGCCGAAGGTCTCCGCTTCGTCAAGGTGCGCATGCGTACAACCAAGATTCCCCAAATTGGTGATAAGTTCGCCTCTCGTCACGGACAGAAGGGAACAATCGGTATCACTTACCGCCAGGAGGATATGCCTTTCACTCGCGAGGGTATTGTGCCTGACCTTATTATTAACCCTCACGCCATTCCTTCTCGTATGACGATTGCTCATTGGTATCTCCAAGGATGGCCAGACCCGTGAGCACGCTCTGCTCGCCTACACCCTTGGTGTTAGGCAGATCATCGTTGCCATCAAC-AAGATGGACACCA-CCAAGTGGTCCGAGGCCCGTTTCAACGAGATCATCAAGGAGACCACCAACTTCATCAAGAAGGTCGGATACAACCCCAAGTCCATCGCCTTCGTCCCCATCTCCGGTTTCAACGGTGACAACATGATTGATGTTTCCACCAACTGCCCATGGTACAAGGGTTGGGAGAAGGAGACCAAGGA---GGGAAAGAAGTCCGGAAAGACTCTTCTCGAAGCCATTGACGGCATCGACCCCCCGTCCCGCCCAACTGACAAGCCCCTCCGCCTTCCTCTCCTGGATGTCTACAAGATTGGCGG-GTTGGCCCGGGGCCCGCCGG-CGTGTCCAAACGGGGGCCA------------------------------------------------------CTC--CATTCCAGGTATGGTCGTCACCTTTGCCCCCGCTGGTGTCACCACTGAAGTCAAGTCCGTCGAGATGCACCACGAGCAGCTTGTTGAGGGTGTCCCCGGTGACAACGTTGGATTCAACGTCAAGAACGTTTCCGTCAAGGAGATCCGTCGTGGTAACGTTGCTGGTGACTCCAAGAACGACCCCCCCAAGGGAGCCGAGTCTTTCAACGCCCAGGTCATTGTCCTGAACCACCCTGGTCAGATCGGTGCCGGTTACGCCCCAGTCCTGGATTGCCACACCGCCCACATTGCCTGCAAGTTCTCTGAGCTCCTCGAGAAGATTGACCGCCGTACCGGAAAGTCCATGGAGGACTCCCCCAAGTTCGTCAAGTCTGGTGATGCCGCCATCGTCAAGATGATT
>CHFC_EA569Pseudogymnoascus_antarcticus
T-ACCACCCTTTGTTTATTACA-CTTTG-TTGCTTTGGCAGACCTG-CCCTCGGGCTGCTGGCTCCGGCCGGCGAGCGTCTGCCAGAGGACCT-AAACTCTGT-TTGTCTATACTGTCTGAGTACTATATAATAGTTAAAACTTTCAACAACGGATCTCTTGGTTCTGGCATCGATGAAGAACGCAGCGAAATGCGATAAGTAATGTGAATTGCAGAATTCAGTGAATCATCGAATCTTTG-AACGCACATTGCGCCCCCTGGTATTCCGGGGGGCATGCCTGTCCGAGCGTCATT-ACAACCCTC-AAGCTCAGCTTGGTGTTGGGCCCCGCC-GCCCCGGCGGGCCCTAAAGTCA-GTGGCGGTGCCGTCCGGCTCCGA-GCGTAGTAATTCTTCTCGCTCTGGAGGC--CCGG-TCGTGTGCTCGCCCCTCACGGTCCGAGTTGTAATTTGTAGAGGATGCTTCGAGCATGGTCTGGCCTAAGTTCCTTGGAACAGGACGTCATAGAGGGTGAGAATCCCGTATGCGGCCAGGTGCCTACGCTCATGTGAAGCTCCTTCGACGAGTCGAGTTGTTTGGGAATGCAGCTCAAAATGGGTGGTAAATTTCATCTAAAGCTAAATATTGGCCAGAGACCGATAGCGCACAAGTAGAGTGATCGAAAGATGAAAAGCACTTTGGAAAGAGAGTTAAACAGTACGTGAAATTGTTGAAAGGGAAGCGCTTGCAACCAGACTTGCGCGCGGCCGATCATCCGGTGTTCTCACCGGTGCACTCGGCCGTGCTCAGGCCAGCATCGGTTTTGGCGGCTGGATAAAGGCCCTAGGAATGTAGCTCCTCTC-GGGGAGTGTTATAGCCTAGGGTGCAATGCAGCCTGCTGGGACCGAGGACCGCGCTTCGGCTAGGATGCTGGCGTAATGGTTGTAAGCGGCCCGTCTTGAAACACGGACCAAGGAGTCTAACATCTATGCGAGTGTTTGGGTGTCAAACCCATACGCGTAATGAAAGTGAACGGAGGTGAGAACCCTTAAGGGTGCATCATCGACCGGTCCTGAAGTTTACGGAAGGATCTGAGTAAGAGCATAGCTGTTGGGACCCGAAAGATGGTGAACTATGCCTGAATAGGGTGAAGCCAGAGGAAACTCTGGTGGAGGCTCGCAGCGGTTCTGACGTGCAAATCGATCGTCAAATTTGGGTATAGGGGCGAAAGACTAATCTGACTGAATGTCCGTCGGAGGACTGCAAGGTCAACAATGCCAAGGGAAACCTGTTCTCTTCGATGAGAGCTTCCAAATTCGTCCCTTTCCAGGAAGTCAAGATTCAAGAAGTCCCAGATCAAGTTCCAGTTGGACATATCCCAAGACAGCTGACTATACTGTGTCATGGCGCGCTTGTGCGCCAGATAAGTCCTGGAGATCTCATCGACTGCGGTGGAATCTTCCTGCCAACCCCATACACAGGCTTTAAGGCGATGAGAGCTGGTCTGTTAACAGACACATACCTGGAGGCTCAACACGTTATCCAACACAAAAAGGCATACGAGCACATGATCAGCGACCCGAAAATCTTCAAACGCCTCGATGCATACAGCGAGTCCGGACAGATGTACGAATACTTGGCTAGGTCTATTGCGCCTGAAATCTATGGCCATCTTGATGTTAAGAAGGCTCTGCTGCTATTGTTGGTTGGGGGTTCCGTGAGCTGCCTGCTGGCCAAAATGCCATTGTCGCCATTCTTTGCTACTCTGGTTATAACCAGGAAGATTCCGTCATTATGAACCAGAGCAGTATCGATCGTGGTCTTTTCCGCAGTTTATTTTATAGAGCTTATCACGACCAAGAAAAGCGAATTGGTATGAACGTGGTTGAGCAATTTGAAAAGCCGTTCCGTAGCGATACCCTCAAGCTCAAGCACGGTACTTATGACAAGCTGGATGACGACGGAATTGTTGCTCCTGGTGTCAGAATCTCTGGAGAGGATATCATTATTGGTAAAACCGCGCCACTTCCACCGGATGCAGAAGAGCTTGGGCAGCGCACCAAATCTCACACCAAACGTGATGCGTCGACGCCTCTTCGTAGCACGGAGAACGGTATCGTTGACCAAGTCTTGATCACCACCAACGCTGAAGGTCTTCGCTTCGTCAAGGTCCGTATGCGCACGACGAAGGTTCCTCAAATTGGTGATAAGTTCGCCTCTCGTCACGGTCAAAAGGGAACCATTGGTATCACTTACCGCCAAGAAGATATGCCATTCACTCGCGAGGGTATTGTGCCTGATCTCATTATCAACCCCCACGCCATTCCTTCTCGTATGACAATTGCTCATTGGTATCTCCAAGGATGGCCAGACCCGTGAGCACGCTCTGCTCGCCTACACCCTTGGTGTTAGGCAGATCATCGTTGCCATCAAC-AAGATGGACACCA-CCAAGTGGTCCGAGGCCCGCTTCAACGAGATCATCAAGGAGACCACCAACTTCATCAAGAAGGTCGGATACAACCCCAAGTCCATTGCCTTCGTCCCCATCTCCGGTTTCAACGGTGACAACATGATTGATGTTTCCACCAACTGCCCATGGTACAAGGGTTGGGAGAAGGAGACCAAGGA---GGGAAAGAAGTCCGGAAAGACTCTTCTCGAGGCCATTGACGGCATCGACCCCCCGTCCCGCCCAACTGACAAGCCCCTCCGCCTTCCTCTCCAGGATGTCTACAAGATTGGCGGTATTGGCACGGTGCCAGTCGGCCGTGTCGAGACCGGTATCATCAAGGCCGGTATGTT--AT-AAATCACGTG-GTTACTATTTACTCTTTACTAATTC--CAAACCAGGCATGGTCGTCACCTTCGCCCCCGCTGGTGTCACCACCGAAGTCAAGTCCGTCGAGATGCACCACGAGCAGCTTGTTGAGGGTGTCCCCGGTGACAACGTTGGCTTCAACGTCAAGAACGTCTCCGTCAAGGAGATCCGTCGTGGTAACGTTGCTGGTGACTCCAAGAACGACCCCCCCAAGGGAGCCGAGTCTTTCAACGCCCAGGTCATTGTCCTGAACCACCCTGGTCAGATCGGTGCCGGTTACGCCCCAGTCTTGGATTGCCACACCGCCCACATTGCCTGCAAGTTCTCTGAGCTCCTCGAGAAGATTGATCGCCGTACCGGAAAGTCCATGGAGGACTCCCCCAAGTTCGTCAAGTCTGGTGATGCCGCCATCGTCAAGATGATT
>CHFC_EA570Pseudogymnoascus_lanuginosus
T-ACCACCCTTTGTTTATTACA-CTTTG-TTGCTTTGGCAAGCCTG-CCCTCGGGCTGCTGGCTCCGGCCGGCGAGCGCTTGCCAGAGGACCT-AAACTCTGT-TTGTCTATACTGTCTGAGTACTATATAATAGTTAAAACTTTCAACAACGGATCTCTTGGTTCTGGCATCGATGAAGAACGCAGCGAAATGCGATAAGTAATGTGAATTGCAGAATTCAGTGAATCATCGAATCTTTG-AACGCACATTGCGCCCCCTGGTATTCCGGGGGGCATGCCTGTCCGAGCGTCATT-ACAACCCTC-AAGCTCAGCTTGGTGTTGGGCCCCGCC-GCCCCGGCGGGCCCTAAAGTCA-GTGGCGGTGCCGTCCGGCTCCGA-GCGTAGTAATTCTTCTCGCTCTGGAGGT--CCGG-TCGTGTGCTCGCCCCTCACGGTCCGAGTTGTAATTTGTAGAGGATGCTTCGAGCATGGTCTGGCCTAAGTTCCTTGGAACAGGACGTCATAGAGGGTGAGAATCCCGTATGCGGCCAGGTGCCTACGCTCATGTGAAGCTCCTTCGACGAGTCGAGTTGTTTGGGAATGCAGCTCAAAATGGGTGGTAAATTTCATCTAAAGCTAAATATTGGCCAGAGACCGATAGCGCACAAGTAGAGTGATCGAAAGATGAAAAGCACTTTGGAAAGAGAGTTAAACAGTACGTGAAATTGTTGAAAGGGAAGCGCTTGCAACCAGACTTGCGCGCGGCCGATCATCCGGTGTTCTCACCGGTGCACTCGGCCGTGCTCAGGCCAGCATCGGTTTTGGCGGCTGGATAAAGGCCCTAGGAATGTAGCTCCTCTC-GGGGAGTGTTATAGCCTAGGGTGCAATGCAGCCTGCTGGGACCGAGGACCGCGCTTCGGCTAGGATGCTGGCGTAATGGTTGTAAGCGGCCCGTCTTGAAACACGGACCAAGGAGTCTAACATCTATGCGAGTGTTTGGGTGTCAAACCCATACGCGTAATGAAAGTGAACGGAGGTGAGAACCCTTAAGGGTGCATCATCGACCGGTCCTGAAGTTTACGGAAGGATCTGAGTAAGAGCATAGCTGTTGGGACCCGAAAGATGGTGAACTATGCCTGAATAGGGTGAAGCCAGAGGAAACTCTGGTGGAGGCTCGCAGCGGTTCTGACGTGCAAATCGATCGTCAAATTTGGGTATAGGGGCGAAAGACTAATCTGACCGAATGTCCGTCAGAGGACTGCAAAGTCAACAATGCCAAGGGGAACCTATTCTCTTCCATGCGGGCTTCCAAATTTGTCCCTTTCCAGGAAGTTAAAATTCAAGAAGTCCCAGATCAAGTTCCAGTTGGACATATCCCAAGACAACTGACCATTCTGTGCCATGGAGCACTTGTGCGCCAGATCAGCCCAGGAGACCTCATCGACTGCGGCGGAATTTTCCTGCCGACTCCATATACGGGCTTTAAAGCGATGAGAGCTGGTCTGCTAACAGACACATATCTGGAAGCTCAGCATGTTATTCAACACAAAAAGGCGTACGAGCACATGGAAAGTGACCCAAAAATCTTCAAGCGACTTGATGCATACGGTGCATCAGGGCAAATGTACGAGTACTTGGCCAAATCTATTGCGCCAGAAATTTTTGGCCATCTTGATGTCAAGAAGGCTTTGCTGCTGTTGCTGGTTGGGGGTTCCGAGAACTGCCCGCTGGCCAAAATGCCATTGTCGCCATTCTTTGCTACTCTGGTTATAACCAGGAAGATTCCGTCATTATGAACCAAAGCAGTATCGATCGTGGTCTTTTCCGCAGTTTGTTCTACAGAGCTTACCACGATCAAGAAAAGAGGATCGGTATGAATGTGGTTGAGCAGTTTGAGAAACCTTTCCGTAGCGACACTCTCAAGCTCAAGCACGGAACCTATGAGAAACTGGACGACGACGGAATTGTTGCTCCTGGTGTCAGAATCTCTGGAGAAGATATCATTATCGGTAAAACCGCGCCGCTTCCACCAGATGCGGAAGAACTTGGGCAGCGCACCAAATCGCATACCAAGCGTGATGCGTCGACTCCTCTTCGTAGCACGGAGAATGGTATCGTTGATCAAGTCTTGATCACCACCAACGCCGAAGGTCTCCGCTTCGTCAAGGTGCGCATGCGTACAACAAAGATTCCTCAAATTGGTGATAAGTTCGCCTCTCGTCACGGACAGAAAGGAACAATTGGTATTACTTACCGCCAGGAGGATATGCCTTTCACTCGCGAGGGTGTTGTGCCTGACCTCATCATCAACCCCCACGCCATTCCTTCTCGTATGACGATTGCTCATTGGTATCTCCAAGGATGGCCAGACCCGTGAGCACGCTCTGCTCGCCTACACCCTTGGTGTTAGGCAGATCATCGTTGCCATCAAC-AAGATGGACACCA-CCAAGTGGTCCGAGGCCCGTTTCAACGAGATCATCAAGGAGACCACCAACTTCATCAAGAAGGTCGGATACAACCCCAAGTCCATCGCCTTCGTCCCCATCTCCGGTTTCAACGGTGACAACATGATTGATGTTTCCACCAACTGCCCATGGTACAAGGGTTGGGAGAAGGAGACCAAGGA---GGGAAAGAAGTCCGGAAAGACTCTTCTCGAAGCCATTGACGGCATCGACCCCCCGTCCCGCCCAACTGACAAGCCCCTCCGCCTTCCTCTCCAGGATGTCTACAAGATTGGCGGTATTGGCACGGTGCCAGTCGGTCGTGTCGAGACCGGTATCATCAAGGCCGGTATGTT--ATAAAGACACGTG-TTCTTTGTTTACTTTTCACTAACTC--CATTCCAGGTATGGTCGTCACCTTCGCCCCCGCTGGTGTCACCACTGAAGTCAAGTCCGTCGAGATGCACCACGAGCAGCTTGTTGAGGGTGTCCCCGGTGACAACGTTGGCTTCAACGTCAAGAACGTTTCCGTCAAGGAGATCCGTCGTGGTAACGTTGCTGGTGACTCCAAGAACGACCCCCCCAAGGGAGCCGAGTCTTTCAACGCCCAGGTCATTGTCCTGAACCACCCTGGTCAGATCGGTGCCGGTTACGCCCCAGTCCTGGATTGCCACACCGCCCACATTGCCTGCAAGTTCTCTGAGCTCCTCGAGAAGATTGACCGCCGTACCGGAAAGTCCATGGAGGACTCCCCCAAGTTCGTCAAGTCTGGTGATGCCGCCATCGTCAAGATGATT
>GZUIFR21_801Pseudogymnoascus_shaanxiensis
T-ACCACCCTTTGTTTATTACA-CTTTG-TTGCTTTGGCAAGCCTG-CCCTCGGGCTGCTGGCTCCGGCCGGCGAGCGCTTGCCAGAGGACCT-AAACTCTGT-TTGTTTATACTGTCTGAGTACTATATAATAGTTAAAACTTTCAACAACGGATCTCTTGGTTCTGGCATCGATGAAGAACGCAGCGAAATGCGATAAGTAATGTGAATTGCAGAATTCAGTGAATCATCGAATCTTTG-AACGCACATTGCGCCCCCTGGTATTCCGGGGGGCATGCCTGTCCGAGCGTCATT-ACAACCCTC-AAGCCCAGCTTGGTGTTGGGCCCCGCC-GCCCCGGCGGGCCCTAAAGTCA-GTGGCGGTGCCGTCCGGCTCCGA-GCGTAGTAATTCTTCTCGCTCTGGAGGT--CCGG-TCGTGTGCTCGCCCCTCACGGTCCGAGTTGTAATTTGTAGAGGATGCTTCGAGCATGGTCTGGCCTAAGTTCCTTGGAACAGGACGTCATAGAGGGTGAGAATCCCGTATGCGGCCAGGTGCCTACGCTCATGTGAAGCTCCTTCGACGAGTCGAGTTGTTTGGGAATGCAGCTCAAAATGGGTGGTAAATTTCATCTAAAGCTAAATATTGGCCAGAGACCGATAGCGCACAAGTAGAGTGATCGAAAGATGAAAAGCACTTTGGAAAGAGAGTTAAACAGTACGTGAAATTGTTGAAAGGGAAGCGCTTGCAACCAGACTTGCGCGCGGCCGATCATCCGGTGTTCTCACCGGTGCACTCGGCCGTGCTCAGGCCAGCATCGGTTTTGGCGGCTGGATAAAGGCCCTAGGAATGTAGCTCCTCTC-GGGGAGTGTTATAGCCTAGGGTGCAATGCAGCCTGCTGGGACCGAGGACCGCGCTTCGGCTAGGATGCTGGCGTAATGGTTGTAAGCGGCCCGTCTTGAAACACGGACCAAGGAGTCTAACATCTATGCGAGTGTTTGGGTGTCAAACCCATACGCGTAATGAAAGTGAACGGAGGTGAGAACCCTTAAGGGTGCATCATCGACCGGTCCTGAAGTTTACGGAAGGATCTGAGTAAGAGCATAGCTGTTGGGACCCGAAAGATGGTGAACTATGCCTGAATAGGGTGAAGCCAGAGGAAACTCTGGTGGAGGCTCGCAGCGGTTCTGACGTGCAAATCGATCGTCAAATTTGGGTATAGGGGCGAAAGACTAATCTGACTGAATGTCCGTCAGAGGACTGCAGAGTCAACAATGCCAAGGGGAACCTATTCTCTTCGATGAGAGCCTCCAAATTTGTCCCTTTCCAGGAAGTTAAAATCCAAGAAGTTCCAGATCAAGTTCCAGTTGGACATATCCCAAGACAACTGACCATTCTGTGTCATGGAGCACTTGTGCGCCAGATCAGCCCAGGAGACCTTATCGACTGCGGCGGAATCTTTTTGCCGACCCCATACACGGGCTTCAAAGCGATGAGAGCTGGTCTGTTAACAGATACATATCTGGAGGCCCAACATGTCATACAACACAAAAAGGCATACGAGCACATGGCAACTGACCCGAAAATCTTCAAACGGCTTGATGCATACAGTCAGTCAGGGCAAATGTACGAGTACTTGGCCAAATCTATTGCGCCTGAAATCTTTGGCCATCTTGATGTCAAGAAGGCTCTGCTGTTATTGCTGGTTGGGGGTTCCGTGAACTGCCTGCTGGTCAAAATGCCATTGTTGCCATTCTTTGCTACTCTGGTTATAACCAGGAAGATTCCGTTATTATGAACCAGAGCAGTATCGATCGTGGACTTTTCCGCAGTTTGTTCTACAGAGCTTACCACGATCAAGAAAAGCGGATCGGTATGAATGTGGTTGAGCAGTTTGAGAAGCCTTTCCGTAGCGATACGCTCAAGCTCAAGCATGGAACCTATGACAAACTGGATGACGACGGAATTGTTGCTCCTGGTGTCAGAATCTCTGGAGAAGATATCATCATTGGGAAAACTGCGCCGCTTCCACCAGATGCAGAGGAACTGGGACAGCGTACCAAATCGCATACCAAGCGTGATGCGTCGACTCCTCTTCGTAGCACGGAGAATGGTATTGTTGATCAGGTCTTGATCACCACCAACGCCGAAGGTCTCCGCTTCGTCAAGGTGCGCATGCGTACAACCAAGATTCCCCAAATTGGTGATAAGTTCGCCTCTCGTCACGGACAGAAGGGAACAATTGGTATCACTTACCGCCAGGAGGATATGCCTTTCACTCGCGAGGGTATTGTGCCTGACCTTATTATTAACCCTCACGCCATTCCTTCTCGTATGACGATTGCTCATTGGTATCTCCAAGGATGGCCAGACCCGTGAGCACGCTCTGCTCGCCTACACCCTTGGTGTTAGGCAGATCATCGTTGCCATCAAC-AAGATGGACACCA-CCAAGTGGTCCGAGGCCCGTTTCAACGAGATCATCAAGGAGACCACCAACTTCATCAAGAAGGTCGGATACAACCCCAAGTCCATCGCCTTCGTCCCCATCTCCGGTTTCAACGGTGACAACATGATTGAGGTTTCCACCAACTGCCCATGGTACAAGGGTTGGGAGAAGGAGACCAAGGA---GGGAAAGAAGTCCGGAAAGACTCTTCTCGAAGCCATTGACGGCATCGACCCCCCGTCCCGCCCAACTGACAAGCCCCTCCGCCTTCCCCTCCAGGATGTCTACAAGATTGGCGGTATTGGCACGGTGCCAGTCGGTCGTGTCGAGACCGGTATCATCAAGGCCGGTATGTT--ATGAAGTCACGTG-TTATTTATTTACTTTTCACTAACTC--CACTCCAGGTATGGTCGTCACCTTCGCCCCCGCTGGTGTCACCACTGAAGTCAAGTCCGTCGAGATGCACCACGAGCAGCTTGTTGAGGGTGTCCCCGGTGACAACGTTGGCTTCAACGTCAAGAACGTTTCCGTCAAGGAGATCCGTCGTGGTAACGTTGCTGGTGACTCCAAGAACGACCCCCCCAAGGGAGCCGAGTCTTTCAACGCCCAGGTCATTGTCCTGAACCACCCTGGTCAGATCGGTGCCGGTTACGCCCCAGTCCTGGATTGCCACACCGCCCACATTGCCTGCAAGTTCTCTGAGCTCCTCGAGAAGATTGACCGCCGTACCGGAAAGTCCATGGAGGACTCCCCCAAGTTCGTCAAGTCTGGTGATGCCGCCATCGTCAAGATGA-T
>GZUIFR21_805Solomyces_guizhouensis
T-ACCACCCTTTGTTTATCACACCTTTG-TTGCTTTGGCAGGCCAG-TCTTCGGACTGCCGGCTCCGGCCGGACAGCGCCTGCCAGAGGACCT-AAACTCTGT-TTGTCTATAATGTCTGAGTACTATATAATAGTTAAAACTTTCAACAACGGATCTCTTGGTTCTGGCATCGATGAAGAACGCAGCGAAATGCGATAAGTAATGTGAATTGCAGAATTCAGTGAATCATCGAATCTTTG-AACGCACATTGCGCCCCCTGGTATTCCGGGGGGCATGCCTGTTCGAGCGTCATT-ACAACCCTC-AAGCTCTGCTTGGTATTGGGCCCCGCC-GACCCGGCGAGCCCTAAAATCA-GTGGCGGTGCCGTCTGGTTCCGA-GCGTAGTAATTCTTCTCGCTTTGGAGG---CCGG-GCGTGTGCTTGCCCCTCACGGTCCGAGTTGTAATTTGTAGAGGATGCTTCGAGCATGGTCTGGCCTAAGTTCCTTGGAACAGGACGTCATAGAGGGTGAGAATCCCGTATGCGGTCAGGTGCCTACGCTCATGTGAAGCTCCTTCGACGAGTCGAGTTGTTTGGGAATGCAGCTCAAAATGGGTGGTAAATTTCATCTAAAGCTAAATATTGGCCAGAGACCGATAGCGCACAAGTAGAGTGATCGAAAGATGAAAAGCACTTTGGAAAGAGAGTTAAACAGTACGTGAAATTGTTGAAAGGGAAGCGCTTGCAACCAGACTTGCGCGCAGCCGATCATCTGGTGTTCTCACCGGTGCACTCGGTTGCGCTCAGGCCAGCATCGGTTTTGGCGGCTGGATAAAGGCCTCAGGAATGTGGCTCCTCTCGGGGGAGTGTTATAGCCTGGGGTGCAATGCAGCCTGCTGGGACCGAGGACCGCGCTTCGGCTAGGATGCTGGCGTAATGGTTGTAAGCGGCCCGTCTTGAAACACGGACCAAGGAGTCTAACATCTATGCGAGTGTTTGGGTGTCAAACCCATACGCGTAATGAAAGTGAACGGAGGTGAGAACCCTTAAGGGTGCATCATCGACCGGTCCTGAAGTTTACGGACGGATCTGAGTAAGAGCATAGCTGTTGGGACCCGAAAGATGGTGAACTATGCCTGAATAGGGTGAAGCCAGAGGAAACTCTGGTGGAGGCTCGCAGCGGTTCTGACGTGCAAATCGATCGTCAAATTTGGGCATAGGGGCGAAAGACTAATCTGACTGAGTGTCCGTCAGAAGATTGTAGGATCAACAATGCCAAGGGAAATCTATTCACTTCCATGCGCGCTTCGAAATTCCACGCTTTCCAGGAGGTTAAAATTCAAGAGATCCCAGACCAAGTGCCTGTCGGACATATCCCAAGACAATTAACAATACAGTGCCATGGGGCGCTTGTGCGGCGGATTAACCCAGGAGACCTCATTGACTGTGCCGGGATATTTCTTCCGACACCTTATACGGGGTTCAAAGCAATTAGAGCTGGCCTGCTGACAGACACATACCTGGAGGCACAGCATGTTACGCAGCACAAGAAGGCGTATGAATCCATGACTACTGATGCCAGGGTCTTCCGACGACTTGACCAATACCGCGAATCGGGGCATATGTACGAATATCTTGCAAAATCCATTGCTCCTGAAATTTTCGGCCATCTTGATGTCAAGAAAGCTCTGCTTCTGCTATTAGTTGGAGGTTCCGAGAATTACCAGCCGGCCAGAATGCAATTGTCGCCATTCTTTGCTACTCTGGCTATAACCAAGAAGATTCCGTTATTATGAACCAGAGCAGTATTGATCGTGGACTTTTCCGCAGTTTGTTTTACAGAGCTTATCATGATCAAGAAAAGAGGATTGGTATGAACGTGGTTGAACAGTTTGAGAAACCTTTCCGCAGCGATACACTCAAGCTCAAGCACGGTACCTATGAAAAGCTGGACGATGACGGAATTGTTGCTCCCGGAGTCAGAATCTCTGGAGAGGATATCATTATTGGTAAAACAGCGCCACTTGCACCAGATGCAGAGGAACTTGGACAACGCACCAAAACTCACACGAAGCGTGATGCCTCGACGCCCCTTCGCAGTACCGAAAATGGTATTGTTGATCAAGTACTGATCACTACCAACGCCGAAGGCCTCCGGTTCGTCAAAGTACGTATGCGAACAACGAAGATTCCTCAAATTGGTGACAAGTTCGCTTCTCGTCACGGTCAGAAAGGAACAATTGGTATTACTTATCGCCAGGAAGATATGCCATTCACCCGCGAAGGTGTTGTGCCGGATCTCATCATCAACCCGCACGCCATTCCGTCCCGTATGACAATTGCTCATTGGTATCTCCAAGGATGGCCAGACCCGTGAGCACGCTCTTCTCGCCTACACCCTTGGTGTTAGGCAGATCATCGTTGCCATCAAC-AAGATGGACACCA-CCAAGTGGTCCGAGGCCCGTTTCAACGAGATCATCAAGGAGACTTCCAACTTCATCAAGAAGGTTGGATACAACCCCAAGTCCATTGCTTTCGTTCCTATCTCCGGTTTCAACGGTGACAACATGATCGATGTCAGCAGCAACTGCCCATGGTACAAGGGTTGGGAGAAGGAGACCAAGGAGGGTGGCAAGAAGAGCGGAAAGACTCTCCTCGAGGCTATCGACAACATTGACCCACCGTCCCGCCCAACTGAGAAGCCCCTCCGTCTTCCTCTTCAGGATGTCTACAAGATTGGCGGTATTGGCACGGTGCCAGTCGGCCGTGTTGAGACCGGTATCATCAAGGCCGGTAAGTT--TAAAAACCACGTC-GTTATT-TTACT--TTTACTAATTC--CTTATCAGGTATGGTCGTCACCTTCGCCCCCGCTGGTGTCACCACTGAAGTCAAGTCCGTTGAGATGCATCACGAGCAGCTCGTCGAGGGTCTTCCAGGAGACAACGTTGGCTTCAACGTCAAGAACGTTTCCGTGAAGGAGATCCGTCGTGGTAACGTTGCTGGTGACTCCAAGAACGACCCACCGAAGGGCGCCGAGTCCTTCAACGCCCAGGTCATTGTCCTCAACCACCCTGGCCAGGTCGGTGCTGGTTACGCACCAGTCTTGGATTGCCACACTGCCCACATTGCCTGCAAGTTCTCTGAGCTCCTCGAGAAGATTGATCGCCGTACCGGAAAGTCCATTGAAGACTCCCCCAAGTTCATCAAGTCTGGTGATGCTGCCATCGTCAAGATGGTT
>GZUIFR21_808Pseudogymnoascus_yunnanensis
T-ACCACCCTTTGTTTATCACA-CTTTG-TTGCTTTGGCAGGCCTG-CCCTCGGGCTGCTGGCTCCGGCCGGCGAGCGCCTGCCAGAGGACCT-AAACTCTGT-TTGTCTATACTGTCTGAGTACTATATAATAGTTAAAACTTTCAACAACGGATCTCTTGGTTCTGGCATCGATGAAGAACGCAGCGAAATGCGATAAGTAATGTGAATTGCAGAATTCAGTGAATCATCGAATCTTTG-AACGCACATTGCGCCCCCTGGTATTCCGGGGGGCATGCCTGTCCGAGCGTCATT-ACAACCCTC-AAGCTCAGCTTGGTGTTGGGCCCCGCC-GCCCCGGCGGGCCCTAAAGTCA-GTGGCGGTGCCGTCCGGCTCCGA-GCGTAGTAATTCTTCTCGCTCTGGAGGC--CCGG-TCGCGTGCCCGCCCCTCACGGTCCGAGTTGTAATTTGTAGAGGATGCTTCGAGCATGGTCTGGCCTAAGTTCCTTGGAACAGGACGTCATAGAGGGTGAGAATCCCGTATGCGGCCAGGTGCCTACGCTCATGTGAAGCTCCTTCGACGAGTCGAGTTGTTTGGGAATGCAGCTCAAAATGGGTGGTAAATTTCATCTAAAGCTAAATATTGGCCAGAGACCGATAGCGCACAAGTAGAGTGATCGAAAGATGAAAAGCACTTTGGAAAGAGAGTTAAACAGTACGTGAAATTGTTGAAAGGGAAGCGCTTGCAACCAGACTTGCGCGCGGCCGATCATCCGGTGTTCTCACCGGTGCACTCGGCCGTGCTCAGGCCAGCATCGGTTTTGGCGGCTGGATAAAGGCCCTAGGAATGTGGCTCCTCTC-GGGGAGTGTTATAGCCTAGGGTGCAATGCAGCCTGCCGGGACCGAGGACCGCGCTTCGGCTAGGATGCTGGCGTAATGGTTGTAAGCGGCCCGTCTTGAAACACGGACCAAGGAGTCTAACATCTATGCGAGTGTTTGGGTGTCAAACCCATACGCGTAATGAAAGTGAACGGAGGTGAGAACCCTTAAGGGTGCATCATCGACCGATCCTGATGTCTTCGGAAGGATTTGAGTAAGAGCATAGCTGTTGGGACCCGAAAGATGGTGAACTATGCCTGAATAGGGTGAAGCCAGAGGAAACTCTGGTGGAGGCTCGCAGCGGTTCTGACGTGCAAATCGATCGTCAAATTTGGGTATAGGGGCGAAAGACTAATCTGACTGAATGTCCCTCAGAAGACTGCAAAGTAAACAAGGCTAAGGGGAACCTATTTACTTCGATGAGAGCTTCCAAATTTGTTCCTTTCCAGGAAGTCAAAATCCAAGAAGTCCCAGATCAAGTTCCAGTTGGACATATCCCAAGACAACTGACCGTCCTGTGTCACGGAGCACTTGTTCGCCAGATCAGCCCGGGGGACCTCATCGATTGCGGTGGCATATTTCTGCCGACCCCATATACAGGATTTAAAGCGATGAGAGCTGGCCTGTTGACAGATACGTATTTGGAGGCTCAGCACGTTATACAACACAAGAAGGCATATGAGCACATGGCAAGCGACCCGAAAATCTTCAAACGACTTGATGCATACAGTGAGTCAGGACACATGTACGAGTACTTAGCCAAATCTATTGCGCCTGAAATCTACGGCCATCTTGATGTCAAGAAGGCTCTGCTGCTATTACTGGTTGGAGGTTCCGAGAACTGCCCGCTGGCCAAAATGCCATTGTCGCCATTCTTTGCTACTCTGGTTATAACCAGGAAGATTCCGTTATTATGAACCAGAGCAGTATTGATCGTGGTCTTTTCCGCAGTTTGTTCTACAGAGCTTATCACGACCAAGAAAAGAGGATTGGTATGAATGTGGTTGAGCAGTTTGAGAAACCTTTCCGTAGCGATACTCTCAAGCTCAAGCACGGAACATATGACAAACTGGACGATGACGGAATTGTTGCTCCTGGTGTCAGAATCTCTGGAGAGGATATCATTATTGGTAAAACCGCGCCACTTCCACCAGATGCAGAGGAACTTGGTCAGCGCACCAAATCCCATACCAAGCGTGATGCGTCGACGCCCCTTCGTAGCACGGAGAATGGTATTGTTGACCAAGTTTTGATCACCACCAACGCCGAAGGCCTCCGCTTCGTCAAAGTCCGCATGCGCACAACGAAGATTCCTCAAATTGGTGATAAGTTCGCCTCTCGTCACGGTCAAAAGGGAACCATTGGTATCACTTACCGCCAAGAAGACATGCCTTTCACTCGCGAGGGTATTGTGCCTGACCTCATTATCAACCCCCACGCTATTCCCTCTCGTATGACGATTGCTCATTGGTATCTCCAAGGATGGCCAGACCCGTGAGCACGCTCTCCTCGCCTACACCCTTGGTGTTAGGCAGATCATCGTTGCCATCAAC-AAGATGGACACCA-CCAAGTGGTCCGAGGCCCGTTTCGGTGAGATCATCAAGGAGACCACCAACTTCATCAAGAAGGTCGGCTACAACCCCAAGTCCATTGCCTTCGTCCCCATCTCCGGTTTCAACGGTGACAACATGATTGAGGCCTCCACCAACTGCCCATGGTACAAGGGTTGGGAGAAGGAGACCAAGGA---GGGAAAGAAGTCTGGAAAGACTCTTCTCGAGGCCATTGACGGCATCGACCCCCCGTCCCGCCCAACTGACAAGCCCCTCCGCCTTCCCCTCCAGGATGTCTACAAGATTGGCGGTATTGGCACGGTGCCAGTCGGTCGTGTTGAGACCGGTATCATCAAGGCTGGTAAGTT--TT-GAGTCACGTG-GTTATTGTTTACTTTTTACTAATTC--CATCTCAGGTATGGTCGTCACCTTCGCCCCCGCTGGTGTCACCACTGAAGTCAAGTCCGTCGAGATGCACCACGAGCAGCTTGTCGAGGGTGTTCCCGGTGACAACGTTGGCTTCAACGTCAAGAACGTTTCCGTCAAGGAGATCCGTCGTGGTAACGTTGCTGGTGACTCCAAGAACGACCCCCCCAAGGGAGCCGAGTCCTTCAACGCCCAGGTCATTGTCCTGAACCACCCTGGTCAGATCGGTGCCGGTTACGCCCCAGTCTTGGATTGCCACACCGCCCACATTGCCTGCAAGTTCTCTGAGCTCCTCGAGAAGATTGATCGCCGTACCGGAAAGTCCATGGAGGACTCCCCCAAGTTCGTCAAGTCTGGTGATGCCGCCATCGTCAAGATGA-T
>GZUIFR21_811Pseudogymnoascus_zhejiangensis
T-ACCACCCTTTGTTTATCACA-CTTTG-TTGCTTTGGCAGGCCTG-CCCTCGGGCTGCTGGCTCCGGCCGGCGAGCGCCTGCCAGAGGACCT-AAACTCTGT-TTGTCTATACTGTCTGAGTACTATATAATAGTTAAAACTTTCAACAACGGATCTCTTGGTTCTGGCATCGATGAAGAACGCAGCGAAATGCGATAAGTAATGTGAATTGCAGAATTCAGTGAATCATCGAATCTTTG-AACGCACATTGCGCCCCCTGGTATTCCGGGGGGCATGCCTGTCCGAGCGTCATT-ACAACCCTC-AAGCTCAGCTTGGTGTTGGGCCCCGCC-GCCCCGGCGGGCCCTAAAGTCA-GTGGCGGTGCCGTCCGGCTCCGA-GCGTAGTAATTCTTCTCGCTCTGGAGGC--CCGG-TCGCGTGCCCGCCCCTCACGGTCCGAGTTGTAATTTGTAGAGGATGCTTCGAGCATGGTCTGGCCTAAGTTCCTTGGAACAGGACGTCATAGAGGGTGAGAATCCCGTATGCGGCCAGGTGCCTACGCTCATGTGAAGCTCCTTCGACGAGTCGAGTTGTTTGGGAATGCAGCTCAAAATGGGTGGTAAATTTCATCTAAAGCTAAATATTGGCCAGAGACCGATAGCGCACAAGTAGAGTGATCGAAAGATGAAAAGCACTTTGGAAAGAGAGTTAAACAGTACGTGAAATTGTTGAAAGGGAAGCGCTTGCAACCAGACTTGCGCGCGGCCGATCATCCGGTGTTCTCACCGGTGCACTCGGCCGTGCTCAGGCCAGCATCGGTTTTGGCGGCTGGATAAAGGCCCTAGGAATGTGGCTCCTCTC-GGGGAGTGTTATAGCCTAGGGTGCAATGCAGCCTGCTGGGACCGAGGACCGCGCTTCGGCTAGGATGCTGGCGTAATGGTTGTAAGCGGCCCGTCTTGAAACACGGACCAAGGAGTCTAACATCTATGCGAGTGTTTGGGTGTCAAACCCATACGCGTAATGAAAGTGAACGGAGGTGAGAACCCTTAAGGGTGCATCATCGACCGATCCTGATGTCTTCGGAAGGATTTGAGTAAGAGCATAGCTGTTGGGACCCGAAAGATGGTGAACTATGCCTGAATAGGGTGAAGCCAGAGGAAACTCTGGTGGAGGCTCGCAGCGGTTCTGACGTGCAAATCGATCGTCAAATTTGGGTATAGGGGCGAAAGACTAATCTGACTGAATGTCCGTCAGAAGACTGCAAAGTGAACAAGGCCAAGGGAAACCTATTTACTTCGATGAGAGCTTCCAAATTTGTTCCTTTCCAGGAAGTCAAAATTCAAGAAGTCCCGGATCAAGTTCCAGTTGGACATATCCCAAGACAACTGACCGTCCTGTGTCACGGAGCACTTGTTCGCCAGATCAGCCCGGGAGACCTCATCGATTGCGGTGGCATCTTTCTACCGACCCCATATACGGGCTTTAAGGCGATGAGAGCTGGCCTGTTGACAGATACGTATTTGGAGGCTCAGCACGTTATACAACACAAGAAGGCATACGAGCACATGGCAAGCGACCCGAAAATATTCAAACGGCTTGATGCATACAGTGAGTCAGGACAAATGTACGAGTACTTGGCCAAATCTATTGCGCCTGAAATCTACGGCCATCTTGATGTCAAGAAGGCTCTGCTGCTATTACTGGTTGGAGGTTCCGAGAACTGCCCGCTGGCCAAAATGCCATTGTCGCTATTCTTTGTTACTCTGGTTATAACCAGGAAGATTCCGTCATTATGAACCAGAGCAGTATTGATCGTGGTCTTTTCCGCAGTTTGTTCTACAGAGCTTATCACGATCAAGAAAAGAGGATCGGTATGAATGTGGTTGAACAGTTTGAGAAACCTTTCCGTAGCGATACTCTCAAGCTCAAGCACGGAACATATGACAAACTGGACGATGACGGAATTGTTGCTCCTGGTGTCAGAATCTCTGGAGAAGATATTATTATTGGTAAAACCGCGCCACTTCCACCAGATGCAGAGGAACTTGGTCAGCGCACCAAATCCCATACGAAGCGTGATGCATCGACGCCCCTTCGTAGCACGGAGAATGGTATTGTTGACCAAGTTTTGATCACCACCAACGCCGAAGGCCTCCGCTTTGTCAAGGTCCGCATGCGTACAACGAAGATTCCTCAAATTGGTGATAAGTTCGCCTCTCGTCACGGTCAAAAAGGAACCATTGGTATCACTTACCGCCAAGAAGACATGCCTTTCACTCGCGAGGGTATTGTGCCTGACCTCATCATCAACCCCCACGCTATTCCCTCTCGTATGACGATTGCCCATTGGTATCTCCAAGGATGGCCAGACCCGTGAGCACGCTCTCCTCGCCTACACCCTTGGTGTTAGGCAGATCATTGTTGCCATCAAC-AAGATGGACACCA-CCAAGTGGTCTGAGGCCCGTTTCACTGAGATCATCAAGGAGACCACCAACTTCATCAAGAAGGTCGGCTACAACCCCAAGTCCATTGCCTTCGTCCCCATCTCCGGTTTCAACGGTGATAACATGATTGATGTCTCCACCAACTGCCCATGGTACAAGGGTTGGGAGAAGGAGACCAAGGA---GGGAAAGAAGTCCGGAAAGACTCTTCTCGAGGCCATTGACGGCATCGACCCCCCGTCCCGCCCAACTGACAAGCCCCTCCGCCTTCCTCTCCAGGATGTCTACAAGATTGGCGGTATTGGCACGGTGCCAGTCGGTCGTGTTGAGACCGGTATCATCAAGGCCGGTAAGTT--TT-GAGTCACGTG-GTTATTGTTTACGTTTTACTAATTC--CGTGTCAGGTATGGTCGTCACCTTCGCCCCCGCTGGTGTCACCACCGAAGTCAAGTCCGTCGAGATGCACCACGAGCAGCTTGTCGAGGGTGTCCCCGGTGACAACGTTGGCTTCAACGTCAAGAACGTTTCCGTCAAGGAGATCCGTCGTGGTAACGTTGCTGGTGACTCCAAGAACGACCCCCCCAAGGGAGCCGAGTCCTTCAACGCCCAGGTCATTGTCCTGAACCACCCTGGTCAGATCGGTGCCGGTTACGCCCCAGTCTTGGATTGCCACACCGCCCACATTGCCTGCAAGTTCTCTGAGCTCCTCGAGAAGATTGATCGCCGTACCGGAAAGTCCATGGAGGACTCCCCCAAGTTCGTCAAGTCTGGTGATGCCGCCATCGTCAAGATGGTT
>GZUIFR21_813Pseudogymnoascus_catenatus
T-ACCACCCTTTGTTTATCACA-CTTTG-TTGCTTTGGCAGGCCTG-CCCTCGGGCTGCTGGCTCCGGCCGGCGAGCGCCTGCCAGAGGACCT-AAACTCTGT-TTGTCTATACTGTCTGAGTACTATATAATAGTTAAAACTTTCAACAACGGATCTCTTGGTTCTGGCATCGATGAAGAACGCAGCGAAATGCGATAAGTAATGTGAATTGCAGAATTCAGTGAATCATCGAATCTTTG-AACGCACATTGCGCCCCCTGGTATTCCGGGGGGCATGCCTGTCCGAGCGTCATT-ACAACCCTC-AAGCTCAGCTTGGTGTTGGGCCCCGCC-GCCCCGGCGGGCCCTAAAGTCA-GTGGCGGTGCCGTCCGGCTCCGA-GCGTAGTAATTCTTCTCGCTCTGGAGGC--CCGG-TCGTGTGCCCGCCCCTCACGGTCCGAGTTGTAATTTGTAGAGGATGCTTCGAGCATGGTCTGGCCTAAGTTCCTTGGAACAGGACGTCATAGAGGGTGAGAATCCCGTATGCGGCCAGGTGCCTACGCTCATGTGAAGCTCCTTCGACGAGTCGAGTTGTTTGGGAATGCAGCTCAAAATGGGTGGTAAATTTCATCTAAAGCTAAATATTGGCCAGAGACCGATAGCGCACAAGTAGAGTGATCGAAAGATGAAAAGCACTTTGGAAAGAGAGTTAAACAGTACGTGAAATTGTTGAAAGGGAAGCGCTTGCAACCAGACTTGCGCGCGGCCGATCATCCGGTGTTCTCACCGGTGCACTCGGCCGTGCTCAGGCCAGCATCGGTTTTGGCGGCTGGATAAAGGCCCTAGGAATGTGGCTCCTCTC-GGGGAGTGTTATAGCCTAGGGTGCAATGCAGCCTGCCGGGACCGAGGACCGCGCTTCGGCTAGGATGCTGGCGTAATGGTTGTAAGCGGCCCGTCTTGAAACACGGACCAAGGAGTCTAACATCTATGCGAGTGTTTGGGTGTCAAACCCATACGCGTAATGAAAGTGAACGGAGGTGAGAACCCTTAAGGGTGCATCATCGACCGATCCTGATGTCTTCGGAAGGATTTGAGTAAGAGCATAGCTGTTGGGACCCGAAAGATGGTGAACTATGCCTGAATAGGGTGAAGCCAGAGGAAACTCTGGTGGAGGCTCGCAGCGGTTCTGACGTGCAAATCGATCGTCAAATTTGGGTATAGGGGCGAAAGACTAATCTGACTGAATGTCCATCAGACGACTGCAAGGTGAACAAGGCCAAGGGGAATCTATTTACTTCGATGAGAGCTTCCAAATTTGTTCCTTTCCAGGAAGTCAAAATTCAAGAAGTCCCAGATCAAGTTCCAGTTGGACATATCCCAAGACAACTGACCATCCTGTGTCACGGAGCACTTGTTCGCCAGATCAGCCCAGGTGACCTCATCGATTGCGGCGGCATCTTTCTGCCGACCCCATATACGGGCTTTAAAGCGATGAAAGCCGGCCTGTTGACAGATACGTATTTGGAGGCTCAGCACGTTATACAACACAAGAAGGCATACGAGCACATGGCAAGGGACCCAAAAATCTTCAAACGGCTTGATGCATACAGCGAGTCAGGACAAATGTACGAGTACTTGGCCAAATCCATTGCGCCTGAAATCTACGGCCATGTTGATGTCAAGAAGGCTTTGCTGCTATTACTGGTTGGAGGTTCCGAGAACTGCCCGCTGGCCAAAATGCCATTGTCGCCATTCTTTGTTACTCTGGTTATAACCAGGAAGATTCCGTCATTATGAACCAGAGTAGTATTGATCGTGGTCTTTTCCGCAGTTTGTTCTACAGAGCTTATCACGATCAAGAAAAGAGGATCGGTATGAACGTGGTTGAACAGTTTGAGAAACCTTTCCGTAGCGATACCCTCAAGCTCAAGCACGGAACATATGACAAACTGGACGATGACGGAATTGTTGCTCCTGGTGTCAGAATCTCCGGAGAAGATATCATTATTGGTAAAACCGCGCCACTTCCACCAGATGCAGAGGAACTTGGTCAGCGCACCAAATCCCATACGAAGCGTGATGCATCGACGCCCCTTCGTAGCACGGAGAATGGTATTGTTGACCAAGTTTTGATCACCACCAACGCCGAAGGCCTCCGCTTCGTCAAGGTCCGCATGCGCACAACGAAGATTCCTCAGATTGGTGATAAGTTCGCCTCTCGTCACGGTCAAAAGGGAACCATTGGTATCACTTACCGCCAAGAAGACATGCCTTTCACTCGCGAGGGTATCGTGCCTGATCTCATTATCAACCCCCACGCTATTCCCTCTCGTATGACGATTGCTCATTGGTATCTCCAAGGATGGCCAGACCCGTGAGCACGCTCTCCTCGCCTACACCCTTGGTGTTAGGCAGATCATCGTTGCCATCAAC-AAGATGGACACCA-CCAAGTGGTCCGAGGCCCGTTTCGGTGAGATCATCAAGGAGACCACCAACTTCATCAAGAAGGTCGGCTACAACCCCAAGTCCATTGCCTTCGTCCCCATCTCCGGTTTCAACGGTGACAACATGATTGAGCCCTCCTCCAACTGCCCATGGTACAAGGGTTGGGAGAAGGAGACCAAGGA---GGGAAAGAAGTCCGGAAAGACTCTTCTCGAGGCCATTGACGGCATCGACCCCCCGTCCCGCCCAACTGACAAGCCCCTCCGCCTTCCTCTCCAGGATGTCTACAAGATTGGCGGTATTGGCACGGTGCCAGTCGGTCGTGTTGAGACCGGTATCATCAAGGCCGGTAAGTT--TT-GAGTCACGTG-GTTATTGTTTACATTTTACTAATTC--CATCTCAGGTATGGTCGTCACCTTCGCCCCCGCTGGTGTCACCACTGAAGTCAAGTCCGTTGAGATGCACCACGAGCAGCTTGTCGAGGGTGTCCCCGGTGACAACGTTGGCTTCAACGTCAAGAACGTTTCCGTCAAGGAGATCCGTCGTGGTAACGTTGCTGGTGACTCCAAGAACGACCCCCCCAAGGGAGCCGAGTCCTTCAACGCCCAGGTCATTGTCCTGAACCACCCTGGTCAGATCGGTGCCGGTTACGCCCCAGTCTTGGATTGCCACACCGCCCACATTGCCTGCAAGTTCTCTGAGCTCCTCGAGAAGATTGATCGCCGTACCGGAAAGTCCATGGAGGACTCCCCCAAGTTCGTCAAGTCTGGTGATGCCGCCATCGTCAAGATGGTT
>GZUIFR21_820Pseudogymnoascus_fujianensis
T-ACCACCCTTTGTTTATTACA-CTTTG-TTGCTTTGGCAGGCCTG-CCCTCGGGCTGCTGGCTCCGGCCGGCGAGCGCTTGCCAGAGGACCT-AAACTCTGT-TTGTCTATACTGTCTGAGTACTATATAATAGTTAAAACTTTCAACAACGGATCTCTTGGTTCTGGCATCGATGAAGAACGCAGCGAAATGCGATAAGTAATGTGAATTGCAGAATTCAGTGAATCATCGAATCTTTG-AACGCACATTGCGCCCCCTGGTATTCCGGGGGGCATGCCTGTCCGAGCGTCATT-ACAACCCTC-AAGCTCAGCTTGGTATTGGGCCCCGCC-GACCCGGCGGGCCCTAAAGTCA-GTGGCGGTGCCGTCCGGCTCCGA-GCGTAGTAATTCTTCTCGCTCTGGAGGT--CCGG-TCGTGTGCTCGCCCCTCACGGTCCGAGTTGTAATTTGTAGAGGATGCTTCGAGCATGGTCTGGCCTAAGTTCCTTGGAACAGGACGTCATAGAGGGTGAGAATCCCGTATGCGGCCAGGTGCCTACGCTCATGTGAAGCTCCTTCGACGAGTCGAGTTGTTTGGGAATGCAGCTCAAAATGGGTGGTAAATTTCATCTAAAGCTAAATATTGGCCAGAGACCGATAGCGCACAAGTAGAGTGATCGAAAGATGAAAAGCACTTTGGAAAGAGAGTTAAACAGTACGTGAAATTGTTGAAAGGGAAGCGCTTGCAACCAGACTTGCGCGCGGCCGATCATCCGGTGTTCTCACCGGTGCACTCGGCCGTGCTCAGGCCAGCATCGGTTTTGGCGGCTGGATAAAGGCCCTAGGAATGTAGCTCCTCTC-GGGGAGTGTTATAGCCTAGGGTGCAATGCAGCCTGCTGGGACCGAGGACCGCGCTTCGGCTAGGATGCTGGCGTAATGGTTGTAAGCGGCCCGTCTTGAAACACGGACCAAGGAGTCTAACATCTATGCGAGTGTTTGGGTGTCAAACCCATACGCGTAATGAAAGTGAACGGAGGTGAGAACCCTTAAGGGTGCATCATCGACCGATCCTGATGTCTTCGGAAGGATTTGAGTAAGAGCATAGCTGTTGGGACCCGAAAGATGGTGAACTATGCCTGAATAGGGTGAAGCCAGAGGAAACTCTGGTGGAGGCTCGCAGCGGTTCTGACGTGCAAATCGATCGTCAAATTTGGGTATAGGGGCGAAAGACTAATCTGACCGAATGTCCGTCAGAGGACTGCAAAGTCAACAATGCCAAGGGGAACCTATTCTCTTCCATGCGGGCTTCCAAATTTGTCCCTTTCCAGGAAGTTAAAATTCAAGAAGTCCCAGATCAAGTTCCAGTTGGACATATCCCAAGACAACTGACCATTCTGTGCCATGGAGCACTTGTGCGCCAGATCAGCCCAGGAGACCTCATCGACTGCGGCGGAATTTTCCTACCGACTCCATATACAGGCTTTAAAGCGATGAGAGCTGGTCTGCTAACAGACACATATCTGGAAGCTCAGCACGTTATTCAACACAAAAAGGCATACGAGCACATGGAAAGTGATCCAAAAATCTTCAAGCGACTTGATGCATACGGTGCATCGGGGCAAATGTACGAGTACTTGGCCAAATCTATTGCGCCCGAAATTTTTGGCCATCTTGATGTCAAGAAGGCTTTGCTGCTGTTGCTGGTTGGGGGTTCCGAGAACTGCCCGCTGGCCAAAATGCCATTGTCGCCATTCTTTGCTACTCTGGTTATAACCAGGAAGATTCCGTCATTATGAACCAAAGCAGTATCGATCGTGGTCTTTTCCGCAGTTTGTTCTACAGAGCTTACCACGATCAAGAAAAGAGGATCGGTATGAATGTGGTTGAGCAGTTTGAGAAACCTTTCCGTAGCGACACTCTCAAGCTCAAGCACGGAACCTATGACAAACTGGACGACGACGGAATTGTTGCTCCTGGTGTCAGAATCTCTGGAGAAGATATCATTATCGGTAAAACCGCGCCGCTTCCACCAGATGCAGAGGAGCTTGGGCAGCGCACCAAATCGCATACCAAGCGTGATGCGTCGACTCCTCTTCGTAGCACGGAGAATGGTATCGTTGATCAAGTCTTGATCACCACCAACGCCGAAGGTCTCCGCTTCGTCAAGGTGCGCATGCGTACAACAAAGATTCCTCAAATTGGTGATAAGTTCGCCTCTCGTCACGGACAGAAGGGAACAATTGGTATCACTTACCGTCAGGAGGATATGCCTTTCACTCGCGAGGGTGTTGTGCCTGACCTCATCATCAACCCCCACGCCATTCCTTCTCGTATGACGATTGCTCATTGGTATCTCCAAGGATGGCCAGACCCGTGAGCACGCTCTGCTCGCCTACACCCTTGGTGTTAGGCAGATCATCGTTGCCATCAACAAAGATGGACACCACCCAAGTGGTCTGAGGCCCGCTTCAACGAGATCATCAAGGAGACCACCAACTTCATCAAGAAGGTCGGATACAACCCCAAGTCCATTGCCTTCGTCCCCATCTCCGGTTTCAACGGTGACAACATGATTGAGGTTTCCACCAACTGCCCATGGTACAAGGGTTGGGAGAAGGAGACCAAGGA---GGGAAAGAAGTCCGGAAAGACTCTTCTCGAGGCCATTGACGGCATCGACCCCCCGTCCCGCCCAACTGACAAGCCCCTCCGCCTTCCTCTCCAGGATGTCTACAAGATTGGCGGTATTGGCACGGTGCCAGTCGGCCGTGTCGAGACTGGTATTATCAAGGCC----------------------------------------------------------GGTATGGTCGTCACCTTCGCCCCCGCTGGTGTCACCACTGAAGTCAAGTCCGTCGAGATGCACCACGAGCAGCTTGTTGAGGGTGTCCCCGGTGACAACGTTGGCTTCAACGTCAAGAACGTCTCCGTCAAGGAGATCCGTCGTGGTAACGTTGCTGGTGACTCCAAGAACGACCCCCCCAAGGGAGCCGAGTCCTTCAACGCCCAGGTCATTGTCCTGAACCACCCTGGTCAGATCGGTGCCGGTTACGCCCCAGTCTTGGATTGCCACACCGCCCACATTGCCTGCAAGTTCTCTGAGCTCCTCGAGAAGATTGATCGCCGTACCGGAAAGTCCATGGAGGACTCCCCCAAGTTCGTCAAGTCTGGTGATGCCGCCATCGTCAAGATGATT
>GZUIFR21_824Zongqia_sinensis
T-CCCACCCTTTGTTTATTATACCTTTG-TTGCTTTGGCGGGCCCG-TCTTCGGACCACCGGCTCCGGCTGGTCAGCGCCCGCCAGAGGACCCAAAACTCTGT-TTGTTAATATTGTCTGAGTACTATATAATAGTTAAAACTTTCAACAACGGATCTCTTGGTTCTGGCATCGATGAAGAACGCAGCGAAATGCGATAAGTAATGTGAATTGCAGAATTCAGTGAATCATCGAATCTTTG-AACGCACATTGCGCCCCCTGGTATTCCGGGGGGCATGCCTGTTCGAGCGTCATT-ACAACCCTC-AAGCTCTGCTTGGTATTGGGCCCTGCTGGAACCGGCAGGCCTTAAAATCA-GTGGCGGTGCCATTCGGCTTCAA-GCGTAGTAATTCTTCTCGCTTTGGAGAC--CCGG-GTGCGTGCTTGCCCCTCACGGTCCGAGTTGTAATTTGTAGAGGATGTTTCGAGCATGGTCTGGCCTAAGTTCCTTGGAACAGGACGTCATAGAGGGTGAGAATCCCGTATGCGGTCAGGTGCCTACGCTCATGTGAAGCTCCTTCGACGAGTCGAGTTGTTTGGGAATGCAGCTCAAAATGGGTGGTAAATTTCATCTAAAGCTAAATATTGGCCAGAGACCGATAGCGCACAAGTAGAGTGATCGAAAGATGAAAAGCACTTTGGAAAGAGAGTTAAACAGTACGTGAAATTGTTGAAAGGGAAGCGCTTGCAACCAGACTTGCACGCGGCTGATCATCCGGTGTTCTCACCGGTGCACTCGGTCGCGTTCAGGCCAGCATCGGTTTTGGTGGTTGGATAAAGGCCCTAGGAATGTGGCTCCTCTC-GGGGAGTGTTATAGCCTAGGGTGCAATGCAGCCTACCGGGACCGAGGACCGCGCTTCGGCTAGGATGCTGGCGTAATGGTTGTAAGCGACCCGTCTTGAAACACGGACCAAGGAGTCTAACATCTATGCGAGTGTTTGGGTGTCAAACCCATACGCGTAATGAAAGTGAACGGAGGTGAGAACCCTTAAGGGTGCATCATCGACCGATCCTGATGTCTTCGGATGGATTTGAGTAAGAGCATAGCTGTTGGGACCCGAAAGATGGTGAACTATGCCTGAATAGGGTGAAGCCAGAGGAAACTCTGGTGGAGGCTCGCAGCGGTTCTGACGTGCAAATCGATCGTCAAATTTGGGCATAGGGGCGAAAGACTAATCTGACCGAGTGTCCTTCAGAGGATTGCAAGACCAACAACGCCAAGGGCCAACTATTCCCATCTACTCGCGCCTCGAAGTTCCATGCGTTCCAGGAAGTGAAGATCCAGGAGATTCCAGACCAAGTACCTGTGGGACATATTCCAAGACAATTGACTATCCTGTGCCATGGCGCACTTGTACGGAGGATCAGTCCAGGAGATCTCATCGATTGCGCAGGAATTTTCCTCCCAACACCATACACTGGCTTTAAGGCCATTAGAGCTGGTCTATTGACGGACACATACCTTGAGGCCCAGCACGTCATCCAGCACAAGAAAGCATACGAGGATATGACGCCGGATGCAAAGGTCTTTAGAAGGATTGAGCAATATCGCAATTCTGGACACATCTACGAATATTTGGCTAAGTCTATTGCCCCTGAAATCTACGGCCATCTGGATGTCAAGAAAGCACTGCTTTTATTGTTGGTTGGTGGTTCCGTGAGCTGCCGGCCGGCCAAAATGCTATCGTCGCTATTCTCTGCTACTCCGGTTACAACCAGGAGGATTCCGTCATTATGAATCAAAGCAGTATCGATCGTGGCCTTTTCCGTAGTTTGTTCTACAGAGCCTACCATGATCAAGAGAAGCGTATTGGTATGAATGTAGTGGAACAGTTCGAGAAGCCGTTCCGCAGCGACACTCTTAAGCTGAAGCACGGAACGTACGAGAAGTTGGATGATGACGGAATCGTTGCTCCAGGTGTCAGAATCTCCGGAGAAGACATCATCATCGGAAAGACCGCACCTCTTGCACCTGATACTGAAGAACTTGGCCAGCGCACTAAGGCACATACCAAACGCGATGCCTCAACTCCTCTGCGTAGTACTGAGAACGGCATTGTTGACCAAGTTCTTATCACAACAAACGCCGAAGGGCTCCGTTTTGTGAAGGTGCGCATGCGTACAACCAAGATTCCACAAATTGGAGACAAGTTTGCTTCTCGTCACGGTCAGAAAGGTACCATCGGTATCACCTACCGCCAAGAGGACATGCCGTTCACACGTGAGGGCATCGTGCCTGATCTCATTATCAATCCCCACGCTATTCCCTCTCGTATGACAATTGCACAT??????????????????????????????????????????????????????????????????????????????????????????????????????????????????????????????????????????????????????????????????????????????????????????????????????????????????????????????????????????????????????????????????????????????????????????????????????????????????????????????????????????????????????????????????????????????????????????????????????????????????????????????????????????????????????????????????????????????????????????????????????????????????????????????????????????????????????????????????????????????????????????????????????????????????????????????????????????????????????????????????????????????????????????????????????????????????????????????????????????????????????????????????????????????????????????????????????????????????????????????????????????????????????????????????????????????????????????????????????????????????????????????????
>GZUIFR21_825Zongqia_sinensis
T-CCCACCCTTTGTTTATTATACCTTTG-TTGCTTTGGCGGGCCCG-TCTTCGGACCACCGGCTCCGGCTGGTCAGCGCCCGCCAGAGGACCCAAAACTCTGT-TTGTTAATATTGTCTGAGTACTATATAATAGTTAAAACTTTCAACAACGGATCTCTTGGTTCTGGCATCGATGAAGAACGCAGCGAAATGCGATAAGTAATGTGAATTGCAGAATTCAGTGAATCATCGAATCTTTG-AACGCACATTGCGCCCCCTGGTATTCCGGGGGGCATGCCTGTTCGAGCGTCATT-ACAACCCTC-AAGCTCTGCTTGGTATTGGGCCCTGCTGGAACCGGCAGGCCTTAAAATCA-GTGGCGGTGCCATTCGGCTTCAA-GCGTAGTAATTCTTCTCGCTTTGGAGAC--CCGG-GTGCGTGCTTGCCCCTCACGGTCCGAGTTGTAATTTGTAGAGGATGTTTCGAGCATGGTCTGGCCTAAGTTCCTTGGAACAGGACGTCATAGAGGGTGAGAATCCCGTATGCGGTCAGGTGCCTACGCTCATGTGAAGCTCCTTCGACGAGTCGAGTTGTTTGGGAATGCAGCTCAAAATGGGTGGTAAATTTCATCTAAAGCTAAATATTGGCCAGAGACCGATAGCGCACAAGTAGAGTGATCGAAAGATGAAAAGCACTTTGGAAAGAGAGTTAAACAGTACGTGAAATTGTTGAAAGGGAAGCGCTTGCAACCAGACTTGCACGCGGCTGATCATCCGGTGTTCTCACCGGTGCACTCGGTCGCGTTCAGGCCAGCATCGGTTTTGGTGGTTGGATAAAGGCCCTAGGAATGTGGCTCCTCTC-GGGGAGTGTTATAGCCTAGGGTGCAATGCAGCCTACCGGGACCGAGGACCGCGCTTCGGCTAGGATGCTGGCGTAATGGTTGTAAGCGACCCGTCTTGAAACACGGACCAAGGAGTCTAACATCTATGCGAGTGTTTGGGTGTCAAACCCATACGCGTAATGAAAGTGAACGGAGGTGAGAACCCTTAAGGGTGCATCATCGACCGATCCTGATGTCTTCGGATGGATTTGAGTAAGAGCATAGCTGTTGGGACCCGAAAGATGGTGAACTATGCCTGAATAGGGTGAAGCCAGAGGAAACTCTGGTGGAGGCTCGCAGCGGTTCTGACGTGCAAATCGATCGTCAAATTTGGGCATAGGGGCGAAAGACTAATCTGACCGAGTGTCCTTCAGAGGATTGCAAGACCAACAACGCCAAGGGCCAACTATTCCCATCTACTCGCGCCTCGAAGTTCCATGCGTTCCAGGAAGTGAAGATCCAGGAGATTCCAGACCAAGTACCTGTGGGACATATTCCAAGACAATTGACTATCCTGTGCCATGGCGCACTTGTACGGAGGATCAGTCCAGGAGATCTCATCGATTGCGCAGGAATTTTCCTCCCAACACCATACACTGGCTTTAAGGCCATTAGAGCTGGTCTATTGACGGACACATACCTTGAGGCCCAGCACGTCATCCAGCACAAGAAAGCATACGAGGATATGACGCCGGATGCAAAGGTCTTTAGAAGGATTGAGCAATATCGCAATTCTGGACACATCTACGAATATTTGGCTAAGTCTATTGCCCCTGAAATCTACGGCCATCTGGATGTCAAGAAAGCACTGCTTTTATTGTTGGTTGGTGGTTCCGTGAGCTGCCGGCCGGCCAAAATGCTATCGTCGCTATTCTCTGCTACTCCGGTTACAACCAGGAGGATTCCGTCATTATGAATCAAAGCAGTATCGATCGTGGCCTTTTCCGTAGTTTGTTCTACAGAGCCTACCATGATCAAGAGAAGCGTATTGGTATGAATGTAGTGGAACAGTTCGAGAAGCCGTTCCGCAGCGACACTCTTAAGCTGAAGCACGGAACGTACGAGAAGTTGGATGATGACGGAATCGTTGCTCCAGGTGTCAGAATCTCCGGAGAAGACATCATCATCGGAAAGACCGCACCTCTTGCACCTGATACTGAAGAACTTGGCCAGCGCACTAAGGCACATACCAAACGCGATGCCTCAACTCCTCTGCGTAGTACTGAGAACGGCATTGTTGACCAAGTTCTTATCACAACAAACGCCGAAGGGCTCCGTTTTGTGAAGGTGCGCATGCGTACAACCAAGATTCCACAAATTGGAGACAAGTTTGCTTCTCGTCACGGTCAGAAAGGTACCATCGGTATCACCTACCGCCAAGAGGACATGCCGTTCACACGTGAGGGCATCGTGCCTGATCTCATTATCAATCCCCACGCTATTCCCTCTCGTATGACAATTGCACAT??????????????????????????????????????????????????????????????????????????????????????????????????????????????????????????????????????????????????????????????????????????????????????????????????????????????????????????????????????????????????????????????????????????????????????????????????????????????????????????????????????????????????????????????????????????????????????????????????????????????????????????????????????????????????????????????????????????????????????????????????????????????????????????????????????????????????????????????????????????????????????????????????????????????????????????????????????????????????????????????????????????????????????????????????????????????????????????????????????????????????????????????????????????????????????????????????????????????????????????????????????????????????????????????????????????????????????????????????????????????????????????????????
>GZUIFR376_1TPseudogymnoascus_guizhouensis
T-ACCACCCTTTGTTTATTACA-CTTTG-TTGCTTTGGCAGGCCTG-CCCTCGGGCTGCTGGCTCCGGCCGGCGAGCGCCTGCCAGAGGACCT-AAACTCTGT-TTGTCTATACTGTCTGAGTACTATATAATAGTTAAAACTTTCAACAACGGATCTCTTGGTTCTGGCATCGATGAAGAACGCAGCGAAATGCGATAAGTAATGTGAATTGCAGAATTCAGTGAATCATCGAATCTTTG-AACGCACATTGCGCCCCCTGGTATTCCGGGGGGCATGCCTGTCCGAGCGTCATT-ACAACCCTC-AAGCTCAGCTTGGTGTTGGGCCCCGCC-GCCCCGGCGGGCCCTAAAGTCA-GTGGCGGTGCCGTCCGGCTCCGA-GCGTAGTAATTCTTCTCGCTCTGGAGGC--CCGG-CCGCGTGCCCGCCCCTCACGGTCCGAGTTGTAATTTGTAGAGGATGCTTCGAGCATGGTCTGGCCTAAGTTCCTTGGAACAGGACGTCATAGAGGGTGAGAATCCCGTATGCGGCCAGGTGCCTACGCTCATGTGAAGCTCCTTCGACGAGTCGAGTTGTTTGGGAATGCAGCTCAAAATGGGTGGTAAATTTCATCTAAAGCTAAATATTGGCCAGAGACCGATAGCGCACAAGTAGAGTGATCGAAAGATGAAAAGCACTTTGGAAAGAGAGTTAAACAGTACGTGAAATTGTTGAAAGGGAAGCGCTTGCAACCAGACTTGCGCGCGGCCGATCATCCGGTGTTCTCACCGGTGCACTCGGCCGTGCTCAGGCCAGCATCGGTTTTGGCGGCTGGATAAAGGCCCTAGGAATGTGGCTCCTCTC-GGGGAGTGTTATAGCCTAGGGTGCAATGCAGCCTGCCGGGACCGAGGACCGCGCTTCGGCTAGGATGCTGGCGTAATGGTTGTAAGCGGCCCGTCTTGAAACACGGACCAAGGAGTCTAACATCTATGCGAGTGTTTGGGTGTCAAACCCATACGCGTAATGAAAGTGAACGGAGGTGAGAACCCTTAAGGGTGCATCATCGACCGATCCTGATGTCTTCGGAAGGATTTGAGTAAGAGCATAGCTGTTGGGACCCGAAAGATGGTGAACTATGCCTGAATAGGGTGAAGCCAGAGGAAACTCTGGTGGAGGCTCGCAGCGGTTCTGACGTGCAAATCGATCGTCAAATTTGGGTATAGGGGCGAAAGACTAATCTGACTGAATGTCCCTCAGAAGACTGCAAAGTAAACAAGGCTAAGGGAAACCTATTTACTTCGATGAGAGCTTCCAAATTTGTTCCTTTCCAGGAAGTCAAAATCCAAGAAGTCCCAGATCAAGTTCCAGTTGGACATATCCCAAGACAACTGACCGTCCTGTGTCACGGAGCACTTGTTCGCCAGATCAGCCCGGGAGACCTCATCGATTGCGGCGGCATCTTTCTGCCGACCCCATATACAGGCTTTAAAGCGATGAGAGCTGGCCTGTTGACAGATACGTATTTGGAGGCTCAGCACGTTATACAACACAAGAAGGCATATGAGCACATGGCAAGCGACCCGAAAATCTTCAAACGGCTTGATGCATACAGTGAGTCAGGACACATGTACGAGTACTTGGCCAAATCTATTGCGCCTGAAATCTATGGCCATCTTGATGTCAAGAAGGCTCTGCTGCTATTACTGGTTGGAGG--------------------------------------------------------------------------------------------------------------TTTCCGCAGTTTGTTCTACAGAGCTTATCACGACCAAGAAAAGAGGATTGGTATGAATGTCGTTGAGCAGTTTGAGAAACCTTACCGTAGCGATACTCTCAAGCTCAAGCACGGAACATATGACAAACTGGACGATGACGGAATTGTTGCTCCTGGTGTCAGAATCTCTGGAGAGGATATCATTATTGGTAAAACCGCGCCACTTCCACCAGATGCAGAGGAACTTGGTCAGCGCACCAAATCCCATACCAAGCGTGATGCGTCGACGCCCCTTCGTAGTACGGAGAATGGTATTGTTGACCAAGTTTTGATCACCACCAACGCCGAAGGCCTCCGCTTTGTCAAAGTCCGCATGCGCACAACAAAGATTCCTCAAATTGGTGATAAGTTCGCCTCTCGTCACGGTCAAAAGGGAACCATTGGTATCACTTACCGCCAAGAAGACATGCCTTTCACTCGCGAGGGTATTGTGCCTGACCTCATTATCAACCCCCACGCTATTCCCTCTCGTATGACGATTGCTCATTGGTATCTCCAAGGATGGCCAGACCCGTGAGCACGCTCTCCTCGCCTACACCCTTGGTGTTAGGCAGATCATCGTTGCCATCAAC-AAGATGGACACCA-CTAAGTGGTCTGAGGCCCGTTTCAATGAGATCATCAAGGAGACCACCAACTTCATCAAGAAGGTCGGCTACAACCCCAAGTCCATTGCCTTCGTCCCCATCTCCGGTTTCAACGGTGACAACATGATTGAGGTCTCCACCAACTGCCCATGGTACAAGGGTTGGGAGAAGGAGACCAAGGA---GGGAAAGAAGTCCGGAAAGACTCTTCTCGAGGCCATTGACGGCATCGACCCCCCGTCCCGCCCAACTGACAAGCCCCTCCGCCTTCCTCTCCAGGATGTCTACAAGATTGGCGGTATTGGCACGGTGCCAGTCGGTCGTGTTGAGACCGGTATCATCAAGGCCGGTAAGTT--TT-GGGTCACGTG-GTTATTGTTTACTTTTTACTAATTC--CATCTCAGGTATGGTCGTCACCTTCGCCCCCGCTGGTGTCACCACCGAAGTCAAGTCCGTCGAGATGCACCACGAGCAGCTTGTCGAGGGTGTCCCCGGTGACAACGTTGGCTTCAACGTCAAGAACGTTTCCGTTAAGGAGATCCGTCGTGGTAACGTTGCTGGTGACTCCAAGAACGACCCCCCCAAGGGAGCCGAGTCCTTCAACGCCCAGGTCATTGTCCTGAACCACCCTGGTCAGATCGGTGCCGGTTACGCCCCAGTCTTGGATTGCCACACCGCCCACATTGCCTGCAAGTTCTCTGAGCTCCTCGAG------------------------------------------------------------------------------------
>GZUIFR376_2Pseudogymnoascus_guizhouensis
T-ACCACCCTTTGTTTATTACA-CTTTG-TTGCTTTGGCAGGCCTG-CCCTCGGGCTGCTGGCTCCGGCCGGCGAGCGCCTGCCAGAGGACCT-AAACTCTGT-TTGTCTATACTGTCTGAGTACTATATAATAGTTAAAACTTTCAACAACGGATCTCTTGGTTCTGGCATCGATGAAGAACGCAGCGAAATGCGATAAGTAATGTGAATTGCAGAATTCAGTGAATCATCGAATCTTTG-AACGCACATTGCGCCCCCTGGTATTCCGGGGGGCATGCCTGTCCGAGCGTCATT-ACAACCCTC-AAGCTCAGCTTGGTGTTGGGCCCCGCC-GCCCCGGCGGGCCCTAAAGTCA-GTGGCGGTGCCGTCCGGCTCCGA-GCGTAGTAATTCTTCTCGCTCTGGAGGC--CCGG-CCGCGTGCCCGCCCCTCACGGTCCGAGTTGTAATTTGTAGAGGATGCTTCGAGCATGGTCTGGCCTAAGTTCCTTGGAACAGGACGTCATAGAGGGTGAGAATCCCGTATGCGGCCAGGTGCCTACGCTCATGTGAAGCTCCTTCGACGAGTCGAGTTGTTTGGGAATGCAGCTCAAAATGGGTGGTAAATTTCATCTAAAGCTAAATATTGGCCAGAGACCGATAGCGCACAAGTAGAGTGATCGAAAGATGAAAAGCACTTTGGAAAGAGAGTTAAACAGTACGTGAAATTGTTGAAAGGGAAGCGCTTGCAACCAGACTTGCGCGCGGCCGATCATCCGGTGTTCTCACCGGTGCACTCGGCCGTGCTCAGGCCAGCATCGGTTTTGGCGGCTGGATAAAGGCCCTAGGAATGTGGCTCCTCTC-GGGGAGTGTTATAGCCTAGGGTGCAATGCAGCCTGCCGGGACCGAGGACCGCGCTTCGGCTAGGATGCTGGCGTAATGGTTGTAAGCGGCCCGTCTTGAAACACGGACCAAGGAGTCTAACATCTATGCGAGTGTTTGGGTGTCAAACCCATACGCGTAATGAAAGTGAACGGAGGTGAGAACCCTTAAGGGTGCATCATCGACCGATCCTGATGTCTTCGGAAGGATTTGAGTAAGAGCATAGCTGTTGGGACCCGAAAGATGGTGAACTATGCCTGAATAGGGTGAAGCCAGAGGAAACTCTGGTGGAGGCTCGCAGCGGTTCTGACGTGCAAATCGATCGTCAAATTTGGGTATAGGGGCGAAAGACTAATCTGACTGAATGTCCCTCAGAAGACTGCAAAGTAAACAAGGCTAAGGGAAACCTATTTACTTCGATGAGAGCTTCCAAATTTGTTCCTTTCCAGGAAGTCAAAATCCAAGAAGTCCCAGATCAAGTTCCAGTTGGACATATCCCAAGACAACTGACCGTCCTGTGTCACGGAGCACTTGTTCGCCAGATCAGCCCGGGAGACCTCATCGATTGCGGCGGCATCTTTCTGCCGACCCCATATACAGGCTTTAAAGCGATGAGAGCTGGCCTGTTGACAGATACGTATTTGGAGGCTCAGCACGTTATACAACACAAGAAGGCATATGAGCACATGGCAAGCGACCCGAAAATCTTCAAACGGCTTGATGCATACAGTGAGTCAGGACACATGTACGAGTACTTGGCCAAATCTATTGCGCCTGAAATCTATGGCCATCTTGATGTCAAGAAGGCTCTGCTGCTATTACTGGTTGGAGG--------------------------------------------------------------------------------------------------------------TTTCCGCAGTTTGTTCTACAGAGCTTATCACGACCAAGAAAAGAGGATTGGTATGAATGTCGTTGAGCAGTTTGAGAAACCTTACCGTAGCGATACTCTCAAGCTCAAGCACGGAACATATGACAAACTGGACGATGACGGAATTGTTGCTCCTGGTGTCAGAATCTCTGGAGAGGATATCATTATTGGTAAAACCGCGCCACTTCCACCAGATGCAGAGGAACTTGGTCAGCGCACCAAATCCCATACCAAGCGTGATGCGTCGACGCCCCTTCGTAGTACGGAGAATGGTATTGTTGACCAAGTTTTGATCACCACCAACGCCGAAGGCCTCCGCTTTGTCAAAGTCCGCATGCGCACAACAAAGATTCCTCAAATTGGTGATAAGTTCGCCTCTCGTCACGGTCAAAAGGGAACCATTGGTATCACTTACCGCCAAGAAGACATGCCTTTCACTCGCGAGGGTATTGTGCCTGACCTCATTATCAACCCCCACGCTATTCCCTCTCGTATGACGATTGCTCATTGGTATCTCCAAGGATGGCCAGACCCGTGAGCACGCTCTCCTCGCCTACACCCTTGGTGTTAGGCAGATCATCGTTGCCATCAAC-AAGATGGACACCA-CTAAGTGGTCTGAGGCCCGTTTCAATGAGATCATCAAGGAGACCACCAACTTCATCAAGAAGGTCGGCTACAACCCCAAGTCCATTGCCTTCGTCCCCATCTCCGGTTTCAACGGTGACAACATGATTGAGGTCTCCACCAACTGCCCATGGTACAAGGGTTGGGAGAAGGAGACCAAGGA---GGGAAAGAAGTCCGGAAAGACTCTTCTCGAGGCCATTGACGGCATCGACCCCCCGTCCCGCCCAACTGACAAGCCCCTCCGCCTTCCTCTCCAGGATGTCTACAAGATTGGCGGTATTGGCACGGTGCCAGTCGGTCGTGTTGAGACCGGTATCATCAAGGCCGGTAAGTT--TT-GGGTCACGTG-GTTATTGTTTACTTTTTACTAATTC--CATCTCAGGTATGGTCGTCACCTTCGCCCCCGCTGGTGTCACCACCGAAGTCAAGTCCGTCGAGATGCACCACGAGCAGCTTGTCGAGGGTGTCCCCGGTGACAACGTTGGCTTCAACGTCAAGAACGTTTCCGTTAAGGAGATCCGTCGTGGTAACGTTGCTGGTGACTCCAAGAACGACCCCCCCAAGGGAGCCGAGTCCTTCAACGCCCAGGTCATTGTCCTGAACCACCCTGGTCAGATCGGTGCCGGTTACGCCCCAGTCTTGGATTGCCACACCGCCCACATTGCCTGCAAGTTCTCTGAGCTCCTCGAG------------------------------------------------------------------------------------
>GZUIFRHZ5_7TPseudogymnoascus_shaanxiensis
T-ACCACCCTTTGTTTATTACA-CTTTG-TTGCTTTGGCAAGCCTG-CCCTCGGGCTGCTGGCTCCGGCCGGCGAGCGCTTGCCAGAGGACCT-AAACTCTGT-TTGTTTATACTGTCTGAGTACTATATAATAGTTAAAACTTTCAACAACGGATCTCTTGGTTCTGGCATCGATGAAGAACGCAGCGAAATGCGATAAGTAATGTGAATTGCAGAATTCAGTGAATCATCGAATCTTTG-AACGCACATTGCGCCCCCTGGTATTCCGGGGGGCATGCCTGTCCGAGCGTCATT-ACAACCCTC-AAGCCCAGCTTGGTGTTGGGCCCCGCC-GCCCCGGCGGGCCCTAAAGTCA-GTGGCGGTGCCGTCCGGCTCCGA-GCGTAGTAATTCTTCTCGCTCTGGAGGT--CCGG-TCGTGTGCTCGCCCCTCACGGTCCGAGTTGTAATTTGTAGAGGATGCTTCGAGCATGGTCTGGCCTAAGTTCCTTGGAACAGGACGTCATAGAGGGTGAGAATCCCGTATGCGGCCAGGTGCCTACGCTCATGTGAAGCTCCTTCGACGAGTCGAGTTGTTTGGGAATGCAGCTCAAAATGGGTGGTAAATTTCATCTAAAGCTAAATATTGGCCAGAGACCGATAGCGCACAAGTAGAGTGATCGAAAGATGAAAAGCACTTTGGAAAGAGAGTTAAACAGTACGTGAAATTGTTGAAAGGGAAGCGCTTGCAACCAGACTTGCGCGCGGCCGATCATCCGGTGTTCTCACCGGTGCACTCGGCCGTGCTCAGGCCAGCATCGGTTTTGGCGGCTGGATAAAGGCCCTAGGAATGTAGCTCCTCTC-GGGGAGTGTTATAGCCTAGGGTGCAATGCAGCCTGCTGGGACCGAGGACCGCGCTTCGGCTAGGATGCTGGCGTAATGGTTGTAAGCGGCCCGTCTTGAAACACGGACCAAGGAGTCTAACATCTATGCGAGTGTTTGGGTGTCAAACCCATACGCGTAATGAAAGTGAACGGAGGTGAGAACCCTTAAGGGTGCATCATCGACCGGTCCTGAAGTTTACGGAAGGATCTGAGTAAGAGCATAGCTGTTGGGACCCGAAAGATGGTGAACTATGCCTGAATAGGGTGAAGCCAGAGGAAACTCTGGTGGAGGCTCGCAGCGGTTCTGACGTGCAAATCGATCGTCAAATTTGGGTATAGGGGCGAAAGACTAATCTGACTGAATGTCCGTCAGAGGACTGCAGAGTCAACAATGCCAAGGGGAACCTATTCTCTTCGATGAGAGCCTCCAAATTTGTCCCTTTCCAGGAAGTTAAAATCCAAGAAGTTCCAGATCAAGTTCCAGTTGGACATATCCCAAGACAACTGACCATTCTGTGTCATGGAGCACTTGTGCGCCAGATCAGCCCAGGAGACCTTATCGACTGCGGCGGAATCTTTTTGCCGACCCCATACACGGGCTTCAAAGCGATGAGAGCTGGTCTGTTAACAGATACATATCTGGAGGCCCAACATGTCATACAACACAAAAAGGCATACGAGCACATGGCAACTGACCCGAAAATCTTCAAACGGCTTGATGCATACAGTCAGTCAGGGCAAATGTACGAGTACTTGGCCAAATCTATTGCGCCTGAAATCTTTGGCCATCTTGATGTCAAGAAGGCTCTGCTGTTATTGCTGGTTGGGGG--------------------------------------------------------------------------------------------------------------TTTCCGCAGTTTGTTCTACAGAGCTTACCACGATCAAGAAAAGCGGATCGGTATGAATGTGGTTGAGCAGTTTGAGAAGCCTTTCCGTAGCGATACGCTCAAGCTCAAGCATGGAACCTATGACAAACTGGATGACGACGGAATTGTTGCTCCTGGTGTCAGAATATCTGGAGAAGATATCATCATTGGGAAAACTGCGCCGCTTCCACCAGATGCAGAGGAACTGGGACAGCGTACCAAATCGCATACCAAGCGTGATGCGTCGACTCCTCTTCGTAGCACGGAGAATGGTATTGTTGATCAGGTCTTGATCACCACCAACGCCGAAGGTCTCCGCTTCGTCAAGGTGCGCATGCGTACAACCAAGATTCCCCAAATTGGTGATAAGTTCGCGTCTCGTCACGGACAGAAGGGAACAATTGGTATCACTTACCGCCAGGAGGATATGCCTTTCACTCGCGAGGGTATTGTGCCTGACCTTATTATTAACCCTCACGCCATTCCTTCTCGTATGACGATTGCTCAT----ATCTCCAAGGATGGCCAGACCCGTGAGCACGCTCTGCTCGCCTACACCCTTGGTGTTAGGCAGATCATCGTTGCCATCAAC-AAGATGGACACCA-CCAAGTGGTCCGAGGCCCGTTTCAACGAGATCATCAAGGAGACCACCAACTTCATCAAGAAGGTCGGATACAACCCCAAGTCCATCGCCTTCGTCCCCATCTCCGGTTTCAACGGTGACAACATGATTGAGGTTTCCACCAACTGCCCATGGTACAAGGGTTGGGAGAAGGAGACCAAGGA---GGGAAAGAAGTCCGGAAAGACTCTTCTCGAAGCCATTGACGGCATCGACCCCCCGTCCCGCCCAACTGACAAGCCCCTCCGCCTTCCCCTCCAGGATGTCTACAAGATTGGCGGTATTGGCACGGTGCCAGTCGGTCGTGTCGAGACCGGTATCATCAAGGCCGGTATGTT--ATGAAGTCACGTG-TTATTTATTTACTTTTCACTAACTC--CACTCCAGGTATGGTCGTCACCTTCGCCCCCGCTGGTGTCACCACTGAAGTCAAGTCCGTCGAGATGCACCACGAGCAGCTTGTTGAGGGTGTCCCCGGTGACAACGTTGGCTTCAACGTCAAGAACGTTTCCGTCAAGGAGATCCGTCGTGGTAACGTTGCTGGTGACTCCAAGAACGACCCCCCCAAGGGAGCCGAGTCTTTCAACGCCCAGGTCATTGTCCTGAACCACCCTGGTCAGATCGGTGCCGGTTACGCCCCAGTCCTGGATTGCCACACCGCCCACATTGCCTGCAAGTTCTCTGAGCTCCTCGAGAAGATTGACCGCCGTACCGGAAAGTCCATGGAGGACTCCCCCAAGTTCGTCAAGTCTGGTGATGCCGCCATCGTCAAGATGATT
>CGMCC3.20877TPseudogymnoascus_papyrifera
T-ACCACCCTTTGTTTATTACA-CTTTG-TTGCTTTGGCAAGCCTG-CCCTCGGGCTGCTGGCTCCGGCCGGCGAGCGCTTGCCAGAGGACCT-AAACTCTGT-TTGTCTATACTGTCTGAGTACTATATAATAGTTAAAACTTTCAACAACGGATCTCTTGGTTCTGGCATCGATGAAGAACGCAGCGAAATGCGATAAGTAATGTGAATTGCAGAATTCAGTGAATCATCGAATCTTTG-AACGCACATTGCGCCCCCTGGTATTCCGGGGGGCATGCCTGTCCGAGCGTCATT-ACAACCCTC-AAGCTCAGCTTGGTGTTGGGCCCCGCC-GCCCCGGCGGGCCCTAAAGTCA-GTGGCGGTGCCGTCCGGCTCCGA-GCGTAGTAATTCTTCTCGCTCTGGAGGT--CCGG-TCGTGTGCTCGCCCCTCACGGTCCGAGTTGTAATTTGTAGAGGATGCTTCGAGCATGGTCTGGCCTAAGTTCCTTGGAACAGGACGTCATAGAGGGTGAGAATCCCGTATGCGGCCAGGTGCCTACGCTCATGTGAAGCTCCTTCGACGAGTCGAGTTGTTTGGGAATGCAGCTCAAAATGGGTGGTAAATTTCATCTAAAGCTAAATATTGGCCAGAGACCGATAGCGCACAAGTAGAGTGATCGAAAGATGAAAAGCACTTTGGAAAGAGAGTTAAACAGTACGTGAAATTGTTGAAAGGGAAGCGCTTGCAACCAGACTTGCGCGCGGCCGATCATCCGGTGTTCTCACCGGTGCACTCGGCCGTGCTCAGGCCAGCATCGGTTTTGGCGGCTGGATAAAGGCCCTAGGAATGTAGCTCCTCTC-GGGGAGTGTTATAGCCTAGGGTGCAATGCAGCCTGCTGGGACCGAGGACCGCGCTTCGGCTAGGATGCTGGCGTAATGGTTGTAAGCGGCCCGTCTTGAAACACGGACCAAGGAGTCTAACATCTATGCGAGTGTTTGGGTGTCAAACCCATACGCGTAATGAAAGTGAACGGAGGTGAGAACCCTTAAGGGTGCATCATCGACCGGTCCTGAAGTTTACGGAAGGATCTGAGTAAGAGCATAGCTGTTGGGACCCGAAAGATGGTGAACTATGCCTGAATAGGGTGAAGCCAGAGGAAACTCTGGTGGAGGCTCGCAGCGGTTCTGACGTGCAAATCGATCGTCAAATTTGGGTATAGGGGCGAAAGACTAATCTGACTGAATGTCCGTCAGAGGACTGTAGAGTCAACAATGCCAAGGGGAACCTATTCTCTTCGATGAGAGCTTCCAAATTTGTCCCTTTCCAGGAAGTCAAAATCCAAGAAGTTCCAGATCAAGTTCCAGTTGGACATATCCCAAGACAACTGACCATTCTGTGTCATGGAGCACTTGTGCGCCAGATCAGCCCAGGAGACCTCATCGACTGCGGCGGAATCTTTCTGCCGACCCCATACACGGGCTTTAAAGCGATGAGAGCTGGCCTGTTAACAGATACATATTTGGAGGCTCAGCATGTCATACAACACAAAAAGGCATACGAGCACATGGCAACTGACCCGAAAATATTCAAACGGCTTGATGCATACAGTCAGTCGGGGCAAATGTACGAGTACTTGGCCAAATCTATTGCGCCTGAAATCTTTGGCCATCTTGATGTCAAGAAGGCTCTGCTGTTACTGTTGGTTGGGGGTTCCGTGAACTGCCTGCTGGTCAAAATGCCATTGTTGCCATTCTTTGCTACTCTGGTTATAACCAGGAAGATTCCGTTATTATGAACCAGAGCAGTATCGATCGTGGACTTTTCCGCAGTTTGTTCTACAGAGCTTACCACGATCAAGAAAAGCGGATCGGTATGAATGTGGTTGAGCAGTTTGAGAAGCCTTTCCGTAGCGATACGCTCAAGCTCAAGCACGGAACCTATGATAAACTGGACGACGACGGAATTGTTGCTCCTGGTGTCAGAATCTCTGGAGAAGATATCATCATTGGGAAAACCGCGCCGCTTCCACCAGATGCAGAGGAACTGGGACAGCGTACCAAATCGCATACCAAGCGTGATGCGTCGACTCCTCTTCGTAGCACGGAGAATGGTATTGTTGATCAGGTGTTGATCACCACCAACGCCGAAGGTCTCCGCTTCGTCAAGGTGCGCATGCGTACAACCAAGATCCCCCAAATTGGTGATAAGTTCGCCTCTCGTCACGGGCAGAAGGGAACAATTGGTATCACTTACCGCCAGGAGGATATGCCTTTCACTCGCGAGGGTATTGTGCCTGACCTTATTATTAACCCTCACGCCATTCCTTCTCGTATGACGATTGCTCATTGGTATCTCCAAGGATGGCCAGACCCGTGAGCACGCTCTGCTCGCCTACACCCTTGGTGTTAGGCAGATCATCGTTGCCATCAAC-AAGATGGACACCA-CCAAGTGGTCCGAGGCCCGTTTCAATGAGATCATCAAGGAGACCACCAACTTCATCAAGAAGGTCGGATACAACCCCAAGTCCATCGCCTTCGTCCCCATCTCCGGTTTCAACGGTGACAACATGATTGAGGTTTCCACCAACTGCCCATGGTACAAGGGTTGGGAGAAGGAGACCAAGGA---GGGAAAGAAGTCCGGAAAGACTCTTCTCGAAGCCATTGACGGCATCGACCCCCCGTCCCGCCCAACTGACAAGCCCCTCCGCCTTCCTCTCCAGGATGTCTACAAGATTGGCGGTATTGGCACGGTGCCAGTCGGTCGTGTCGAGACCGGTATCATCAAGGCCGGTATGTT--ATAAAGTCACGTG-TTCTTTGTTTACTTCTCACTAACTC--CATTCCAGGTATGGTCGTCACCTTCGCCCCCGCTGGTGTCACCACTGAAGTCAAGTCCGTCGAGATGCACCACGAGCAGCTTGTTGAGGGTGTCCCCGGTGACAACGTTGGCTTCAACGTCAAGAACGTTTCCGTCAAGGAGATCCGTCGTGGTAACGTTGCTGGTGACTCCAAGAACGACCCCCCCAAGGGAGCCGAGTCTTTCAACGCCCAGGTCATTGTCCTGAACCACCCTGGTCAGATCGGTGCCGGTTACGCCCCAGTCCTGGATTGCCACACCGCCCACATTGCCTGCAAGTTCTCTGAGCTCCTCGAGAAGATTGACCGCCGTACCGGAAAGTCCATGGAGGACTCCCCCAAGTTCGTCAAGTCTGGTGATGCCGCCATCGTCAAGATGATT
>CGMCC3.20878TPseudogymnoascus_zongqiia
T-ACCACCCTTTGTTTATTACA-CTTTG-TTGCTTTGGCAGGCCTG-CCCTCGGGCTGCTGGCTCCGGCCGGCGAGCGTCTGCCAGAGGACCT-AAACTCTGT-TTGTCTATAATGTCTGAGTACTATATAATAGTTAAAACTTTCAACAACGGATCTCTTGGTTCTGGCATCGATGAAGAACGCAGCGAAATGCGATAAGTAATGTGAATTGCAGAATTCAGTGAATCATCGAATCTTTG-AACGCACATTGCGCCCCCTGGTATTCCGGGGGGCATGCCTGTCCGAGCGTCATT-ACAACCCTC-AAGCTCAGCTTGGTGTTGGGCCCCGCC-GCCCCGGCGGGCCCTAAAGTCA-GTGGCGGTGCCGTCCGGCTCCGA-GCGTAGTAATTCTTCTCGCTCTGGAGGT--CCGG-TCGTGTGCTTGCCCCTCACGGTCCGAGTTGTAATTTGTAGAGGATGCTTCGAGCATGGTCTGGCCTAAGTTCCTTGGAACAGGACGTCATAGAGGGTGAGAATCCCGTATGCGGTCAGGTGCCTACGCTCATGTGAAGCTCCTTCGACGAGTCGAGTTGTTTGGGAATGCAGCTCAAAATGGGTGGTAAATTTCATCTAAAGCTAAATATTGGCCAGAGACCGATAGCGCACAAGTAGAGTGATCGAAAGATGAAAAGCACTTTGGAAAGAGAGTTAAACAGTACGTGAAATTGTTGAAAGGGAAGCGCTTGCAACCAGACTTGCGCGCGGCCGATCATCCGGTGTTCTCACCGGTGCACTCGGCCGTGCTCAGGCCAGCATCGGTTTTGGCGGCTGGATAAAGGCCCTAGGAATGTAGCTCCTCTC-GGGGAGTGTTATAGCCTAGGGTGCAATGCAGCCTGCTGGGACCGAGGACCGCGCTTCGGCTAGGATGCTGGCGTAATGGTTGTAAGCGGCCCGTCTTGAAACACGGACCAAGGAGTCTAACATCTATGCGAGTGTTTGGGTGTCAAACCCATACGCGTAATGAAAGTGAACGGAGGTGAGAACCCTTAAGGGTGCATCATCGACCGATCCTGATGTCTTCGGAAGGATTTGAGTAAGAGCATAGCTGTTGGGACCCGAAAGATGGTGAACTATGCCTGAATAGGGTGAAGCCAGAGGAAACTCTGGTGGAGGCTCGCAGCGGTTCTGACGTGCAAATCGATCGTCAAATTTGGGTATAGGGGCGAAAGACTAATCTGACTGAATGTCCGTCGGACGATTGCAAAGTCAACAATGCCAAAGGGAACCTATTCTCTTCGATGCGAGCTTCCAAATTTGTCCCTTTCCAGGAAGTTAAAATTCAAGAAGTCCCAGATCAAGTTCCAGTTGGTCATATCCCAAGACAACTCACCATACTGTGCCATGGAGCACTAGTACGCCAGATCAGCCCAGGAGACCTCATCGACTGCGGCGGAATCTTTCTGCCGACCCCATATACAGGCTTTAAAGCGATGAGAGCTGGTCTGTTAACAGACACATATCTGGAGGCTCAGCACGTTATTCAGCACAAGAAGGCATACCAGCACATGACAAGTGACCCAAAGATTTTCAAACGACTTGACGCATACAGTGAGTCGGGGCAAATGTACGAGTACTTGGCCAAATCTATCGCCCCTGAAATTTATGGCCATCTCGATGTCAAGAAGGCGCTGTTGCTGTTGTTGGTTGGGGGTTCCGAGAGCTGCCTGCTGGCCAAAATGCCATTGTCGCCATTCTTTGCTACTCCGGTTATAACCAAGAAGATTCCGTCATTATGAATCAGAGCAGTATCGATCGTGGCCTTTTCCGCAGTTTGTTTTACAGAGCTTACCACGACCAAGAAAAGAGGATCGGTATGAATGTGGTTGAGCAGTTCGAAAAACCTTTCCGTAGCGACACTCTCAAGCTCAAGCACGGAACTTATGATAAATTGGACGATGACGGAATTGTTGCTCCAGGTGTCAGAATTTCTGGAGAAGACATCATTATTGGTAAAACCGCGCCGCTTCCACCAGATGCAGAGGAACTTGGGCAGCGCACCAAATCGCATACCAAGCGTGATGCGTCAACGCCCCTTCGTAGCACGGAGAATGGTATCGTTGACCAAGTCTTGATCACCACCAATGCCGAAGGTCTCCGCTTCGTCAAGGTCCGCATGCGCACAACGAAGATTCCTCAGATTGGTGATAAGTTCGCCTCTCGTCACGGGCAGAAGGGAACCATTGGTATCACTTACCGCCAAGAAGATATGCCTTTCACTCGCGAGGGTATTGTGCCTGACCTCATCATCAACCCTCACGCCATTCCTTCGCGTATGACGATTGCTCATTGGTATCTCCAAGGATGGCCAGACCCGTGAGCACGCTCTGCTCGCCTACACCCTTGGTGTTAGGCAGATCATCGTTGCCATCAAC-AAGATGGACACCA-CCAAGTGGTCCGAGGCCCGTTTCGGTGAGATCATCAAGGAGACCACCAACTTCATCAAGAAGGTCGGCTACAACCCCAAGACCATTGCCTTCGTCCCCATCTCCGGTTTCAACGGTGACAACATGATTGAGGCCTCTACCAACTGCCCATGGTACAAGGGTTGGGAGAAGGAGACCAAGGA---GGGAAAGAAGTCCGGAAAGACTCTTCTCGAAGCTATTGACGGCATCGACCCCCCGTCCCGCCCAACTGACAAGCCCCTCCGCCTTCCTCTCCAGGATGTCTACAAGATTGGCGGTATTGGCACGGTGCCAGTCGGTCGTGTTGAGACCGGTATCATTAAGTCCGGTAAGTT--TG-AAATCACGTGAATCATTGTTTACTTTTTACTAATTC--CGTGCCAGGTATGGTCGTCACCTTCGCCCCCGCTGGTGTCACCACCGAAGTCAAGTCCGTCGAGATGCACCACGAGCAGCTTGTCGAGGGTGTCCCCGGTGACAACGTTGGCTTCAACGTCAAGAACGTTTCCGTCAAGGAGATCCGTCGTGGTAACGTTGCTGGTGACTCCAAGAACGACCCCCCGAAGGGCGCCGAGTCCTTCAACGCCCAGGTCATTGTCCTGAACCACCCTGGTCAGATCGGTGCCGGTTACGCCCCAGTCTTGGATTGCCACACCGCCCACATTGCCTGCAAGTTCTCTGAGCTCCTCGAGAAGATTGATCGCCGTACCGGTAAGTCCATGGAGGACTCGCCCAAGTTCGTCAAGTCTGGTGATGCCGCCATCGTCAAGATGATT
>GZUIFR22.042Pseudogymnoascus_zongqiia
T-ACCACCCTTTGTTTATTACA-CTTTG-TTGCTTTGGCAGGCCTG-CCCTCGGGCTGCTGGCTCCGGCCGGCGAGCGTCTGCCAGAGGACCT-AAACTCTGT-TTGTCTATAATGTCTGAGTACTATATAATAGTTAAAACTTTCAACAACGGATCTCTTGGTTCTGGCATCGATGAAGAACGCAGCGAAATGCGATAAGTAATGTGAATTGCAGAATTCAGTGAATCATCGAATCTTTG-AACGCACATTGCGCCCCCTGGTATTCCGGGGGGCATGCCTGTCCGAGCGTCATT-ACAACCCTC-AAGCTCAGCTTGGTGTTGGGCCCCGCC-GCCCCGGCGGGCCCTAAAGTCA-GTGGCGGTGCCGTCCGGCTCCGA-GCGTAGTAATTCTTCTCGCTCTGGAGGT--CCGG-TCGTGTGCTTGCCCCTCACGGTCCGAGTTGTAATTTGTAGAGGATGCTTCGAGCATGGTCTGGCCTAAGTTCCTTGGAACAGGACGTCATAGAGGGTGAGAATCCCGTATGCGGTCAGGTGCCTACGCTCATGTGAAGCTCCTTCGACGAGTCGAGTTGTTTGGGAATGCAGCTCAAAATGGGTGGTAAATTTCATCTAAAGCTAAATATTGGCCAGAGACCGATAGCGCACAAGTAGAGTGATCGAAAGATGAAAAGCACTTTGGAAAGAGAGTTAAACAGTACGTGAAATTGTTGAAAGGGAAGCGCTTGCAACCAGACTTGCGCGCGGCCGATCATCCGGTGTTCTCACCGGTGCACTCGGCCGTGCTCAGGCCAGCATCGGTTTTGGCGGCTGGATAAAGGCCCTAGGAATGTAGCTCCTCTC-GGGGAGTGTTATAGCCTAGGGTGCAATGCAGCCTGCTGGGACCGAGGACCGCGCTTCGGCTAGGATGCTGGCGTAATGGTTGTAAGCGGCCCGTCTTGAAACACGGACCAAGGAGTCTAACATCTATGCGAGTGTTTGGGTGTCAAACCCATACGCGTAATGAAAGTGAACGGAGGTGAGAACCCTTAAGGGTGCATCATCGACCGATCCTGATGTCTTCGGAAGGATTTGAGTAAGAGCATAGCTGTTGGGACCCGAAAGATGGTGAACTATGCCTGAATAGGGTGAAGCCAGAGGAAACTCTGGTGGAGGCTCGCAGCGGTTCTGACGTGCAAATCGATCGTCAAATTTGGGTATAGGGGCGAAAGACTAATCTGACTGAATGTCCGTCGGACGATTGCAAAGTCAACAATGCCAAAGGGAACCTATTCTCTTCGATGCGAGCTTCCAAATTTGTCCCTTTCCAGGAAGTTAAAATTCAAGAAGTCCCAGATCAAGTTCCAGTTGGTCATATCCCAAGACAACTCACCATACTGTGCCATGGAGCACTAGTACGCCAGATCAGCCCAGGAGACCTCATCGACTGCGGCGGAATCTTTCTGCCGACCCCATATACAGGCTTTAAAGCGATGAGAGCTGGTCTGTTAACAGACACATATCTGGAGGCTCAGCACGTTATTCAGCACAAGAAGGCATACCAGCACATGACAAGTGACCCAAAGATTTTCAAACGACTTGACGCATACAGTGAGTCGGGGCAAATGTACGAGTACTTGGCCAAATCTATCGCCCCTGAAATTTATGGCCATCTCGATGTCAAGAAGGCGCTGTTGCTGTTGTTGGTTGGGGGTTCCGAGAGCTGCCTGCTGGCCAAAATGCCATTGTCGCCATTCTTTGCTACTCCGGTTATAACCAAGAAGATTCCGTCATTATGAATCAGAGCAGTATCGATCGTGGCCTTTTCCGCAGTTTGTTTTACAGAGCTTACCACGACCAAGAAAAGAGGATCGGTATGAATGTGGTTGAGCAGTTCGAAAAACCTTTCCGTAGCGACACTCTCAAGCTCAAGCACGGAACTTATGATAAATTGGACGATGACGGAATTGTTGCTCCAGGTGTCAGAATTTCTGGAGAAGACATCATTATTGGTAAAACCGCGCCGCTTCCACCAGATGCAGAGGAACTTGGGCAGCGCACCAAATCGCATACCAAGCGTGATGCGTCAACGCCCCTTCGTAGCACGGAGAATGGTATCGTTGACCAAGTCTTGATCACCACCAATGCCGAAGGTCTCCGCTTCGTCAAGGTCCGCATGCGCACAACGAAGATTCCTCAGATTGGTGATAAGTTCGCCTCTCGTCACGGGCAGAAGGGAACCATTGGTATCACTTACCGCCAAGAAGATATGCCTTTCACTCGCGAGGGTATTGTGCCTGACCTCATCATCAACCCTCACGCCATTCCTTCGCGTATGACGATTGCTCATTGGTATCTCCAAGGATGGCCAGACCCGTGAGCACGCTCTGCTCGCCTACACCCTTGGTGTTAGGCAGATCATCGTTGCCATCAAC-AAGATGGACACCA-CCAAGTGGTCCGAGGCCCGTTTCGGTGAGATCATCAAGGAGACCACCAACTTCATCAAGAAGGTCGGCTACAACCCCAAGACCATTGCCTTCGTCCCCATCTCCGGTTTCAACGGTGACAACATGATTGAGGCCTCTACCAACTGCCCATGGTACAAGGGTTGGGAGAAGGAGACCAAGGA---GGGAAAGAAGTCCGGAAAGACTCTTCTCGAAGCTATTGACGGCATCGACCCCCCGTCCCGCCCAACTGACAAGCCCCTCCGCCTTCCTCTCCAGGATGTCTACAAGATTGGCGGTATTGGCACGGTGCCAGTCGGTCGTGTTGAGACCGGTATCATTAAGTCCGGTAAGTT--TG-AAATCACGTGAATCATTGTTTACTTTTTACTAATTC--CGTGCCAGGTATGGTCGTCACCTTCGCCCCCGCTGGTGTCACCACCGAAGTCAAGTCCGTCGAGATGCACCACGAGCAGCTTGTCGAGGGTGTCCCCGGTGACAACGTTGGCTTCAACGTCAAGAACGTTTCCGTCAAGGAGATCCGTCGTGGTAACGTTGCTGGTGACTCCAAGAACGACCCCCCGAAGGGCGCCGAGTCCTTCAACGCCCAGGTCATTGTCCTGAACCACCCTGGTCAGATCGGTGCCGGTTACGCCCCAGTCTTGGATTGCCACACCGCCCACATTGCCTGCAAGTTCTCTGAGCTCCTCGAGAAGATTGATCGCCGTACCGGTAAGTCCATGGAGGACTCGCCCAAGTTCGTCAAGTCTGGTGATGCCGCCATCGTCAAGATGATT
>GZUIFR22.043Pseudogymnoascus_zongqiia
T-ACCACCCTTTGTTTATTACA-CTTTG-TTGCTTTGGCAGGCCTG-CCCTCGGGCTGCTGGCTCCGGCCGGCGAGCGTCTGCCAGAGGACCT-AAACTCTGT-TTGTCTATAATGTCTGAGTACTATATAATAGTTAAAACTTTCAACAACGGATCTCTTGGTTCTGGCATCGATGAAGAACGCAGCGAAATGCGATAAGTAATGTGAATTGCAGAATTCAGTGAATCATCGAATCTTTG-AACGCACATTGCGCCCCCTGGTATTCCGGGGGGCATGCCTGTCCGAGCGTCATT-ACAACCCTC-AAGCTCAGCTTGGTGTTGGGCCCCGCC-GCCCCGGCGGGCCCTAAAGTCA-GTGGCGGTGCCGTCCGGCTCCGA-GCGTAGTAATTCTTCTCGCTCTGGAGGT--CCGG-TCGTGTGCTTGCCCCTCACGGTCCGAGTTGTAATTTGTAGAGGATGCTTCGAGCATGGTCTGGCCTAAGTTCCTTGGAACAGGACGTCATAGAGGGTGAGAATCCCGTATGCGGTCAGGTGCCTACGCTCATGTGAAGCTCCTTCGACGAGTCGAGTTGTTTGGGAATGCAGCTCAAAATGGGTGGTAAATTTCATCTAAAGCTAAATATTGGCCAGAGACCGATAGCGCACAAGTAGAGTGATCGAAAGATGAAAAGCACTTTGGAAAGAGAGTTAAACAGTACGTGAAATTGTTGAAAGGGAAGCGCTTGCAACCAGACTTGCGCGCGGCCGATCATCCGGTGTTCTCACCGGTGCACTCGGCCGTGCTCAGGCCAGCATCGGTTTTGGCGGCTGGATAAAGGCCCTAGGAATGTAGCTCCTCTC-GGGGAGTGTTATAGCCTAGGGTGCAATGCAGCCTGCTGGGACCGAGGACCGCGCTTCGGCTAGGATGCTGGCGTAATGGTTGTAAGCGGCCCGTCTTGAAACACGGACCAAGGAGTCTAACATCTATGCGAGTGTTTGGGTGTCAAACCCATACGCGTAATGAAAGTGAACGGAGGTGAGAACCCTTAAGGGTGCATCATCGACCGATCCTGATGTCTTCGGAAGGATTTGAGTAAGAGCATAGCTGTTGGGACCCGAAAGATGGTGAACTATGCCTGAATAGGGTGAAGCCAGAGGAAACTCTGGTGGAGGCTCGCAGCGGTTCTGACGTGCAAATCGATCGTCAAATTTGGGTATAGGGGCGAAAGACTAATCTGACTGAATGTCCGTCGGACGATTGCAAAGTCAACAATGCCAAAGGGAACCTATTCTCTTCGATGCGAGCTTCCAAATTTGTCCCTTTCCAGGAAGTTAAAATTCAAGAAGTCCCAGATCAAGTTCCAGTTGGTCATATCCCAAGACAACTCACCATACTGTGCCATGGAGCACTAGTACGCCAGATCAGCCCAGGAGACCTCATCGACTGCGGCGGAATCTTTCTGCCGACCCCATATACAGGCTTTAAAGCGATGAGAGCTGGTCTGTTAACAGACACATATCTGGAGGCTCAGCACGTTATTCAGCACAAGAAGGCATACCAGCACATGACAAGTGACCCAAAGATTTTCAAACGACTTGACGCATACAGTGAGTCGGGGCAAATGTACGAGTACTTGGCCAAATCTATCGCCCCTGAAATTTATGGCCATCTCGATGTCAAGAAGGCGCTGTTGCTGTTGTTGGTTGGGGGTTCCGAGAGCTGCCTGCTGGCCAAAATGCCATTGTCGCCATTCTTTGCTACTCCGGTTATAACCAAGAAGATTCCGTCATTATGAATCAGAGCAGTATCGATCGTGGCCTTTTCCGCAGTTTGTTTTACAGAGCTTACCACGACCAAGAAAAGAGGATCGGTATGAATGTGGTTGAGCAGTTCGAAAAACCTTTCCGTAGCGACACTCTCAAGCTCAAGCACGGAACTTATGATAAATTGGACGATGACGGAATTGTTGCTCCAGGTGTCAGAATTTCTGGAGAAGACATCATTATTGGTAAAACCGCGCCGCTTCCACCAGATGCAGAGGAACTTGGGCAGCGCACCAAATCGCATACCAAGCGTGATGCGTCAACGCCCCTTCGTAGCACGGAGAATGGTATCGTTGACCAAGTCTTGATCACCACCAATGCCGAAGGTCTCCGCTTCGTCAAGGTCCGCATGCGCACAACGAAGATTCCTCAGATTGGTGATAAGTTCGCCTCTCGTCACGGGCAGAAGGGAACCATTGGTATCACTTACCGCCAAGAAGATATGCCTTTCACTCGCGAGGGTATTGTGCCTGACCTCATCATCAACCCTCACGCCATTCCTTCGCGTATGACGATTGCTCATTGGTATCTCCAAGGATGGCCAGACCCGTGAGCACGCTCTGCTCGCCTACACCCTTGGTGTTAGGCAGATCATCGTTGCCATCAAC-AAGATGGACACCA-CCAAGTGGTCCGAGGCCCGTTTCGGTGAGATCATCAAGGAGACCACCAACTTCATCAAGAAGGTCGGCTACAACCCCAAGACCATTGCCTTCGTCCCCATCTCCGGTTTCAACGGTGACAACATGATTGAGGCCTCTACCAACTGCCCATGGTACAAGGGTTGGGAGAAGGAGACCAAGGA---GGGAAAGAAGTCCGGAAAGACTCTTCTCGAAGCTATTGACGGCATCGACCCCCCGTCCCGCCCAACTGACAAGCCCCTCCGCCTTCCTCTCCAGGATGTCTACAAGATTGGCGGTATTGGCACGGTGCCAGTCGGTCGTGTTGAGACCGGTATCATTAAGTCCGGTAAGTT--TG-AAATCACGTGAATCATTGTTTACTTTTTACTAATTC--CGTGCCAGGTATGGTCGTCACCTTCGCCCCCGCTGGTGTCACCACCGAAGTCAAGTCCGTCGAGATGCACCACGAGCAGCTTGTCGAGGGTGTCCCCGGTGACAACGTTGGCTTCAACGTCAAGAACGTTTCCGTCAAGGAGATCCGTCGTGGTAACGTTGCTGGTGACTCCAAGAACGACCCCCCGAAGGGCGCCGAGTCCTTCAACGCCCAGGTCATTGTCCTGAACCACCCTGGTCAGATCGGTGCCGGTTACGCCCCAGTCTTGGATTGCCACACCGCCCACATTGCCTGCAAGTTCTCTGAGCTCCTCGAGAAGATTGATCGCCGTACCGGTAAGTCCATGGAGGACTCGCCCAAGTTCGTCAAGTCTGGTGATGCCGCCATCGTCAAGATGATT
>CGMCC3.20880Pseudogymnoascus_yunnanensis
T-ACCACCCTTTGTTTATTACA-CTTTG-TTGCTTTGGCAGGCCTG-CCCTCGGGCTGCTGGCTCCGGCCGGCGAGCGCCTGCCAGAGGACCT-AAACTCTGT-TTGTCTATACTGTCTGAGTACTATATAATAGTTAAAACTTTCAACAACGGATCTCTTGGTTCTGGCATCGATGAAGAACGCAGCGAAATGCGATAAGTAATGTGAATTGCAGAATTCAGTGAATCATCGAATCTTTG-AACGCACATTGCGCCCCCTGGTATTCCGGGGGGCATGCCTGTCCGAGCGTCATT-ACAACCCTC-AAGCTCAGCTTGGTGTTGGGCCCCGCC-GCCCCGGCGGGCCCTAAAGTCA-GTGGCGGTGCCGTCCGGCTCCGA-GCGTAGTAATTCTTCTCGCTCTGGAGGC--CCGG-TCGCGTGCCCGCCCCTCACGGTCCGAGTTGTAATTTGTAGAGGATGCTTCGAGCATGGTCTGGCCTAAGTTCCTTGGAACAGGACGTCATAGAGGGTGAGAATCCCGTATGCGGCCAGGTGCCTACGCTCATGTGAAGCTCCTTCGACGAGTCGAGTTGTTTGGGAATGCAGCTCAAAATGGGTGGTAAATTTCATCTAAAGCTAAATATTGGCCAGAGACCGATAGCGCACAAGTAGAGTGATCGAAAGATGAAAAGCACTTTGGAAAGAGAGTTAAACAGTACGTGAAATTGTTGAAAGGGAAGCGCTTGCAACCAGACTTGCGCGCGGCCGATCATCCGGTGTTCTCACCGGTGCACTCGGCCGTGCTCAGGCCAGCATCGGTTTTGGCGGCTGGATAAAGGCCCTAGGAATGTGGCTCCTCTC-GGGGAGTGTTATAGCCTAGGGTGCAATGCAGCCTGCCGGGACCGAGGACCGCGCTTCGGCTAGGATGCTGGCGTAATGGTTGTAAGCGGCCCGTCTTGAAACACGGACCAAGGAGTCTAACATCTATGCGAGTGTTTGGGTGTCAAACCCATACGCGTAATGAAAGTGAACGGAGGTGAGAACCCTTAAGGGTGCATCATCGACCGATCCTGATGTCTTCGGAAGGATTTGAGTAAGAGCATAGCTGTTGGGACCCGAAAGATGGTGAACTATGCCTGAATAGGGTGAAGCCAGAGGAAACTCTGGTGGAGGCTCGCAGCGGTTCTGACGTGCAAATCGATCGTCAAATTTGGGTATAGGGGCGAAAGACTAATCTGACTGAATGTCCCTCAGAAGACTGCAAAGTAAACAAGGCTAAGGGGAACCTATTTACTTCGATGAGAGCTTCCAAATTTGTTCCTTTCCAGGAAGTCAAAATCCAAGAAGTCCCAGATCAAGTTCCAGTTGGGCATATCCCAAGACAACTGACCGTCCTGTGTCACGGAGCACTTGTTCGCCAGATCAGCCCGGGAGACCTCATCGATTGCGGTGGCATATTTCTGCCGACCCCATATACAGGATTTAAAGCGATGAGAGCTGGCCTGTTGACAGATACGTATCTGGAGGCTCAGCACGTTATACAACACAAGAAGGCATATGAGCACATGGCAAGCGACCCGAAAATCTTCAAACGACTTGATGCATACAGTGAGTCAGGACACATGTACGAGTACTTGGCCAAATCTATTGCGCCTGAAATCTACGGCCATCTTGATGTCAAGAAGGCTCTGCTGCTATTACTGGTTGGAGGTTCCGAGAACTGCCCGCTGGCCAAAATGCCATTGTCGCCATTCTTTGCTACTCTGGTTATAACCAGGAAGATTCCGTTATTATGAACCAGAGCAGTATTGATCGTGGTCTTTTCCGCAGTTTGTTCTACAGAGCTTATCACGACCAAGAAAAGAGGATTGGTATGAATGTGGTTGAGCAGTTTGAGAAACCTTTCCGTAGCGATACTCTCAAGCTCAAGCACGGAACATATGACAAACTGGACGATGACGGAATTGTTGCTCCTGGTGTCAGAATCTCTGGAGAGGATATCATTATTGGTAAAACCGCGCCACTTCCACCAGATGCAGAGGAACTTGGTCAGCGCACCAAATCCCATACCAAGCGTGATGCGTCGACGCCCCTTCGTAGCACGGAGAATGGTATTGTTGACCAAGTTTTGATCACCACCAACGCCGAAGGCCTCCGCTTCGTCAAAGTCCGCATGCGCACAACGAAGATTCCTCAAATTGGTGATAAGTTCGCCTCTCGTCACGGTCAAAAGGGAACCATTGGTATCACTTACCGCCAAGAAGACATGCCTTTCACTCGCGAGGGTATTGTGCCTGACCTCATTATTAACCCCCACGCTATTCCCTCTCGTATGACGATTGCTCATTGGTATCTCCAAGGATGGCCAGACCCGTGAGCACGCTCTCCTCGCCTACACCCTTGGTGTTAGGCAGATCATCGTTGCCATCAAC-AAGATGGACACCA-CCAAGTGGTCCGAGGCCCGTTTCGGTGAGATCATCAAGGAGACCACCAACTTCATCAAGAAGGTCGGCTACAACCCCAAGTCCATTGCCTTCGTCCCCATCTCCGGTTTCAACGGTGACAACATGATTGAGGCCTCCACCAACTGCCCATGGTACAAGGGTTGGGAGAAGGAGACCAAGGA---GGGAAAGAAGTCTGGAAAGACTCTTCTCGAGGCCATTGACGGCATCGACCCCCCGTCCCGCCCAACTGACAAGCCCCTCCGCCTTCCTCTCCAGGATGTCTACAAGATTGGCGGTATTGGCACGGTGCCAGTCGGTCGTGTTGAGACCGGTATCATCAAGGCCGGTAAGTT--TT-TAGTCACGTG-GTTATTGTTTACTTTTTACTAATTC--CATCTCAGGTATGGTCGTCACCTTCGCCCCCGCTGGTGTCACCACTGAAGTCAAGTCCGTCGAGATGCACCACGAGCAGCTTGTCGAGGGTGTTCCCGGTGACAACGTTGGCTTCAACGTCAAGAACGTTTCCGTCAAGGAGATCCGTCGTGGTAACGTTGCTGGTGACTCCAAGAACGACCCCCCCAAGGGAGCCGAGTCCTTCAACGCCCAGGTCATTGTCCTGAACCACCCTGGTCAGATCGGTGCCGGTTACGCCCCAGTCTTGGATTGCCACACCGCCCACATTGCCTGCAAGTTCTCTGAGCTCCTCGAGAAGATTGATCGCCGTACCGGAAAGTCCATGGAGGACTCCCCCAAGTTCGTCAAGTCTGGTGATGCCGCCATCGTCAAGATGATT
>GZUIFR22.048Pseudogymnoascus_yunnanensis
T-ACCACCCTTTGTTTATTACA-CTTTG-TTGCTTTGGCAGGCCTG-CCCTCGGGCTGCTGGCTCCGGCCGGCGAGCGCCTGCCAGAGGACCT-AAACTCTGT-TTGTCTATACTGTCTGAGTACTATATAATAGTTAAAACTTTCAACAACGGATCTCTTGGTTCTGGCATCGATGAAGAACGCAGCGAAATGCGATAAGTAATGTGAATTGCAGAATTCAGTGAATCATCGAATCTTTG-AACGCACATTGCGCCCCCTGGTATTCCGGGGGGCATGCCTGTCCGAGCGTCATT-ACAACCCTC-AAGCTCAGCTTGGTGTTGGGCCCCGCC-GCCCCGGCGGGCCCTAAAGTCA-GTGGCGGTGCCGTCCGGCTCCGA-GCGTAGTAATTCTTCTCGCTCTGGAGGC--CCGG-TCGCGTGCCCGCCCCTCACGGTCCGAGTTGTAATTTGTAGAGGATGCTTCGAGCATGGTCTGGCCTAAGTTCCTTGGAACAGGACGTCATAGAGGGTGAGAATCCCGTATGCGGCCAGGTGCCTACGCTCATGTGAAGCTCCTTCGACGAGTCGAGTTGTTTGGGAATGCAGCTCAAAATGGGTGGTAAATTTCATCTAAAGCTAAATATTGGCCAGAGACCGATAGCGCACAAGTAGAGTGATCGAAAGATGAAAAGCACTTTGGAAAGAGAGTTAAACAGTACGTGAAATTGTTGAAAGGGAAGCGCTTGCAACCAGACTTGCGCGCGGCCGATCATCCGGTGTTCTCACCGGTGCACTCGGCCGTGCTCAGGCCAGCATCGGTTTTGGCGGCTGGATAAAGGCCCTAGGAATGTGGCTCCTCTC-GGGGAGTGTTATAGCCTAGGGTGCAATGCAGCCTGCCGGGACCGAGGACCGCGCTTCGGCTAGGATGCTGGCGTAATGGTTGTAAGCGGCCCGTCTTGAAACACGGACCAAGGAGTCTAACATCTATGCGAGTGTTTGGGTGTCAAACCCATACGCGTAATGAAAGTGAACGGAGGTGAGAACCCTTAAGGGTGCATCATCGACCGATCCTGATGTCTTCGGAAGGATTTGAGTAAGAGCATAGCTGTTGGGACCCGAAAGATGGTGAACTATGCCTGAATAGGGTGAAGCCAGAGGAAACTCTGGTGGAGGCTCGCAGCGGTTCTGACGTGCAAATCGATCGTCAAATTTGGGTATAGGGGCGAAAGACTAATCTGACTGAATGTCCCTCAGAAGACTGCAAAGTAAACAAGGCTAAGGGGAACCTATTTACTTCGATGAGAGCTTCCAAATTTGTTCCTTTCCAGGAAGTCAAAATCCAAGAAGTCCCAGATCAAGTTCCAGTTGGGCATATCCCAAGACAACTGACCGTCCTGTGTCACGGAGCACTTGTTCGCCAGATCAGCCCGGGAGACCTCATCGATTGCGGTGGCATATTTCTGCCGACCCCATATACAGGATTTAAAGCGATGAGAGCTGGCCTGTTGACAGATACGTATCTGGAGGCTCAGCACGTTATACAACACAAGAAGGCATATGAGCACATGGCAAGCGACCCGAAAATCTTCAAACGACTTGATGCATACAGTGAGTCAGGACACATGTACGAGTACTTGGCCAAATCTATTGCGCCTGAAATCTACGGCCATCTTGATGTCAAGAAGGCTCTGCTGCTATTACTGGTTGGAGGTTCCGAGAACTGCCCGCTGGCCAAAATGCCATTGTCGCCATTCTTTGCTACTCTGGTTATAACCAGGAAGATTCCGTTATTATGAACCAGAGCAGTATTGATCGTGGTCTTTTCCGCAGTTTGTTCTACAGAGCTTATCACGACCAAGAAAAGAGGATTGGTATGAATGTGGTTGAGCAGTTTGAGAAACCTTTCCGTAGCGATACTCTCAAGCTCAAGCACGGAACATATGACAAACTGGACGATGACGGAATTGTTGCTCCTGGTGTCAGAATCTCTGGAGAGGATATCATTATTGGTAAAACCGCGCCACTTCCACCAGATGCAGAGGAACTTGGTCAGCGCACCAAATCCCATACCAAGCGTGATGCGTCGACGCCCCTTCGTAGCACGGAGAATGGTATTGTTGACCAAGTTTTGATCACCACCAACGCCGAAGGCCTCCGCTTCGTCAAAGTCCGCATGCGCACAACGAAGATTCCTCAAATTGGTGATAAGTTCGCCTCTCGTCACGGTCAAAAGGGAACCATTGGTATCACTTACCGCCAAGAAGACATGCCTTTCACTCGCGAGGGTATTGTGCCTGACCTCATTATTAACCCCCACGCTATTCCCTCTCGTATGACGATTGCTCATTGGTATCTCCAAGGATGGCCAGACCCGTGAGCACGCTCTCCTCGCCTACACCCTTGGTGTTAGGCAGATCATCGTTGCCATCAAC-AAGATGGACACCA-CCAAGTGGTCCGAGGCCCGTTTCGGTGAGATCATCAAGGAGACCACCAACTTCATCAAGAAGGTCGGCTACAACCCCAAGTCCATTGCCTTCGTCCCCATCTCCGGTTTCAACGGTGACAACATGATTGAGGCCTCCACCAACTGCCCATGGTACAAGGGTTGGGAGAAGGAGACCAAGGA---GGGAAAGAAGTCTGGAAAGACTCTTCTCGAGGCCATTGACGGCATCGACCCCCCGTCCCGCCCAACTGACAAGCCCCTCCGCCTTCCTCTCCAGGATGTCTACAAGATTGGCGGTATTGGCACGGTGCCAGTCGGTCGTGTTGAGACCGGTATCATCAAGGCCGGTAAGTT--TT-TAGTCACGTG-GTTATTGTTTACTTTTTACTAATTC--CATCTCAGGTATGGTCGTCACCTTCGCCCCCGCTGGTGTCACCACTGAAGTCAAGTCCGTCGAGATGCACCACGAGCAGCTTGTCGAGGGTGTTCCCGGTGACAACGTTGGCTTCAACGTCAAGAACGTTTCCGTCAAGGAGATCCGTCGTGGTAACGTTGCTGGTGACTCCAAGAACGACCCCCCCAAGGGAGCCGAGTCCTTCAACGCCCAGGTCATTGTCCTGAACCACCCTGGTCAGATCGGTGCCGGTTACGCCCCAGTCTTGGATTGCCACACCGCCCACATTGCCTGCAAGTTCTCTGAGCTCCTCGAGAAGATTGATCGCCGTACCGGAAAGTCCATGGAGGACTCCCCCAAGTTCGTCAAGTCTGGTGATGCCGCCATCGTCAAGATGATT
>LHU121TPseudogymnoascus_turneri
T-ACCACCCTTTGTTTATTACA-CTTTG-TTGCTTTGGCAAGCCTG-CCCTCGGGCTGCTGGCTCCGGCCGGCGAGCGCTTGCCAGAGGACCT-AAACTCTGT-TTGTCTATACTGTCTGAGTACTATATAATAGTTAAAACTTTCAACAACGGATCTCTTGGTTCTGGCATCGATGAAGAACGCAGCGAAATGCGATAAGTAATGTGAATTGCAGAATTCAGTGAATCATCGAATCTTTG-AACGCACATTGCGCCCCCTGGTATTCCGGGGGGCATGCCTGTCCGAGCGTCATT-ACAACCCTC-AAGCTCAGCTTGGTGTTGGGCCCCGCC-GCCCCGGCGGGCCCTAAAGTCA-GTGGCGGTGCCGTCCGGCTCCGA-GCGTAGTAATTCTTCTCGCTCTGGAGGT--CCGG-TCGTGTGCTCGCC?????????????????????????????????????????????????????????????????????????????????????????????????????????????????????????????????????????????????????????????????????????????????????????????????????????????????????????????????????????????????????????????????????????????????????????????????????????????????????????????????????????????????????????????????????????????????????????????????????????????????????????????????????????????????????????????????????????????????????????????????????????????????????????????????????????????????????????????????????????????????????????????????????????????????????????????????????????????????????????????????????????????????????????????????????????????????????????????????????????????????????????????????????????????????????????????????????????????????????????????????????????????????????????????????????????????????????????????????????????????????????????????????????????????????????????????????????????????????????????????????????????????????????????????????????????????????????????????????????????????????????????????????????????????????????????????????????????????????????????????????????????????????????????????????????????????????????????????????????????????????????????????????????????????????????????????????????????????????TTCCGTGAACTGCCTGCTGGCCAAAATGCCATTGTTGCTATTCTTTGCTACTCTGGTTATAACCAAGAAGATTCCGTTATTATGAACCAGAGTAGTATCGATCGTGGGCTTTTCCGCAGTTTGTTCTACAGAGCTTACCACGATCAAGAAAAGCGGATCGGTATGAATGTGGTTGAACAGTTTGAGAAGCCTTTCCGTAGCGATACTCTCAAGCTCAAGCACGGAACCTATGACAAACTGGATGACGATGGAATTGTTGCTCCTGGTGTCAGAATCTCTGGAGAAGATATCATTATTGGCAAAACTGCGCCACTTCCAGCAGATGCAGAGGAACTCGGGCAGCGCACTAAGTCGCATACCAAGCGTGATGCGTCGACTCCTCTTCGTAGCACGGAGAATGGTATCGTCGATCAAGTCTTGATCACCACCAATGCCGAAGGTCTCCGCTTCGTCAAGGTGCGCATGCGTACAACGAAGATTCCTCAAATTGGTGACAAGTTCGCGTCTCGTCACGGACAGAAGGGAACAATTGGTATCACTTACCGCCAGGAGGATATGCCTTTCACTCGCGAGGGTGTTGTGCCTGACCTGATCATTAACCCTCACGCTATTCCTTCTCGTATGACGATTGCTCATTGGTATCTCCAAGGATGGCCAGACCCGTGAGCACGCTCTGCTCGCCTACACCCTTGGTGTTAGGCAGATCATCGTTGCCATCAAC-AAGATGGACACCA-CCAAGTGGTCCGAGGCCCGTTTCGCCGAGATCATCAAGGAGACCACCAACTTCATCAAGAAGGTCGGATACAACCCCAAGTCCATTGCCTTCGTCCCCATCTCCGGTTTCAACGGTGACAACATGATCGATGTCTCCTCCAACTGCCCATGGTACAAGGGTTGGGAGAAGGAGACCAAGGA---GGGAAAGAAGTCCGGAAAGACTCTTCTCGAGGCCATTGACGGCATCGACCCCCCGTCCCGCCCAACTGACAAGCCCCTCCGTCTTCCTCTCCAGGATGTCTACAAGATCGGCGGTATTGGCACGGTGCCAGTCGGCCGTGTCGAGACTGGTATTATCAAGTCCGGTATGTT--AT-AACTCACGTG-GTTATTGTTTACTTTTTACTAATTC--CATACCAGGCATGGTCGTCACCTTCGCCCCCGCTGGTGTCACCACCGAAGTCAAGTCCGTCGAGATGCACCACGAGCAGCTTGTTGAGGGTGTCCCCGGTGACAACGTTGGCTTCAACGTCAAGAACGTCTCCGTCAAGGAGATCCGTCGTGGTAACGTTGCTGGTGACTCCAAGAACGACCCCCCCAAGGGAGCCGAGTCCTTCAACGCCCAGGTCATTGTCCTGAACCACCCTGGTCAGATCGGTGCCGGTTACGCCCCAGTCCTGGATTGCCACACCGCCCACATTGCCTGCAAGTTCTCTGAGCTCCTCGAGAAGATTGATCGCCGTACCGGAAAGTCCATGGAGGACTCCCCCAAGTTCGTCAAGTCTGGTGATGCCGCCATCGTCA--------
>LHU158TPseudogymnoascus_lindneri
T-ACCACCCTTTGTTTATTACA-CTTTG-TTGCTTTGGCAAGCCTG-CCCTCGGGCTGCTGGCTCCGGCCGGCGAGCGCTTGCCAGAGGACCT-AAACTCTGT-TTGTTTATACTGTCTGAGTACTATATAATAGTTAAAACTTTCAACAACGGATCTCTTGGTTCTGGCATCGATGAAGAACGCAGCGAAATGCGATAAGTAATGTGAATTGCAGAATTCAGTGAATCATCGAATCTTTG-AACGCACATTGCGCCCCCTGGTATTCCGGGGGGCATGCCTGTCCGAGCGTCATT-ACAACCCTC-AAGCTCAGCTTGGTGTTGGGCCCCGCC-GCCCCGGCGGGCCCTAAAGTCA-GTGGCGGTGCCGTCCGGCTCCGA-GCGTAGTAATTCTTCTCGCTCTGGAGGT--CCGG-TCGTGTGCTTGCC?????????????????????????????????????????????????????????????????????????????????????????????????????????????????????????????????????????????????????????????????????????????????????????????????????????????????????????????????????????????????????????????????????????????????????????????????????????????????????????????????????????????????????????????????????????????????????????????????????????????????????????????????????????????????????????????????????????????????????????????????????????????????????????????????????????????????????????????????????????????????????????????????????????????????????????????????????????????????????????????????????????????????????????????????????????????????????????????????????????????????????????????????????????????????????????????????????????????????????????????????????????????????????????????????????????????????????????????????????????????????????????????????????????????????????????????????????????????????????????????????????????????????????????????????????????????????????????????????????????????????????????????????????????????????????????????????????????????????????????????????????????????????????????????????????????????????????????????????????????????????????????????????????????????????????????????????????????????????TTCCGTGAACTGCCTGCTGGCCAAAATGCCATTGTTGCTATTCTTTGCTACTCTGGTTATAACCAAGAAGATTCCGTTATTATGAACCAGAGTAGTATCGATCGTGGGCTTTTCCGCAGTTTATTCTACAGAGCTTACCACGATCAAGAAAAGCGGATCGGTATGAATGTGGTTGAACAGTTTGAGAAGCCTTTCCGTAGCGATACTCTCAAGCTCAAGCACGGAACCTATGACAAACTGGATGACGATGGAATTGTTGCTCCTGGTGTCAGAATCTCTGGAGAAGATATCATTATTGGCAAAACTGCGCCACTTCCAGCAGATGCAGAGGAACTCGGGCAGCGCACTAAGTCGCATACCAAGCGTGATGCGTCGACTCCTCTTCGTAGCACGGAGAATGGTATCGTCGATCAAGTCTTGATCACCACCAATGCCGAAGGTCTCCGCTTCGTCAAGGTGCGCATGCGTACAACGAAGATTCCTCAAATTGGTGACAAGTTCGCGTCTCGTCACGGACAGAAGGGAACAATTGGTATCACTTACCGCCAGGAGGATATGCCTTTCACTCGCGAGGGTGTTGTGCCTGACCTGATCATTAACCCTCACGCTATTCCTTCTCGTATGACGATTGCTCAT-------------------------------------------------------------------------------------------------------------------------------------TCAAGGAGACCACCAACTTCATCAAGAAGGTCGGATACAACCCCAAGTCCATTGCCTTCGTCCCCATCTCCGGTTTCAACGGTGACAACATGATCGATGTCTCCTCCAACTGCCCATGGTACAAGGGTTGGGAGAAGGAGACCAAGGA---GGGAAAGAAGTCCGGAAAGACTCTTCTCGAGGCCATTGACGGCATCGACCCCCCGTCCCGCCCAACTGACAAGCCCCTCCGTCTTCCTCTCCAGGATGTCTACAAGATCGGCGGTATTGGCACGGTGCCAGTCGGCCGTGTCGAGACTGGTATTATCAAGTCCGGTATGTT--AT-AAGTCACGTG-GTTATTGTTTACTTTTTACTAATTC--CATACCAGGCATGGTCGTCACCTTCGCCCCCGCTGGTGTCACCACCGAAGTCAAGTCCGTCGAGATGCACCACGAGCAGCTTGTTGAGGGTGTCCCCGGTGACAACGTTGGCTTCAACGTCAAGAACGTCTCCGTCAAGGAGATCCGTCGTGGTAACGTTGCTGGTGACTCCAAGAACGACCCCCCCAAGGGAGCCGAGTCTTTCAACGCCCAGGTCATTGTCCTGAACCACCCTGGTCAGATCGGTGCCGGTTACGCCCCAGTCCT-------------------------------------------------------------------------------------------------------------------------------------
>LHU407Pseudogymnoascus_palmeri
T-ACCACCCTTTGTTTATTACA-CTTTG-TTGCTTTGGCAAGCCTG-CCCTCGGGCTGCTGGCTCCGGCCGGCGAGCGCTTGCCAGAGGACCT-AAACTCTGT-TTGTCTATACTGTCTGAGTACTATATAATAGTTAAAACTTTCAACAACGGATCTCTTGGTTCTGGCATCGATGAAGAACGCAGCGAAATGCGATAAGTAATGTGAATTGCAGAATTCAGTGAATCATCGAATCTTTG-AACGCACATTGCGCCCCCTGGTATTCCGGGGGGCATGCCTGTCCGAGCGTCATT-ACAACCCTC-AAGCTCAGCTTGGTATTGGGCCCCGCC-GACCCGGCGGGCCCTAAAGTCA-GTGGCGGTGCCGTCCGGCTCCGA-GCGTAGTAATTCTTCTCGCTCTGGAGGT--CCGG-TCGTGTGCTCGCC?????????????????????????????????????????????????????????????????????????????????????????????????????????????????????????????????????????????????????????????????????????????????????????????????????????????????????????????????????????????????????????????????????????????????????????????????????????????????????????????????????????????????????????????????????????????????????????????????????????????????????????????????????????????????????????????????????????????????????????????????????????????????????????????????????????????????????????????????????????????????????????????????????????????????????????????????????????????????????????????????????????????????????????????????????????????????????????????????????????????????????????????????????????????????????????????????????????????????????????????????????????????????????????????????????????????????????????????????????????????????????????????????????????????????????????????????????????????????????????????????????????????????????????????????????????????????????????????????????????????????????????????????????????????????????????????????????????????????????????????????????????????????????????????????????????????????????????????????????????????????????????????????????????????????????????????????????????????????----------------------------------------------------------------------------------------------------------------------------------------------------------------------------------------------------------------TGAAGGTTAAGCACGGAACCTATGACAAACTGGACGATGATGGAATTGTTGCTCCTGGTGTCAGAATCTCTGGAGAAGATATCATTATTGGTAAAACCGCGCCACTTCCACCGGATGCAGAGGAACTTGGGCAGCGCACCAAATCGCATACGAAGCGTGATGCGTCGACTCCCCTTCGTAGCACGGAGAACGGTATCGTTGACCAAGTCTTGATCACCACAAACGCCGAAGGTCTCCGCTTCGTCAAGGTCCGCATGCGTACAACGAAGATTCCTCAAATTGGTGATAAGTTCGCCTCTCGTCACGGACAGAAGGGAACAATTGGTATCACTTACCGCCAGGAGGATATGCCTTTCACTCGCGAGGGTGTTGTGCCTGACCTCATCATCAACCCCCACGCCATTCCATCTCGTATGACAATTGCTCAT------------------------------------------------------------------------------------------------------------------------------------------------------------------GTCGGATACAGCCGCTGGTCCATTGATATCGTCCCCATCTCCGGTTTCAACGGTGACAACATGATCGATGTCTCCCCCAMCTGCCCATGGTACAAGGGTTGGGAGAAGGAGACCAAGGA---GGGAAAGAAGTCCGGAAAGACTCTTCTCGAGGCCATTGACGGCATCGACCCCCCGTCCCGCCCAACTGACAAGCCCCTCCGCCTTCCTCTCCAGGATGTCTACAAGATTGGCGGTATTGGCACGGTGCCAGTCGGCCGTGTCGAGACCGGTATCATCAAGGCCGGTATGTT--AT-AAGTCACGTG-GTTACTGTTTACTTCTTACTAATTT--GAAACCAGGCATGGTCGTCACCTTCGCCCCCGCTGGTGTCACCACCGAAGTCAAGTCCGTCGAGATGCACCACGAGCAGCTTGTTGAGGGTGTCCCCGGTGACAACGTTGGCTTC---------------------------------------------------------------------------------------------------------------------------------------------------------------------------------------------------------------------------------------------------------------------------------------------
>MN_Mycosel_7Pseudogymnoascus_sp_
T-ACCACCCTTTGTTTATTACA-CTTTG-TTGCTTTGGCAGGCCTG-CCCTCGGGCTGCTGGCTCCGGCCGGCGAGCGTCTGCCAGAGGACCT-AAACTCTGT-TTGTCTATAATGTCTGAGTACTATATAATAGTTAAAACTTTCAACAACGGATCTCTTGGTTCTGGCATCGATGAAGAACGCAGCGAAATGCGATAAGTAATGTGAATTGCAGAATTCAGTGAATCATCGAATCTTTG-AACGCACATTGCGCCCCCTGGTATTCCGGGGGGCATGCCTGTCCGAGCGTCATT-ACAACCCTC-AAGCTCAGCTTGGTGTTGGGCCCCGCC-GCCCCGGCGGGCCCTAAAGTCA-GTGGCGGTGCCGTCCGGCTCCGA-GCGTAGTAATTCTTCTCGCTCTGGAGGT--CCGG-TCGTGTGCTTGCCCCTCACGGTCCGAGTTGTAATTTGTAGAGGATGCTTCGAGCATGGTCTGGCCTAAGTTCCTTGGAACAGGACGTCATAGAGGGTGAGAATCCCGTATGCGGTCAGGTGCCTACGCTCATGTGAAGCTCCTTCGACGAGTCGAGTTGTTTGGGAATGCAGCTCAAAATGGGTGGTAAATTTCATCTAAAGCTAAATATTGGCCAGAGACCGATAGCGCACAAGTAGAGTGATCGAAAGATGAAAAGCACTTTGGAAAGAGAGTTAAACAGTACGTGAAATTGTTGAAAGGGAAGCGCTTGCAACCAGACTTGCGCGCGGCCGATCATCCGGTGTTCTCACCGGTGCACTCGGCCGTGCTCAGGCCAGCATCGGTTTTGGCGGCTGGATAAAGGCCCTAGGAATGTAGCTCCTCTC-GGGGAGTGTTATAGCCTAGGGTGCAATGCAGCCTGCTGGGACCGAGGACCGCGCTTCGGCTAGGATGCTGGCGTAATGGTTGTAAGCGGCCCGTCTTGAAACACGGACCAAGGAGTCTAACATCTATGCGAGTGTTTGGGTGTCAAACCCATACGCGTAATGAAAGTGAACGGAGGTGAGAACCCTTAAGGGTGCATCATCGACCGATCCTGATGTCTTCGGAAGGATTTGAGTAAGAGCATAGCTGTTGGGACCCGAAAGATGGTGAACTATGCCTGAATAGGGTGAAGCCAGAGGAAACTCTGGTGGAGGCTCGCAGCGGTTCTGACGTGCAAATCGATCGTCAAATTTGGGTATAGGGGCGAAAGACTAATCTGACTGAATGTCCGTCAGACGATTGCAAAGTCAACAATGCCAAAGGGAACTTATTCTCTTCGATGCGAGCTTCCAAATTTGTCCCTTTCCAGGAAGTTAAAATTCAAGAAGTCCCAGATCAAGTTCCAGTTGGCCATATCCCAAGACAACTCACCATACTGTGCCACGGAGCACTAGTACGCCAGATCAGCCCAGGAGACCTCATCGACTGCGGCGGAATATTTCTGCCGACCCCATATACAGGCTTTAAAGCGATGAGAGCTGGTCTGTTAACAGACACATATCTGGAGGCTCAGCACGTTATTCAGCACAAGAAGGCATACGAGCACATGACAAGTGACCCAAAGATTTTCAAACGACTTGACGCATACAGTGAGTCGGGGCAAATGTACGAGTACTTGGCCAAATCTATCGCGCCTGAAATTTATGGCCATCTCGATGTCAAGAAGGCGCTGTTGCTGTTGTTGGTTGGGGGTTCCGAGAGCTGCCTGCTGGCCAAAATGCCATTGTCGCCATTCTTTGCTACTCCGGTTATAACCAAGAAGATTCCGTCATTATGAATCAGAGCAGTATCGATCGTGGCCTTTTCCGCAGTTTGTTTTACAGAGCTTATCACGACCAAGAAAAGAGGATCGGTATGAATGTGGTTGAGCAGTTCGAAAAACCTTTCCGTAGCGATACTCTCAAGCTCAAGCACGGAACTTATGATAAATTGGACGATGACGGAATTGTTGCTCCAGGTGTCAGAATTTCTGGAGAAGACATCATTATTGGTAAAACCGCGCCGCTTCCACCAGATGCAGAGGAACTTGGGCAGCGCACCAAATCGCATACCAAGCGTGATGCGTCAACGCCCCTTCGTAGCACGGAGAATGGTATCGTTGACCAAGTCTTGATCACCACCAATGCCGAAGGTCTCCGCTTCGTCAAGGTCCGCATGCGCACAACGAAGATTCCTCAGATTGGTGATAAGTTCGCCTCTCGTCACGGGCAGAAGGGAACCATTGGTATCACTTACCGCCAAGAAGATATGCCTTTCACTCGCGAGGGTATTGTGCCTGACCTCATCATCAACCCCCACGCCATTCCTTCGCGTATGACGATTGCTCATTGGTATCTCCAAGGATGGCCAGACCCGTGAGCACGCTCTGCTCGCCTACACCCTTGGTGTTAGGCAGATCATCGTTGCCATCAAC-AAGATGGACACCA-CCAAGTGGTCCGAGGCCCGTTTCGGTGAGATCATCAAGGAGACCACCAACTTCATCAAGAAGGTCGGCTACAACCCCAAGTCCATTGCCTTCGTCCCCATCTCCGGTTTCAACGGTGACAACATGATTGAGGCCTCCTCCAACTGCCCATGGTACAAGGGTTGGGAGAAGGAGACCAAGGA---GGGAAAGAAGTCCGGAAAGACTCTACTCGAAGCTATTGACGGCATCGACCCCCCGTCCCGCCCAACTGACAAGCCCCTCCGCCTTCCTCTCCAGGATGTCTACAAGATTGGCGGTATTGGCACGGTGCCAGTCGGTCGTGTTGAGACCGGTATCATCAAGGCCGGTAAGTT--TG-AAATCACGTGAATCATTATTTACTTTTTACTAATTC--CGTACCAGGTATGGTCGTCACCTTCGCCCCCGCTGGTGTCACCACCGAAGTCAAGTCCGTCGAGATGCACCACGAGCAGCTTGTCGAGGGTGTCCCCGGTGACAACGTTGGCTTCAACGTCAAGAACGTTTCCGTCAAGGAGATCCGTCGTGGTAACGTTGCTGGTGACTCCAAGAACGACCCCCCGAAGGGCGCCGAGTCCTTCAACGCCCAGGTCATTGTCCTGAACCACCCTGGTCAGATCGGTGCCGGTTACGCCCCAGTCTTGGATTGCCACACCGCCCACATTGCCTGCAAGTTCTCTGAGCTCCTCGAGAAGATTGATCGCCGTACCGGTAAGTCCATGGAGGACTCGCCCAAGTTCGTCAAGTCTGGTGATGCCGCCATCGTCAAGATGATT
>CGMCC3.20876TPseudogymnoascus_camphora
T-ACCACCCTTTGTTTATCACA-CTTTG-TTGCTTTGGCAGGCCTG-CCCTCGGGCTGCTGGCTCCGGCCGGCGAGCGCCTGCCAGAGGACCT-AAACTCTGT-TTGTCTATACTGTCTGAGTACTATATAATAGTTAAAACTTTCAACAACGGATCTCTTGGTTCTGGCATCGATGAAGAACGCAGCGAAATGCGATAAGTAATGTGAATTGCAGAATTCAGTGAATCATCGAATCTTTG-AACGCACATTGCGCCCCCTGGTATTCCGGGGGGCATGCCTGTCCGAGCGTCATT-ACAACCCTC-AAGCTCAGCTTGGTGTTGGGCCCCGCC-GCCCCGGCGGGCCCTAAAGTCA-GTGGCGGTGCCGTCCGGCTCCGA-GCGTAGTAATTCTTCTCGCTCTGGAGGC--CCGG-TCGCGTGCCCGCCCCTCACGGTCCGAGTTGTAATTTGTAGAGGATGCTTCGAGCATGGTCTGGCCTAAGTTCCTTGGAACAGGACGTCATAGAGGGTGAGAATCCCGTATGCGGCCAGGTGCCTACGCTCATGTGAAGCTCCTTCGACGAGTCGAGTTGTTTGGGAATGCAGCTCAAAATGGGTGGTAAATTTCATCTAAAGCTAAATATTGGCCAGAGACCGATAGCGCACAAGTAGAGTGATCGAAAGATGAAAAGCACTTTGGAAAGAGAGTTAAACAGTACGTGAAATTGTTGAAAGGGAAGCGCTTGCAACCAGACTTGCGCGCGGCCGATCATCCGGTGTTCTCACCGGTGCACTCGGCCGTGCTCAGGCCAGCATCGGTTTTGGCGGCTGGATAAAGGCCCTAGGAATGTGGCTCCTCTC-GGGGAGTGTTATAGCCTAGGGTGCAATGCAGCCTGCTGGGACCGAGGACCGCGCTTCGGCTAGGATGCTGGCGTAATGGTTGTAAGCGGCCCGTCTTGAAACACGGACCAAGGAGTCTAACATCTATGCGAGTGTTTGGGTGTCAAACCCATACGCGTAATGAAAGTGAACGGAGGTGAGAACCCTTAAGGGTGCATCATCGACCGATCCTGATGTCTTCGGAAGGATTTGAGTAAGAGCATAGCTGTTGGGACCCGAAAGATGGTGAACTATGCCTGAATAGGGTGAAGCCAGAGGAAACTCTGGTGGAGGCTCGCAGCGGTTCTGACGTGCAAATCGATCGTCAAATTTGGGTATAGGGGCGAAAGACTAATCTGACTGAATGTCCGTCAGAAGACTGCAAAGTGAACAAGGCCAAGGGGAACCTATTTACTTCGATGAGAGCTTCCAAATTTGTTCCTTTCCAGGAAGTCAAAATTCAAGAAGTCCCAGATCAAGTTCCAGTTGGACATATCCCAAGGCAACTGACCGTCCTGTGTCACGGAGCACTTGTTCGCCAGATCAGCCCGGGAGACCTCATCGATTGCGGCGGCATCTTTCTGCCGACGCCATATACGGGCTTTAAGGCGATGAAAGCTGGCCTGTTGACAGATACGTATTTGGAGGCTCAGCACGTTATACAGCACAAGAAGGCATACGAGCACATGGCAAGTGACCCAAAGATCTTCAAACGGCTCGATGCATACAGCGAGTCAGGACAAATGTACGAGTACTTGGCCAAATCTATTGCGCCTGAAATCTACGGCCATCTTGATGTCAAGAAGGCTTTGTTGCTATTACTGGTTGGAGGTTCCGAGAACTGCCCGCTGGCCAAAATGCCATTGTCGCCATTCTTTGTTACTCTGGTTATAACCAGGAAGATTCCGTCATTATGAACCAGAGCAGTATTGATCGTGGTCTTTTCCGCAGTTTGTTCTACAGAGCTTATCACGATCAAGAAAAGAGGATCGGTATGAATGTGGTTGAACAGTTTGAGAAACCTTTCCGTAGCGATACTCTCAAGCTCAAGCACGGAACATATGACAAACTAGACGATGACGGAATTGTTGCTCCTGGTGTCAGAATCTCTGGAGAAGATATTATTATTGGTAAAACCGCGCCGCTTCCACCAGATGCAGAGGAACTTGGTCAGCGCACCAAATCCCATACGAAGCGTGATGCATCGACGCCCCTTCGTAGCACGGAGAATGGTATTGTTGACCAAGTTTTGATCACCACCAACGCCGAAGGCCTCCGCTTTGTCAAGGTCCGCATGCGCACAACGAAGATTCCTCAAATTGGCGATAAGTTCGCCTCTCGTCACGGTCAAAAAGGAACCATTGGTATCACTTACCGCCAAGAAGACATGCCTTTCACTCGCGAGGGTATTGTGCCTGACCTCATCATCAACCCCCACGCTATTCCCTCTCGTATGACGATTGCTCATTGGTATCTCCAAGGATGGCCAGACCCGTGAGCACGCTCTCCTCGCCTACACCCTTGGTGTTAGGCAGATCATCGTTGCCATCAAC-AAGATGGACACCA-CCAAGTGGTCTGAGGCCCGTTTCAGTGAGATCATCAAGGAGACCACCAACTTCATCAAGAAGGTCGGCTACAACCCCAAGTCCATCGCCTTCGTCCCCATCTCCGGTTTCAACGGTGATAACATGATTGAGGTCTCCACCAACTGCCCATGGTACAAGGGTTGGGAGAAGGAGACCAAGGA---GGGAAAGAAGTCCGGAAAGACTCTTCTCGAGGCCATTGACGGCATCGACCCCCCGTCCCGCCCAACTGACAAGCCCCTCCGCCTTCCTCTCCAGGATGTTTACAAGATTGGCGGTATTGGCACGGTGCCAGTCGGTCGTGTTGAGACCGGTATCATCAAGGCCGGTAAGTT--TT-GAGTCACGTG-GTTATTGTTTACTTCTTACTAATTC--CATCTCAGGTATGGTCGTCACCTTCGCCCCCGCTGGTGTCACCACCGAAGTCAAGTCCGTCGAGATGCACCACGAGCAGCTTGTTGAGGGTGTCCCCGGTGACAACGTTGGCTTCAACGTCAAGAACGTTTCCGTCAAGGAGATCCGTCGTGGTAACGTTGCTGGTGACTCCAAGAACGACCCCCCCAAGGGAGCCGAGTCCTTCAACGCCCAGGTCATTGTCCTGAACCACCCTGGTCAGATCGGTGCCGGTTACGCCCCAGTCTTGGATTGCCACACCGCCCACATTGCCTGCAAGTTCTCTGAGCTCCTCGAGAAGATTGATCGCCGTACCGGAAAGTCCATGGAGGACTCCCCCAAGTTCGTCAAGTCTGGTGATGCCGCCATCGTTAAGATGGTT
>GZUIFR22.049Pseudogymnoascus_camphora
T-ACCACCCTTTGTTTATCACA-CTTTG-TTGCTTTGGCAGGCCTG-CCCTCGGGCTGCTGGCTCCGGCCGGCGAGCGCCTGCCAGAGGACCT-AAACTCTGT-TTGTCTATACTGTCTGAGTACTATATAATAGTTAAAACTTTCAACAACGGATCTCTTGGTTCTGGCATCGATGAAGAACGCAGCGAAATGCGATAAGTAATGTGAATTGCAGAATTCAGTGAATCATCGAATCTTTG-AACGCACATTGCGCCCCCTGGTATTCCGGGGGGCATGCCTGTCCGAGCGTCATT-ACAACCCTC-AAGCTCAGCTTGGTGTTGGGCCCCGCC-GCCCCGGCGGGCCCTAAAGTCA-GTGGCGGTGCCGTCCGGCTCCGA-GCGTAGTAATTCTTCTCGCTCTGGAGGC--CCGG-TCGCGTGCCCGCCCCTCACGGTCCGAGTTGTAATTTGTAGAGGATGCTTCGAGCATGGTCTGGCCTAAGTTCCTTGGAACAGGACGTCATAGAGGGTGAGAATCCCGTATGCGGCCAGGTGCCTACGCTCATGTGAAGCTCCTTCGACGAGTCGAGTTGTTTGGGAATGCAGCTCAAAATGGGTGGTAAATTTCATCTAAAGCTAAATATTGGCCAGAGACCGATAGCGCACAAGTAGAGTGATCGAAAGATGAAAAGCACTTTGGAAAGAGAGTTAAACAGTACGTGAAATTGTTGAAAGGGAAGCGCTTGCAACCAGACTTGCGCGCGGCCGATCATCCGGTGTTCTCACCGGTGCACTCGGCCGTGCTCAGGCCAGCATCGGTTTTGGCGGCTGGATAAAGGCCCTAGGAATGTGGCTCCTCTC-GGGGAGTGTTATAGCCTAGGGTGCAATGCAGCCTGCTGGGACCGAGGACCGCGCTTCGGCTAGGATGCTGGCGTAATGGTTGTAAGCGGCCCGTCTTGAAACACGGACCAAGGAGTCTAACATCTATGCGAGTGTTTGGGTGTCAAACCCATACGCGTAATGAAAGTGAACGGAGGTGAGAACCCTTAAGGGTGCATCATCGACCGATCCTGATGTCTTCGGAAGGATTTGAGTAAGAGCATAGCTGTTGGGACCCGAAAGATGGTGAACTATGCCTGAATAGGGTGAAGCCAGAGGAAACTCTGGTGGAGGCTCGCAGCGGTTCTGACGTGCAAATCGATCGTCAAATTTGGGTATAGGGGCGAAAGACTAATCTGACTGAATGTCCGTCAGAAGACTGCAAAGTGAACAAGGCCAAGGGGAACCTATTTACTTCGATGAGAGCTTCCAAATTTGTTCCTTTCCAGGAAGTCAAAATTCAAGAAGTCCCAGATCAAGTTCCAGTTGGACATATCCCAAGGCAACTGACCGTCCTGTGTCACGGAGCACTTGTTCGCCAGATCAGCCCGGGAGACCTCATCGATTGCGGCGGCATCTTTCTGCCGACGCCATATACGGGCTTTAAGGCGATGAAAGCTGGCCTGTTGACAGATACGTATTTGGAGGCTCAGCACGTTATACAGCACAAGAAGGCATACGAGCACATGGCAAGTGACCCAAAGATCTTCAAACGGCTCGATGCATACAGCGAGTCAGGACAAATGTACGAGTACTTGGCCAAATCTATTGCGCCTGAAATCTACGGCCATCTTGATGTCAAGAAGGCTTTGTTGCTATTACTGGTTGGAGGTTCCGAGAACTGCCCGCTGGCCAAAATGCCATTGTCGCCATTCTTTGTTACTCTGGTTATAACCAGGAAGATTCCGTCATTATGAACCAGAGCAGTATTGATCGTGGTCTTTTCCGCAGTTTGTTCTACAGAGCTTATCACGATCAAGAAAAGAGGATCGGTATGAATGTGGTTGAACAGTTTGAGAAACCTTTCCGTAGCGATACTCTCAAGCTCAAGCACGGAACATATGACAAACTAGACGATGACGGAATTGTTGCTCCTGGTGTCAGAATCTCTGGAGAAGATATTATTATTGGTAAAACCGCGCCGCTTCCACCAGATGCAGAGGAACTTGGTCAGCGCACCAAATCCCATACGAAGCGTGATGCATCGACGCCCCTTCGTAGCACGGAGAATGGTATTGTTGACCAAGTTTTGATCACCACCAACGCCGAAGGCCTCCGCTTTGTCAAGGTCCGCATGCGCACAACGAAGATTCCTCAAATTGGCGATAAGTTCGCCTCTCGTCACGGTCAAAAAGGAACCATTGGTATCACTTACCGCCAAGAAGACATGCCTTTCACTCGCGAGGGTATTGTGCCTGACCTCATCATCAACCCCCACGCTATTCCCTCTCGTATGACGATTGCTCATTGGTATCTCCAAGGATGGCCAGACCCGTGAGCACGCTCTCCTCGCCTACACCCTTGGTGTTAGGCAGATCATCGTTGCCATCAAC-AAGATGGACACCA-CCAAGTGGTCTGAGGCCCGTTTCAGTGAGATCATCAAGGAGACCACCAACTTCATCAAGAAGGTCGGCTACAACCCCAAGTCCATCGCCTTCGTCCCCATCTCCGGTTTCAACGGTGATAACATGATTGAGGTCTCCACCAACTGCCCATGGTACAAGGGTTGGGAGAAGGAGACCAAGGA---GGGAAAGAAGTCCGGAAAGACTCTTCTCGAGGCCATTGACGGCATCGACCCCCCGTCCCGCCCAACTGACAAGCCCCTCCGCCTTCCTCTCCAGGATGTTTACAAGATTGGCGGTATTGGCACGGTGCCAGTCGGTCGTGTTGAGACCGGTATCATCAAGGCCGGTAAGTT--TT-GAGTCACGTG-GTTATTGTTTACTTCTTACTAATTC--CATCTCAGGTATGGTCGTCACCTTCGCCCCCGCTGGTGTCACCACCGAAGTCAAGTCCGTCGAGATGCACCACGAGCAGCTTGTTGAGGGTGTCCCCGGTGACAACGTTGGCTTCAACGTCAAGAACGTTTCCGTCAAGGAGATCCGTCGTGGTAACGTTGCTGGTGACTCCAAGAACGACCCCCCCAAGGGAGCCGAGTCCTTCAACGCCCAGGTCATTGTCCTGAACCACCCTGGTCAGATCGGTGCCGGTTACGCCCCAGTCTTGGATTGCCACACCGCCCACATTGCCTGCAAGTTCTCTGAGCTCCTCGAGAAGATTGATCGCCGTACCGGAAAGTCCATGGAGGACTCCCCCAAGTTCGTCAAGTCTGGTGATGCCGCCATCGTTAAGATGGTT
>Ps5Pseudogymnoascus_turneri
T-ACCACCCTTTGTTTATTACA-CTTTG-TTGCTTTGGCAAGCCTG-CCCTCGGGCTGCTGGCTCCGGCCGGCGAGCGCTTGCCAGAGGACCT-AAACTCTGT-TTGTCTATACTGTCTGAGTACTATATAATAGTTAAAACTTTCAACAACGGATCTCTTGGTTCTGGCATCGATGAAGAACGCAGCGAAATGCGATAAGTAATGTGAATTGCAGAATTCAGTGAATCATCGAATCTTTG-AACGCACATTGCGCCCCCTGGTATTCCGGGGGGCATGCCTGTCCGAGCGTCATT-ACAACCCTC-AAGCTCAGCTTGGTGTTGGGCCCCGCC-GCCCCGGCGGGCCCTAAAGTCA-GTGGCGGTGCCGTCCGGCTCCGA-GCGTAGTAATTCTTCTCGCTCTGGAGGT--CCGG-TCGTGTGCTCGCC?????????????????????????????????????????????????????????????????????????????????????????????????????????????????????????????????????????????????????????????????????????????????????????????????????????????????????????????????????????????????????????????????????????????????????????????????????????????????????????????????????????????????????????????????????????????????????????????????????????????????????????????????????????????????????????????????????????????????????????????????????????????????????????????????????????????????????????????????????????????????????????????????????????????????????????????????????????????????????????????????????????????????????????????????????????????????????????????????????????????????????????????????????????????????????????????????????????????????????????????????????????????????????????????????????????????????????????????????????????????????????????????????????????????????????????????????????????????????????????????????????????????????????????????????????????????????????????????????????????????????????????????????????????????????????????????????????????????????????????????????????????????????????????????????????????????????????????????????????????????????????????????????????????????????????????????????????????????????TTCCGTGAACTGCCTGCTGGCCAAAATGCCATTGTTGCTATTCTTTGCTACTCTGGTTATAACCAAGAAGATTCCGTTATTATGAACCAGAGTAGTATCGATCGTGGGCTTTTCCGCAGTTTGTTCTACAGAGCTTACCACGATCAAGAAAAGCGGATCGGTATGAATGTGGTTGAACAGTTTGAGAAGCCTTTCCGTAGCGATACTCTCAAGCTCAAGCACGGAACCTATGACAAACTGGATGACGATGGAATTGTTGCTCCTGGTGTCAGAATCTCTGGAGAAGATATCATTATTGGCAAAACTGCGCCACTTCCAGCAGATGCAGAGGAACTCGGGCAGCGCACTAAGTCGCATACCAAGCGTGATGCGTCGACTCCTCTTCGTAGCACGGAGAATGGTATCGTCGATCAAGTCTTGATCACCACCAATGCCGAAGGTCTCCGCTTCGTCAAGGTGCGCATGCGTACAACGAAGATTCCTCAAATTGGTGACAAGTTCGCGTCTCGTCACGGACAGAAGGGAACAATTGGTATCACTTACCGCCAGGAGGATATGCCTTTCACTCGCGAGGGTGTTGTGCCTGACCTGATCATTAACCCTCACGCTATTCCTTCTCGTATGACGATTGCTCATTGGTATCTCCAAGGATGGCCAGACCCGTGAGCACGCTCTGCTCGCCTACACCCTTGGTGTTAGGCAGATCATCGTTGCCATCAAC-AAGATGGACACCA-CCAAGTGGTCCGAGGCCCGTTTCGCCGAGATCATCAAGGAGACCACCAACTTCATCAAGAAGGTCGGATACAACCCCAAGTCCATTGCCTTCGTCCCCATCTCCGGTTTCAACGGTGACAACATGATCGATGTCTCCTCCAACTGCCCATGGTACAAGGGTTGGGAGAAGGAGACCAAGGA---GGGAAAGAAGTCCGGAAAGACTCTTCTCGAGGCCATTGACGGCATCGACCCCCCGTCCCGCCCAACTGACAAGCCCCTCCGTCTTCCTCTCCAGGATGTCTACAAGATCGGCGGTATTGGCACGGTGCCAGTCGGCCGTGTCGAGACTGGTATTATCAAGTCCGGTATGTT--AT-AAGTCACGTG-GTTATTGTTTACTTTTTACTAATTC--CATACCAGGCATGGTCGTCACCTTCGCCCCCGCTGGTGTCACCACCGAAGTCAAGTCCGTCGAGATGCACCACGAGCAGCTTGTTGAGGGTGTCCCCGGTGACAACGTTGGCTTCAACGTCAAGAACGTCTCCGTCAAGGAGATCCGTCGTGGTAACGTTGCTGGTGACTCCAAGAACGACCCCCCCAAGGGAGCCGAGTCCTTCAACGCCCAGGTCATTGTCCTGAACCACCCTGGTCAGATCGGTGCCGGTTACGCCCCAGTCCTGGATTGCCACACCGCCCACATTGCCTGCAAGTTCTCTGAGCTCCTCGAGAAGATTGATCGCCGTACCGGAAAGTCCATGGAGGACTCCCCCAAGTTCGTCAAGTCT---------------------------
>RMF7792Pseudogymnoascus_sp_
T-ACCACCCTTTGTTTATTACA-CTTTG-TTGCTTTGGCAGGCCTG-CCCTCGGGCTGCTGGCTCCGGCCGGCGAGCGCCTGCCAGAGGACCT-AAACTCTGT-TTGTCTATACTGTCTGAGTACTATATAATAGTTAAAACTTTCAACAACGGATCTCTTGGTTCTGGCATCGATGAAGAACGCAGCGAAATGCGATAAGTAATGTGAATTGCAGAATTCAGTGAATCATCGAATCTTTG-AACGCACATTGCGCCCCCTGGTATTCCGGGGGGCATGCCTGTCCGAGCGTCATT-ACAACCCTC-AAGCTCAGCTTGGTGTTGGGCCCCGCC-GCCCCGGCGGGCCCTAAAGTCA-GTGGCGGTGCCGTCCGGCTCCGA-GCGTAGTAATTCTTCTCGCTCTGGAGGT--CCGG-TCGTGTGCTCGCCCCTCACGGTCCGAGTTGTAATTTGTAGAGGATGCTTCGAGCATGGTCTGGCCTAAGTTCCTTGGAACAGGACGTCATAGAGGGTGAGAATCCCGTATGCGGCCAGGTGCCTACGCTCATGTGAAGCTCCTTCGACGAGTCGAGTTGTTTGGGAATGCAGCTCAAAATGGGTGGTAAATTTCATCTAAAGCTAAATATTGGCCAGAGACCGATAGCGCACAAGTAGAGTGATCGAAAGATGAAAAGCACTTTGGAAAGAGAGTTAAACAGTACGTGAAATTGTTGAAAGGGAAGCGCTTGCAACCAGACTTGCGCGCGGCCGATCATCCGGTGTTCTCACCGGTGCACTCGGCCGTGCTCAGGCCAGCATCGGTTTTGGCGGCTGGATAAAGGCCCTAGGAATGTAGCTCCTCTC-GGGGAGTGTTATAGCCTAGGGTGCAATGCAGCCTGCTGGGACCGAGGACCGCGCTTCGGCTAGGATGCTGGCGTAATGGTTGTAAGCGGCCCGTCTTGAAACACGGACCAAGGAGTCTAACATCTATGCGAGTGTTTGGGTGTCAAACCCATACGCGTAATGAAAGTGAACGGAGGTGAGAACCCTTAAGGGTGCATCATCGACCGGTCCTGAAGTTTACGGAAGGATCTGAGTAAGAGCATAGCTGTTGGGACCCGAAAGATGGTGAACTATGCCTGAATAGGGTGAAGCCAGAGGAAACTCTGGTGGAGGCTCGCAGCGGTTCTGACGTGCAAATCGATCGTCAAATTTGGGTATAGGGGCGAAAGACTAATCTGACTGAATGTCCGTCAGAGGACTGCAGAGTCAACAATGCCAAGGGGAACTTATTCTCTTCGATGAGAGCTTCCAAATTTGTCCCTTTCCAGGAAGTCAAAATCCAAGAAGTCCCAGATCAAGTTCCAGTTGGACATATCCCAAGACAACTGACCATTCTGTGTCATGGAGCACTTGTACGCCAGATCAGCCCAGGAGACCTCATCGACTGCGGTGGAATCTTTCTACCGACCCCATATACGGGCTTCAAAGCTATGAGAGCTGGTCTGTTAACAGACACATATCTCGAGGCTCAGCACGTCATACAGCACAAAAAGGCATATGAGCACATGGCAAGTGACCCGAAAATCTTCAAACGGCTTGATGCATACAGTCAGTCAGGGCAAATGTACGAGTACTTGGCCAAGTCTATCGCACCTGAAATTTATGGCCATCTTGATGTCAAGAAGGCTCTGCTGTTATTGCTGGTTGGGGG----------------------------------------------------------ATAACCAGGAAGATTCCGTTATTATGAACCAAAGCAGTATCGATCGTGGTCTTTTCCGCAGTTTGTTCTACAGAGCTTACCACGATCAAGAAAAGCGGATTGGTATGAATGTGGTTGAGCAGTTTGAGAAGCCTTTCCGTAGCGATACTCTCAAGCTCAAGCACGGAACCTATGACAAACTGGATGACGACGGAATTGTTGCTCCAGGTGTCAGAATCTCTGGAGAAGATATCATCATTGGGAAAACCGCGCCGCTTCCACCAGATGCAGAGGAACTTGGACAGCGTACCAAATCGCATACCAAGCGTGATGCGTCGACTCCTCTTCGTAGCACGGAGAATGGTATCGTTGATCAGGTTTTGATCACCACCAACGCCGAAGGTCTCCGTTTCGTCAAGGTGCGCATGCGTACAACGAAGATTCCTCAAATTGGTGACAAGTTCGCCTCTCGTCACGGACAGAAGGGAACAATTGGTATCACTTACCGCCAGGAGGATATGCCTTTCACTCGGGAGGGTATTGTGCCTGACCTAATTATCAACCCGCACGCTATTCCTTCTCGTATGACGATTGCTCATTGGTATCTCCAAGGATGGCCAGACCCGTGAGCACGCTCTGCTCGCCTACACCCTTGGTGTTAGGCAGATCATCGTTGCCATCAAC-AAGATGGACACCA-CCAAGTGGTCCGAGGCCCGTTTCGGTGAGATCATCAAGGAGACCACCAACTTCATCAAGAAGGTCGGATACAACCCCAAGTCCATTGCCTTCGTCCCTATCTCCGGTTTCAACGGTGACAACATGATTGAGGCCTCCACCAACTGCCCATGGTACAAGGGTTGGGAGAAGGAGACCAAGGA---GGGAAAGAAGTCCGGAAAGACTCTTCTCGAGGCCATTGACGGCATCGACCCCCCGTCCCGCCCAACTGACAAGCCCCTCCGCCTTCCTCTCCAGGATGTCTACAAGATTGGCGGTATTGGCACGGTGCCAGTCGGCCGTGTCGAGACTGGTATTATCAAGTCCGGTATGTT--ATGAAGTCATGTG-ATCTCTGTTTACTTTTCACTAACTC--CATTCCAGGCATGGTCGTCACCTTCGCCCCCGCTGGTGTCACCACTGAAGTCAAGTCCGTCGAGATGCACCACGAGCAGCTTGTTGAGGGTGTCCCCGGTGACAACGTTGGCTTCAACGTCAAGAACGTTTCCGTCAAGGAGATCCGTCGTGGTAACGTTGCTGGTGACTCCAAGAACGACCCCCCCAAGGGAGCCGAGTCTTTCAACGCCCAGGTCATTGTCCTGAACCACCCTGGTCAGATCGGTGCCGGTTACGCCCCAGTCTTGGATTGCCACACCGCCCACATTGCCTGCAAGTTCTCTGAGCTCCTCGAGAAGATTGACCGCCGTACCGGAAAGTCCATGGAGGACTCCCCCAAGTTCGTCAAGTCTGGTGATGCCGCCATCGTCAAGATGATT
>WSF3629Pseudogymnoascus_palmeri
T-ACCACCCTTTGTTTATTACA-CTTTG-TTGCTTTGGCAAGCCTG-CCCTCGGGCTGCTGGCTCCGGCCGGCGAGCGCTTGCCAGAGGACCT-AAACTCTGT-TTGTCTATACTGTCTGAGTACTATATAATAGTTAAAACTTTCAACAACGGATCTCTTGGTTCTGGCATCGATGAAGAACGCAGCGAAATGCGATAAGTAATGTGAATTGCAGAATTCAGTGAATCATCGAATCTTTG-AACGCACATTGCGCCCCCTGGTATTCCGGGGGGCATGCCTGTCCGAGCGTCATT-ACAACCCTC-AAGCTCAGCTTGGTATTGGGCCCCGCC-GACCCGGCGGGCCCTAAAGTCA-GTGGCGGTGCCGTCCGGCTCCGA-GCGTAGTAATTCTTCTCGCTCTGGAGGT--CCGG-TCGTGTGCTCGCCCCTCACGGTCCGAGTTGTAATTTGTAGAGGATGCTTCGAGCATGGTCTGGCCTAAGTTCCTTGGAACAGGACGTCATAGAGGGTGAGAATCCCGTATGCGGCCAGGTGCCTACGCTCATGTGAAGCTCCTTCGACGAGTCGAGTTGTTTGGGAATGCAGCTCAAAATGGGTGGTAAATTTCATCTAAAGCTAAATATTGGCCAGAGACCGATAGCGCACAAGTAGAGTGATCGAAAGATGAAAAGCACTTTGGAAAGAGAGTTAAACAGTACGTGAAATTGTTGAAAGGGAAGCGCTTGCAACCAGACTTGCGCGCGGCCGATCATCCGGTGTTCTCACCGGTGCACTCGGCCGTGCTCAGGCCAGCATCGGTTTTGGCGGCTGGATAAAGGCCCTAGGAATGTGGCTCCTCTC-GGGGAGTGTTATAGCCTAGGGTGCAATGCAGCCTGCTGGGACCGAGGACCGCGCTTCGGCTAGGATGCTGGCGTAATGGTTGTAAGCGGCCCGTCTTGAAACACGGACCAAGGAGTCTAACATCTATGCGAGTGTTTGGGTGTCAAACCCATACGCGTAATGAAAGTGAACGGAGGTGAGAACCCTTAAGGGTGCATCATCGACCGATCCTGATGTCTTCGGAAGGATTTGAGTAAGAGCATAGCTGTTGGGACCCGAAAGATGGTGAACTATGCCTGAATAGGGTGAAGCCAGAGGAAACTCTGGTGGAGGCTCGCAGCGGTTCTGACGTGCAAATCGATCGTCAAATTTGGGTATAGGGGCGAAAGACTAATCTGACTGAATGTCCATCAGACGACTGCAAAGTCAACAATGCCAAGGGGAACCTATTCTCTTCCATGCGAGCTTCCAAATTTGTCCCTTTCCAGGAAGTCAAGATCCAAGAAGTCCCGGATCAAGTTCCAGTTGGACATATCCCAAGACAGATGACTATTCTATGTCATGGAGCACTTGTACGCCAGATCAGCCCAGGAGACCTCATCGACTGCGGCGGAATCTTTCTGCCGACCCCATATACGGGGTTTAAAGCGATGAGAGCCGGTCTGTTAACAGACACATATCTAGAGGCTCAGCACGTTATCCAACACAAGAAGGCATACGAGCACATGACAAGTGACCCGAAAATCTTCAAGCGACTTGATGCATACGGTGCGTCGGGGCAGATGTACGAGTACTTGGCTAAATCTATTGCGCCCGAAATTTTTGGCCATCTTGATGTCAAGAAGGCTCTGCTGCTATTGCTGGTTGGGGG------------CCTGCTGGGCAAAATGCTATTGTCGCCATTCTTTGCTACTCTGGTTATAACCAGGAAGATTCCGTCATTATGAACCAGAGCAGTATCGATCGTGGACTTTTCCGCAGTTTGTTTTACAGAGCTTATCACGACCAAGAAAAGCGGATCGGTATGAATGTGGTTGAACAGTTTGAAAAGCCTTTCCGTAGCGATACCCTGAAGCTTAAGCACGGAACCTATGACAAACTGGACGATGATGGAATTGTTGCTCCTGGTGTCAGAATCTCTGGAGAAGATATCATTATTGGTAAAACCGCGCCACTTCCACCGGATGCAGAGGAACTTGGGCAGCGCACCAAAACGCATACGAAGCGTGATGCGTCGACTCCCCTTCGCAGCACGGAGAACGGTATCGTTGACCAAGTCTTGATCACCACAAACGCCGAAGGTCTCCGCTTCGTCAAGGTCCGCATGCGTACAACGAAGATTCCTCAAATTGGTGATAAGTTCGCCTCTCGTCACGGACAGAAGGGAACAATTGGTATCACTTACCGCCAGGAGGATATGCCTTTCACTCGCGAGGGTGTTGTGCCTGACCTCATCATCAACCCCCACGCCATTCCATCTCGTATGACAATTGCTCATTGGTATCTCCAAGGATGGCCAGACCCGTGAGCACGCTCTGCTCGCCTACACCCTTGGTGTTAGGCAGATCATCGTTGCCATCAAC-AAGATGGACACCA-CCAAGTGGTCCGAGGCCCGCTTCAACGAGATCATCAAGGAGACCACCAACTTCATCAAGAAGGTCGGATACAACCCCAAGTCCATTGCCTTCGTCCCCATCTCCGGTTTCAACGGTGACAACATGATCGATGTCTCCCCCAACTGCCCATGGTACAAGGGTTGGGAGAAGGAGACCAAGGA---GGGAAAGAAGTCCGGAAAGACTCTTCTCGAGGCCATTGACGGCATCGACCCCCCGTCCCGCCCAACTGACAAGCCCCTCCGCCTTCCTCTCCAGGATGTCTACAAGATTGGCGGTATTGGCACGGTGCCAGTCGGCCGTGTCGAGACCGGTATCATCAAGGCCGGTATGTT--AT-AAGTCACGTG-GTTACTGTTTACTTCTTACTAATTT--GAAACCAGGCATGGTCGTCACCTTCGCCCCCGCTGGTGTCACCACCGAAGTCAAGTCCGTCGAGATGCACCACGAGCAGCTTGTTGAGGGTGTCCCCGGTGACAACGTTGGCTTCAACGTCAAGAACGTCTCCGTCAAGGAGATCCGTCGTGGTAACGTTGCTGGTGACTCCAAGAACGACCCCCCGAAGGCCGCCGAGTCCTTCAACGCCCAGGTCATTGTCCTGAACCACCCTGGTCAGATCGGTGCCGGTTACGCCCCAGTCTTGGATTGCCACACCGCCCACATTGCCTGCAAGTTCTCTGAGCTCCTCGAGAAGATTGATCGCCGTACCGGAAAGTCCATGGAGGACTCCCCCAAGTTCGTCAAGTCTGGTGATGCCGCTATCGTCAAGATGATT
